# Supplementary material for: Potato tuber expression of Arabidopsis WRINKLED1 increase triacylglycerol and membrane lipids while affecting central carbohydrate metabolism
Source: Plant Biotechnol J. 2016 Mar 17;14(9):1883–98. doi: 10.1111/pbi.12550 (PMC5069604; doi:10.1111/pbi.12550)
Supplement: Supplementary file 2 — Dataset S1 Metabolites shown in Figure 11. [file PBI-14-1883-s004.xlsx]

## Sheet: Metabolites
							Average				Standard deviation				individual measurements
	Derivatisation	Ident.	Comments	RI	RT	QM	Kuras	8001	8003	8016	Kuras	8001	8003	8016	Kuras 1	Kuras 2	Kuras 3	8001 1	8001 2	8001 3	8003 1	8003 2	8003 3	8016 1	8016 2	8016 3
Sugar and sugar derived metabolites
Aldo-hexose	1MEOX, 5TMS	SL	1	1880.38	24	319	0.0135477	0.526205	0.624476	0.469911	0.0234652	0.303009	0.601738	0.305484	0.040643	0	0	0.842078	0.237952	0.498586	1.20055	0.672873	0	0.721386	0.558394	0.129952
Aldo-hexose	1MEOX, 5TMS	SL	1	1892.55	24.24	319	0	0.184423	0.238865	0.146993	0	0.129285	0.269466	0.157424	0	0	0	0.33369	0.107799	0.111779	0.530981	0.185613	0	0.328653	0.0504893	0.0618365
Aldo-hexose	1MEOX, 5TMS	SL	1	1879.37	23.98	319	4.44775	2.09319	2.3611	0.518801	1.19664	0.814473	1.51301	0.0157205	4.85125	3.10151	5.39048	2.25054	1.21152	2.81751	0.62304	3.0767	3.38357	0.50939	0.53695	0.510064
Fructose	1MEOX, 5TMS	ES	2	1917.6	24.73	307	8.39678	78.5233	195.409	305.672	6.83069	65.1666	121.629	93.2357	15.6139	2.03267	7.54376	60.9077	23.9754	150.687	314.715	199.928	71.5836	242.153	262.153	412.71
Fructose	1MEOX, 5TMS	ES	2	1928.94	24.95	307	5.12263	49.479	135.786	191.913	4.04984	43.296	89.4146	57.5085	9.3212	1.24004	4.80665	35.7452	14.7156	97.9762	227.529	130.932	48.8979	154.384	163.235	258.121
Fructose-6-phosphate	1MEOX, 6TMS	ES		2369.69	32.73	315	1.7824	2.45889	2.35712	2.77622	0.405117	0.955546	0.507922	0.467695	2.0804	1.32112	1.94568	1.61798	2.26071	3.49799	2.87511	1.8599	2.33636	3.31467	2.54296	2.47104
Glucarate	6TMS	SL	1	2055.32	27.33	333	1.79637	2.25186	2.08906	2.25396	0.356266	0.26834	0.561358	0.221842	2.19959	1.52415	1.66536	2.22965	1.99531	2.53061	2.72185	1.65097	1.89437	2.23089	2.04456	2.48644
Glucarate	6TMS	SL	1	2088.85	27.94	333	2.65907	3.79488	3.46832	4.83583	0.366842	0.726507	0.577175	0.600317	3.08265	2.4501	2.44445	3.71792	3.10992	4.55681	4.12569	3.04463	3.23463	4.49187	4.48662	5.52901
Galactinol	9TMS	SL		3067.31	42.66	204	3.67855	5.84463	6.26494	7.5646	0.29339	1.59027	1.78575	0.690644	3.7344	3.94	3.36125	4.3857	5.60837	7.53981	5.27565	8.32639	5.19278	7.65849	6.83181	8.2035
Galactinol	9TMS	SL		3095.93	43.02	204	8.05752	14.5647	16.2822	15.858	1.40898	6.03384	2.03202	3.93395	6.53639	9.31793	8.31826	10.004	12.2835	21.4065	18.3824	16.1384	14.326	16.2061	11.7615	19.6063
Glucitol	6TMS	SL	1	2279.45	31.25	319	0.586328	0.598847	0.748389	0.473134	0.10347	0.0622642	0.115808	0.0758036	0.701574	0.501415	0.555994	0.643543	0.527729	0.62527	0.792767	0.616956	0.835445	0.448433	0.412763	0.558208
Glucitol	6TMS	SL	1	1973.29	25.8	319	34.0814	57.0897	51.8266	34.903	5.31275	21.8514	5.40177	4.85724	40.2148	31.1221	30.9073	46.9049	42.19	82.1743	56.9653	52.3189	46.1954	33.071	31.2281	40.4098
Glucose	1MEOX, 5TMS	ES	3	1942.93	25.22	319	35.8928	1604.67	1747.85	3000	21.9117	299.048	1188.59	412.636	60.3365	18.014	29.3281	1262.21	1737.62	1814.2	3052.04	1465.95	725.55	2733.74	2790.94	3475.32
Glucose-6-phosphat	1MEOX, 6TMS	ES	2	2381.51	32.92	387	4.77181	7.66186	7.69738	9.25521	0.933961	3.28347	2.04551	2.02943	5.55453	3.73796	5.02295	4.47807	7.47084	11.0367	9.66719	5.58376	7.8412	11.5986	8.07728	8.08976
Glucose-6-phosphat	1MEOX, 6TMS	ES	2	2396.52	33.16	387	0.854593	1.4515	1.41885	1.65709	0.144239	0.596289	0.308768	0.333894	0.971695	0.693474	0.89861	0.887082	1.39218	2.07523	1.71812	1.10139	1.43702	2.03103	1.55143	1.38881
Glycerohexose	8TMS	SL	1	2375.28	32.82	204	1.75847	1.58328	1.45788	1.69236	0.81448	0.222153	0.67281	0.297275	2.68575	1.15886	1.43079	1.37686	1.55459	1.81838	2.17892	1.34787	0.846856	1.54491	1.49764	2.03454
Glucoronate	1MEOX, 5TMS	SL	1	1980.67	25.94	333	1.03611	45.8346	10.2655	55.1973	0.299681	14.0718	13.185	5.29748	1.26729	1.14352	0.697529	30.8957	58.8393	47.7688	25.2768	4.95971	0.559921	61.2983	51.7636	52.5299
myo-Inositol	6TMS	ES		2127.35	28.63	305	38.6852	32.734	41.5869	26.1471	14.7219	21.6277	8.42293	3.83177	55.5601	28.4699	32.0257	28.9117	13.2722	56.0181	31.8651	46.2005	46.695	24.7907	23.1781	30.4726
myo-Inositol-1-phosphate	7TMS	SL	1	2465.8	34.25	318	0.708324	0.729424	1.50549	1.42988	0.0162047	0.245046	0.243289	0.346207	0.726942	0.697402	0.700627	0.592461	0.583479	1.01233	1.32486	1.40946	1.78213	1.19404	1.26826	1.82734
Keto-pentose	1MEOX, 4TMS	SL	1	1697.33	20.23	307	0.23056	1.90813	1.4742	1.9103	0.072739	0.384975	1.03567	0.325313	0.314137	0.181554	0.195989	1.47246	2.0495	2.20244	2.60687	1.24017	0.575568	2.27431	1.64797	1.80862
Keto-Pentose	1MEOX, 4TMS	SL	1	1718.41	20.68	307	0.309069	1.13717	1.3051	1.75637	0.118951	0.568353	0.93072	0.430162	0.446217	0.234006	0.246985	0.532423	1.6603	1.21879	2.37936	0.741376	0.794558	1.88999	1.27526	2.10387
Ribonate	5TMS	SL		1806.73	22.52	292	1.30637	2.89722	2.64684	3.47624	0.209738	0.616931	1.24909	0.333577	1.06468	1.41375	1.44067	3.2622	3.24455	2.18492	4.08677	1.99896	1.8548	3.67921	3.09125	3.65826
Sucrose	10TMS	ES		2713.82	37.93	361	1366.01	4338.47	3315.93	4229.73	213.479	744.269	1527.71	868.806	1591.2	1340.26	1166.58	4835.8	4696.79	3482.81	4921.68	3145.55	1880.55	3512.81	3980.45	5195.93
Unknown disaccharide	1MEOX 8TMS	SL		2820.78	39.42	361	0	1.04782	0.842119	1.37095	0	0.216927	0.275858	0.266232	0	0	0	0.919401	0.925782	1.29828	1.03653	0.963435	0.526394	1.31822	1.13503	1.65961
Unknown disaccharide	1MEOX 8TMS	SL		2839.85	39.68	437	0.174149	1.22997	1.73773	1.6552	0.11626	0.430907	2.15192	0.84169	0.290158	0.174648	0.0576393	1.55662	1.3917	0.7416	4.20975	0.719961	0.283483	1.16997	1.16853	2.6271
Amino acids
Alanine	2TMS	ES		1120.06	6.25	116	2.43166	7.20082	9.77334	9.85656	0.40927	1.75585	4.12808	2.77631	2.89315	2.11275	2.28908	6.38295	9.2164	6.00309	10.4398	5.35258	13.5276	12.8104	9.45855	7.30073
Alanine	3TMS	ES		1363.99	12.54	188	0.0175589	0.237596	0.220264	0.334708	0.030413	0.195059	0.236861	0.119117	0	0.0526768	0	0.0668372	0.450172	0.195777	0.189983	0	0.470809	0.389778	0.19802	0.416326
Asparagine	2TMS	ES		1609.08	18.3	159	4.11776	0.857643	1.64374	1.03156	1.72378	0.661845	0.992731	0.828548	6.05671	2.75871	3.53786	1.61437	0.571823	0.386738	0.896655	1.26434	2.77022	1.98173	0.653261	0.459675
Asparagine	3TMS	ES		1693.14	20.14	231	41.2131	8.08042	18.4033	10.3768	10.4385	4.68008	8.4614	5.30587	53.2653	35.3302	35.0437	13.4431	4.82092	5.97722	13.1234	13.9238	28.1628	15.9641	9.76015	5.40625
Aspartate	2TMS	ES		1433.36	14.23	245	0.796238	0.445786	1.19884	0.685145	0.331113	0.197586	0.529439	0.0181566	1.11999	0.458228	0.810492	0.611126	0.226965	0.499268	0.836294	1.80641	0.95382	0.664414	0.698218	0.692802
Aspartate	3TMS	ES		1541.03	16.76	232	43.9615	25.1343	56.8887	34.044	7.35719	7.60166	0.606196	10.8516	52.243	38.1804	41.461	31.0246	16.5532	27.8249	56.2404	57.4414	56.9842	25.2702	30.6833	46.1784
Beta-alanine	2TMS	ES		1436.27	14.3	248	1.08829	0.745378	0.503776	0.506496	0.11641	0.469752	0.199568	0.100874	1.11296	0.961522	1.19039	1.15762	0.844551	0.233958	0.521907	0.295761	0.69366	0.46014	0.437132	0.622215
GABA	3TMS	ES		1540.59	16.75	174	146.195	55.5721	27.7958	30.8678	20.6343	40.5074	14.7868	10.5141	146.413	125.453	166.72	91.041	64.2444	11.431	38.6543	10.9552	33.7781	23.5093	26.1844	42.9098
Glutamate	2TMS	ES		1543.64	16.82	276	1.56131	0.662668	1.47546	0.499046	0.698278	0.406384	0.551403	0.16405	2.25909	0.862536	1.56231	0.706341	0.236211	1.04545	0.916506	1.49088	2.01899	0.683675	0.370036	0.443428
Glutamate	3TMS	ES		1641.14	19.01	246	116.577	62.0505	134.702	63.8346	46.7917	36.3972	50.2429	3.40935	166.968	74.4985	108.266	58.8957	27.3334	99.9224	100.207	111.552	192.346	66.5611	60.012	64.9307
5-Oxoproline	2TMS	ES	4	1531.03	16.53	156	69.2947	103.239	170.845	218.056	8.1439	50.5007	75.5513	12.8226	62.9723	66.4274	78.4845	152.038	106.486	51.1937	180.57	90.9022	241.063	203.751	221.9	228.517
Glutamine	3TMS	ES		1794.53	22.27	156	3.81756	10.6174	18.091	22.0784	0.869816	9.96176	13.8781	7.90375	4.15908	4.46478	2.82881	21.3315	8.88588	1.63498	33.2477	6.00625	15.0191	30.4917	20.9348	14.8088
Glycine	3TMS	ES		1313.07	11.27	248	1.18179	1.27579	1.08409	1.24226	0.234273	0.502788	0.480156	0.150056	1.42868	0.962599	1.15409	1.62959	1.49753	0.700249	1.62086	0.695473	0.935932	1.22347	1.10248	1.40083
Isoleucine	1TMS	ES		1182.99	7.92	86	2.1374	3.04862	4.26383	7.61559	1.29428	2.9012	2.6475	1.35757	3.55864	1.02651	1.82705	6.39791	1.43427	1.31367	7.07627	1.81989	3.89532	8.72454	8.02063	6.1016
Isoleucine	2TMS	ES		1303.55	11.03	158	4.52847	6.31513	6.14212	12.022	2.05411	2.41967	3.62497	4.36902	6.71583	2.64047	4.22911	8.61559	6.53812	3.79168	9.97279	2.76566	5.68791	8.54648	10.5929	16.9266
Lactate	2TMS	ES		1085.83	5.33	191	4.78628	3.93723	3.40209	4.80162	1.97485	0.720759	0.729435	0.91395	6.5966	5.08201	2.68025	4.41502	4.28848	3.10818	4.1253	2.66658	3.41439	5.84148	4.12571	4.43768
Leucine	1TMS	ES		1164.78	7.44	86	0.829873	0.605468	0.485503	1.16371	0.508397	0.532303	0.492726	0.174334	1.35733	0.342965	0.789322	1.20689	0.194912	0.414603	0.985148	0	0.47136	1.10521	1.35977	1.02615
Leucine	2TMS	ES		1282.26	10.49	158	1.75916	1.47721	1.24812	2.30402	0.910843	0.488755	0.768155	1.04967	2.67672	0.85519	1.74555	1.5254	0.966139	1.94008	2.01664	0.480331	1.24739	1.28525	2.24474	3.38209
Lysine	3TMS	ES		1865.25	23.7	174	0.905376	0.636603	0.598167	0.669973	0.510743	0.315754	0.315215	0.0686818	1.47565	0.490051	0.750427	0.977	0.579533	0.353276	0.779535	0.234188	0.780777	0.61188	0.745775	0.652263
Ornithine	4TMS	ES	5	1839.77	23.19	142	0.631924	0.548061	0.301092	0.354255	0.173321	0.426265	0.112884	0.0605748	0.817906	0.602954	0.474914	0.99318	0.507446	0.143557	0.396676	0.176551	0.330049	0.314358	0.423957	0.324448
Phenylalanine	2TMS	ES		1636.15	18.9	218	2.13392	1.625	2.80725	3.8491	0.655497	0.569817	1.45826	1.04368	2.87917	1.64672	1.87586	2.11853	1.00139	1.75509	3.3441	1.15667	3.92099	2.73819	3.99998	4.80914
Proline	2TMS	ES		1301.18	10.97	216	0.107792	0.1384	0.0923452	0.155319	0.0255653	0.044286	0.0557506	0.0972741	0.137154	0.0904743	0.0957459	0.101468	0.126235	0.187497	0.0584193	0.0619277	0.156689	0.0930493	0.105496	0.267411
Serine	2TMS	ES		1265.81	10.07	219	0.36968	0.238865	0.382783	0.276776	0.11394	0.107085	0.155172	0.0487727	0.500874	0.295514	0.312653	0.359242	0.1542	0.203152	0.368755	0.235101	0.544493	0.324001	0.279735	0.226591
Serine	3TMS	ES		1377.8	12.88	218	0.551525	0.997439	0.616373	0.879574	0.102497	0.460952	0.356832	0.72511	0.659864	0.456094	0.538617	0.571095	1.48656	0.934659	0.870043	0.208349	0.770728	0.470079	0.451851	1.71679
Threonine	2TMS	ES		1303.16	11.02	219	1.13831	1.13366	1.38918	1.82331	0.414181	0.735347	0.491318	0.107538	1.61073	0.837582	0.966627	1.95876	0.894751	0.547482	1.71567	0.824132	1.62775	1.94595	1.77885	1.74513
Threonine	3TMS	ES		1409.33	13.65	291	0.137731	0.29633	0.252251	0.368904	0.0821635	0.213333	0.123038	0.380985	0.114513	0.0696739	0.229005	0.132194	0.537476	0.219321	0.255026	0.127848	0.373878	0.148508	0.149377	0.808827
Tryptophane	3TMS	ES		2234.94	30.5	202	0.0204567	0	0	0.115874	0.0354321	0	0	0.0240014	0	0	0.0613702	0	0	0	0	0	0	0.117837	0.0909522	0.138835
Valine	1TMS	ES		1103.65	5.81	174	0.376834	0.665101	1.12978	1.72642	0.143448	0.647818	0.585286	0.314436	0.541843	0.281819	0.306841	1.38506	0.480951	0.129295	1.72478	0.554715	1.10985	1.99749	1.80008	1.38169
Valine	2TMS	ES		1225.47	9.03	218	3.78642	7.29254	9.92144	15.8108	1.00879	3.92667	5.09766	2.52453	4.9038	2.94267	3.51279	11.044	7.62211	3.21147	14.8331	4.65619	10.2751	14.5904	14.1283	18.7136
Organic acids
2-Oxoglutarate	1MEOX, 2TMS	ES		1599.23	18.08	198	0.247382	0.268798	0.450164	0.354993	0.0951228	0.0584371	0.0842027	0.112187	0.347576	0.158308	0.236261	0.215254	0.260006	0.331132	0.547109	0.395256	0.408128	0.484318	0.296813	0.283846
Citrate	4TMS	ES		1854.73	23.49	347	269.701	124.298	100.522	65.7089	30.0883	2.64203	38.2267	11.9025	270.654	239.148	299.302	124.356	121.628	126.911	132.756	110.52	58.2894	78.9215	62.3795	55.8256
Fumarate	2TMS	ES		1355.91	12.34	245	1.05186	0.50301	0.969523	0.743542	0.27552	0.0899056	0.22143	0.0281825	1.31709	0.767095	1.07141	0.567426	0.400297	0.541308	1.2028	0.76224	0.943525	0.771497	0.715138	0.743991
Glycerate	3TMS	ES		1347.85	12.14	292	0.262286	0.230344	0.464799	0.412837	0.0437679	0.057004	0.0928146	0.0625568	0.311089	0.226512	0.249256	0.271147	0.165212	0.254672	0.571352	0.42149	0.401555	0.4833	0.363836	0.391376
Isocitrate	4TMS	ES		1858.23	23.56	245	5.46865	1.62569	1.52952	1.19264	0.538994	0.457031	0.46506	0.00531738	5.50829	4.91092	5.98672	1.56476	1.20219	2.11013	1.93025	1.63874	1.01957	1.19546	1.18651	1.19596
Malate	3TMS	ES		1511.17	16.07	233	106.465	220.001	409.859	353.39	24.3501	115.41	32.7649	36.6325	129.047	80.6663	109.681	191.268	121.672	347.064	375.503	440.759	413.314	372.638	311.146	376.386
Oxalate	2TMS	ES		1150.07	7.05	190	1.53434	0.691762	1.3244	1.38148	0.293505	0.324884	0.565939	0.26742	1.86813	1.31663	1.41826	0.895334	0.317087	0.862864	0.673441	1.60008	1.69967	1.07272	1.53958	1.53213
Succinate	2TMS	ES		1322.22	11.5	247	0.500637	0.71425	1.36194	1.23762	0.414966	0.173297	1.20128	0.182216	0.979652	0.250903	0.271355	0.867554	0.748978	0.52622	2.7014	1.00439	0.380032	1.34793	1.0273	1.33763
Threonate	4TMS	ES		1594.77	17.98	292	0.894533	0.747349	0.782281	0.725774	0.0992465	0.0375722	0.299574	0.13215	1.00348	0.809272	0.870848	0.723118	0.728299	0.790631	1.12643	0.64045	0.579961	0.754366	0.581669	0.841288
Others
4-Caffeoylquinic acid	6TMS	SL		3244.52	44.84	307	3.76458	2.43112	1.99571	1.31872	0.771858	1.38323	1.07073	0.177527	4.43881	3.93225	2.92266	2.46999	1.02887	3.79451	1.0818	3.1738	1.73154	1.12113	1.46477	1.37028
Caffeoylquinic acid	6TMS	SL		3059.41	42.56	345	1.3023	3.18941	2.53973	3.29211	0.515064	0.476381	1.05708	0.494868	1.5434	1.6526	0.710907	2.78424	3.7142	3.06979	3.35601	2.91751	1.34566	3.55215	2.72143	3.60274
Caffeoylquinic acid	6TMS	SL		3182.49	44.09	345	44.7075	249.501	132.012	189.041	19.8994	79.5783	87.2432	12.1069	67.3081	36.9985	29.8159	186.373	223.238	338.891	141.368	214.201	40.4686	189.926	200.681	176.515
Calystegine A3	1MEOX, 3TMS	SL		1777.07	21.91	216	9.78396	10.5055	30.2871	19.4823	2.03086	4.61583	13.3947	1.10233	10.724	7.4534	11.1745	7.12947	8.6218	15.7653	44.3202	28.9029	17.6382	20.3035	18.2295	19.9138
Calystegine B	1MEOX, 4TMS	SL		1847.24	23.34	461	9.29307	13.8643	32.1784	21.4444	1.98115	9.12096	14.3453	2.15507	8.66111	7.70499	11.5131	8.80514	8.39417	24.3936	45.5195	34.0107	17.005	23.4412	19.16	21.7321
Ethanolamine	2TMS	ES		1239.76	9.4	174	2.01876	1.84235	2.21208	2.00095	0.196235	0.089556	0.206139	0.216926	1.81152	2.04305	2.20172	1.74527	1.86006	1.92173	2.23293	1.9963	2.407	1.76415	2.19006	2.04864
Glycerol	3TMS	ES		1291.31	10.72	205	16.5209	17.643	18.9153	16.6341	2.64529	0.793497	0.686257	0.987929	17.784	18.2979	13.4808	17.2763	18.5536	17.0992	18.1229	19.3143	19.3086	17.1912	17.2176	15.4934
Glycerol-3-phosphate	4TMS	ES		1800.38	22.39	357	0.622705	1.66439	3.24299	3.71898	0.0988231	0.327793	1.30256	1.00509	0.515925	0.641244	0.710945	1.28749	1.88292	1.82277	3.10103	2.01722	4.61072	4.87955	3.13563	3.14177
Glycerophosphoethanolamine	5TMS	SL		2288.45	31.4	357	0.184706	0.424334	0.823353	1.1213	0.0206086	0.0500845	0.175445	0.193178	0.198535	0.194562	0.16102	0.378377	0.477717	0.416908	1.01168	0.664536	0.793839	1.28904	0.910093	1.16476
Glycerophosphoglycerol	5TMS	SL		2251.46	30.78	357	0.54766	5.31853	8.47733	15.3686	0.157737	1.03659	8.72598	1.86782	0.637274	0.640176	0.365528	5.03812	6.46647	4.45099	18.3662	5.2063	1.85949	17.269	13.5351	15.3017
Glycerophosphoinositol	8TMS	SL		2871.66	40.11	318	0.440229	2.91988	2.75711	5.71986	0.093338	0.591444	1.83588	0.507953	0.414238	0.543807	0.362641	2.35271	3.53293	2.87399	4.75806	2.36292	1.15034	6.02839	5.1336	5.99761
Phosphate	3TMS	ES		1287.77	10.63	299	759.714	939.546	1103.88	1141.7	156.687	252.486	210.568	91.1251	931.82	721.988	625.334	906.782	705.042	1206.81	1304.26	1122.95	884.425	1197.59	1036.55	1190.97
Putrescine	4TMS	ES		1747.79	21.3	174	8.36065	6.73521	4.56416	5.36922	0.736874	1.12865	0.820765	0.494057	9.0951	7.62137	8.36548	7.8767	6.70906	5.61986	4.13633	4.04569	5.51045	5.92378	4.97601	5.20786
Quinic acid	5TMS	SL		1901.72	24.42	345	80.7834	135.014	83.706	114.306	6.75043	65.4178	11.7261	11.0532	87.264	73.7921	81.2941	83.3304	113.148	208.564	96.1218	82.1765	72.8197	125.021	102.943	114.956
Unknowns	Golm-MDB ID
U 14.45	A144004			1442.53	14.45	228	65.8108	63.2082	66.9125	64.32	2.81063	1.01574	5.40717	3.15108	69.0562	64.2003	64.1759	63.0633	64.2886	62.2727	73.091	63.0439	64.6028	60.8851	64.9979	67.077
U 17.55	unknown			1576.13	17.56	348	0.312725	0.530617	1.10074	0.802638	0.105674	0.319212	0.28448	0.0725201	0.403859	0.196887	0.337429	0.474103	0.243436	0.874311	0.772571	1.25229	1.27736	0.75775	0.763862	0.886303
U 17.96	unknown			1593.43	17.95	218	2.68497	0.695594	1.56196	0.937188	0.526365	0.0736534	1.35179	0.0771944	2.12954	2.74894	3.17642	0.77171	0.624678	0.690394	0.773292	0.789741	3.12284	0.993571	0.849208	0.968785
U 18.38	A157012			1613.12	18.39	218	9.3613	1.88143	4.81738	2.41679	1.42562	0.810047	3.43007	0.474889	10.1084	7.7174	10.2581	2.78354	1.2163	1.64444	2.32573	3.3969	8.7295	2.84633	2.49722	1.90682
U 19.89	A165004			1681.99	19.9	245	4.42718	3.41836	4.67999	3.89159	1.46989	0.686277	1.29919	0.635832	6.08946	3.89302	3.29906	3.86533	2.62819	3.76157	6.07578	4.45825	3.50594	4.57211	3.31268	3.78999
U 20.80	A171003			1724.07	20.8	275	1.49622	2.82611	4.09658	4.85584	0.0898498	2.13328	1.89908	0.891197	1.5457	1.55046	1.39251	5.01087	2.71913	0.748333	5.39877	1.91751	4.97347	5.80808	4.7176	4.04184
U 22.43	A180004			1801.84	22.42	392	1.34442	3.77121	5.37521	6.69147	0.55115	1.87214	4.00573	1.63733	1.97935	1.06454	0.989363	1.65266	5.20293	4.45804	9.96874	3.54793	2.60894	8.24969	4.9851	6.83963
U 26.20	A196004			1995.52	26.22	217	0.72371	30.7743	34.8833	64.02	0.555455	3.85845	22.4287	2.1845	1.36174	0.348003	0.461382	27.5019	29.7921	35.0289	58.1653	33.066	13.4185	62.1326	63.5144	66.413
U 26.80	A196004			2027.11	26.81	217	0.363017	14.5623	23.6551	24.7717	0.457432	5.11652	17.8253	13.1448	0.876803	0	0.212248	19.0869	9.00992	15.5901	37.7232	29.6329	3.60922	28.0032	35.9994	10.3126
U 27.79	A203003			2080.56	27.79	204	3.63945	237.617	191.034	523.861	1.3206	85.5448	95.5865	165.165	4.96268	2.32151	3.63416	139.157	293.717	279.977	301.078	143.397	128.626	447.044	411.094	713.445
U 29.24	A212004			2162.49	29.25	245	4.04983	5.71604	7.47871	6.77185	0.588547	2.07888	0.642885	0.98852	4.71847	3.82076	3.61025	5.08632	4.02483	8.03698	8.20355	6.97753	7.25503	7.69319	5.72764	6.89471
U 32.81	unknown			2374.66	32.81	204	1.76047	1.58272	1.45424	1.66002	0.813767	0.236459	0.671774	0.320257	2.68506	1.15302	1.44334	1.36025	1.55686	1.83104	2.18639	1.31008	0.866246	1.50768	1.44437	2.02801
U 33.22	unknown			2399.66	33.21	417	0.881087	1.041	1.23879	0.991638	0.0757918	0.0848474	0.360982	0.146777	0.919361	0.93011	0.793791	1.13885	0.987727	0.996438	1.59295	1.25208	0.871354	1.16102	0.91196	0.901931
U 33.78	A239008			2436.34	33.79	375	0.704759	0.985006	1.02525	1.00938	0.199512	0.249139	0.149027	0.101197	0.933459	0.566381	0.614437	0.913329	0.779562	1.26213	1.16543	1.04159	0.868725	1.11704	0.916206	0.994887
U 42.068	A294006			3020.95	42.07	289	0.234544	0.337601	0.47747	0.296867	0.0965917	0.1489	0.283986	0.0597561	0.342824	0.157242	0.203565	0.396185	0.168319	0.448298	0.519293	0.738225	0.174892	0.314114	0.346103	0.230385
U 44.68	A311002			3232.03	44.69	204	9.75396	8.32654	13.8522	13.7846	1.56326	0.945721	3.40106	0.657202	10.2165	8.01164	11.0338	7.29713	9.15688	8.52561	16.7661	14.6752	10.1151	14.0536	13.0356	14.2647
U 47.94	unknown			3515.03	47.96	361	2.28214	3.93639	3.40785	3.23933	0.599274	2.06919	3.33577	1.73124	2.9733	1.96566	1.90745	5.76501	4.35388	1.69029	7.21646	2.00175	1.00532	2.07439	2.41488	5.2287
Internal standard used for normalization
allo-Inositol	6TMS			1911.95	24.62	318	1000	1000	1000	1000	0	0	0	1.13687e-13	1000	1000	1000	1000	1000	1000	1000	1000	1000	1000	1000	1000
			1 Can potentially represent different stereoisomers
			2 Occurs as two stereoisomers due to derivatisation at the aldehyde group
			3 Occurs as two stereoisomers due to derivatisation at the aldehyde group, first peak not displayed as it was overloaded
			4 Derived from glutamate
			5 Can also represent arginine, which is converted to ornithine by the derivatisation procedure
