# Supplementary material for: Potato tuber expression of Arabidopsis WRINKLED1 increase triacylglycerol and membrane lipids while affecting central carbohydrate metabolism
Source: Plant Biotechnol J. 2016 Mar 17;14(9):1883–98. doi: 10.1111/pbi.12550 (PMC5069604; doi:10.1111/pbi.12550)
Supplement: Supplementary file 3 — Dataset S2 Transcripts shown in Figure 11. [file PBI-14-1883-s003.xlsx]

## Sheet: Figure 11. Transcripts
		Average		Individual measurements
Enzyme	Abbreviation/Contig	Kuras	8016	Kuras			8016			Arabidopsis hom.	Bin	Mapman function TAIR 10	BlastX	Tair_accession	GO	InterproScan
2-Oxoglutarate dehydrogenase	2OGDH	190.99	231.953	184.17	195.89	192.91	252.61	224.49	218.76
	c25542_g1_i1	66.1067	66.2367	66.63	68.69	63	68.46	66.85	63.4	AT5G65750	8.1.5	TCA / org transformation.TCA.2-oxoglutarate dehydrogenase	2-oxoglutarate mitochondrial-like	AT5G65750.1_Symbols:_2-oxoglutarate_dehydrogenase,_E1_component_	F:binding; P:generation of precursor metabolites and energy; F:catalytic activity	IPR005475 (SMART); IPR011603 (TIGRFAM); IPR011603 (PIRSF); IPR029061 (G3DSA:3.40.50.GENE3D); IPR005475 (PFAM); IPR029061 (G3DSA:3.40.50.GENE3D); IPR001017 (PFAM); IPR011603 (PANTHER); PTHR23152:SF6 (PANTHER); IPR029061 (SUPERFAMILY); IPR029061 (SUPERFAMILY)
	c28178_g1_i1	20.0433	20.0833	15.85	23.04	21.24	21.98	17.96	20.31	AT5G55070	8.1.5	TCA / org transformation.TCA.2-oxoglutarate dehydrogenase	dihydrolipoyllysine-residue succinyltransferase component of 2-oxoglutarate dehydrogenase complex mitochondrial-like	AT5G55070.1_Symbols:_Dihydrolipoamide_succinyltransferase_	C:cytoplasm; P:generation of precursor metabolites and energy; F:transferase activity	IPR006255 (TIGRFAM); IPR023213 (G3DSA:3.30.559.GENE3D); IPR000089 (PFAM); IPR001078 (PFAM); G3DSA:2.40.50.100 (GENE3D); PTHR23151 (PANTHER); PTHR23151:SF8 (PANTHER); IPR003016 (PROSITE_PATTERNS); IPR000089 (PROSITE_PROFILES); SSF52777 (SUPERFAMILY); IPR011053 (SUPERFAMILY)
	c28178_g1_i2	15.8667	18.2067	13.57	17.49	16.54	18.83	17.74	18.05	AT5G55070	8.1.5	TCA / org transformation.TCA.2-oxoglutarate dehydrogenase	dihydrolipoyllysine-residue succinyltransferase component of 2-oxoglutarate dehydrogenase complex mitochondrial-like	AT5G55070.1_Symbols:_Dihydrolipoamide_succinyltransferase_	F:transferase activity; C:cytoplasm; P:generation of precursor metabolites and energy	IPR006255 (TIGRFAM); IPR000089 (PFAM); IPR023213 (G3DSA:3.30.559.GENE3D); IPR001078 (PFAM); G3DSA:2.40.50.100 (GENE3D); PTHR23151 (PANTHER); PTHR23151:SF8 (PANTHER); IPR003016 (PROSITE_PATTERNS); IPR000089 (PROSITE_PROFILES); IPR011053 (SUPERFAMILY); SSF52777 (SUPERFAMILY)
	c17326_g1_i1	9.61333	11.5467	9.9	8.47	10.47	10.43	12.88	11.33	AT5G65750	8.1.5	TCA / org transformation.TCA.2-oxoglutarate dehydrogenase	oxoglutarate dehydrogenase	AT5G65750.1_Symbols:_2-oxoglutarate_dehydrogenase,_E1_component_	-	no IPS match
	c20557_g1_i2	12.61	12.55	9.74	14.62	13.47	12.87	11.78	13	AT5G55070	8.1.5	TCA / org transformation.TCA.2-oxoglutarate dehydrogenase	dihydrolipoyllysine-residue succinyltransferase component of 2-oxoglutarate dehydrogenase complex mitochondrial-like	AT5G55070.1_Symbols:_Dihydrolipoamide_succinyltransferase_	-	G3DSA:2.40.50.100 (GENE3D); PTHR23151 (PANTHER); PTHR23151:SF8 (PANTHER); SignalP-TM (SIGNALP_GRAM_POSITIVE); IPR011053 (SUPERFAMILY)
	c12515_g1_i1	8.82667	14.17	9.9	8.4	8.18	14.98	15.94	11.59	AT3G55410	8.1.5	TCA / org transformation.TCA.2-oxoglutarate dehydrogenase	2-oxoglutarate mitochondrial-like	AT3G55410.1_Symbols:_2-oxoglutarate_dehydrogenase,_E1_component_	P:generation of precursor metabolites and energy; F:binding; F:catalytic activity	IPR005475 (PFAM); IPR029061 (G3DSA:3.40.50.GENE3D); PTHR23152:SF6 (PANTHER); IPR011603 (PANTHER); IPR029061 (SUPERFAMILY)
	c17555_g1_i1	7.36333	9.95	6.66	6.57	8.86	11.7	9.44	8.71	AT3G55410	8.1.5	TCA / org transformation.TCA.2-oxoglutarate dehydrogenase	2-oxoglutarate mitochondrial-like	AT3G55410.1_Symbols:_2-oxoglutarate_dehydrogenase,_E1_component_	F:binding; F:catalytic activity; P:generation of precursor metabolites and energy	IPR011603 (PANTHER); PTHR23152:SF6 (PANTHER)
	c18806_g1_i1	6.5	10.89	6.58	5.92	7	10.49	10.69	11.49	AT3G55410	8.1.5	TCA / org transformation.TCA.2-oxoglutarate dehydrogenase	2-oxoglutarate mitochondrial-like	AT3G55410.1_Symbols:_2-oxoglutarate_dehydrogenase,_E1_component_	F:binding; F:catalytic activity; P:generation of precursor metabolites and energy	IPR029061 (G3DSA:3.40.50.GENE3D); IPR011603 (PANTHER); PTHR23152:SF6 (PANTHER); IPR029061 (SUPERFAMILY)
	c17624_g1_i1	5.75667	11.2567	7.12	5.33	4.82	15.62	7.07	11.08	AT5G65750	8.1.5	TCA / org transformation.TCA.2-oxoglutarate dehydrogenase	2-oxoglutarate mitochondrial-like	AT5G65750.1_Symbols:_2-oxoglutarate_dehydrogenase,_E1_component_	F:binding; F:catalytic activity; P:generation of precursor metabolites and energy	IPR029061 (G3DSA:3.40.50.GENE3D); IPR011603 (PANTHER); PTHR23152:SF6 (PANTHER); IPR029061 (SUPERFAMILY)
	c25241_g1_i1	5.32	10.0433	7.45	4.56	3.95	11.43	10.27	8.43	AT3G55410	8.1.5	TCA / org transformation.TCA.2-oxoglutarate dehydrogenase	2-oxoglutarate mitochondrial-like	AT3G55410.1_Symbols:_2-oxoglutarate_dehydrogenase,_E1_component_	-	no IPS match
	c11508_g1_i1	6.78	11.5167	8	6.7	5.64	14.08	11.52	8.95	AT5G65750	8.1.5	TCA / org transformation.TCA.2-oxoglutarate dehydrogenase	2-oxoglutarate mitochondrial-like	AT5G65750.1_Symbols:_2-oxoglutarate_dehydrogenase,_E1_component_	F:binding; P:generation of precursor metabolites and energy; F:catalytic activity	IPR029061 (G3DSA:3.40.50.GENE3D); IPR005475 (PFAM); IPR011603 (PANTHER); IPR029061 (SUPERFAMILY)
	c11468_g1_i1	5.92	9.39667	6.98	5.48	5.3	11.78	7.92	8.49	AT3G55410	8.1.5	TCA / org transformation.TCA.2-oxoglutarate dehydrogenase	2-oxoglutarate mitochondrial-like	AT3G55410.1_Symbols:_2-oxoglutarate_dehydrogenase,_E1_component_	F:catalytic activity; F:binding; P:generation of precursor metabolites and energy	PTHR23152:SF6 (PANTHER); IPR011603 (PANTHER)
	c21594_g1_i1	6.56333	10.51	6.25	5.91	7.53	13.04	10.12	8.37	AT3G55410	8.1.5	TCA / org transformation.TCA.2-oxoglutarate dehydrogenase	2-oxoglutarate mitochondrial-like	AT3G55410.1_Symbols:_2-oxoglutarate_dehydrogenase,_E1_component_	F:catalytic activity; F:binding; P:generation of precursor metabolites and energy	IPR001017 (PFAM); IPR029061 (G3DSA:3.40.50.GENE3D); PTHR23152:SF6 (PANTHER); IPR011603 (PANTHER); IPR029061 (SUPERFAMILY)
	c19430_g1_i1	6.19	10.2167	4.32	5.9	8.35	11.63	9.3	9.72	AT5G65750	8.1.5	TCA / org transformation.TCA.2-oxoglutarate dehydrogenase	2-oxoglutarate mitochondrial-like	AT5G65750.1_Symbols:_2-oxoglutarate_dehydrogenase,_E1_component_	-	no IPS match
	c20557_g1_i1	7.53	5.38	5.22	8.81	8.56	5.29	5.01	5.84	AT5G55070	8.1.5	TCA / org transformation.TCA.2-oxoglutarate dehydrogenase	dihydrolipoyllysine-residue succinyltransferase component of 2-oxoglutarate dehydrogenase complex mitochondrial-like	AT5G55070.1_Symbols:_Dihydrolipoamide_succinyltransferase_	-	no IPS match
Aconitase	Aconitase	184.863	330.37	180.42	196.08	178.09	358.68	330.47	301.96
	c26535_g1_i1	34.76	46.2733	36.09	33.51	34.68	54.35	42.52	41.95	AT4G26970	8.1.3	TCA / org transformation.TCA.aconitase	aconitate cytoplasmic	AT4G26970.1_Symbols:_ACO2_aconitase_2_	P:metabolic process	IPR015931 (G3DSA:3.30.499.GENE3D); SignalP-TM (SIGNALP_GRAM_POSITIVE)
	c90243_g1_i1	32.3367	73.4833	29.43	35.45	32.13	75.46	78.67	66.32	AT2G05710	8.1.3	TCA / org transformation.TCA.aconitase	aconitate cytoplasmic-like	AT2G05710.1_Symbols:_ACO3_aconitase_3_	P:metabolic process; F:4 iron, 4 sulfur cluster binding; F:aconitate hydratase activity; F:isocitrate hydro-lyase (cis-aconitate-forming) activity; F:citrate dehydratase activity; F:lyase activity	SignalP-noTM (SIGNALP_EUK); TMhelix (TMHMM)
	c30469_g1_i2	28.9267	41.04	27.73	31.16	27.89	45.73	39.2	38.19	AT2G05710	8.1.3	TCA / org transformation.TCA.aconitase	aconitate cytoplasmic	AT2G05710.1_Symbols:_ACO3_aconitase_3_	P:metabolic process	IPR001030 (PRINTS); IPR006249 (TIGRFAM); IPR015931 (G3DSA:3.30.499.GENE3D); IPR001030 (PFAM); IPR015931 (G3DSA:3.30.499.GENE3D); IPR015932 (G3DSA:3.40.1060.GENE3D); IPR015928 (G3DSA:3.20.19.GENE3D); IPR000573 (PFAM); IPR015937 (PANTHER); IPR015934 (PTHR11670:PANTHER); IPR018136 (PROSITE_PATTERNS); IPR018136 (PROSITE_PATTERNS); IPR001030 (SUPERFAMILY); IPR015928 (SUPERFAMILY)
	c30469_g1_i1	26.96	38.9333	25.44	28.27	27.17	41.88	38.31	36.61	AT2G05710	8.1.3	TCA / org transformation.TCA.aconitase	aconitate cytoplasmic	AT2G05710.1_Symbols:_ACO3_aconitase_3_	-	TRANSMEMBRANE (PHOBIUS); TRANSMEMBRANE (PHOBIUS); CYTOPLASMIC_DOMAIN (PHOBIUS); CYTOPLASMIC_DOMAIN (PHOBIUS); NON_CYTOPLASMIC_DOMAIN (PHOBIUS); TMhelix (TMHMM); TMhelix (TMHMM)
	c11097_g1_i1	31.01	69.66	32.34	34.41	26.28	75.75	75.33	57.9	AT2G05710	8.1.3	TCA / org transformation.TCA.aconitase	aconitate hydratase mitochondrial-like	AT2G05710.1_Symbols:_ACO3_aconitase_3_	P:metabolic process	IPR001030 (PRINTS); IPR001030 (PFAM); IPR015931 (G3DSA:3.30.499.GENE3D); IPR015937 (PANTHER); IPR015934 (PTHR11670:PANTHER); IPR001030 (SUPERFAMILY)
	c30469_g1_i3	26.27	53.09	24.85	28.82	25.14	56.74	50.39	52.14	AT2G05710	8.1.3	TCA / org transformation.TCA.aconitase	aconitate cytoplasmic	AT2G05710.1_Symbols:_ACO3_aconitase_3_	-	CYTOPLASMIC_DOMAIN (PHOBIUS); TRANSMEMBRANE (PHOBIUS); CYTOPLASMIC_DOMAIN (PHOBIUS); NON_CYTOPLASMIC_DOMAIN (PHOBIUS); TRANSMEMBRANE (PHOBIUS); TMhelix (TMHMM); TMhelix (TMHMM)
	c74393_g1_i1	1.07	0.796667	0.94	1.03	1.24	1.04	0.58	0.77	AT4G35830	8.1.3	TCA / org transformation.TCA.aconitase	zinc-binding alcohol dehydrogenase domain-containing protein 2 isoform x2	AT4G35830.1_Symbols:_ACO1_aconitase_1_	P:metabolic process	IPR015931 (G3DSA:3.30.499.GENE3D); TRANSMEMBRANE (PHOBIUS); NON_CYTOPLASMIC_DOMAIN (PHOBIUS); NON_CYTOPLASMIC_DOMAIN (PHOBIUS); CYTOPLASMIC_DOMAIN (PHOBIUS); TRANSMEMBRANE (PHOBIUS); IPR001030 (SUPERFAMILY)
	c60281_g1_i1	0.443333	1.09333	0.47	0.21	0.65	0.97	0.89	1.42	AT4G35830	8.1.3	TCA / org transformation.TCA.aconitase	aconitate cytoplasmic	AT4G35830.1_Symbols:_ACO1_aconitase_1_	P:metabolic process; F:aconitate hydratase activity; F:isocitrate hydro-lyase (cis-aconitate-forming) activity; F:citrate dehydratase activity; F:4 iron, 4 sulfur cluster binding; F:lyase activity; F:copper ion binding; P:aerobic respiration; P:response to oxidative stress; P:isocitrate metabolic process; P:citrate metabolic process; P:response to nitrate; P:cytoskeleton organization; P:nitrate t…	IPR001030 (PRINTS); IPR001030 (PFAM); IPR015931 (G3DSA:3.30.499.GENE3D); IPR015934 (PTHR11670:PANTHER); IPR015937 (PANTHER); IPR001030 (SUPERFAMILY)
	c87115_g1_i1	0.413333	0.976667	0.14	0.51	0.59	1.01	1.07	0.85	AT4G26970	8.1.3	TCA / org transformation.TCA.aconitase	aconitate cytoplasmic	AT4G26970.1_Symbols:_ACO2_aconitase_2_	P:metabolic process	IPR015928 (G3DSA:3.20.19.GENE3D); IPR000573 (PFAM); IPR015934 (PTHR11670:PANTHER); IPR015937 (PANTHER); IPR015928 (SUPERFAMILY)
	c46146_g1_i1	0.38	1.53667	0.61	0.42	0.11	2.71	1.18	0.72	AT4G35830	8.1.3	TCA / org transformation.TCA.aconitase	aconitate cytoplasmic	AT4G35830.1_Symbols:_ACO1_aconitase_1_	P:metabolic process	IPR015937 (PANTHER); IPR015934 (PTHR11670:PANTHER); IPR001030 (SUPERFAMILY)
	c83134_g1_i1	0.67	1.08667	0.82	0.25	0.94	1.12	0.62	1.52	AT2G05710	8.1.3	TCA / org transformation.TCA.aconitase	aconitate hydratase	AT2G05710.1_Symbols:_ACO3_aconitase_3_	P:metabolic process; F:aconitate hydratase activity; F:isocitrate hydro-lyase (cis-aconitate-forming) activity; F:citrate dehydratase activity; F:lyase activity; F:copper ion binding; P:aerobic respiration; P:response to oxidative stress; P:isocitrate metabolic process; P:citrate metabolic process; P:response to nitrate; P:cytoskeleton organization; P:nitrate transport; F:4 iron, 4 sulfur cluster…	no IPS match
	c32386_g1_i1	0.446667	0.11	0.67	0.2	0.47	0.23	0	0.1	AT2G05710	8.1.3	TCA / org transformation.TCA.aconitase	aconitate hydratase mitochondrial-like isoform x2	AT2G05710.1_Symbols:_ACO3_aconitase_3_	P:metabolic process	IPR001030 (PFAM); IPR015931 (G3DSA:3.30.499.GENE3D); IPR015937 (PANTHER); IPR015934 (PTHR11670:PANTHER); IPR001030 (SUPERFAMILY)
	c80701_g1_i1	0.403333	1.64667	0.35	0.62	0.24	1.41	1.3	2.23	AT4G35830	8.1.3	TCA / org transformation.TCA.aconitase	aconitate hydratase mitochondrial-like	AT4G35830.1_Symbols:_ACO1_aconitase_1_	P:metabolic process	IPR015931 (G3DSA:3.30.499.GENE3D); IPR001030 (SUPERFAMILY)
	c68811_g1_i1	0.773333	0.643333	0.54	1.22	0.56	0.28	0.41	1.24	AT2G05710	8.1.3	TCA / org transformation.TCA.aconitase	aconitate hydratase	AT2G05710.1_Symbols:_ACO3_aconitase_3_	P:metabolic process	IPR015932 (G3DSA:3.40.1060.GENE3D); IPR001030 (PFAM); IPR015937 (PANTHER); IPR015934 (PTHR11670:PANTHER); IPR001030 (SUPERFAMILY)
ADP-Glucose pyrophosphorylase	AGPase	2950.01	2370.37	2541.38	3234.03	3074.62	2280.09	2361.54	2469.47
	c29045_g1_i1	652.4	493.843	545.18	724.43	687.59	477.71	491.81	512.01	AT4G39210	2.1.2.1	major CHO metabolism.synthesis.starch.AGPase	glucose-1-phosphate adenylyltransferase large subunit 1	AT4G39210.1_Symbols:_APL3_Glucose-1-phosphate_adenylyltransferase_family_protein_	-	no IPS match
	c29045_g1_i2	639.383	491.087	533.55	713.25	671.35	475.58	488.89	508.79	AT4G39210	2.1.2.1	major CHO metabolism.synthesis.starch.AGPase	glucose-1-phosphate adenylyltransferase large subunit 1	AT4G39210.1_Symbols:_APL3_Glucose-1-phosphate_adenylyltransferase_family_protein_	F:transferase activity; P:generation of precursor metabolites and energy	IPR029044 (G3DSA:3.90.550.GENE3D); G3DSA:2.160.10.10 (GENE3D); IPR005835 (PFAM); IPR011831 (TIGRFAM); PTHR22572:SF76 (PANTHER); PTHR22572 (PANTHER); IPR005836 (PROSITE_PATTERNS); IPR005836 (PROSITE_PATTERNS); IPR005836 (PROSITE_PATTERNS); IPR011004 (SUPERFAMILY); IPR029044 (SUPERFAMILY)
	c29045_g1_i3	633.687	487.033	529.98	703.11	667.97	470.68	482.27	508.15	AT4G39210	2.1.2.1	major CHO metabolism.synthesis.starch.AGPase	glucose-1-phosphate adenylyltransferase large subunit 1	AT4G39210.1_Symbols:_APL3_Glucose-1-phosphate_adenylyltransferase_family_protein_	F:transferase activity; P:generation of precursor metabolites and energy	IPR029044 (G3DSA:3.90.550.GENE3D); IPR005835 (PFAM); IPR011831 (TIGRFAM); G3DSA:2.160.10.10 (GENE3D); PTHR22572 (PANTHER); PTHR22572:SF76 (PANTHER); IPR005836 (PROSITE_PATTERNS); IPR005836 (PROSITE_PATTERNS); IPR005836 (PROSITE_PATTERNS); IPR029044 (SUPERFAMILY); IPR011004 (SUPERFAMILY)
	c30092_g1_i1	498.26	433.99	458.95	529.11	506.72	413.72	433.54	454.71	AT5G48300	2.1.2.1	major CHO metabolism.synthesis.starch.AGPase	adp-glucose pyrophosphorylase small subunit	AT5G48300.1_Symbols:_ADG1,_APS1_ADP_glucose_pyrophosphorylase_1_	P:generation of precursor metabolites and energy; F:transferase activity	IPR005835 (PFAM); IPR011831 (TIGRFAM); IPR029044 (G3DSA:3.90.550.GENE3D); PTHR22572:SF79 (PANTHER); PTHR22572 (PANTHER); IPR005836 (PROSITE_PATTERNS); IPR005836 (PROSITE_PATTERNS); IPR005836 (PROSITE_PATTERNS); IPR029044 (SUPERFAMILY); IPR011004 (SUPERFAMILY)
	c30092_g1_i2	473.14	411.103	427.95	505.48	485.99	389.21	413.75	430.35	AT5G48300	2.1.2.1	major CHO metabolism.synthesis.starch.AGPase	adp-glucose pyrophosphorylase small subunit	AT5G48300.1_Symbols:_ADG1,_APS1_ADP_glucose_pyrophosphorylase_1_	F:transferase activity; P:generation of precursor metabolites and energy	IPR011831 (TIGRFAM); IPR005835 (PFAM); IPR029044 (G3DSA:3.90.550.GENE3D); PTHR22572:SF79 (PANTHER); PTHR22572 (PANTHER); IPR005836 (PROSITE_PATTERNS); IPR005836 (PROSITE_PATTERNS); IPR005836 (PROSITE_PATTERNS); IPR011004 (SUPERFAMILY); IPR029044 (SUPERFAMILY)
	c25481_g1_i2	13.5067	19.6433	11.66	14.46	14.4	20.3	18.12	20.51	AT1G74910	2.1.2.1	major CHO metabolism.synthesis.starch.AGPase	mannose-1-phosphate guanyltransferase alpha	AT1G74910.1_Symbols:_ADP-glucose_pyrophosphorylase_family_protein_	P:metabolic process; F:transferase activity	IPR001451 (PFAM); G3DSA:2.160.10.10 (GENE3D); IPR029044 (G3DSA:3.90.550.GENE3D); IPR005835 (PFAM); PTHR22572:SF85 (PANTHER); PTHR22572 (PANTHER); IPR029044 (SUPERFAMILY)
	c25481_g1_i1	12.9933	19.25	11.14	14.11	13.73	18.55	18.55	20.65	AT1G74910	2.1.2.1	major CHO metabolism.synthesis.starch.AGPase	mannose-1-phosphate guanyltransferase alpha	AT1G74910.1_Symbols:_ADP-glucose_pyrophosphorylase_family_protein_	P:metabolic process; F:transferase activity	IPR005835 (PFAM); IPR029044 (G3DSA:3.90.550.GENE3D); IPR001451 (PFAM); G3DSA:2.160.10.10 (GENE3D); PTHR22572 (PANTHER); PTHR22572:SF85 (PANTHER); IPR029044 (SUPERFAMILY)
	c38491_g1_i1	4.48333	0.296667	4.1	4.19	5.16	0.53	0	0.36	AT5G48300	2.1.2.1	major CHO metabolism.synthesis.starch.AGPase	adp-glucose pyrophosphorylase small subunit	AT5G48300.1_Symbols:_ADG1,_APS1_ADP_glucose_pyrophosphorylase_1_	-	CYTOPLASMIC_DOMAIN (PHOBIUS); NON_CYTOPLASMIC_DOMAIN (PHOBIUS); TRANSMEMBRANE (PHOBIUS); TMhelix (TMHMM)
	c8129_g1_i1	4.32667	0.186667	3.69	5.38	3.91	0	0.22	0.34	AT5G48300	2.1.2.1	major CHO metabolism.synthesis.starch.AGPase	adp-glucose pyrophosphorylase small subunit	AT5G48300.1_Symbols:_ADG1,_APS1_ADP_glucose_pyrophosphorylase_1_	-	G3DSA:2.160.10.10 (GENE3D); PTHR22572 (PANTHER); PTHR22572:SF79 (PANTHER); IPR011004 (SUPERFAMILY)
	c43706_g1_i1	3.08667	0.406667	2.68	4.21	2.37	0.25	0.74	0.23	AT5G48300	2.1.2.1	major CHO metabolism.synthesis.starch.AGPase	adp-glucose pyrophosphorylase	AT5G48300.1_Symbols:_ADG1,_APS1_ADP_glucose_pyrophosphorylase_1_	P:generation of precursor metabolites and energy; F:transferase activity	IPR029044 (G3DSA:3.90.550.GENE3D); IPR005835 (PFAM); PTHR22572 (PANTHER); PTHR22572:SF79 (PANTHER); IPR005836 (PROSITE_PATTERNS); IPR029044 (SUPERFAMILY)
	c23395_g1_i1	6.00667	12.4233	5.63	6.68	5.71	12.58	11.93	12.76	AT1G27680	2.1.2.1	major CHO metabolism.synthesis.starch.AGPase	glucose-1-phosphate adenylyltransferase large subunit chloroplastic amyloplastic	AT1G27680.1_Symbols:_APL2_ADPGLC-PPase_large_subunit_	-	CYTOPLASMIC_DOMAIN (PHOBIUS); TRANSMEMBRANE (PHOBIUS); NON_CYTOPLASMIC_DOMAIN (PHOBIUS)
	c15298_g1_i1	2.9	0.486667	2.32	2.89	3.49	0.69	0.38	0.39	AT5G48300	2.1.2.1	major CHO metabolism.synthesis.starch.AGPase	adp-glucose pyrophosphorylase leaves small subunit	AT5G48300.1_Symbols:_ADG1,_APS1_ADP_glucose_pyrophosphorylase_1_	F:transferase activity; P:metabolic process	IPR005835 (PFAM); IPR029044 (G3DSA:3.90.550.GENE3D); PTHR22572:SF79 (PANTHER); PTHR22572 (PANTHER); IPR029044 (SUPERFAMILY)
	c33989_g1_i1	3.11	0.263333	2.9	3.23	3.2	0.12	0.45	0.22	AT5G48300	2.1.2.1	major CHO metabolism.synthesis.starch.AGPase	adp-glucose pyrophosphorylase small subunit	AT5G48300.1_Symbols:_ADG1,_APS1_ADP_glucose_pyrophosphorylase_1_	-	no IPS match
	c2609_g1_i1	2.22	0.183333	1.65	1.98	3.03	0.17	0.38	0	AT5G48300	2.1.2.1	major CHO metabolism.synthesis.starch.AGPase	glucose-1-phosphate adenylyltransferase small chloroplastic amyloplastic-like	AT5G48300.1_Symbols:_ADG1,_APS1_ADP_glucose_pyrophosphorylase_1_	-	PTHR22572 (PANTHER); PTHR22572:SF79 (PANTHER)
	c58714_g1_i1	0.406667	0.0866667	0	1.22	0	0	0.26	0	AT5G19220	2.1.2.1	major CHO metabolism.synthesis.starch.AGPase	adp-glucose pyrophosphorylase large subunit	AT5G19220.1_Symbols:_ADG2,_APL1_ADP_glucose_pyrophosphorylase_large_subunit_1_	P:biosynthetic process; P:response to far red light; P:photosynthesis, light reaction; P:glycogen biosynthetic process; C:chloroplast; P:thylakoid membrane organization; P:chloroplast relocation; P:metabolic process; P:response to red light; F:catalytic activity; C:chloroplast stroma; P:rRNA processing; P:photosynthesis; P:response to blue light; F:nucleotidyltransferase activity; C:chloroplast e…	PTHR22572 (PANTHER); PTHR22572:SF76 (PANTHER); IPR011004 (SUPERFAMILY)
	c42148_g1_i1	0.1	0.0833333	0	0.3	0	0	0.25	0	AT1G27680	2.1.2.1	major CHO metabolism.synthesis.starch.AGPase	adp glucose partial	AT1G27680.1_Symbols:_APL2_ADPGLC-PPase_large_subunit_	F:transferase activity; P:metabolic process	IPR029044 (G3DSA:3.90.550.GENE3D); IPR005835 (PFAM); PTHR22572:SF76 (PANTHER); PTHR22572 (PANTHER); IPR029044 (SUPERFAMILY)
Aldolase	Aldolase	297.973	1087.89	330.21	283.75	279.96	1236.9	1020.18	1006.59
	c22644_g1_i1	297.973	1087.89	330.21	283.75	279.96	1236.9	1020.18	1006.59	AT2G36460	4.1.10	glycolysis.cytosolic branch.aldolase	fructose-bisphosphate aldolase cytoplasmic isozyme-like	AT2G36460.1_Symbols:_Aldolase_superfamily_protein_	F:catalytic activity; P:generation of precursor metabolites and energy	IPR013785 (G3DSA:3.20.20.GENE3D); IPR000741 (PFAM); PTHR11627:SF7 (PANTHER); IPR029769 (PANTHER); IPR029768 (PROSITE_PATTERNS); SSF51569 (SUPERFAMILY)
Plastidial aldolase	Aldolase P	397.536	1001.13	379.78	408.48	404.35	963.23	1020.12	1020.04
	c22585_g1_i1	213.02	711.83	214.87	213.73	210.46	694.35	719.6	721.54	AT2G01140	1.3.6	PS.calvin cycle.aldolase	probable fructose-bisphosphate aldolase chloroplastic	AT2G01140.1_Symbols:_Aldolase_superfamily_protein_	P:generation of precursor metabolites and energy; F:catalytic activity	IPR013785 (G3DSA:3.20.20.GENE3D); IPR000741 (PFAM); PTHR11627:SF10 (PANTHER); IPR029769 (PANTHER); IPR029768 (PROSITE_PATTERNS); SSF51569 (SUPERFAMILY)
	c42956_g1_i1	66.3467	250.647	67.53	65.27	66.24	257.65	248.02	246.27	AT4G26530	1.3.6	PS.calvin cycle.aldolase	fructose-bisphosphate aldolase cytoplasmic isozyme-like	AT4G26530.1_Symbols:_Aldolase_superfamily_protein_	F:catalytic activity; P:generation of precursor metabolites and energy	IPR000741 (PFAM); IPR013785 (G3DSA:3.20.20.GENE3D); IPR029769 (PANTHER); PTHR11627:SF7 (PANTHER); SSF51569 (SUPERFAMILY)
	c8974_g1_i1	112.883	32.6933	94.38	122.49	121.78	5.11	47.39	45.58	AT4G38970	1.3.6	PS.calvin cycle.aldolase	fructose-bisphosphate aldolase chloroplastic-like	AT4G38970.1_Symbols:_FBA2_fructose-bisphosphate_aldolase_2_	P:generation of precursor metabolites and energy; F:catalytic activity	IPR000741 (PFAM); IPR013785 (G3DSA:3.20.20.GENE3D); IPR029769 (PANTHER); PTHR11627:SF8 (PANTHER); IPR029768 (PROSITE_PATTERNS); SSF51569 (SUPERFAMILY)
	c1398_g1_i1	1.96333	1.56667	0.96	2.56	2.37	1.42	1.13	2.15	AT2G21330	1.3.6	PS.calvin cycle.aldolase	fructose-bisphosphate aldolase chloroplastic	AT2G21330.1_Symbols:_FBA1_fructose-bisphosphate_aldolase_1_	-	no IPS match
	c6247_g1_i1	1.12667	0.943333	0.51	1.71	1.16	0.75	0.87	1.21	AT4G38970	1.3.6	PS.calvin cycle.aldolase	fructose-bisphosphate aldolase chloroplastic-like	AT4G38970.1_Symbols:_FBA2_fructose-bisphosphate_aldolase_2_	F:catalytic activity; P:generation of precursor metabolites and energy	IPR000741 (PFAM); IPR013785 (G3DSA:3.20.20.GENE3D); IPR029769 (PANTHER); PTHR11627:SF8 (PANTHER); SSF51569 (SUPERFAMILY)
	c6247_g1_i2	0.906667	0.716667	0.57	1.45	0.7	1.04	0.44	0.67	AT4G38970	1.3.6	PS.calvin cycle.aldolase	fructose-bisphosphate aldolase chloroplastic-like	AT4G38970.1_Symbols:_FBA2_fructose-bisphosphate_aldolase_2_	P:generation of precursor metabolites and energy; F:catalytic activity	IPR013785 (G3DSA:3.20.20.GENE3D); IPR000741 (PFAM); PTHR11627:SF8 (PANTHER); IPR029769 (PANTHER); SSF51569 (SUPERFAMILY)
	c68466_g1_i1	0	0.293333	0	0	0	0.64	0.24	0	AT4G38970	1.3.6	PS.calvin cycle.aldolase	fructose-bisphosphate aldolase chloroplastic	AT4G38970.1_Symbols:_FBA2_fructose-bisphosphate_aldolase_2_	P:generation of precursor metabolites and energy; F:catalytic activity	IPR000741 (PFAM); IPR013785 (G3DSA:3.20.20.GENE3D); PTHR11627:SF8 (PANTHER); IPR029769 (PANTHER); SSF51569 (SUPERFAMILY)
	c49407_g1_i1	0.316667	0.3	0	0.54	0.41	0.31	0.45	0.14	AT4G38970	1.3.6	PS.calvin cycle.aldolase		AT4G38970.1_Symbols:_FBA2_fructose-bisphosphate_aldolase_2_		no IPS match
	c65899_g1_i1	0	0.17	0	0	0	0.18	0	0.33	AT4G38970	1.3.6	PS.calvin cycle.aldolase	plastidic aldolase	AT4G38970.1_Symbols:_FBA2_fructose-bisphosphate_aldolase_2_	F:fructose-bisphosphate aldolase activity; F:catalytic activity; P:glycolysis; F:lyase activity; C:cytosolic ribosome; C:membrane; C:thylakoid lumen; P:response to abscisic acid stimulus; C:apoplast; C:thylakoid; C:chloroplast envelope; C:plastoglobule; C:chloroplast stroma; P:response to cadmium ion; C:chloroplast	IPR013785 (G3DSA:3.20.20.GENE3D); IPR000741 (PFAM); IPR029769 (PANTHER); PTHR11627:SF8 (PANTHER); SSF51569 (SUPERFAMILY)
	c77083_g1_i1	0.496667	0.796667	0.64	0.29	0.56	0.5	0.61	1.28	AT4G38970	1.3.6	PS.calvin cycle.aldolase	fructose-bisphosphate aldolase chloroplastic	AT4G38970.1_Symbols:_FBA2_fructose-bisphosphate_aldolase_2_	P:generation of precursor metabolites and energy; F:catalytic activity	IPR013785 (G3DSA:3.20.20.GENE3D); IPR000741 (PFAM); IPR029769 (PANTHER); PTHR11627:SF8 (PANTHER); IPR029768 (PROSITE_PATTERNS); SSF51569 (SUPERFAMILY)
	c51165_g1_i1	0	0.06	0	0	0	0.18	0	0	AT2G21330	1.3.6	PS.calvin cycle.aldolase		AT2G21330.1_Symbols:_FBA1_fructose-bisphosphate_aldolase_1_	P:generation of precursor metabolites and energy; F:catalytic activity	IPR000741 (PFAM); IPR013785 (G3DSA:3.20.20.GENE3D); IPR029769 (PANTHER); PTHR11627:SF8 (PANTHER); SSF51569 (SUPERFAMILY)
	c5666_g1_i1	0.33	0.696667	0.32	0.44	0.23	0.67	0.74	0.68	AT4G38970	1.3.6	PS.calvin cycle.aldolase	fructose-bisphosphate aldolase	AT4G38970.1_Symbols:_FBA2_fructose-bisphosphate_aldolase_2_	F:catalytic activity; P:generation of precursor metabolites and energy	IPR013785 (G3DSA:3.20.20.GENE3D); IPR000741 (PFAM); PTHR11627:SF8 (PANTHER); IPR029769 (PANTHER); SSF51569 (SUPERFAMILY)
	c75350_g1_i1	0.146667	0.416667	0	0	0.44	0.43	0.63	0.19	AT2G21330	1.3.6	PS.calvin cycle.aldolase	plastidic partial	AT2G21330.1_Symbols:_FBA1_fructose-bisphosphate_aldolase_1_	P:generation of precursor metabolites and energy; F:catalytic activity	IPR013785 (G3DSA:3.20.20.GENE3D); IPR000741 (PFAM); IPR029769 (PANTHER); PTHR11627:SF8 (PANTHER); IPR029768 (PROSITE_PATTERNS); SSF51569 (SUPERFAMILY)
Citrate lyase	Citrate lyase	164.09	1051.56	149.89	179.85	162.53	1099.92	1010.09	1044.66
	c64170_g1_i1	60.4867	339.437	56.35	64.04	61.07	282.13	375.7	360.48	AT1G60810	8.2.11	TCA / org transformation.other organic acid transformatons.atp-citrate lyase	atp-citrate synthase alpha chain protein 2-like	AT1G60810.1_Symbols:_ACLA-2_ATP-citrate_lyase_A-2_	P:fatty acid biosynthetic process; P:positive regulation of cell size; C:citrate lyase complex; P:aging; P:leaf development; P:anthocyanin accumulation in tissues in response to UV light; P:carotenoid biosynthetic process; F:ATP binding; P:regulation of embryonic development; P:wax biosynthetic process; P:starch biosynthetic process; F:ATP citrate synthase activity; P:chlorophyll biosynthetic pro…	IPR013816 (G3DSA:3.30.470.GENE3D); IPR016102 (G3DSA:3.40.50.GENE3D); IPR013650 (PFAM); PTHR23118 (PANTHER); SSF56059 (SUPERFAMILY); IPR016102 (SUPERFAMILY)
	c22144_g1_i1	26.6333	109.633	25.24	28.56	26.1	123.14	101.63	104.13	AT1G09430	8.2.11	TCA / org transformation.other organic acid transformatons.atp-citrate lyase	atp-citrate synthase alpha chain protein 2	AT1G09430.1_Symbols:_ACLA-3_ATP-citrate_lyase_A-3_	F:nucleotide binding	IPR013816 (G3DSA:3.30.470.GENE3D); IPR016102 (G3DSA:3.40.50.GENE3D); IPR013650 (PFAM); PTHR23118 (PANTHER); IPR016102 (SUPERFAMILY); SSF56059 (SUPERFAMILY)
	c29666_g1_i2	15.68	62.0467	15.61	16.12	15.31	67.81	58.17	60.16	AT5G49460	8.2.11	TCA / org transformation.other organic acid transformatons.atp-citrate lyase	atp-citrate synthase beta chain protein 2	AT5G49460.1_Symbols:_ACLB-2_ATP_citrate_lyase_subunit_B_2_	P:metabolic process; P:cellular process; F:transferase activity; F:catalytic activity	IPR002020 (PFAM); IPR005811 (PFAM); IPR016143 (G3DSA:1.10.230.GENE3D); IPR016102 (G3DSA:3.40.50.GENE3D); IPR016142 (G3DSA:1.10.580.GENE3D); IPR016040 (G3DSA:3.40.50.GENE3D); PTHR23118 (PANTHER); IPR017440 (PROSITE_PATTERNS); IPR017866 (PROSITE_PATTERNS); IPR005810 (PROSITE_PATTERNS); SSF51735 (SUPERFAMILY); IPR016141 (SUPERFAMILY)
	c29666_g1_i1	12.63	57.46	13.01	13.03	11.85	63.51	53.85	55.02	AT5G49460	8.2.11	TCA / org transformation.other organic acid transformatons.atp-citrate lyase	atp-citrate synthase beta chain protein 2	AT5G49460.1_Symbols:_ACLB-2_ATP_citrate_lyase_subunit_B_2_	P:metabolic process; P:cellular process; F:transferase activity; F:catalytic activity	IPR005811 (PFAM); IPR016142 (G3DSA:1.10.580.GENE3D); IPR002020 (PFAM); IPR016040 (G3DSA:3.40.50.GENE3D); IPR016102 (G3DSA:3.40.50.GENE3D); IPR016143 (G3DSA:1.10.230.GENE3D); PTHR23118 (PANTHER); IPR017866 (PROSITE_PATTERNS); IPR005810 (PROSITE_PATTERNS); IPR017440 (PROSITE_PATTERNS); SSF51735 (SUPERFAMILY); IPR016141 (SUPERFAMILY)
	c46496_g1_i1	8.42	75.7733	6.97	10.37	7.92	88.97	64.43	73.92	AT1G10670	8.2.11	TCA / org transformation.other organic acid transformatons.atp-citrate lyase	atp-citrate synthase alpha chain protein 2-like	AT1G10670.3_Symbols:_ACLA-1_ATP-citrate_lyase_A-1_	F:nucleotide binding	IPR013816 (G3DSA:3.30.470.GENE3D); PTHR23118 (PANTHER); SSF56059 (SUPERFAMILY)
	c8377_g1_i1	6.96667	70.1433	7.41	6.97	6.52	85.21	53.43	71.79	AT1G60810	8.2.11	TCA / org transformation.other organic acid transformatons.atp-citrate lyase	atp-citrate synthase alpha chain protein 2-like	AT1G60810.1_Symbols:_ACLA-2_ATP-citrate_lyase_A-2_	-	no IPS match
	c11428_g1_i1	7.41667	76.1733	5.19	9.31	7.75	86.3	66.79	75.43	AT1G60810	8.2.11	TCA / org transformation.other organic acid transformatons.atp-citrate lyase	atp-citrate synthase alpha chain protein 2-like	AT1G60810.1_Symbols:_ACLA-2_ATP-citrate_lyase_A-2_	-	IPR016102 (G3DSA:3.40.50.GENE3D); PTHR23118 (PANTHER); IPR016102 (SUPERFAMILY)
	c20702_g1_i1	6.55	59.1967	6.45	5.58	7.62	63.65	52.91	61.03	AT1G60810	8.2.11	TCA / org transformation.other organic acid transformatons.atp-citrate lyase	atp-citrate synthase alpha chain protein 2-like	AT1G60810.1_Symbols:_ACLA-2_ATP-citrate_lyase_A-2_	F:nucleotide binding; F:catalytic activity	IPR013816 (G3DSA:3.30.470.GENE3D); IPR013650 (PFAM); IPR013815 (G3DSA:3.30.1490.GENE3D); PTHR23118 (PANTHER); SSF56059 (SUPERFAMILY)
	c6747_g1_i1	6.34667	81.25	5.82	8.64	4.58	91.74	76.62	75.39	AT5G49460	8.2.11	TCA / org transformation.other organic acid transformatons.atp-citrate lyase	atp-citrate synthase beta chain protein partial	AT5G49460.1_Symbols:_ACLB-2_ATP_citrate_lyase_subunit_B_2_	-	no IPS match
	c11638_g1_i1	2.09	47.6733	1.85	2.4	2.02	60.8	43.61	38.61	AT3G06650	8.2.11	TCA / org transformation.other organic acid transformatons.atp-citrate lyase	atp-citrate synthase beta chain protein 2 isoform x1	AT3G06650.1_Symbols:_ACLB-1_ATP-citrate_lyase_B-1_	F:catalytic activity; P:metabolic process	IPR016102 (G3DSA:3.40.50.GENE3D); PTHR23118 (PANTHER); IPR005810 (PROSITE_PATTERNS); IPR017866 (PROSITE_PATTERNS); IPR016102 (SUPERFAMILY)
	c74426_g1_i1	2.3	45.4233	1.78	3.32	1.8	51.99	40.14	44.14	AT5G49460	8.2.11	TCA / org transformation.other organic acid transformatons.atp-citrate lyase	atp-citrate synthase beta chain protein 2	AT5G49460.1_Symbols:_ACLB-2_ATP_citrate_lyase_subunit_B_2_	F:binding	IPR016040 (G3DSA:3.40.50.GENE3D); IPR003781 (PFAM); PTHR23118 (PANTHER); SSF51735 (SUPERFAMILY)
	c78640_g1_i1	2.25667	2.68333	1.14	2.92	2.71	3.54	1.74	2.77	AT3G06650	8.2.11	TCA / org transformation.other organic acid transformatons.atp-citrate lyase	atp-citrate partial	AT3G06650.1_Symbols:_ACLB-1_ATP-citrate_lyase_B-1_	F:ATP citrate synthase activity; P:metabolic process; F:succinate-CoA ligase (ADP-forming) activity; F:catalytic activity; F:lyase activity; F:transferase activity; F:transferase activity, transferring acyl groups, acyl groups converted into alkyl on transfer; P:cellular carbohydrate metabolic process; F:transferase activity, transferring acyl groups	PTHR23118 (PANTHER)
	c39101_g1_i1	1.81	1.70333	0.68	2.43	2.32	1.37	1.26	2.48	AT5G49460	8.2.11	TCA / org transformation.other organic acid transformatons.atp-citrate lyase	atp-citrate synthase beta chain protein 2	AT5G49460.1_Symbols:_ACLB-2_ATP_citrate_lyase_subunit_B_2_	-	IPR016102 (G3DSA:3.40.50.GENE3D); PTHR23118 (PANTHER)
	c4005_g1_i1	1.18667	18.74	1.17	0.89	1.5	26.27	14.89	15.06	AT5G49460	8.2.11	TCA / org transformation.other organic acid transformatons.atp-citrate lyase	---NA---	AT5G49460.1_Symbols:_ACLB-2_ATP_citrate_lyase_subunit_B_2_	-	no IPS match
	c70314_g1_i1	1.29333	1.74	0.52	1.91	1.45	1.62	2.38	1.22	AT3G06650	8.2.11	TCA / org transformation.other organic acid transformatons.atp-citrate lyase	atp-citrate synthase beta chain protein 2	AT3G06650.1_Symbols:_ACLB-1_ATP-citrate_lyase_B-1_	F:ATP citrate synthase activity; P:metabolic process; F:succinate-CoA ligase (ADP-forming) activity; F:transferase activity, transferring acyl groups, acyl groups converted into alkyl on transfer; P:cellular carbohydrate metabolic process; F:catalytic activity; F:lyase activity	IPR016102 (G3DSA:3.40.50.GENE3D); PTHR23118 (PANTHER); IPR016102 (SUPERFAMILY)
	c16396_g1_i1	1.16	1.30667	0.39	2.07	1.02	0.73	1.38	1.81	AT3G06650	8.2.11	TCA / org transformation.other organic acid transformatons.atp-citrate lyase	atp-citrate synthase beta chain protein 2	AT3G06650.1_Symbols:_ACLB-1_ATP-citrate_lyase_B-1_	F:transferase activity; P:metabolic process; P:cellular process	IPR016143 (G3DSA:1.10.230.GENE3D); IPR002020 (PFAM); PTHR23118 (PANTHER); IPR016141 (SUPERFAMILY)
	c16396_g1_i2	0.863333	1.17333	0.31	1.29	0.99	1.14	1.16	1.22	AT3G06650	8.2.11	TCA / org transformation.other organic acid transformatons.atp-citrate lyase	atp-citrate synthase beta chain protein 2	AT3G06650.1_Symbols:_ACLB-1_ATP-citrate_lyase_B-1_	F:transferase activity; P:metabolic process; P:cellular process	PTHR23118 (PANTHER); IPR016141 (SUPERFAMILY)
Citrate synthase	CS	23.47	34.94	19.1	26.14	25.17	36.6	32.52	35.7
	c20668_g1_i1	23.47	34.94	19.1	26.14	25.17	36.6	32.52	35.7	AT2G44350	8.1.2	TCA / org transformation.TCA.CS	citrate mitochondrial	AT2G44350.2_Symbols:_ATCS,_CSY4_Citrate_synthase_family_protein_	-	no IPS match
Diacylglycerol o-acyltransferase	DGAT	13.5133	15.3567	8.49	15.7	16.35	13.13	13.67	19.27
	c19483_g1_i1	2.12333	3.55	1.68	2.45	2.24	3.78	3.37	3.5	AT2G19450	11.4	lipid metabolism.TAG synthesis	diacylglycerol o-acyltransferase 1-like	AT2G19450.1_Symbols:_TAG1,_AS11,_ABX45,_DGAT1,_RDS1,_ATDGAT_membrane_bound_O-acyl_transferase_(MBOAT)_family_protein_	P:metabolic process; P:cellular process; F:transferase activity	IPR014371 (PIRSF); IPR027251 (PTHR10408:PANTHER); IPR014371 (PANTHER); TRANSMEMBRANE (PHOBIUS); CYTOPLASMIC_DOMAIN (PHOBIUS); TRANSMEMBRANE (PHOBIUS); TRANSMEMBRANE (PHOBIUS); NON_CYTOPLASMIC_DOMAIN (PHOBIUS); NON_CYTOPLASMIC_DOMAIN (PHOBIUS); CYTOPLASMIC_DOMAIN (PHOBIUS); TRANSMEMBRANE (PHOBIUS); TRANSMEMBRANE (PHOBIUS); NON_CYTOPLASMIC_DOMAIN (PHOBIUS); CYTOPLASMIC_DOMAIN (PHOBIUS); CYTOPLASMIC…
	c68131_g1_i1	2.85667	4.19	1.6	2.8	4.17	3.67	2.95	5.95	AT2G19450	11.4	lipid metabolism.TAG synthesis	diacylglycerol o-acyltransferase 1-like	AT2G19450.1_Symbols:_TAG1,_AS11,_ABX45,_DGAT1,_RDS1,_ATDGAT_membrane_bound_O-acyl_transferase_(MBOAT)_family_protein_	P:metabolic process; P:cellular process; F:transferase activity	IPR004299 (PFAM); IPR027251 (PTHR10408:PANTHER); IPR014371 (PANTHER); TRANSMEMBRANE (PHOBIUS); TRANSMEMBRANE (PHOBIUS); CYTOPLASMIC_DOMAIN (PHOBIUS); NON_CYTOPLASMIC_DOMAIN (PHOBIUS); CYTOPLASMIC_DOMAIN (PHOBIUS); TRANSMEMBRANE (PHOBIUS); NON_CYTOPLASMIC_DOMAIN (PHOBIUS); TMhelix (TMHMM); TMhelix (TMHMM); TMhelix (TMHMM)
	c79633_g1_i1	3.23333	3.68667	1.3	4.38	4.02	1.98	3.41	5.67	AT2G19450	11.4	lipid metabolism.TAG synthesis	diacylglycerol o-acyltransferase 1-like	AT2G19450.1_Symbols:_TAG1,_AS11,_ABX45,_DGAT1,_RDS1,_ATDGAT_membrane_bound_O-acyl_transferase_(MBOAT)_family_protein_	F:transferase activity; P:metabolic process; P:cellular process	IPR004299 (PFAM); IPR014371 (PANTHER); IPR027251 (PTHR10408:PANTHER)
	c27473_g1_i1	2.58333	1.95333	1.87	2.87	3.01	1.84	2.06	1.96	AT2G19450	11.4	lipid metabolism.TAG synthesis	diacylglycerol o-acyltransferase 1-like	AT2G19450.1_Symbols:_TAG1,_AS11,_ABX45,_DGAT1,_RDS1,_ATDGAT_membrane_bound_O-acyl_transferase_(MBOAT)_family_protein_	F:transferase activity; P:metabolic process; P:cellular process	IPR004299 (PFAM); IPR027251 (PIRSF); IPR014371 (PIRSF); IPR014371 (PANTHER); IPR027251 (PTHR10408:PANTHER); CYTOPLASMIC_DOMAIN (PHOBIUS); TRANSMEMBRANE (PHOBIUS); CYTOPLASMIC_DOMAIN (PHOBIUS); NON_CYTOPLASMIC_DOMAIN (PHOBIUS); TRANSMEMBRANE (PHOBIUS); TRANSMEMBRANE (PHOBIUS); TRANSMEMBRANE (PHOBIUS); CYTOPLASMIC_DOMAIN (PHOBIUS); NON_CYTOPLASMIC_DOMAIN (PHOBIUS); TRANSMEMBRANE (PHOBIUS); NON_CYTO…
	c27473_g1_i2	2.71667	1.97667	2.04	3.2	2.91	1.86	1.88	2.19	AT2G19450	11.4	lipid metabolism.TAG synthesis	diacylglycerol o-acyltransferase 1-like	AT2G19450.1_Symbols:_TAG1,_AS11,_ABX45,_DGAT1,_RDS1,_ATDGAT_membrane_bound_O-acyl_transferase_(MBOAT)_family_protein_	P:metabolic process; P:cellular process; F:transferase activity	IPR014371 (PIRSF); IPR027251 (PIRSF); IPR004299 (PFAM); IPR014371 (PANTHER); IPR027251 (PTHR10408:PANTHER); NON_CYTOPLASMIC_DOMAIN (PHOBIUS); NON_CYTOPLASMIC_DOMAIN (PHOBIUS); CYTOPLASMIC_DOMAIN (PHOBIUS); TRANSMEMBRANE (PHOBIUS); CYTOPLASMIC_DOMAIN (PHOBIUS); TRANSMEMBRANE (PHOBIUS); TRANSMEMBRANE (PHOBIUS); TRANSMEMBRANE (PHOBIUS); TRANSMEMBRANE (PHOBIUS); CYTOPLASMIC_DOMAIN (PHOBIUS); CYTOPLAS…
Dicarboxylate transporter	DIT	13.1467	86.67	12.89	13.34	13.21	100.69	78.32	81
	c30397_g1_i1	8.26	41.51	8.14	8.59	8.05	48.18	36.51	39.84	AT5G12860	34.8	transport.metabolite transporters at the envelope membrane	dicarboxylate transporter chloroplastic	AT5G12860.1_Symbols:_DiT1_dicarboxylate_transporter_1_	P:transport; P:cellular process; F:transporter activity; C:membrane	IPR001898 (TIGRFAM); IPR001898 (PFAM); PTHR10283:SF76 (PANTHER); PTHR10283 (PANTHER); TRANSMEMBRANE (PHOBIUS); TRANSMEMBRANE (PHOBIUS); CYTOPLASMIC_DOMAIN (PHOBIUS); CYTOPLASMIC_DOMAIN (PHOBIUS); TRANSMEMBRANE (PHOBIUS); CYTOPLASMIC_DOMAIN (PHOBIUS); TRANSMEMBRANE (PHOBIUS); NON_CYTOPLASMIC_DOMAIN (PHOBIUS); TRANSMEMBRANE (PHOBIUS); CYTOPLASMIC_DOMAIN (PHOBIUS); TRANSMEMBRANE (PHOBIUS); TRANSMEMB…
	c27866_g1_i1	4.88667	45.16	4.75	4.75	5.16	52.51	41.81	41.16	AT5G64290	34.9	transport.metabolite transporters at the mitochondrial membrane	dicarboxylate transporter chloroplastic-like	AT5G64290.1_Symbols:_DCT,_DIT2.1_dicarboxylate_transport_2.1_	P:transport; P:cellular process; C:membrane; F:transporter activity	IPR001898 (TIGRFAM); IPR001898 (PFAM); PTHR10283 (PANTHER); PTHR10283:SF81 (PANTHER); CYTOPLASMIC_DOMAIN (PHOBIUS); NON_CYTOPLASMIC_DOMAIN (PHOBIUS); CYTOPLASMIC_DOMAIN (PHOBIUS); TRANSMEMBRANE (PHOBIUS); SIGNAL_PEPTIDE_H_REGION (PHOBIUS); SIGNAL_PEPTIDE_C_REGION (PHOBIUS); TRANSMEMBRANE (PHOBIUS); CYTOPLASMIC_DOMAIN (PHOBIUS); TRANSMEMBRANE (PHOBIUS); TRANSMEMBRANE (PHOBIUS); TRANSMEMBRANE (PHOB…
Enolase	Enolase	2269.47	2644.76	2024.15	2438.95	2345.31	2672.36	2559.59	2702.33
	c26536_g1_i1	1172.41	1338.29	1048.76	1266.6	1201.86	1340.58	1317.78	1356.52	AT2G36530	4.1.13	glycolysis.cytosolic branch.enolase	enolase (2-phospho-d-glycerate hydroylase)	AT2G36530.1_Symbols:_LOS2,_ENO2_Enolase_	F:binding; F:catalytic activity; P:generation of precursor metabolites and energy; C:cytosol	IPR000941 (PRINTS); IPR020810 (PFAM); IPR029065 (G3DSA:3.20.20.GENE3D); IPR020811 (PFAM); IPR000941 (PIRSF); IPR029017 (G3DSA:3.30.390.GENE3D); IPR000941 (PANTHER); IPR029065 (SUPERFAMILY); IPR029017 (SUPERFAMILY)
	c26536_g2_i1	1033.92	1205.77	919.54	1106.1	1076.12	1224.85	1148.38	1244.07	AT2G36530	4.1.13	glycolysis.cytosolic branch.enolase	partial	AT2G36530.1_Symbols:_LOS2,_ENO2_Enolase_	F:catalytic activity; F:binding; C:cytosol; P:generation of precursor metabolites and energy	IPR000941 (PRINTS); IPR029065 (G3DSA:3.20.20.GENE3D); IPR020810 (PFAM); IPR000941 (PANTHER); IPR020809 (PROSITE_PATTERNS); IPR029065 (SUPERFAMILY)
	c75604_g1_i1	14.4967	23.6533	12.48	16.25	14.76	26.12	21.25	23.59	AT2G36530	4.1.13	glycolysis.cytosolic branch.enolase	low expression of osmotically responsive genes 1	AT2G36530.1_Symbols:_LOS2,_ENO2_Enolase_	C:cytosol; P:generation of precursor metabolites and energy; F:binding; F:catalytic activity	IPR000941 (PRINTS); IPR020810 (PFAM); IPR029065 (G3DSA:3.20.20.GENE3D); IPR000941 (PANTHER); IPR020809 (PROSITE_PATTERNS); IPR029065 (SUPERFAMILY)
	c51377_g1_i1	12.68	20.4033	10.06	13.67	14.31	21.48	19.42	20.31	AT2G36530	4.1.13	glycolysis.cytosolic branch.enolase		AT2G36530.1_Symbols:_LOS2,_ENO2_Enolase_	F:catalytic activity; C:cytosol; F:binding; P:generation of precursor metabolites and energy	IPR020810 (PFAM); IPR029065 (G3DSA:3.20.20.GENE3D); IPR000941 (PANTHER); IPR029065 (SUPERFAMILY)
	c33225_g1_i1	12.46	17.8833	11.62	13.14	12.62	19.29	15.85	18.51	AT2G36530	4.1.13	glycolysis.cytosolic branch.enolase	enolase	AT2G36530.1_Symbols:_LOS2,_ENO2_Enolase_	C:cytosol; F:binding; P:generation of precursor metabolites and energy; F:catalytic activity	IPR020810 (PFAM); IPR029065 (G3DSA:3.20.20.GENE3D); IPR020811 (PFAM); IPR000941 (PANTHER); SIGNAL_PEPTIDE_H_REGION (PHOBIUS); NON_CYTOPLASMIC_DOMAIN (PHOBIUS); SIGNAL_PEPTIDE (PHOBIUS); SIGNAL_PEPTIDE_C_REGION (PHOBIUS); SIGNAL_PEPTIDE_N_REGION (PHOBIUS); IPR029017 (SUPERFAMILY); IPR029065 (SUPERFAMILY)
	c17471_g1_i1	10.25	18.0767	9.53	10.56	10.66	19.2	16.2	18.83	AT2G36530	4.1.13	glycolysis.cytosolic branch.enolase	enolase-like	AT2G36530.1_Symbols:_LOS2,_ENO2_Enolase_	F:catalytic activity; F:binding; P:generation of precursor metabolites and energy; C:cytosol	IPR020811 (PFAM); IPR029017 (G3DSA:3.30.390.GENE3D); IPR000941 (PANTHER); IPR029017 (SUPERFAMILY)
	c12723_g1_i1	6.35333	11.0033	6.84	4.97	7.25	11.32	11.2	10.49	AT2G36530	4.1.13	glycolysis.cytosolic branch.enolase	partial	AT2G36530.1_Symbols:_LOS2,_ENO2_Enolase_	F:catalytic activity; F:binding; C:cytosol; P:generation of precursor metabolites and energy	IPR020810 (PFAM); IPR029065 (G3DSA:3.20.20.GENE3D); IPR000941 (PANTHER); IPR029065 (SUPERFAMILY)
	c22215_g1_i1	6.90333	9.68	5.32	7.66	7.73	9.52	9.51	10.01	AT2G29560	4.1.13	glycolysis.cytosolic branch.enolase	cytosolic enolase 3	AT2G29560.1_Symbols:_ENOC_cytosolic_enolase_	P:generation of precursor metabolites and energy; F:catalytic activity; F:binding; C:cytosol	IPR000941 (PRINTS); IPR029065 (G3DSA:3.20.20.GENE3D); IPR020810 (PFAM); IPR020811 (PFAM); IPR029017 (G3DSA:3.30.390.GENE3D); IPR000941 (PIRSF); IPR000941 (TIGRFAM); IPR000941 (PANTHER); PTHR11902:SF11 (PANTHER); IPR020809 (PROSITE_PATTERNS); IPR000941 (HAMAP); IPR029017 (SUPERFAMILY); IPR029065 (SUPERFAMILY)
Plastidial enolase	Enolase P	57.24	432.283	56.57	59.99	55.16	470.76	408.13	417.96
	c25121_g1_i1	57.24	432.283	56.57	59.99	55.16	470.76	408.13	417.96	AT1G74030	4.1.13	glycolysis.cytosolic branch.enolase	enolase chloroplastic	AT1G74030.1_Symbols:_ENO1_enolase_1_	F:binding; P:generation of precursor metabolites and energy; C:cytosol; F:catalytic activity	IPR000941 (PRINTS); IPR020810 (PFAM); IPR000941 (TIGRFAM); IPR020811 (PFAM); IPR029065 (G3DSA:3.20.20.GENE3D); IPR029017 (G3DSA:3.30.390.GENE3D); PTHR11902:SF8 (PANTHER); IPR000941 (PANTHER); IPR020809 (PROSITE_PATTERNS); IPR000941 (HAMAP); IPR029017 (SUPERFAMILY); IPR029065 (SUPERFAMILY)
Fructokinase	Fructokinase	1047.05	1008.32	1138.74	1025.85	976.56	1080.52	978.28	966.17
	c21538_g1_i1	1001.22	875.753	1091.95	980.14	931.57	935.8	855.02	836.44	AT3G59480	2.2.1.1	major CHO metabolism.degradation.sucrose.fructokinase	fructokinase 2	AT3G59480.1_Symbols:_pfkB-like_carbohydrate_kinase_family_protein_	P:metabolic process; F:kinase activity	IPR002139 (PRINTS); IPR011611 (PFAM); IPR029056 (G3DSA:3.40.1190.GENE3D); PTHR10584:SF168 (PANTHER); PTHR10584 (PANTHER); IPR002173 (PROSITE_PATTERNS); IPR002173 (PROSITE_PATTERNS); IPR029056 (SUPERFAMILY)
	c28632_g1_i1	31.11	56.7733	32.29	30.26	30.78	60.75	54.41	55.16	AT5G51830	2.2.1.1	major CHO metabolism.degradation.sucrose.fructokinase	probable fructokinase-7	AT5G51830.1_Symbols:_pfkB-like_carbohydrate_kinase_family_protein_	F:kinase activity; P:metabolic process	IPR002139 (PRINTS); IPR011611 (PFAM); IPR029056 (G3DSA:3.40.1190.GENE3D); PTHR10584 (PANTHER); PTHR10584:SF172 (PANTHER); IPR002173 (PROSITE_PATTERNS); IPR002173 (PROSITE_PATTERNS); IPR029056 (SUPERFAMILY)
	c28483_g1_i2	4.77	33.7633	4.19	5.54	4.58	38.15	30.4	32.74	AT1G66430	2.2.1.1	major CHO metabolism.degradation.sucrose.fructokinase	probable fructokinase-4	AT1G66430.1_Symbols:_pfkB-like_carbohydrate_kinase_family_protein_	F:kinase activity; P:metabolic process	IPR002139 (PRINTS); IPR029056 (G3DSA:3.40.1190.GENE3D); IPR011611 (PFAM); PTHR10584:SF172 (PANTHER); PTHR10584 (PANTHER); IPR002173 (PROSITE_PATTERNS); IPR002173 (PROSITE_PATTERNS); SIGNAL_PEPTIDE_N_REGION (PHOBIUS); SIGNAL_PEPTIDE_C_REGION (PHOBIUS); NON_CYTOPLASMIC_DOMAIN (PHOBIUS); SIGNAL_PEPTIDE (PHOBIUS); SIGNAL_PEPTIDE_H_REGION (PHOBIUS); SignalP-TM (SIGNALP_GRAM_POSITIVE); IPR029056 (SUPER…
	c28483_g1_i1	4.64667	34.0033	4.34	5.18	4.42	37.53	30.57	33.91	AT1G66430	2.2.1.1	major CHO metabolism.degradation.sucrose.fructokinase	probable fructokinase-4	AT1G66430.1_Symbols:_pfkB-like_carbohydrate_kinase_family_protein_	F:kinase activity; P:metabolic process	IPR002139 (PRINTS); IPR029056 (G3DSA:3.40.1190.GENE3D); IPR011611 (PFAM); PTHR10584:SF172 (PANTHER); PTHR10584 (PANTHER); IPR002173 (PROSITE_PATTERNS); IPR002173 (PROSITE_PATTERNS); SIGNAL_PEPTIDE_C_REGION (PHOBIUS); SIGNAL_PEPTIDE (PHOBIUS); SIGNAL_PEPTIDE_H_REGION (PHOBIUS); NON_CYTOPLASMIC_DOMAIN (PHOBIUS); SIGNAL_PEPTIDE_N_REGION (PHOBIUS); SignalP-TM (SIGNALP_GRAM_POSITIVE); IPR029056 (SUPER…
	c16459_g1_i1	5.30333	8.03	5.97	4.73	5.21	8.29	7.88	7.92	AT3G54090	2.2.1.1	major CHO metabolism.degradation.sucrose.fructokinase	fructokinase-like protein 1	AT3G54090.1_Symbols:_FLN1_fructokinase-like_1_	F:transferase activity	IPR029056 (G3DSA:3.40.1190.GENE3D); IPR011611 (PFAM); PTHR10584:SF175 (PANTHER); PTHR10584 (PANTHER); IPR002173 (PROSITE_PATTERNS); IPR029056 (SUPERFAMILY)
Fumarase	Fumarase	10.6	18.77	8.93	11.05	11.82	19.18	16.75	20.38
	c25901_g1_i2	6.47	11.4567	5.47	6.54	7.4	11.81	10.38	12.18	AT2G47510	8.1.8	TCA / org transformation.TCA.fumarase	fumarate hydratase mitochondrial-like	AT2G47510.1_Symbols:_FUM1_fumarase_1_	P:metabolic process; P:cellular process; F:catalytic activity; C:cytoplasm; P:generation of precursor metabolites and energy	IPR000362 (PRINTS); G3DSA:1.20.200.10 (GENE3D); IPR022761 (PFAM); IPR005677 (TIGRFAM); IPR024083 (G3DSA:1.10.275.GENE3D); IPR018951 (PFAM); G3DSA:1.10.40.30 (GENE3D); IPR000362 (PANTHER); PTHR11444:SF1 (PANTHER); IPR020557 (PROSITE_PATTERNS); IPR005677 (HAMAP); IPR008948 (SUPERFAMILY)
	c25901_g1_i1	4.13	7.31333	3.46	4.51	4.42	7.37	6.37	8.2	AT2G47510	8.1.8	TCA / org transformation.TCA.fumarase	fumarate hydratase mitochondrial-like	AT2G47510.1_Symbols:_FUM1_fumarase_1_	F:catalytic activity; P:generation of precursor metabolites and energy	IPR000362 (PRINTS); G3DSA:1.20.200.10 (GENE3D); G3DSA:1.10.40.30 (GENE3D); IPR022761 (PFAM); IPR018951 (PFAM); IPR000362 (PANTHER); PTHR11444:SF1 (PANTHER); IPR020557 (PROSITE_PATTERNS); IPR008948 (SUPERFAMILY)
Glycerol-3-phosphate dehydrogenase	G3P Deh.	20.17	100.287	16.74	23.43	20.34	109.52	91.95	99.39
	c14370_g1_i1	4.8	3.13667	3.69	5.9	4.81	3.3	2.76	3.35	AT2G40690	11.5.2	lipid metabolism.glyceral metabolism.Glycerol-3-phosphate dehydrogenase (NAD+)	glycerol-3-phosphate dehydrogenase	AT2G40690.1_Symbols:_GLY1,_SFD1_NAD-dependent_glycerol-3-phosphate_dehydrogenase_family_protein_	C:cytoplasm; P:metabolic process; F:catalytic activity; F:nucleotide binding; P:cellular process	IPR006168 (PRINTS); IPR011128 (PFAM); IPR016040 (G3DSA:3.40.50.GENE3D); PTHR11728:SF13 (PANTHER); IPR006168 (PANTHER); SSF51735 (SUPERFAMILY)
	c18137_g1_i1	2.21333	42.53	1.87	2.24	2.53	46.92	38.44	42.23	AT5G40610	11.5.2	lipid metabolism.glyceral metabolism.Glycerol-3-phosphate dehydrogenase (NAD+)	glycerol-3-phosphate dehydrogenase	AT5G40610.1_Symbols:_NAD-dependent_glycerol-3-phosphate_dehydrogenase_family_protein_	F:catalytic activity; P:metabolic process; C:cytoplasm; F:protein binding; F:nucleotide binding; P:cellular process	IPR006168 (PRINTS); IPR006168 (PIRSF); IPR017751 (TIGRFAM); IPR013328 (G3DSA:1.10.1040.GENE3D); IPR011128 (PFAM); IPR016040 (G3DSA:3.40.50.GENE3D); IPR006109 (PFAM); IPR006168 (PANTHER); IPR006168 (PROSITE_PATTERNS); IPR008927 (SUPERFAMILY); SSF51735 (SUPERFAMILY)
	c16713_g1_i1	3.66333	2.31	2.56	4.54	3.89	2.22	1.8	2.91	AT2G40690	11.5.2	lipid metabolism.glyceral metabolism.Glycerol-3-phosphate dehydrogenase (NAD+)	glycerol-3-phosphate dehydrogenase	AT2G40690.1_Symbols:_GLY1,_SFD1_NAD-dependent_glycerol-3-phosphate_dehydrogenase_family_protein_	P:metabolic process; C:cytoplasm; F:catalytic activity; P:cellular process; F:nucleotide binding	IPR006168 (PRINTS); IPR006168 (PIRSF); IPR011128 (PFAM); IPR013328 (G3DSA:1.10.1040.GENE3D); IPR006109 (PFAM); IPR016040 (G3DSA:3.40.50.GENE3D); IPR006168 (PANTHER); PTHR11728:SF13 (PANTHER); IPR006168 (PROSITE_PATTERNS); SSF51735 (SUPERFAMILY); IPR008927 (SUPERFAMILY)
	c26516_g1_i2	2.47333	12.71	2.53	2.7	2.19	14.95	12.02	11.16	AT2G41540	11.5.2	lipid metabolism.glyceral metabolism.Glycerol-3-phosphate dehydrogenase (NAD+)	probable glycerol-3-phosphate dehydrogenase	AT2G41540.1_Symbols:_GPDHC1_6-phosphogluconate_dehydrogenase_family_protein_	-	no IPS match
	c23789_g1_i1	2.76667	25.3067	2.32	3.21	2.77	26.49	23.34	26.09	AT2G41540	11.5.2	lipid metabolism.glyceral metabolism.Glycerol-3-phosphate dehydrogenase (NAD+)	glycerol-3-phosphate dehydrogenase	AT2G41540.1_Symbols:_GPDHC1_6-phosphogluconate_dehydrogenase_family_protein_	-	no IPS match
	c26516_g1_i1	1.89333	13.16	1.77	1.96	1.95	14.76	12.42	12.3	AT2G41540	11.5.2	lipid metabolism.glyceral metabolism.Glycerol-3-phosphate dehydrogenase (NAD+)	probable glycerol-3-phosphate dehydrogenase	AT2G41540.1_Symbols:_GPDHC1_6-phosphogluconate_dehydrogenase_family_protein_	-	no IPS match
	c16713_g1_i2	2.36	1.13333	2	2.88	2.2	0.88	1.17	1.35	AT2G40690	11.5.2	lipid metabolism.glyceral metabolism.Glycerol-3-phosphate dehydrogenase (NAD+)	glycerol-3-phosphate dehydrogenase	AT2G40690.1_Symbols:_GLY1,_SFD1_NAD-dependent_glycerol-3-phosphate_dehydrogenase_family_protein_	F:nucleotide binding; P:metabolic process; P:cellular process; F:catalytic activity; C:cytoplasm	IPR011128 (PFAM); IPR016040 (G3DSA:3.40.50.GENE3D); PTHR11728:SF13 (PANTHER); IPR006168 (PANTHER); SSF51735 (SUPERFAMILY)
Glyceraldehyde 3-phosphate dehydrogenase	GAPDH	943.683	1345.37	887.15	985.86	958.04	1426.68	1273.43	1336.02
	c27800_g2_i1	731.793	1106	685.25	763.55	746.58	1189.83	1034.58	1093.6	AT1G13440	4.1.8	glycolysis.cytosolic branch.glyceraldehyde 3-phosphate dehydrogenase (GAP-DH)	glyceraldehyde-3-phosphate cytosolic	AT1G13440.1_Symbols:_GAPC-2,_GAPC2_glyceraldehyde-3-phosphate_dehydrogenase_C2_	P:metabolic process; F:catalytic activity; F:nucleotide binding	IPR020831 (PRINTS); IPR020828 (SMART); IPR020831 (PIRSF); G3DSA:3.30.360.10 (GENE3D); IPR020828 (PFAM); IPR020829 (PFAM); IPR006424 (TIGRFAM); IPR016040 (G3DSA:3.40.50.GENE3D); IPR020831 (PANTHER); PTHR10836:SF30 (PANTHER); IPR020830 (PROSITE_PATTERNS); SSF55347 (SUPERFAMILY); SSF51735 (SUPERFAMILY)
	c23957_g1_i1	73.46	70.82	70.81	74.7	74.87	68.78	70.97	72.71	AT3G04120	4.1.8	glycolysis.cytosolic branch.glyceraldehyde 3-phosphate dehydrogenase (GAP-DH)	glyceraldehyde-3-phosphate cytosolic-like	AT3G04120.1_Symbols:_GAPC,_GAPC-1,_GAPC1_glyceraldehyde-3-phosphate_dehydrogenase_C_subunit_1_	P:metabolic process; F:catalytic activity	IPR020831 (PRINTS); IPR020828 (SMART); IPR020828 (PFAM); IPR016040 (G3DSA:3.40.50.GENE3D); IPR020829 (PFAM); G3DSA:3.30.360.10 (GENE3D); IPR020831 (PANTHER); IPR020830 (PROSITE_PATTERNS); SSF51735 (SUPERFAMILY); SSF55347 (SUPERFAMILY)
	c1292_g1_i1	40.0767	39.0267	37.1	43.14	39.99	36.25	41.13	39.7	AT3G04120	4.1.8	glycolysis.cytosolic branch.glyceraldehyde 3-phosphate dehydrogenase (GAP-DH)	glyceraldehyde-3-phosphate dehydrogenase c subunit	AT3G04120.1_Symbols:_GAPC,_GAPC-1,_GAPC1_glyceraldehyde-3-phosphate_dehydrogenase_C_subunit_1_	P:metabolic process; F:catalytic activity	IPR020828 (SMART); IPR016040 (G3DSA:3.40.50.GENE3D); IPR020828 (PFAM); PTHR10836:SF30 (PANTHER); IPR020831 (PANTHER); SSF51735 (SUPERFAMILY)
	c23957_g2_i1	54.39	71.1133	50.21	57.92	55.04	72.74	68.39	72.21	AT3G04120	4.1.8	glycolysis.cytosolic branch.glyceraldehyde 3-phosphate dehydrogenase (GAP-DH)	glyceraldehyde 3-phosphate dehydrogenase	AT3G04120.1_Symbols:_GAPC,_GAPC-1,_GAPC1_glyceraldehyde-3-phosphate_dehydrogenase_C_subunit_1_	F:catalytic activity; P:metabolic process	IPR020831 (PRINTS); IPR020828 (SMART); G3DSA:3.30.360.10 (GENE3D); IPR016040 (G3DSA:3.40.50.GENE3D); IPR020829 (PFAM); IPR020828 (PFAM); IPR020831 (PANTHER); IPR020830 (PROSITE_PATTERNS); SSF55347 (SUPERFAMILY); SSF51735 (SUPERFAMILY)
	c27800_g1_i1	43.0333	57.9733	43.78	45.32	40	59.08	58.19	56.65	AT3G04120	4.1.8	glycolysis.cytosolic branch.glyceraldehyde 3-phosphate dehydrogenase (GAP-DH)	glyceraldehyde-3-phosphate cytosolic-like	AT3G04120.1_Symbols:_GAPC,_GAPC-1,_GAPC1_glyceraldehyde-3-phosphate_dehydrogenase_C_subunit_1_	F:catalytic activity; P:metabolic process	IPR020828 (SMART); IPR020828 (PFAM); IPR016040 (G3DSA:3.40.50.GENE3D); IPR020831 (PANTHER); PTHR10836:SF30 (PANTHER); SSF51735 (SUPERFAMILY)
	c93206_g1_i1	0.93	0.44	0	1.23	1.56	0	0.17	1.15	AT3G04120	4.1.8	glycolysis.cytosolic branch.glyceraldehyde 3-phosphate dehydrogenase (GAP-DH)	hypothetical protein PHAVU_009G1684000g, partial	AT3G04120.1_Symbols:_GAPC,_GAPC-1,_GAPC1_glyceraldehyde-3-phosphate_dehydrogenase_C_subunit_1_	-	no IPS match
Plastidial glyceraldehyde 3-phosphate dehydrogenase	GAPDH P	94.5733	159.227	88.03	97.74	97.95	160.72	153.93	163.03
	c24334_g1_i1	53.4333	113.317	52.78	53.63	53.89	121.34	106.08	112.53	AT1G16300	4.2.8	glycolysis.plastid branch.glyceraldehyde 3-phosphate dehydrogenase (GAP-DH)	glyceraldehyde-3-phosphate dehydrogenase chloroplastic	AT1G16300.1_Symbols:_GAPCP-2_glyceraldehyde-3-phosphate_dehydrogenase_of_plastid_2_	P:metabolic process; F:catalytic activity; F:nucleotide binding	IPR020831 (PRINTS); IPR020828 (SMART); IPR016040 (G3DSA:3.40.50.GENE3D); IPR006424 (TIGRFAM); IPR020828 (PFAM); IPR020829 (PFAM); G3DSA:3.30.360.10 (GENE3D); IPR020831 (PANTHER); IPR020830 (PROSITE_PATTERNS); SignalP-TM (SIGNALP_GRAM_POSITIVE); SSF55347 (SUPERFAMILY); SSF51735 (SUPERFAMILY)
	c11895_g1_i1	41.1167	42.69	35.25	44.11	43.99	39.24	42.2	46.63	AT1G79530	4.2.8	glycolysis.plastid branch.glyceraldehyde 3-phosphate dehydrogenase (GAP-DH)	glyceraldehyde 3-phosphate dehydrogenase	AT1G79530.1_Symbols:_GAPCP-1_glyceraldehyde-3-phosphate_dehydrogenase_of_plastid_1_	-	CYTOPLASMIC_DOMAIN (PHOBIUS); NON_CYTOPLASMIC_DOMAIN (PHOBIUS); CYTOPLASMIC_DOMAIN (PHOBIUS); TRANSMEMBRANE (PHOBIUS); TRANSMEMBRANE (PHOBIUS); TMhelix (TMHMM)
	c53621_g1_i1	0.0233333	1.34	0	0	0.07	0.11	1.93	1.98	AT1G42970	1.3.4	PS.calvin cycle.GAP	glyceraldehyde-3-phosphate dehydrogenase chloroplastic-like	AT1G42970.1_Symbols:_GAPB_glyceraldehyde-3-phosphate_dehydrogenase_B_subunit_	C:chloroplast thylakoid membrane; P:response to sucrose stimulus; F:NAD binding; C:membrane; F:NADP binding; C:stromule; C:apoplast; P:response to light stimulus; P:oxidation-reduction process; F:oxidoreductase activity, acting on the aldehyde or oxo group of donors, NAD or NADP as acceptor; F:oxidoreductase activity; P:response to cold; C:chloroplast envelope; P:glucose metabolic process; C:chlo…	IPR020831 (PRINTS); IPR020828 (SMART); G3DSA:3.30.360.10 (GENE3D); IPR020828 (PFAM); IPR006424 (TIGRFAM); IPR020829 (PFAM); IPR016040 (G3DSA:3.40.50.GENE3D); IPR020831 (PIRSF); PTHR10836:SF39 (PANTHER); IPR020831 (PANTHER); IPR020830 (PROSITE_PATTERNS); SSF51735 (SUPERFAMILY); SSF55347 (SUPERFAMILY)
	c17121_g1_i1	0	0.36	0	0	0	0.03	0.37	0.68	AT1G12900	1.3.4	PS.calvin cycle.GAP	glyceraldehyde-3-phosphate dehydrogenase chloroplastic	AT1G12900.1_Symbols:_GAPA-2_glyceraldehyde_3-phosphate_dehydrogenase_A_subunit_2_	P:metabolic process; F:catalytic activity; F:nucleotide binding	IPR020831 (PRINTS); IPR020828 (SMART); G3DSA:3.30.360.10 (GENE3D); IPR016040 (G3DSA:3.40.50.GENE3D); IPR020828 (PFAM); IPR006424 (TIGRFAM); IPR020831 (PIRSF); IPR020829 (PFAM); PTHR10836:SF38 (PANTHER); IPR020831 (PANTHER); IPR020830 (PROSITE_PATTERNS); SSF55347 (SUPERFAMILY); SSF51735 (SUPERFAMILY)
	c56334_g1_i1	0	1.52	0	0	0	0	3.35	1.21	AT1G42970	1.3.4	PS.calvin cycle.GAP	glyceraldehyde-3-phosphate dehydrogenase chloroplastic-like	AT1G42970.1_Symbols:_GAPB_glyceraldehyde-3-phosphate_dehydrogenase_B_subunit_	F:NAD binding; F:NADP binding; P:oxidation-reduction process; F:oxidoreductase activity, acting on the aldehyde or oxo group of donors, NAD or NADP as acceptor; F:oxidoreductase activity; F:glyceraldehyde-3-phosphate dehydrogenase (NADP+) (phosphorylating) activity; P:reductive pentose-phosphate cycle; P:glucose metabolic process; C:chloroplast; C:plastid	IPR020828 (PFAM); IPR016040 (G3DSA:3.40.50.GENE3D); IPR020831 (PANTHER); PTHR10836:SF38 (PANTHER); SSF51735 (SUPERFAMILY)
Glycerol-3-phosphate 2-o-acyltransferase	GPAT	8.47667	34.13	9.35	7.9	8.18	41.38	31.14	29.87
	c19478_g1_i1	6.06	23.9	6.96	6.02	5.2	27.68	22.7	21.32	AT1G01610	11.3	lipid metabolism.Phospholipid synthesis	glycerol-3-phosphate 2-o-acyltransferase 4-like	AT1G01610.1_Symbols:_ATGPAT4,_GPAT4_glycerol-3-phosphate_acyltransferase_4_	F:transferase activity; P:metabolic process	IPR002123 (SMART); IPR002123 (PFAM); IPR023214 (G3DSA:3.40.50.GENE3D); PF12710 (PFAM); PTHR15486 (PANTHER); PTHR15486:SF7 (PANTHER); CYTOPLASMIC_DOMAIN (PHOBIUS); TRANSMEMBRANE (PHOBIUS); CYTOPLASMIC_DOMAIN (PHOBIUS); NON_CYTOPLASMIC_DOMAIN (PHOBIUS); NON_CYTOPLASMIC_DOMAIN (PHOBIUS); TRANSMEMBRANE (PHOBIUS); TRANSMEMBRANE (PHOBIUS); SSF69593 (SUPERFAMILY); TMhelix (TMHMM); TMhelix (TMHMM)
	c18756_g1_i1	1.19	4.36333	1.15	0.97	1.45	4.57	3.28	5.24	AT3G11430	11.3	lipid metabolism.Phospholipid synthesis	glycerol-3-phosphate acyltransferase 5-like	AT3G11430.1_Symbols:_ATGPAT5,_GPAT5_glycerol-3-phosphate_acyltransferase_5_	-	no IPS match
	c69706_g1_i1	0.583333	1.84667	0.39	0.72	0.64	2.71	1.6	1.23	AT1G06520	11.3	lipid metabolism.Phospholipid synthesis	glycerol-3-phosphate acyltransferase 1	AT1G06520.1_Symbols:_ATGPAT1,_GPAT1_glycerol-3-phosphate_acyltransferase_1_	F:transferase activity; P:metabolic process; F:glycerol-3-phosphate O-acyltransferase activity; F:transferase activity, transferring acyl groups	PTHR15486:SF12 (PANTHER); PTHR15486 (PANTHER); SSF69593 (SUPERFAMILY)
	c74609_g1_i1	0.293333	2.33333	0.43	0	0.45	4.27	1.82	0.91	AT1G06520	11.3	lipid metabolism.Phospholipid synthesis	glycerol-3-phosphate acyltransferase 1-like	AT1G06520.1_Symbols:_ATGPAT1,_GPAT1_glycerol-3-phosphate_acyltransferase_1_	P:metabolic process; F:transferase activity, transferring acyl groups	PTHR15486:SF6 (PANTHER); PTHR15486 (PANTHER)
	c58348_g1_i1	0.35	1.68667	0.42	0.19	0.44	2.15	1.74	1.17	AT1G06520	11.3	lipid metabolism.Phospholipid synthesis	glycerol-3-phosphate acyltransferase 1-like	AT1G06520.1_Symbols:_ATGPAT1,_GPAT1_glycerol-3-phosphate_acyltransferase_1_	-	PTHR15486 (PANTHER); PTHR15486:SF7 (PANTHER)
Glucose-6-phosphate phosphate translocator	GPT	2411.38	3319.91	2440.82	2410.55	2382.76	3472.93	3206.32	3280.48
	c17901_g1_i1	686.313	983.707	802.22	635.34	621.38	1179.95	887.81	883.36	AT5G54800	34.8	transport.metabolite transporters at the envelope membrane	glucose-6-phosphate phosphate translocator chloroplastic-like	AT5G54800.1_Symbols:_GPT1,_ATGPT1_glucose_6-phosphate/phosphate_translocator_1_	-	IPR004853 (PFAM); PTHR11132 (PANTHER); PTHR11132:SF30 (PANTHER); CYTOPLASMIC_DOMAIN (PHOBIUS); NON_CYTOPLASMIC_DOMAIN (PHOBIUS); TRANSMEMBRANE (PHOBIUS); TRANSMEMBRANE (PHOBIUS); CYTOPLASMIC_DOMAIN (PHOBIUS); CYTOPLASMIC_DOMAIN (PHOBIUS); NON_CYTOPLASMIC_DOMAIN (PHOBIUS); TRANSMEMBRANE (PHOBIUS); TRANSMEMBRANE (PHOBIUS); TMhelix (TMHMM); TMhelix (TMHMM); TMhelix (TMHMM)
	c16123_g1_i1	506.1	703.573	442.9	541.38	534.02	639.95	704.09	766.68	AT5G54800	34.8	transport.metabolite transporters at the envelope membrane	glucose-6-phosphate phosphate translocator chloroplastic-like	AT5G54800.1_Symbols:_GPT1,_ATGPT1_glucose_6-phosphate/phosphate_translocator_1_	-	no IPS match
	c22973_g1_i1	740.72	874.8	706.58	763.86	751.72	845.73	880.96	897.71	AT1G61800	34.8	transport.metabolite transporters at the envelope membrane	glucose-6-phosphate phosphate translocator chloroplastic-like	AT1G61800.1_Symbols:_GPT2,_ATGPT2_glucose-6-phosphate/phosphate_translocator_2_	C:membrane; F:transporter activity; P:transport	IPR004696 (TIGRFAM); IPR004853 (PFAM); IPR000620 (PFAM); PTHR11132:SF30 (PANTHER); PTHR11132 (PANTHER); TRANSMEMBRANE (PHOBIUS); CYTOPLASMIC_DOMAIN (PHOBIUS); NON_CYTOPLASMIC_DOMAIN (PHOBIUS); TRANSMEMBRANE (PHOBIUS); TRANSMEMBRANE (PHOBIUS); CYTOPLASMIC_DOMAIN (PHOBIUS); TRANSMEMBRANE (PHOBIUS); NON_CYTOPLASMIC_DOMAIN (PHOBIUS); NON_CYTOPLASMIC_DOMAIN (PHOBIUS); NON_CYTOPLASMIC_DOMAIN (PHOBIUS);…
	c12575_g1_i1	350.063	518.367	370.46	339.28	340.45	560.2	500.46	494.44	AT5G54800	34.8	transport.metabolite transporters at the envelope membrane	glucose-6-phosphate phosphate translocator chloroplastic-like	AT5G54800.1_Symbols:_GPT1,_ATGPT1_glucose_6-phosphate/phosphate_translocator_1_	-	PTHR11132 (PANTHER); PTHR11132:SF30 (PANTHER); CYTOPLASMIC_DOMAIN (PHOBIUS); NON_CYTOPLASMIC_DOMAIN (PHOBIUS); TRANSMEMBRANE (PHOBIUS); CYTOPLASMIC_DOMAIN (PHOBIUS); TRANSMEMBRANE (PHOBIUS); TMhelix (TMHMM); TMhelix (TMHMM)
	c4831_g1_i1	58.2833	115.533	61.87	54.75	58.23	117.9	119.17	109.53	AT2G25520	34.8	transport.metabolite transporters at the envelope membrane	probable sugar phosphate phosphate translocator at2g25520	AT2G25520.1_Symbols:_Drug/metabolite_transporter_superfamily_protein_	-	Coil (COILS); IPR004853 (PFAM); PTHR11132 (PANTHER); PTHR11132:SF48 (PANTHER); NON_CYTOPLASMIC_DOMAIN (PHOBIUS); CYTOPLASMIC_DOMAIN (PHOBIUS); NON_CYTOPLASMIC_DOMAIN (PHOBIUS); NON_CYTOPLASMIC_DOMAIN (PHOBIUS); TRANSMEMBRANE (PHOBIUS); TRANSMEMBRANE (PHOBIUS); CYTOPLASMIC_DOMAIN (PHOBIUS); TRANSMEMBRANE (PHOBIUS); NON_CYTOPLASMIC_DOMAIN (PHOBIUS); CYTOPLASMIC_DOMAIN (PHOBIUS); TRANSMEMBRANE (PHOB…
	c25248_g1_i1	8.98667	8.96	7.54	9.57	9.85	8.22	8.96	9.7	AT3G14410	34.8	transport.metabolite transporters at the envelope membrane	probable sugar phosphate phosphate translocator at3g14410	AT3G14410.1_Symbols:_Nucleotide/sugar_transporter_family_protein_	-	IPR004853 (PFAM); PTHR11132:SF35 (PANTHER); PTHR11132 (PANTHER); TRANSMEMBRANE (PHOBIUS); NON_CYTOPLASMIC_DOMAIN (PHOBIUS); CYTOPLASMIC_DOMAIN (PHOBIUS); CYTOPLASMIC_DOMAIN (PHOBIUS); TRANSMEMBRANE (PHOBIUS); TRANSMEMBRANE (PHOBIUS); TRANSMEMBRANE (PHOBIUS); TRANSMEMBRANE (PHOBIUS); CYTOPLASMIC_DOMAIN (PHOBIUS); CYTOPLASMIC_DOMAIN (PHOBIUS); TRANSMEMBRANE (PHOBIUS); NON_CYTOPLASMIC_DOMAIN (PHOBIU…
	c19337_g1_i1	3.32	8.14667	3.42	3.28	3.26	9.06	7.84	7.54	AT1G12500	34.8	transport.metabolite transporters at the envelope membrane	probable sugar phosphate phosphate translocator at1g12500	AT1G12500.1_Symbols:_Nucleotide-sugar_transporter_family_protein_	-	no IPS match
	c26586_g1_i2	6.22	11.43	7.14	5.53	5.99	12.12	10.51	11.66	AT4G32390	34.8	transport.metabolite transporters at the envelope membrane	probable sugar phosphate phosphate translocator at4g32390	AT4G32390.1_Symbols:_Nucleotide-sugar_transporter_family_protein_	-	IPR004853 (PFAM); PTHR11132:SF48 (PANTHER); PTHR11132 (PANTHER); TRANSMEMBRANE (PHOBIUS); NON_CYTOPLASMIC_DOMAIN (PHOBIUS); CYTOPLASMIC_DOMAIN (PHOBIUS); CYTOPLASMIC_DOMAIN (PHOBIUS); NON_CYTOPLASMIC_DOMAIN (PHOBIUS); TRANSMEMBRANE (PHOBIUS); NON_CYTOPLASMIC_DOMAIN (PHOBIUS); TRANSMEMBRANE (PHOBIUS); TRANSMEMBRANE (PHOBIUS); CYTOPLASMIC_DOMAIN (PHOBIUS); CYTOPLASMIC_DOMAIN (PHOBIUS); TRANSMEMBRAN…
	c26586_g1_i1	6.61	11.98	6.93	6.11	6.79	13.16	11.2	11.58	AT4G32390	34.8	transport.metabolite transporters at the envelope membrane	probable sugar phosphate phosphate translocator at4g32390	AT4G32390.1_Symbols:_Nucleotide-sugar_transporter_family_protein_	-	IPR004853 (PFAM); PTHR11132:SF48 (PANTHER); PTHR11132 (PANTHER); TRANSMEMBRANE (PHOBIUS); TRANSMEMBRANE (PHOBIUS); CYTOPLASMIC_DOMAIN (PHOBIUS); NON_CYTOPLASMIC_DOMAIN (PHOBIUS); TRANSMEMBRANE (PHOBIUS); TRANSMEMBRANE (PHOBIUS); TRANSMEMBRANE (PHOBIUS); NON_CYTOPLASMIC_DOMAIN (PHOBIUS); TRANSMEMBRANE (PHOBIUS); CYTOPLASMIC_DOMAIN (PHOBIUS); TRANSMEMBRANE (PHOBIUS); CYTOPLASMIC_DOMAIN (PHOBIUS); N…
	c55305_g1_i1	2.21	6.61333	2.17	2.21	2.25	6.39	5.93	7.52	AT1G48230	34.8	transport.metabolite transporters at the envelope membrane	probable sugar phosphate phosphate translocator at3g17430	AT1G48230.1_Symbols:_nodulin_MtN21_/EamA-like_transporter_family_protein_	C:integral to membrane; C:membrane; P:acetyl-CoA metabolic process; F:organic anion transmembrane transporter activity; P:methionine biosynthetic process; P:sterol biosynthetic process; C:endosome; C:Golgi apparatus; P:purine nucleobase transport; C:trans-Golgi network; P:RNA splicing, via endonucleolytic cleavage and ligation; C:plasma membrane; P:brassinosteroid biosynthetic process; P:organic …	IPR004853 (PFAM); PTHR11132 (PANTHER); PTHR11132:SF45 (PANTHER); NON_CYTOPLASMIC_DOMAIN (PHOBIUS); TRANSMEMBRANE (PHOBIUS); TRANSMEMBRANE (PHOBIUS); CYTOPLASMIC_DOMAIN (PHOBIUS); CYTOPLASMIC_DOMAIN (PHOBIUS); TMhelix (TMHMM); TMhelix (TMHMM)
	c89704_g1_i1	5.82	5.19333	4.51	6.18	6.77	5.13	5.5	4.95	AT3G17430	34.8	transport.metabolite transporters at the envelope membrane	probable sugar phosphate phosphate translocator at3g17430	AT3G17430.1_Symbols:_Nucleotide-sugar_transporter_family_protein_	C:cytoplasmic membrane-bounded vesicle; C:membrane; C:integral to membrane	no IPS match
	c22850_g1_i1	2.71667	7.63667	2.33	3.33	2.49	9.01	6.23	7.67	AT5G04160	34.8	transport.metabolite transporters at the envelope membrane	probable sugar phosphate phosphate translocator at5g04160	AT5G04160.1_Symbols:_Nucleotide-sugar_transporter_family_protein_	C:membrane	IPR004853 (PFAM); IPR000620 (PFAM); PTHR11132 (PANTHER); PTHR11132:SF41 (PANTHER); CYTOPLASMIC_DOMAIN (PHOBIUS); NON_CYTOPLASMIC_DOMAIN (PHOBIUS); NON_CYTOPLASMIC_DOMAIN (PHOBIUS); TRANSMEMBRANE (PHOBIUS); TRANSMEMBRANE (PHOBIUS); NON_CYTOPLASMIC_DOMAIN (PHOBIUS); NON_CYTOPLASMIC_DOMAIN (PHOBIUS); NON_CYTOPLASMIC_DOMAIN (PHOBIUS); TRANSMEMBRANE (PHOBIUS); CYTOPLASMIC_DOMAIN (PHOBIUS); TRANSMEMBRA…
	c15716_g1_i1	2.78	5.62667	1.66	2.81	3.87	5.97	4.87	6.04	AT3G17430	34.8	transport.metabolite transporters at the envelope membrane	probable sugar phosphate phosphate translocator at3g17430	AT3G17430.1_Symbols:_Nucleotide-sugar_transporter_family_protein_	-	no IPS match
	c55600_g1_i1	1.97333	1.96667	1.72	1.9	2.3	2.69	1.19	2.02	AT3G14410	34.8	transport.metabolite transporters at the envelope membrane	probable sugar phosphate phosphate translocator at3g14410 isoform x1	AT3G14410.1_Symbols:_Nucleotide/sugar_transporter_family_protein_	P:organic anion transport; F:organic anion transmembrane transporter activity; C:cytosolic ribosome; C:integral to membrane; C:membrane; P:purine nucleobase transport	PTHR11132 (PANTHER); PTHR11132:SF35 (PANTHER); NON_CYTOPLASMIC_DOMAIN (PHOBIUS); TRANSMEMBRANE (PHOBIUS); CYTOPLASMIC_DOMAIN (PHOBIUS); TRANSMEMBRANE (PHOBIUS); NON_CYTOPLASMIC_DOMAIN (PHOBIUS); TMhelix (TMHMM); TMhelix (TMHMM)
	c28284_g1_i3	3.39667	3.75	1.87	4.23	4.09	3.77	3.22	4.26	AT1G06470	34.8	transport.metabolite transporters at the envelope membrane	probable sugar phosphate phosphate translocator at1g06470	AT1G06470.1_Symbols:_Nucleotide/sugar_transporter_family_protein_	-	IPR004853 (PFAM); PTHR11132:SF32 (PANTHER); PTHR11132 (PANTHER); CYTOPLASMIC_DOMAIN (PHOBIUS); TRANSMEMBRANE (PHOBIUS); CYTOPLASMIC_DOMAIN (PHOBIUS); NON_CYTOPLASMIC_DOMAIN (PHOBIUS); TRANSMEMBRANE (PHOBIUS); NON_CYTOPLASMIC_DOMAIN (PHOBIUS); TRANSMEMBRANE (PHOBIUS); NON_CYTOPLASMIC_DOMAIN (PHOBIUS); TRANSMEMBRANE (PHOBIUS); TRANSMEMBRANE (PHOBIUS); NON_CYTOPLASMIC_DOMAIN (PHOBIUS); TRANSMEMBRANE…
	c23700_g1_i2	3.14667	3.93667	2.48	3.81	3.15	3.89	3.75	4.17	AT3G17430	34.8	transport.metabolite transporters at the envelope membrane	probable sugar phosphate phosphate translocator at3g17430	AT3G17430.1_Symbols:_Nucleotide-sugar_transporter_family_protein_	-	IPR004853 (PFAM); PTHR11132 (PANTHER); PTHR11132:SF45 (PANTHER); NON_CYTOPLASMIC_DOMAIN (PHOBIUS); CYTOPLASMIC_DOMAIN (PHOBIUS); TRANSMEMBRANE (PHOBIUS); TRANSMEMBRANE (PHOBIUS); NON_CYTOPLASMIC_DOMAIN (PHOBIUS); NON_CYTOPLASMIC_DOMAIN (PHOBIUS); CYTOPLASMIC_DOMAIN (PHOBIUS); TRANSMEMBRANE (PHOBIUS); NON_CYTOPLASMIC_DOMAIN (PHOBIUS); CYTOPLASMIC_DOMAIN (PHOBIUS); TRANSMEMBRANE (PHOBIUS); CYTOPLAS…
	c74518_g1_i1	1.23	2.04333	0.58	1.31	1.8	2.37	1.09	2.67	AT3G14410	34.8	transport.metabolite transporters at the envelope membrane	probable sugar phosphate phosphate translocator at3g14410	AT3G14410.1_Symbols:_Nucleotide/sugar_transporter_family_protein_	-	no IPS match
	c28284_g1_i1	3.38	3.5	1.77	4.67	3.7	3.58	2.86	4.06	AT1G06470	34.8	transport.metabolite transporters at the envelope membrane	probable sugar phosphate phosphate translocator at1g06470	AT1G06470.1_Symbols:_Nucleotide/sugar_transporter_family_protein_	C:membrane	IPR000620 (PFAM); IPR004853 (PFAM); PTHR11132 (PANTHER); PTHR11132:SF32 (PANTHER); NON_CYTOPLASMIC_DOMAIN (PHOBIUS); TRANSMEMBRANE (PHOBIUS); CYTOPLASMIC_DOMAIN (PHOBIUS); TRANSMEMBRANE (PHOBIUS); NON_CYTOPLASMIC_DOMAIN (PHOBIUS); TRANSMEMBRANE (PHOBIUS); NON_CYTOPLASMIC_DOMAIN (PHOBIUS); TRANSMEMBRANE (PHOBIUS); TRANSMEMBRANE (PHOBIUS); TRANSMEMBRANE (PHOBIUS); CYTOPLASMIC_DOMAIN (PHOBIUS); CYTO…
	c28284_g1_i2	3.61667	3.63333	1.97	4.45	4.43	3.36	3.26	4.28	AT1G06470	34.8	transport.metabolite transporters at the envelope membrane	probable sugar phosphate phosphate translocator at1g06470	AT1G06470.1_Symbols:_Nucleotide/sugar_transporter_family_protein_	C:membrane	IPR004853 (PFAM); IPR000620 (PFAM); PTHR11132:SF32 (PANTHER); PTHR11132 (PANTHER); CYTOPLASMIC_DOMAIN (PHOBIUS); NON_CYTOPLASMIC_DOMAIN (PHOBIUS); CYTOPLASMIC_DOMAIN (PHOBIUS); TRANSMEMBRANE (PHOBIUS); TRANSMEMBRANE (PHOBIUS); TRANSMEMBRANE (PHOBIUS); CYTOPLASMIC_DOMAIN (PHOBIUS); NON_CYTOPLASMIC_DOMAIN (PHOBIUS); TRANSMEMBRANE (PHOBIUS); TRANSMEMBRANE (PHOBIUS); NON_CYTOPLASMIC_DOMAIN (PHOBIUS);…
	c66843_g1_i1	2.41333	1.58	1.23	3.05	2.96	1.88	1.16	1.7	AT3G14410	34.8	transport.metabolite transporters at the envelope membrane	probable sugar phosphate phosphate translocator at3g14410	AT3G14410.1_Symbols:_Nucleotide/sugar_transporter_family_protein_	C:integral to membrane; C:membrane	IPR004853 (PFAM); PTHR11132 (PANTHER); PTHR11132:SF35 (PANTHER); CYTOPLASMIC_DOMAIN (PHOBIUS); TRANSMEMBRANE (PHOBIUS); NON_CYTOPLASMIC_DOMAIN (PHOBIUS); TMhelix (TMHMM)
	c23700_g1_i1	2.52667	3.60333	1.83	2.86	2.89	3.37	3.65	3.79	AT3G17430	34.8	transport.metabolite transporters at the envelope membrane	probable sugar phosphate phosphate translocator at3g17430	AT3G17430.1_Symbols:_Nucleotide-sugar_transporter_family_protein_	-	IPR004853 (PFAM); PTHR11132 (PANTHER); PTHR11132:SF45 (PANTHER); TRANSMEMBRANE (PHOBIUS); CYTOPLASMIC_DOMAIN (PHOBIUS); CYTOPLASMIC_DOMAIN (PHOBIUS); NON_CYTOPLASMIC_DOMAIN (PHOBIUS); TRANSMEMBRANE (PHOBIUS); TRANSMEMBRANE (PHOBIUS); NON_CYTOPLASMIC_DOMAIN (PHOBIUS); CYTOPLASMIC_DOMAIN (PHOBIUS); TRANSMEMBRANE (PHOBIUS); NON_CYTOPLASMIC_DOMAIN (PHOBIUS); TRANSMEMBRANE (PHOBIUS); CYTOPLASMIC_DOMAI…
	c46622_g1_i1	2.59	2.33333	1.32	3.28	3.17	1.28	2.78	2.94	AT1G06470	34.8	transport.metabolite transporters at the envelope membrane	probable sugar phosphate phosphate translocator at1g06470	AT1G06470.1_Symbols:_Nucleotide/sugar_transporter_family_protein_	-	no IPS match
	c43786_g1_i1	1.94	1.40333	0.99	2.91	1.92	1.2	1.18	1.83	AT1G06470	34.8	transport.metabolite transporters at the envelope membrane	probable sugar phosphate phosphate translocator at1g06470	AT1G06470.1_Symbols:_Nucleotide/sugar_transporter_family_protein_	-	no IPS match
	c81824_g1_i1	1.35	2.3	1.35	1.48	1.22	1.68	2.95	2.27	AT3G10290	34.8	transport.metabolite transporters at the envelope membrane	probable sugar phosphate phosphate translocator at5g04160	AT3G10290.1_Symbols:_Nucleotide-sugar_transporter_family_protein_	C:integral to membrane; C:membrane	PTHR11132:SF41 (PANTHER); PTHR11132 (PANTHER); CYTOPLASMIC_DOMAIN (PHOBIUS); TRANSMEMBRANE (PHOBIUS); CYTOPLASMIC_DOMAIN (PHOBIUS); TRANSMEMBRANE (PHOBIUS); NON_CYTOPLASMIC_DOMAIN (PHOBIUS); TMhelix (TMHMM); TMhelix (TMHMM)
	c3791_g1_i1	0.99	1.28	1.1	0.84	1.03	1.33	0.7	1.81	AT3G10290	34.8	transport.metabolite transporters at the envelope membrane	probable sugar phosphate phosphate translocator at5g04160	AT3G10290.1_Symbols:_Nucleotide-sugar_transporter_family_protein_	-	IPR004853 (PFAM); PTHR11132 (PANTHER); PTHR11132:SF41 (PANTHER); CYTOPLASMIC_DOMAIN (PHOBIUS); NON_CYTOPLASMIC_DOMAIN (PHOBIUS); TRANSMEMBRANE (PHOBIUS); NON_CYTOPLASMIC_DOMAIN (PHOBIUS); TRANSMEMBRANE (PHOBIUS); CYTOPLASMIC_DOMAIN (PHOBIUS); TRANSMEMBRANE (PHOBIUS); SSF103481 (SUPERFAMILY); TMhelix (TMHMM); TMhelix (TMHMM); TMhelix (TMHMM)
	c93350_g1_i1	0.04	1.1	0	0	0.12	1.55	0.89	0.86	AT4G32390	34.8	transport.metabolite transporters at the envelope membrane	probable sugar phosphate phosphate translocator at2g25520	AT4G32390.1_Symbols:_Nucleotide-sugar_transporter_family_protein_	C:membrane	IPR000620 (PFAM); PTHR11132:SF48 (PANTHER); PTHR11132 (PANTHER); CYTOPLASMIC_DOMAIN (PHOBIUS); NON_CYTOPLASMIC_DOMAIN (PHOBIUS); CYTOPLASMIC_DOMAIN (PHOBIUS); TRANSMEMBRANE (PHOBIUS); TRANSMEMBRANE (PHOBIUS); SSF103481 (SUPERFAMILY); TMhelix (TMHMM); TMhelix (TMHMM)
	c4605_g1_i1	0.78	1.27333	0.61	0.56	1.17	1.42	1.4	1	AT5G04160	34.8	transport.metabolite transporters at the envelope membrane	probable sugar phosphate phosphate translocator at5g04160	AT5G04160.1_Symbols:_Nucleotide-sugar_transporter_family_protein_	-	IPR004853 (PFAM); PTHR11132:SF41 (PANTHER); PTHR11132 (PANTHER); NON_CYTOPLASMIC_DOMAIN (PHOBIUS); NON_CYTOPLASMIC_DOMAIN (PHOBIUS); TRANSMEMBRANE (PHOBIUS); CYTOPLASMIC_DOMAIN (PHOBIUS); TRANSMEMBRANE (PHOBIUS); TMhelix (TMHMM); TMhelix (TMHMM)
	c63928_g1_i1	0.11	1.35333	0.17	0.16	0	1.07	2.1	0.89	AT4G32390	34.8	transport.metabolite transporters at the envelope membrane	probable sugar phosphate phosphate translocator at5g25400-like	AT4G32390.1_Symbols:_Nucleotide-sugar_transporter_family_protein_	C:integral to membrane; C:membrane	TMhelix (TMHMM)
	c57062_g1_i1	0.47	0.586667	0.59	0.16	0.66	1.06	0.26	0.44	AT5G04160	34.8	transport.metabolite transporters at the envelope membrane	probable sugar phosphate phosphate translocator at5g04160	AT5G04160.1_Symbols:_Nucleotide-sugar_transporter_family_protein_	C:integral to membrane; C:membrane	no IPS match
	c54345_g1_i1	0.91	1.48333	1.05	0.86	0.82	2.07	1.44	0.94	AT5G04160	34.8	transport.metabolite transporters at the envelope membrane	probable sugar phosphate phosphate translocator at5g04160	AT5G04160.1_Symbols:_Nucleotide-sugar_transporter_family_protein_	C:integral to membrane; C:membrane	IPR004853 (PFAM); PTHR11132 (PANTHER); PTHR11132:SF41 (PANTHER); CYTOPLASMIC_DOMAIN (PHOBIUS); NON_CYTOPLASMIC_DOMAIN (PHOBIUS); CYTOPLASMIC_DOMAIN (PHOBIUS); TRANSMEMBRANE (PHOBIUS); TRANSMEMBRANE (PHOBIUS); TMhelix (TMHMM)
	c4354_g1_i1	0.14	1.14	0.29	0.13	0	1.34	0.33	1.75	AT5G25400	34.8	transport.metabolite transporters at the envelope membrane	probable sugar phosphate phosphate translocator at5g25400	AT5G25400.1_Symbols:_Nucleotide-sugar_transporter_family_protein_	-	PTHR11132 (PANTHER); PTHR11132:SF48 (PANTHER); NON_CYTOPLASMIC_DOMAIN (PHOBIUS); CYTOPLASMIC_DOMAIN (PHOBIUS); TRANSMEMBRANE (PHOBIUS); TRANSMEMBRANE (PHOBIUS); CYTOPLASMIC_DOMAIN (PHOBIUS); TMhelix (TMHMM); TMhelix (TMHMM)
	c28539_g1_i1	0.23	20.0767	0.17	0.26	0.26	21.23	18.58	20.42	AT1G61800	34.8	transport.metabolite transporters at the envelope membrane	glucose-6-phosphate phosphate translocator chloroplastic-like	AT1G61800.1_Symbols:_GPT2,_ATGPT2_glucose-6-phosphate/phosphate_translocator_2_	F:transporter activity; C:membrane; P:transport	IPR004696 (TIGRFAM); IPR000620 (PFAM); IPR004853 (PFAM); PTHR11132:SF30 (PANTHER); PTHR11132 (PANTHER); NON_CYTOPLASMIC_DOMAIN (PHOBIUS); TRANSMEMBRANE (PHOBIUS); TRANSMEMBRANE (PHOBIUS); NON_CYTOPLASMIC_DOMAIN (PHOBIUS); CYTOPLASMIC_DOMAIN (PHOBIUS); TRANSMEMBRANE (PHOBIUS); CYTOPLASMIC_DOMAIN (PHOBIUS); TRANSMEMBRANE (PHOBIUS); TRANSMEMBRANE (PHOBIUS); CYTOPLASMIC_DOMAIN (PHOBIUS); TRANSMEMBRAN…
Hexokinase	Hexokinase	89.5967	102.777	85.61	94.05	89.13	108.05	100.8	99.48
	c26430_g1_i1	39.29	40.93	40.55	39.46	37.86	42.03	41.24	39.52	AT4G29130	2.2.1.4	major CHO metabolism.degradation.sucrose.hexokinase	hexokinase 3	AT4G29130.1_Symbols:_ATHXK1,_GIN2,_HXK1_hexokinase_1_	-	no IPS match
	c26430_g1_i2	18.6233	21.31	17.08	18.9	19.89	22.49	20.47	20.97	AT2G19860	2.2.1.4	major CHO metabolism.degradation.sucrose.hexokinase	hexokinase 3	AT2G19860.1_Symbols:_ATHXK2,_HXK2_hexokinase_2_	-	no IPS match
	c20424_g1_i1	11.2267	14.98	8.47	13.14	12.07	15.97	13.04	15.93	AT4G29130	2.2.1.4	major CHO metabolism.degradation.sucrose.hexokinase	hexokinase 3	AT4G29130.1_Symbols:_ATHXK1,_GIN2,_HXK1_hexokinase_1_	-	SIGNAL_PEPTIDE (PHOBIUS); SIGNAL_PEPTIDE_H_REGION (PHOBIUS); NON_CYTOPLASMIC_DOMAIN (PHOBIUS); SIGNAL_PEPTIDE_C_REGION (PHOBIUS); SIGNAL_PEPTIDE_N_REGION (PHOBIUS)
	c19728_g1_i1	6.52	9.95333	5.4	6.56	7.6	11.42	11.18	7.26	AT2G19860	2.2.1.4	major CHO metabolism.degradation.sucrose.hexokinase	hexokinase-1-like isoform x3	AT2G19860.1_Symbols:_ATHXK2,_HXK2_hexokinase_2_	-	no IPS match
	c23954_g1_i1	3.55	5.32333	3.4	3.92	3.33	4.96	5.18	5.83	AT2G19860	2.2.1.4	major CHO metabolism.degradation.sucrose.hexokinase	hexokinase 1 isoform 2	AT2G19860.1_Symbols:_ATHXK2,_HXK2_hexokinase_2_	F:nucleotide binding; P:metabolic process; F:transferase activity	IPR001312 (PRINTS); IPR022673 (PFAM); IPR022672 (PFAM); G3DSA:3.40.367.20 (GENE3D); G3DSA:3.30.420.40 (GENE3D); IPR001312 (PANTHER); PTHR19443:SF0 (PANTHER); SSF53067 (SUPERFAMILY); SSF53067 (SUPERFAMILY)
	c20873_g1_i1	2.22	1.98	2.2	2.41	2.05	1.95	2.03	1.96	AT1G50460	2.2.1.4	major CHO metabolism.degradation.sucrose.hexokinase	hexokinase-3-like	AT1G50460.1_Symbols:_HKL1,_ATHKL1_hexokinase-like_1_	F:nucleotide binding; P:generation of precursor metabolites and energy; F:kinase activity	IPR001312 (PRINTS); G3DSA:3.30.420.40 (GENE3D); IPR022673 (PFAM); IPR022672 (PFAM); G3DSA:3.40.367.20 (GENE3D); PTHR19443:SF6 (PANTHER); IPR001312 (PANTHER); IPR019807 (PROSITE_PATTERNS); SSF53067 (SUPERFAMILY); SSF53067 (SUPERFAMILY)
	c15419_g1_i1	3.64	5.27	3.93	4.53	2.46	5.72	5.59	4.5	AT4G29130	2.2.1.4	major CHO metabolism.degradation.sucrose.hexokinase	hexokinase-1-like isoform x3	AT4G29130.1_Symbols:_ATHXK1,_GIN2,_HXK1_hexokinase_1_	P:metabolic process; F:nucleotide binding; F:transferase activity	IPR001312 (PANTHER); PTHR19443:SF6 (PANTHER); TRANSMEMBRANE (PHOBIUS); NON_CYTOPLASMIC_DOMAIN (PHOBIUS); CYTOPLASMIC_DOMAIN (PHOBIUS); SSF53067 (SUPERFAMILY); TMhelix (TMHMM)
	c14546_g1_i1	1.60667	1.22	2.07	1.77	0.98	1.91	1.01	0.74	AT1G50460	2.2.1.4	major CHO metabolism.degradation.sucrose.hexokinase	hexokinase-3-like	AT1G50460.1_Symbols:_HKL1,_ATHKL1_hexokinase-like_1_	-	TRANSMEMBRANE (PHOBIUS); NON_CYTOPLASMIC_DOMAIN (PHOBIUS); CYTOPLASMIC_DOMAIN (PHOBIUS); TMhelix (TMHMM)
	c86338_g1_i1	1.09667	0.873333	1.24	0.56	1.49	0.63	0.7	1.29	AT4G37840	2.2.1.4	major CHO metabolism.degradation.sucrose.hexokinase	probable hexokinase-like 2 protein	AT4G37840.1_Symbols:_HKL3_hexokinase-like_3_	F:transferase activity; P:phosphorylation; F:nucleotide binding; F:ATP binding; F:kinase activity; P:carbohydrate metabolic process; P:glycolysis; F:hexokinase activity; F:phosphotransferase activity, alcohol group as acceptor	G3DSA:3.30.420.40 (GENE3D); SSF53067 (SUPERFAMILY)
	c36842_g1_i1	1.82333	0.936667	1.27	2.8	1.4	0.97	0.36	1.48	AT4G37840	2.2.1.4	major CHO metabolism.degradation.sucrose.hexokinase	probable hexokinase-like 2 protein	AT4G37840.1_Symbols:_HKL3_hexokinase-like_3_	F:nucleotide binding; P:metabolic process; F:transferase activity	IPR022673 (PFAM); G3DSA:3.40.367.20 (GENE3D); PTHR19443:SF0 (PANTHER); IPR001312 (PANTHER); SSF53067 (SUPERFAMILY)
Plastidial hexokinase	Hexokinase P	13.2033	65.3533	11.61	14.18	13.82	72.94	60.36	62.76
	c64003_g1_i1	13.2033	65.3533	11.61	14.18	13.82	72.94	60.36	62.76	AT1G47840	2.2.1.4	major CHO metabolism.degradation.sucrose.hexokinase	hexokinase- chloroplastic	AT1G47840.1_Symbols:_HXK3_hexokinase_3_	F:kinase activity; F:ATP binding; P:phosphorylation; F:transferase activity; P:carbohydrate metabolic process; F:nucleotide binding; F:phosphotransferase activity, alcohol group as acceptor; P:glycolysis; P:glucose 6-phosphate metabolic process; F:glucokinase activity; F:hexokinase activity; F:fructokinase activity; C:chloroplast stroma; C:chloroplast; C:plastid	IPR001312 (PRINTS); G3DSA:3.30.420.40 (GENE3D); IPR022672 (PFAM); IPR022673 (PFAM); G3DSA:3.40.367.20 (GENE3D); PTHR19443:SF5 (PANTHER); IPR001312 (PANTHER); SSF53067 (SUPERFAMILY)
Isocitrate dehydrogenase	IDH	155.254	141.79	164.93	152.95	147.88	143.18	139.74	142.45
	c21912_g1_i1	124.657	71.96	135.95	120.8	117.22	66.87	77.31	71.7	AT4G35260	8.1.4	TCA / org transformation.TCA.IDH	isocitrate dehydrogenase	AT4G35260.1_Symbols:_IDH1,_IDH-I_isocitrate_dehydrogenase_1_	P:generation of precursor metabolites and energy; F:catalytic activity; F:nucleotide binding; F:binding	IPR024084 (G3DSA:3.40.718.GENE3D); IPR004434 (TIGRFAM); IPR024084 (PFAM); PTHR11835:SF42 (PANTHER); IPR001804 (PANTHER); SIGNAL_PEPTIDE_N_REGION (PHOBIUS); SIGNAL_PEPTIDE_H_REGION (PHOBIUS); SIGNAL_PEPTIDE_C_REGION (PHOBIUS); NON_CYTOPLASMIC_DOMAIN (PHOBIUS); SIGNAL_PEPTIDE (PHOBIUS); SignalP-TM (SIGNALP_GRAM_POSITIVE); SSF53659 (SUPERFAMILY)
	c27354_g1_i1	12.21	16.9433	10.96	13.41	12.26	19.14	14.85	16.84	AT5G14590	8.1.4	TCA / org transformation.TCA.IDH	isocitrate dehydrogenase	AT5G14590.1_Symbols:_Isocitrate/isopropylmalate_dehydrogenase_family_protein_	P:metabolic process; P:cellular process; F:catalytic activity; F:nucleotide binding; F:binding	IPR004790 (PIRSF); IPR024084 (PFAM); IPR004790 (TIGRFAM); IPR024084 (G3DSA:3.40.718.GENE3D); IPR004790 (PANTHER); PTHR11822:SF5 (PANTHER); IPR019818 (PROSITE_PATTERNS); SIGNAL_PEPTIDE (PHOBIUS); SIGNAL_PEPTIDE_N_REGION (PHOBIUS); NON_CYTOPLASMIC_DOMAIN (PHOBIUS); SIGNAL_PEPTIDE_H_REGION (PHOBIUS); SIGNAL_PEPTIDE_C_REGION (PHOBIUS); SignalP-noTM (SIGNALP_GRAM_NEGATIVE); SignalP-TM (SIGNALP_GRAM_PO…
	c11713_g1_i1	4.27667	6.69667	3.7	4.65	4.48	6.58	6.65	6.86	AT4G35260	8.1.4	TCA / org transformation.TCA.IDH	isocitrate dehydrogenase	AT4G35260.1_Symbols:_IDH1,_IDH-I_isocitrate_dehydrogenase_1_	F:catalytic activity; P:metabolic process; F:binding; F:nucleotide binding	IPR024084 (PFAM); IPR024084 (G3DSA:3.40.718.GENE3D); IPR001804 (PANTHER); PTHR11835:SF42 (PANTHER); SSF53659 (SUPERFAMILY)
	c28307_g1_i4	2.84333	8.49333	3.29	2.72	2.52	10.69	6.87	7.92	AT1G65930	8.1.4	TCA / org transformation.TCA.IDH	isocitrate dehydrogenase	AT1G65930.1_Symbols:_cICDH_cytosolic_NADP+-dependent_isocitrate_dehydrogenase_	P:metabolic process; P:cellular process; F:catalytic activity; F:nucleotide binding; F:binding	IPR004790 (TIGRFAM); IPR024084 (G3DSA:3.40.718.GENE3D); IPR004790 (PIRSF); IPR024084 (PFAM); IPR004790 (PANTHER); IPR019818 (PROSITE_PATTERNS); SSF53659 (SUPERFAMILY)
	c3735_g1_i1	2.31333	7.95333	2.87	2.31	1.76	7.83	8.11	7.92	AT1G65930	8.1.4	TCA / org transformation.TCA.IDH	isocitrate dehydrogenase	AT1G65930.1_Symbols:_cICDH_cytosolic_NADP+-dependent_isocitrate_dehydrogenase_	-	no IPS match
	c9489_g1_i1	3.41333	5.71333	3.89	3.15	3.2	5.81	5.07	6.26	AT4G35260	8.1.4	TCA / org transformation.TCA.IDH	isocitrate dehydrogenase	AT4G35260.1_Symbols:_IDH1,_IDH-I_isocitrate_dehydrogenase_1_	P:metabolic process; F:catalytic activity; F:nucleotide binding; F:binding	IPR024084 (G3DSA:3.40.718.GENE3D); IPR024084 (PFAM); PTHR11835:SF42 (PANTHER); IPR001804 (PANTHER); SSF53659 (SUPERFAMILY)
	c28307_g1_i2	1.45333	5.42333	1.37	1.19	1.8	6.17	4.72	5.38	AT1G65930	8.1.4	TCA / org transformation.TCA.IDH	isocitrate dehydrogenase	AT1G65930.1_Symbols:_cICDH_cytosolic_NADP+-dependent_isocitrate_dehydrogenase_	P:metabolic process; F:catalytic activity; P:cellular process; F:nucleotide binding; F:binding	IPR024084 (PFAM); IPR004790 (TIGRFAM); IPR024084 (G3DSA:3.40.718.GENE3D); IPR004790 (PIRSF); IPR004790 (PANTHER); IPR019818 (PROSITE_PATTERNS); SSF53659 (SUPERFAMILY)
	c28307_g1_i1	0.89	4.79667	0.49	1.21	0.97	5.25	4.12	5.02	AT1G65930	8.1.4	TCA / org transformation.TCA.IDH	isocitrate dehydrogenase	AT1G65930.1_Symbols:_cICDH_cytosolic_NADP+-dependent_isocitrate_dehydrogenase_	P:metabolic process; F:catalytic activity; P:cellular process; F:binding; F:nucleotide binding	IPR024084 (PFAM); IPR024084 (G3DSA:3.40.718.GENE3D); IPR004790 (PIRSF); IPR004790 (TIGRFAM); IPR004790 (PANTHER); IPR019818 (PROSITE_PATTERNS); SSF53659 (SUPERFAMILY)
	c28307_g1_i5	1.11667	5.72333	0.77	1.3	1.28	6.18	5.11	5.88	AT1G65930	8.1.4	TCA / org transformation.TCA.IDH	isocitrate dehydrogenase	AT1G65930.1_Symbols:_cICDH_cytosolic_NADP+-dependent_isocitrate_dehydrogenase_	P:metabolic process; P:cellular process; F:catalytic activity; F:nucleotide binding; F:binding	IPR024084 (G3DSA:3.40.718.GENE3D); IPR004790 (PIRSF); IPR024084 (PFAM); IPR004790 (TIGRFAM); IPR004790 (PANTHER); IPR019818 (PROSITE_PATTERNS); SSF53659 (SUPERFAMILY)
	c28307_g1_i6	0.986667	4.64667	0.79	1.03	1.14	5.13	3.84	4.97	AT1G65930	8.1.4	TCA / org transformation.TCA.IDH	isocitrate dehydrogenase	AT1G65930.1_Symbols:_cICDH_cytosolic_NADP+-dependent_isocitrate_dehydrogenase_	P:metabolic process; F:catalytic activity; P:cellular process; F:nucleotide binding; F:binding	IPR024084 (G3DSA:3.40.718.GENE3D); IPR024084 (PFAM); IPR004790 (PANTHER); IPR019818 (PROSITE_PATTERNS); SSF53659 (SUPERFAMILY)
	c28307_g1_i3	1.09333	3.44	0.85	1.18	1.25	3.53	3.09	3.7	AT1G65930	8.1.4	TCA / org transformation.TCA.IDH	isocitrate dehydrogenase	AT1G65930.1_Symbols:_cICDH_cytosolic_NADP+-dependent_isocitrate_dehydrogenase_	P:metabolic process; P:cellular process; F:catalytic activity	IPR024084 (G3DSA:3.40.718.GENE3D); IPR024084 (PFAM); IPR004790 (PANTHER); SSF53659 (SUPERFAMILY)
Invertase	Invertase	129.82	143.243	129.15	130.52	129.79	155.71	139.75	134.27
	c42347_g1_i1	72.5733	84.9967	82.06	68.51	67.15	92.65	84.6	77.74	AT4G34860	2.2.1.3.1	major CHO metabolism.degradation.sucrose.invertases.neutral	alkaline neutral invertase cinv2-like	AT4G34860.1_Symbols:_Plant_neutral_invertase_family_protein_	F:hydrolase activity	IPR024746 (PFAM); PTHR31916 (PANTHER); PTHR31916:SF3 (PANTHER); IPR008928 (SUPERFAMILY)
	c29433_g1_i4	7.36667	1.60333	6.56	7.47	8.07	1.58	1.57	1.66	AT1G22650	2.2.1.3.1	major CHO metabolism.degradation.sucrose.invertases.neutral	alkaline neutral invertase cinv2-like	AT1G22650.1_Symbols:_Plant_neutral_invertase_family_protein_	F:hydrolase activity	IPR024746 (PFAM); PTHR31916:SF3 (PANTHER); PTHR31916 (PANTHER); IPR008928 (SUPERFAMILY)
	c29433_g1_i2	7.50667	1.34667	6.18	7.79	8.55	1.31	1.23	1.5	AT1G22650	2.2.1.3.1	major CHO metabolism.degradation.sucrose.invertases.neutral	alkaline neutral invertase cinv2	AT1G22650.1_Symbols:_Plant_neutral_invertase_family_protein_	F:hydrolase activity	IPR024746 (PFAM); PTHR31916 (PANTHER); PTHR31916:SF3 (PANTHER); SIGNAL_PEPTIDE_C_REGION (PHOBIUS); SIGNAL_PEPTIDE_H_REGION (PHOBIUS); SIGNAL_PEPTIDE (PHOBIUS); SIGNAL_PEPTIDE_N_REGION (PHOBIUS); NON_CYTOPLASMIC_DOMAIN (PHOBIUS); SignalP-noTM (SIGNALP_EUK); IPR008928 (SUPERFAMILY)
	c28545_g1_i1	3.55	4.55667	2.96	4.07	3.62	4.41	4.37	4.89	AT5G22510	2.2.1.3.1	major CHO metabolism.degradation.sucrose.invertases.neutral	alkaline neutral invertase cinv1-like	AT5G22510.1_Symbols:_INV-E,_At-A/N-InvE_alkaline/neutral_invertase_	F:hydrolase activity	IPR024746 (PFAM); PTHR31916 (PANTHER); PTHR31916:SF4 (PANTHER); IPR008928 (SUPERFAMILY)
	c30481_g1_i1	3.35333	3.79	2.84	3.68	3.54	3.25	4.22	3.9	AT5G22510	2.2.1.3.1	major CHO metabolism.degradation.sucrose.invertases.neutral	alkaline neutral invertase cinv2-like isoform x3	AT5G22510.1_Symbols:_INV-E,_At-A/N-InvE_alkaline/neutral_invertase_	F:hydrolase activity	IPR024746 (PFAM); PTHR31916 (PANTHER); PTHR31916:SF4 (PANTHER); IPR008928 (SUPERFAMILY)
	c28545_g1_i2	3.35	4.20667	2.96	3.39	3.7	4.12	3.93	4.57	AT5G22510	2.2.1.3.1	major CHO metabolism.degradation.sucrose.invertases.neutral	alkaline neutral invertase cinv1-like	AT5G22510.1_Symbols:_INV-E,_At-A/N-InvE_alkaline/neutral_invertase_	F:hydrolase activity	IPR024746 (PFAM); PTHR31916 (PANTHER); PTHR31916:SF4 (PANTHER); IPR008928 (SUPERFAMILY)
	c30481_g1_i2	3.09	3.59333	2.69	3.34	3.24	3.31	3.59	3.88	AT5G22510	2.2.1.3.1	major CHO metabolism.degradation.sucrose.invertases.neutral	alkaline neutral invertase cinv2-like isoform x3	AT5G22510.1_Symbols:_INV-E,_At-A/N-InvE_alkaline/neutral_invertase_	F:hydrolase activity	IPR024746 (PFAM); PTHR31916 (PANTHER); PTHR31916:SF4 (PANTHER); IPR008928 (SUPERFAMILY)
	c30481_g1_i4	3.15333	3.57333	3.03	3.25	3.18	3.32	3.66	3.74	AT5G22510	2.2.1.3.1	major CHO metabolism.degradation.sucrose.invertases.neutral	alkaline neutral invertase cinv2-like isoform x3	AT5G22510.1_Symbols:_INV-E,_At-A/N-InvE_alkaline/neutral_invertase_	F:hydrolase activity	IPR024746 (PFAM); PTHR31916 (PANTHER); PTHR31916:SF4 (PANTHER); IPR008928 (SUPERFAMILY)
	c29433_g1_i1	5.30333	1.96667	4.06	6.35	5.5	2.04	2.16	1.7	AT4G09510	2.2.1.3.1	major CHO metabolism.degradation.sucrose.invertases.neutral	alkaline neutral invertase cinv2	AT4G09510.1_Symbols:_CINV2_cytosolic_invertase_2_	F:hydrolase activity	IPR024746 (PFAM); PTHR31916:SF3 (PANTHER); PTHR31916 (PANTHER); IPR008928 (SUPERFAMILY)
	c13809_g1_i1	3.15667	4.95	2.78	3.37	3.32	5.72	4.86	4.27	AT4G34860	2.2.1.3.1	major CHO metabolism.degradation.sucrose.invertases.neutral	alkaline neutral invertase cinv2-like	AT4G34860.1_Symbols:_Plant_neutral_invertase_family_protein_	F:hydrolase activity	IPR024746 (PFAM); PTHR31916 (PANTHER); PTHR31916:SF3 (PANTHER); SIGNAL_PEPTIDE_H_REGION (PHOBIUS); SIGNAL_PEPTIDE_N_REGION (PHOBIUS); NON_CYTOPLASMIC_DOMAIN (PHOBIUS); SIGNAL_PEPTIDE (PHOBIUS); SIGNAL_PEPTIDE_C_REGION (PHOBIUS); SignalP-noTM (SIGNALP_EUK); IPR008928 (SUPERFAMILY)
	c5557_g1_i1	1.97	2.28333	1.32	1.8	2.79	2.66	2.58	1.61	AT1G35580	2.2.1.3.1	major CHO metabolism.degradation.sucrose.invertases.neutral	alkaline neutral invertase cinv2-like	AT1G35580.1_Symbols:_CINV1_cytosolic_invertase_1_	F:hydrolase activity	IPR024746 (PFAM); PTHR31916:SF3 (PANTHER); PTHR31916 (PANTHER)
	c29433_g1_i3	5.07	1.65	4.16	5.59	5.46	1.66	1.75	1.54	AT4G09510	2.2.1.3.1	major CHO metabolism.degradation.sucrose.invertases.neutral	alkaline neutral invertase cinv2	AT4G09510.1_Symbols:_CINV2_cytosolic_invertase_2_	F:hydrolase activity	IPR024746 (PFAM); PTHR31916:SF3 (PANTHER); PTHR31916 (PANTHER); IPR008928 (SUPERFAMILY)
	c29433_g1_i5	4.78667	1.65	3.64	5.31	5.41	1.94	1.44	1.57	AT4G09510	2.2.1.3.1	major CHO metabolism.degradation.sucrose.invertases.neutral	alkaline neutral invertase cinv2	AT4G09510.1_Symbols:_CINV2_cytosolic_invertase_2_	F:hydrolase activity	IPR024746 (PFAM); PTHR31916:SF3 (PANTHER); PTHR31916 (PANTHER); IPR008928 (SUPERFAMILY)
	c23238_g1_i1	2.32333	2.01333	1.4	2.83	2.74	2.07	1.7	2.27	AT3G06500	2.2.1.3.1	major CHO metabolism.degradation.sucrose.invertases.neutral	neutral invertase	AT3G06500.1_Symbols:_Plant_neutral_invertase_family_protein_	-	no IPS match
	c23238_g1_i2	1.74667	1.67333	1.07	2.34	1.83	1.69	1.49	1.84	AT3G06500	2.2.1.3.1	major CHO metabolism.degradation.sucrose.invertases.neutral	neutral invertase	AT3G06500.1_Symbols:_Plant_neutral_invertase_family_protein_	F:hydrolase activity	IPR024746 (PFAM); PTHR31916:SF2 (PANTHER); PTHR31916 (PANTHER); IPR008928 (SUPERFAMILY)
	c34339_g1_i1	1.39333	1.84667	1.35	1.39	1.44	1.88	1.74	1.92	AT1G56560	2.2.1.3.1	major CHO metabolism.degradation.sucrose.invertases.neutral	alkaline neutral invertase cinv2-like	AT1G56560.1_Symbols:_Plant_neutral_invertase_family_protein_	F:hydrolase activity	IPR024746 (PFAM); PTHR31916:SF2 (PANTHER); PTHR31916 (PANTHER); IPR008928 (SUPERFAMILY)
	c19348_g1_i1	0.103333	9.66333	0.09	0	0.22	12.13	8.49	8.37	AT4G34860	2.2.1.3.1	major CHO metabolism.degradation.sucrose.invertases.neutral	alkaline neutral invertase cinv2-like	AT4G34860.1_Symbols:_Plant_neutral_invertase_family_protein_	F:hydrolase activity	IPR024746 (PFAM); PTHR31916:SF3 (PANTHER); PTHR31916 (PANTHER); IPR008928 (SUPERFAMILY)
	c7218_g1_i1	0.0233333	7.88	0	0.04	0.03	9.97	6.37	7.3	AT4G34860	2.2.1.3.1	major CHO metabolism.degradation.sucrose.invertases.neutral	alkaline neutral invertase cinv2-like	AT4G34860.1_Symbols:_Plant_neutral_invertase_family_protein_	F:hydrolase activity	IPR024746 (PFAM); PTHR31916:SF3 (PANTHER); PTHR31916 (PANTHER); IPR008928 (SUPERFAMILY)
1-Acyl-sn-glycerol-3-phosphate acyltransferase	LPAT	51.5233	81.16	47.09	54.85	52.63	85.33	77.32	80.83
	c22927_g1_i1	29.33	58.2267	29.98	29.23	28.78	59.39	57.88	57.41	AT3G57650	11.3.1	lipid metabolism.Phospholipid synthesis.1-acylglycerol-3-phosphate O-acyltransferase	1-acyl-sn-glycerol-3-phosphate acyltransferase 2-like	AT3G57650.1_Symbols:_LPAT2_lysophosphatidyl_acyltransferase_2_	-	no IPS match
	c61352_g1_i1	6.21333	3.77667	4.48	6.25	7.91	5.46	2.68	3.19	AT3G57650	11.3.1	lipid metabolism.Phospholipid synthesis.1-acylglycerol-3-phosphate O-acyltransferase	1-acyl-sn-glycerol-3-phosphate acyltransferase 2-like	AT3G57650.1_Symbols:_LPAT2_lysophosphatidyl_acyltransferase_2_	-	PTHR10983:SF16 (PANTHER); PTHR10983 (PANTHER)
	c19716_g1_i1	2.33333	6.69333	2.29	2.04	2.67	7.08	6.49	6.51	AT3G18850	11.3.1	lipid metabolism.Phospholipid synthesis.1-acylglycerol-3-phosphate O-acyltransferase	probable 1-acyl-sn-glycerol-3-phosphate acyltransferase 5	AT3G18850.1_Symbols:_LPAT5_lysophosphatidyl_acyltransferase_5_	F:transferase activity; P:metabolic process	IPR002123 (SMART); G3DSA:3.40.1130.10 (GENE3D); IPR002123 (PFAM); PTHR10983 (PANTHER); PTHR10983:SF17 (PANTHER); NON_CYTOPLASMIC_DOMAIN (PHOBIUS); CYTOPLASMIC_DOMAIN (PHOBIUS); CYTOPLASMIC_DOMAIN (PHOBIUS); NON_CYTOPLASMIC_DOMAIN (PHOBIUS); TRANSMEMBRANE (PHOBIUS); TRANSMEMBRANE (PHOBIUS); CYTOPLASMIC_DOMAIN (PHOBIUS); TRANSMEMBRANE (PHOBIUS); TRANSMEMBRANE (PHOBIUS); SSF69593 (SUPERFAMILY); TMhe…
	c12702_g1_i1	4.58333	3.43333	3.15	6.62	3.98	3.78	2.9	3.62	AT3G57650	11.3.1	lipid metabolism.Phospholipid synthesis.1-acylglycerol-3-phosphate O-acyltransferase	1-acyl-sn-glycerol-3-phosphate acyltransferase 2	AT3G57650.1_Symbols:_LPAT2_lysophosphatidyl_acyltransferase_2_	-	TRANSMEMBRANE (PHOBIUS); NON_CYTOPLASMIC_DOMAIN (PHOBIUS); CYTOPLASMIC_DOMAIN (PHOBIUS)
	c11603_g1_i1	4.28333	3.77	2.53	5.56	4.76	4.05	3.75	3.51	AT3G57650	11.3.1	lipid metabolism.Phospholipid synthesis.1-acylglycerol-3-phosphate O-acyltransferase	1-acyl-sn-glycerol-3-phosphate acyltransferase 2	AT3G57650.1_Symbols:_LPAT2_lysophosphatidyl_acyltransferase_2_	-	PTHR10983:SF16 (PANTHER); PTHR10983 (PANTHER); CYTOPLASMIC_DOMAIN (PHOBIUS); TRANSMEMBRANE (PHOBIUS); TRANSMEMBRANE (PHOBIUS); NON_CYTOPLASMIC_DOMAIN (PHOBIUS); CYTOPLASMIC_DOMAIN (PHOBIUS); TMhelix (TMHMM); TMhelix (TMHMM)
	c15241_g1_i1	3.58333	2.74667	3.15	3.87	3.73	3.09	1.56	3.59	AT3G57650	11.3.1	lipid metabolism.Phospholipid synthesis.1-acylglycerol-3-phosphate O-acyltransferase	1-acyl-sn-glycerol-3-phosphate acyltransferase 2-like	AT3G57650.1_Symbols:_LPAT2_lysophosphatidyl_acyltransferase_2_	P:metabolic process; F:transferase activity	IPR002123 (PFAM); PTHR10983 (PANTHER); PTHR10983:SF16 (PANTHER); NON_CYTOPLASMIC_DOMAIN (PHOBIUS); CYTOPLASMIC_DOMAIN (PHOBIUS); TRANSMEMBRANE (PHOBIUS); SSF69593 (SUPERFAMILY); TMhelix (TMHMM)
	c87132_g1_i1	0.423333	0.823333	0.29	0.78	0.2	0.89	0.65	0.93	AT1G51260	11.3.1	lipid metabolism.Phospholipid synthesis.1-acylglycerol-3-phosphate O-acyltransferase	1-acyl-sn-glycerol-3-phosphate acyltransferase 2-like	AT1G51260.1_Symbols:_LPAT3_lysophosphatidyl_acyltransferase_3_	F:transferase activity; P:metabolic process; F:transferase activity, transferring acyl groups; F:1-acylglycerol-3-phosphate O-acyltransferase activity; C:endoplasmic reticulum; P:phosphatidylglycerol biosynthetic process	PTHR10983:SF16 (PANTHER); PTHR10983 (PANTHER); SignalP-noTM (SIGNALP_EUK)
	c65841_g1_i1	0.403333	1.07333	0.5	0.28	0.43	1.1	1.05	1.07	AT1G75020	11.3.1	lipid metabolism.Phospholipid synthesis.1-acylglycerol-3-phosphate O-acyltransferase	probable 1-acyl-sn-glycerol-3-phosphate acyltransferase 4	AT1G75020.1_Symbols:_LPAT4_lysophosphatidyl_acyltransferase_4_	P:metabolic process; F:transferase activity, transferring acyl groups	IPR002123 (SMART); G3DSA:3.40.1130.10 (GENE3D); IPR002123 (PFAM); PTHR10983 (PANTHER); PTHR10983:SF17 (PANTHER); SSF69593 (SUPERFAMILY)
	c66727_g1_i1	0.37	0.616667	0.72	0.22	0.17	0.49	0.36	1	AT3G57650	11.3.1	lipid metabolism.Phospholipid synthesis.1-acylglycerol-3-phosphate O-acyltransferase	1-acyl-sn-glycerol-3-phosphate acyltransferase pls1-like	AT3G57650.1_Symbols:_LPAT2_lysophosphatidyl_acyltransferase_2_	P:metabolic process; F:transferase activity, transferring acyl groups; C:cytoplasmic membrane-bounded vesicle; F:transferase activity; C:endoplasmic reticulum; C:membrane; P:CDP-diacylglycerol biosynthetic process; F:1-acylglycerol-3-phosphate O-acyltransferase activity; C:integral to membrane; P:lipid metabolic process; P:phospholipid biosynthetic process	PTHR10983 (PANTHER); PTHR10983:SF16 (PANTHER)
NADP-dependent malic enzyme	Malic enzyme	66.1166	239.763	59.56	72.48	66.31	238.75	228.86	251.68
	c27860_g1_i1	19.1233	25.1867	20.1	19.29	17.98	22.97	26.83	25.76	AT5G25880	8.2.10	TCA / org transformation.other organic acid transformatons.malic	nadp-dependent malic enzyme-like	AT5G25880.1_Symbols:_ATNADP-ME3,_NADP-ME3_NADP-malic_enzyme_3_	P:metabolic process; P:cellular process; F:catalytic activity; F:nucleotide binding	IPR001891 (PRINTS); IPR012302 (SMART); IPR012301 (G3DSA:3.40.50.GENE3D); IPR016040 (G3DSA:3.40.50.GENE3D); IPR012301 (PFAM); IPR012302 (PFAM); IPR001891 (PIRSF); PTHR23406 (PANTHER); PTHR23406:SF11 (PANTHER); IPR015884 (PROSITE_PATTERNS); SSF51735 (SUPERFAMILY); SSF53223 (SUPERFAMILY)
	c27860_g1_i2	18.5033	24.23	18.05	19.11	18.35	21.61	26.47	24.61	AT5G25880	8.2.10	TCA / org transformation.other organic acid transformatons.malic	nadp-dependent malic enzyme-like	AT5G25880.1_Symbols:_ATNADP-ME3,_NADP-ME3_NADP-malic_enzyme_3_	P:metabolic process; P:cellular process; F:catalytic activity; F:nucleotide binding	IPR001891 (PRINTS); IPR012302 (SMART); IPR001891 (PIRSF); IPR012302 (PFAM); IPR012301 (G3DSA:3.40.50.GENE3D); IPR012301 (PFAM); IPR016040 (G3DSA:3.40.50.GENE3D); PTHR23406 (PANTHER); PTHR23406:SF11 (PANTHER); IPR015884 (PROSITE_PATTERNS); SSF53223 (SUPERFAMILY); SSF51735 (SUPERFAMILY)
	c11332_g1_i1	13.6967	149.81	12.83	14.44	13.82	153.33	141.34	154.76	AT1G79750	8.2.10	TCA / org transformation.other organic acid transformatons.malic	nadp-dependent malic chloroplastic-like	AT1G79750.1_Symbols:_ATNADP-ME4,_NADP-ME4_NADP-malic_enzyme_4_	-	no IPS match
	c11475_g1_i1	4.63667	2.40333	1.58	6.59	5.74	1.95	2.05	3.21	AT5G11670	8.2.10	TCA / org transformation.other organic acid transformatons.malic	nadp-dependent malic enzyme	AT5G11670.1_Symbols:_ATNADP-ME2,_NADP-ME2_NADP-malic_enzyme_2_	-	no IPS match
	c11475_g1_i2	3.25333	2.25667	0.86	4.72	4.18	1.28	2.01	3.48	AT2G19900	8.2.10	TCA / org transformation.other organic acid transformatons.malic	nadp-dependent malic enzyme	AT2G19900.1_Symbols:_ATNADP-ME1,_NADP-ME1_NADP-malic_enzyme_1_	-	no IPS match
	c71101_g1_i1	0.983333	3.09333	0.32	1.49	1.14	3.2	3.72	2.36	AT1G79750	8.2.10	TCA / org transformation.other organic acid transformatons.malic	nadp-dependent malic enzyme-like isoform x2	AT1G79750.1_Symbols:_ATNADP-ME4,_NADP-ME4_NADP-malic_enzyme_4_	F:metal ion binding; F:malic enzyme activity; P:oxidation-reduction process; F:oxidoreductase activity; F:malate dehydrogenase (oxaloacetate-decarboxylating) activity; P:malate metabolic process; F:oxidoreductase activity, acting on the CH-OH group of donors, NAD or NADP as acceptor; F:NAD binding; P:protein homooligomerization; C:cytoplasm; F:malate dehydrogenase (oxaloacetate-decarboxylating) (…	PTHR23406:SF11 (PANTHER); PTHR23406 (PANTHER)
	c85961_g1_i1	1.28	2.16667	0.73	1.23	1.88	2.1	2.36	2.04	AT1G79750	8.2.10	TCA / org transformation.other organic acid transformatons.malic	nadp-dependent malic enzyme-like isoform x2	AT1G79750.1_Symbols:_ATNADP-ME4,_NADP-ME4_NADP-malic_enzyme_4_	P:metabolic process; P:cellular process; F:catalytic activity; F:nucleotide binding	IPR001891 (PRINTS); IPR012302 (SMART); IPR016040 (G3DSA:3.40.50.GENE3D); IPR001891 (PIRSF); IPR012302 (PFAM); PTHR23406:SF11 (PANTHER); PTHR23406 (PANTHER); IPR015884 (PROSITE_PATTERNS); SSF51735 (SUPERFAMILY)
	c64628_g1_i1	1.08667	1.90333	0.93	1.26	1.07	2.18	1.83	1.7	AT5G11670	8.2.10	TCA / org transformation.other organic acid transformatons.malic	nadp-dependent malic enzyme-like isoform x2	AT5G11670.1_Symbols:_ATNADP-ME2,_NADP-ME2_NADP-malic_enzyme_2_	F:metal ion binding; F:malic enzyme activity; P:oxidation-reduction process; F:oxidoreductase activity; F:malate dehydrogenase (oxaloacetate-decarboxylating) activity; P:malate metabolic process; F:oxidoreductase activity, acting on the CH-OH group of donors, NAD or NADP as acceptor; F:NAD binding	IPR001891 (PRINTS); IPR012301 (G3DSA:3.40.50.GENE3D); IPR012301 (PFAM); PTHR23406:SF11 (PANTHER); PTHR23406 (PANTHER); SSF53223 (SUPERFAMILY)
	c64908_g1_i1	1.59667	2.54	2.32	1.79	0.68	1.68	1.99	3.95	AT5G11670	8.2.10	TCA / org transformation.other organic acid transformatons.malic	nadp-dependent malic enzyme-like isoform x2	AT5G11670.1_Symbols:_ATNADP-ME2,_NADP-ME2_NADP-malic_enzyme_2_	F:metal ion binding; F:malic enzyme activity; P:oxidation-reduction process; F:oxidoreductase activity; F:malate dehydrogenase (oxaloacetate-decarboxylating) activity; P:malate metabolic process; F:oxidoreductase activity, acting on the CH-OH group of donors, NAD or NADP as acceptor; F:NAD binding; P:protein homotetramerization; C:apoplast; C:chloroplast; F:malate dehydrogenase (oxaloacetate-deca…	IPR012301 (G3DSA:3.40.50.GENE3D); PTHR23406:SF11 (PANTHER); PTHR23406 (PANTHER); SSF53223 (SUPERFAMILY)
	c75592_g1_i1	0.28	3.60333	0.3	0.54	0	3.67	3.83	3.31	AT1G79750	8.2.10	TCA / org transformation.other organic acid transformatons.malic	nadp-dependent malic enzyme-like	AT1G79750.1_Symbols:_ATNADP-ME4,_NADP-ME4_NADP-malic_enzyme_4_	P:metabolic process; P:cellular process; F:catalytic activity; F:nucleotide binding	IPR001891 (PRINTS); IPR016040 (G3DSA:3.40.50.GENE3D); IPR012302 (PFAM); PTHR23406:SF11 (PANTHER); PTHR23406 (PANTHER); IPR015884 (PROSITE_PATTERNS); TRANSMEMBRANE (PHOBIUS); CYTOPLASMIC_DOMAIN (PHOBIUS); NON_CYTOPLASMIC_DOMAIN (PHOBIUS); SSF51735 (SUPERFAMILY); TMhelix (TMHMM)
	c76360_g1_i1	0.476667	4.52333	0.23	0.71	0.49	4.6	3.69	5.28	AT2G19900	8.2.10	TCA / org transformation.other organic acid transformatons.malic	nadp-dependent malic chloroplastic-like	AT2G19900.1_Symbols:_ATNADP-ME1,_NADP-ME1_NADP-malic_enzyme_1_	F:catalytic activity; F:nucleotide binding; P:metabolic process	IPR012302 (SMART); IPR016040 (G3DSA:3.40.50.GENE3D); IPR012302 (PFAM); PTHR23406 (PANTHER); PTHR23406:SF11 (PANTHER); NON_CYTOPLASMIC_DOMAIN (PHOBIUS); CYTOPLASMIC_DOMAIN (PHOBIUS); TRANSMEMBRANE (PHOBIUS); SSF51735 (SUPERFAMILY); TMhelix (TMHMM)
	c58989_g1_i1	0.31	4.44333	0.33	0.6	0	4.71	2.23	6.39	AT2G19900	8.2.10	TCA / org transformation.other organic acid transformatons.malic	nadp-dependent malic chloroplastic-like	AT2G19900.1_Symbols:_ATNADP-ME1,_NADP-ME1_NADP-malic_enzyme_1_	F:metal ion binding; F:malic enzyme activity; P:oxidation-reduction process; F:oxidoreductase activity; F:malate dehydrogenase (oxaloacetate-decarboxylating) activity; P:malate metabolic process; F:oxidoreductase activity, acting on the CH-OH group of donors, NAD or NADP as acceptor; F:NAD binding	IPR012301 (G3DSA:3.40.50.GENE3D); IPR012301 (PFAM); PTHR23406 (PANTHER); PTHR23406:SF11 (PANTHER); SSF53223 (SUPERFAMILY)
	c68384_g1_i1	0.303333	5.41	0.35	0.32	0.24	6.78	5.26	4.19	AT5G25880	8.2.10	TCA / org transformation.other organic acid transformatons.malic	malate partial	AT5G25880.1_Symbols:_ATNADP-ME3,_NADP-ME3_NADP-malic_enzyme_3_	F:catalytic activity; F:nucleotide binding; P:metabolic process	IPR012302 (PFAM); IPR016040 (G3DSA:3.40.50.GENE3D); PTHR23406:SF11 (PANTHER); PTHR23406 (PANTHER); SSF51735 (SUPERFAMILY)
	c65009_g1_i1	0.423333	4.36	0.34	0.39	0.54	4	3.74	5.34	AT1G79750	8.2.10	TCA / org transformation.other organic acid transformatons.malic	nadp-dependent malic chloroplastic-like	AT1G79750.1_Symbols:_ATNADP-ME4,_NADP-ME4_NADP-malic_enzyme_4_	F:metal ion binding; F:malic enzyme activity; P:oxidation-reduction process; F:oxidoreductase activity; F:malate dehydrogenase (oxaloacetate-decarboxylating) activity; P:malate metabolic process; F:oxidoreductase activity, acting on the CH-OH group of donors, NAD or NADP as acceptor; F:NAD binding; P:protein homotetramerization; P:gluconeogenesis; F:malate dehydrogenase (oxaloacetate-decarboxylat…	IPR012301 (G3DSA:3.40.50.GENE3D); PTHR23406:SF11 (PANTHER); PTHR23406 (PANTHER); SignalP-TM (SIGNALP_GRAM_POSITIVE); SSF53223 (SUPERFAMILY)
	c31382_g1_i1	0.163333	3.83333	0.29	0	0.2	4.69	1.51	5.3	AT5G11670	8.2.10	TCA / org transformation.other organic acid transformatons.malic	nadp-dependent malic chloroplastic-like	AT5G11670.1_Symbols:_ATNADP-ME2,_NADP-ME2_NADP-malic_enzyme_2_	P:metabolic process; F:catalytic activity	IPR012301 (PFAM); IPR012301 (G3DSA:3.40.50.GENE3D); PTHR23406 (PANTHER); PTHR23406:SF11 (PANTHER); SSF53223 (SUPERFAMILY)
Malat dehydrogenase	MDH	214.777	473.03	209.57	216.82	217.94	497.99	455.98	465.12
	c23125_g1_i1	212.13	468.823	206.62	214.65	215.12	492.64	452.28	461.55	AT1G04410	8.2.9	TCA / org transformation.other organic acid transformatons.cyt MDH	malate dehydrogenase	AT1G04410.1_Symbols:_Lactate/malate_dehydrogenase_family_protein_	-	no IPS match
	c4181_g1_i1	0.696667	0.886667	0.77	1.05	0.27	1.39	0.73	0.54	AT5G43330	8.2.9	TCA / org transformation.other organic acid transformatons.cyt MDH	malate cytoplasmic-like isoform x1	AT5G43330.1_Symbols:_Lactate/malate_dehydrogenase_family_protein_	F:catalytic activity; P:metabolic process; P:cellular process	IPR015955 (G3DSA:3.90.110.GENE3D); IPR022383 (PFAM); IPR010945 (PANTHER); IPR015955 (SUPERFAMILY)
	c92038_g1_i1	0.696667	0.98	0.84	0.31	0.94	1.22	1.41	0.31	AT5G43330	8.2.9	TCA / org transformation.other organic acid transformatons.cyt MDH	malate cytoplasmic-like isoform x1	AT5G43330.1_Symbols:_Lactate/malate_dehydrogenase_family_protein_	P:metabolic process; F:catalytic activity; P:cellular process	IPR016040 (G3DSA:3.40.50.GENE3D); IPR015955 (G3DSA:3.90.110.GENE3D); IPR001236 (PFAM); IPR010945 (PANTHER); IPR001252 (PROSITE_PATTERNS); IPR015955 (SUPERFAMILY); SSF51735 (SUPERFAMILY)
	c56175_g1_i1	0.713333	0.94	0.56	0.52	1.06	0.78	0.72	1.32	AT1G04410	8.2.9	TCA / org transformation.other organic acid transformatons.cyt MDH	cytosolic malate dehydrogenase	AT1G04410.1_Symbols:_Lactate/malate_dehydrogenase_family_protein_	F:L-malate dehydrogenase activity; C:membrane; P:cellular carbohydrate metabolic process; F:nucleotide binding; P:tricarboxylic acid cycle; P:oxidation-reduction process; P:carbohydrate metabolic process; F:oxidoreductase activity, acting on the CH-OH group of donors, NAD or NADP as acceptor; F:oxidoreductase activity; F:malate dehydrogenase activity; F:catalytic activity; P:malate metabolic proc…	IPR001236 (PFAM); IPR016040 (G3DSA:3.40.50.GENE3D); IPR010945 (PANTHER); SSF51735 (SUPERFAMILY)
	c58429_g1_i1	0.54	1.4	0.78	0.29	0.55	1.96	0.84	1.4	AT5G56720	8.2.9	TCA / org transformation.other organic acid transformatons.cyt MDH	malate cytoplasmic-like isoform x2	AT5G56720.1_Symbols:_Lactate/malate_dehydrogenase_family_protein_	F:L-malate dehydrogenase activity; C:membrane; P:cellular carbohydrate metabolic process; F:nucleotide binding; P:tricarboxylic acid cycle; P:oxidation-reduction process; P:carbohydrate metabolic process; F:oxidoreductase activity, acting on the CH-OH group of donors, NAD or NADP as acceptor; F:oxidoreductase activity; F:malate dehydrogenase activity; F:catalytic activity; P:malate metabolic proc…	IPR015955 (G3DSA:3.90.110.GENE3D); IPR022383 (PFAM); IPR010945 (PANTHER); IPR015955 (SUPERFAMILY)
Mitochondrial malte dehydrogenase	MDH M	90.5501	258.66	92.11	91.61	87.93	286.56	241.58	247.84
	c23976_g1_i1	52.2367	134.787	53.12	53.72	49.87	150.67	125.9	127.79	AT1G53240	8.1.9	TCA / org transformation.TCA.malate DH	malate mitochondrial	AT1G53240.1_Symbols:_mMDH1_Lactate/malate_dehydrogenase_family_protein_	-	no IPS match
	c23976_g1_i2	29.6767	90.0233	28.89	30.66	29.48	97.25	84.95	87.87	AT1G53240	8.1.9	TCA / org transformation.TCA.malate DH	malate mitochondrial	AT1G53240.1_Symbols:_mMDH1_Lactate/malate_dehydrogenase_family_protein_	-	no IPS match
	c11587_g1_i1	8.63667	33.85	10.1	7.23	8.58	38.64	30.73	32.18	AT1G53240	8.1.9	TCA / org transformation.TCA.malate DH	malate mitochondrial	AT1G53240.1_Symbols:_mMDH1_Lactate/malate_dehydrogenase_family_protein_	-	TRANSMEMBRANE (PHOBIUS); NON_CYTOPLASMIC_DOMAIN (PHOBIUS); CYTOPLASMIC_DOMAIN (PHOBIUS); TMhelix (TMHMM)
Plastidial malat dehydrogenase	MDH P	121.863	179.84	126.88	120	118.71	189.88	176.68	172.96
	c24212_g1_i1	1.35333	36.6	1.06	1.84	1.16	35.6	36.12	38.08	AT3G47520	8.2.9	TCA / org transformation.other organic acid transformatons.cyt MDH	malate chloroplastic-like	AT3G47520.1_Symbols:_MDH_malate_dehydrogenase_	-	no IPS match
	c25277_g1_i1	0.933333	25.3167	1.03	0.93	0.84	27.99	23.24	24.72	AT3G47520	8.2.9	TCA / org transformation.other organic acid transformatons.cyt MDH	malate chloroplastic-like	AT3G47520.1_Symbols:_MDH_malate_dehydrogenase_	P:metabolic process; F:catalytic activity; P:cellular process	IPR001236 (PFAM); IPR016040 (G3DSA:3.40.50.GENE3D); PTHR11540:SF14 (PANTHER); IPR001557 (PANTHER); SIGNAL_PEPTIDE (PHOBIUS); SIGNAL_PEPTIDE_C_REGION (PHOBIUS); SIGNAL_PEPTIDE_H_REGION (PHOBIUS); NON_CYTOPLASMIC_DOMAIN (PHOBIUS); SIGNAL_PEPTIDE_N_REGION (PHOBIUS); SSF51735 (SUPERFAMILY)
	c22590_g1_i1	0.233333	0.79	0.16	0.35	0.19	0.14	1.39	0.84	AT5G58330	8.2.9	TCA / org transformation.other organic acid transformatons.cyt MDH	malate dehydrogenase	AT5G58330.1_Symbols:_lactate/malate_dehydrogenase_family_protein_	F:catalytic activity; P:metabolic process; P:cellular process	IPR011273 (TIGRFAM); IPR010945 (TIGRFAM); IPR016040 (G3DSA:3.40.50.GENE3D); IPR022383 (PFAM); IPR015955 (G3DSA:3.90.110.GENE3D); IPR001236 (PFAM); IPR010945 (PANTHER); PTHR23382:SF0 (PANTHER); IPR001252 (PROSITE_PATTERNS); SSF51735 (SUPERFAMILY); IPR015955 (SUPERFAMILY)
	c90637_g1_i1	0.27	0.103333	0.34	0	0.47	0	0	0.31	AT5G58330	8.2.9	TCA / org transformation.other organic acid transformatons.cyt MDH	malate dehydrogenase	AT5G58330.1_Symbols:_lactate/malate_dehydrogenase_family_protein_	F:catalytic activity; P:metabolic process; P:cellular process	IPR022383 (PFAM); IPR015955 (G3DSA:3.90.110.GENE3D); IPR010945 (PANTHER); PTHR23382:SF0 (PANTHER); IPR001252 (PROSITE_PATTERNS); IPR015955 (SUPERFAMILY)
	c26572_g1_i2	60.7233	60.1267	62.03	60.22	59.92	64.57	60.21	55.6	AT3G47520	8.2.9	TCA / org transformation.other organic acid transformatons.cyt MDH	malate chloroplastic-like	AT3G47520.1_Symbols:_MDH_malate_dehydrogenase_	P:metabolic process; F:catalytic activity; P:cellular process	IPR001236 (PFAM); IPR010097 (TIGRFAM); IPR016040 (G3DSA:3.40.50.GENE3D); IPR015955 (G3DSA:3.90.110.GENE3D); IPR022383 (PFAM); PTHR11540:SF14 (PANTHER); IPR001557 (PANTHER); IPR001252 (PROSITE_PATTERNS); SSF51735 (SUPERFAMILY); IPR015955 (SUPERFAMILY)
	c26572_g1_i1	58.35	56.9033	62.26	56.66	56.13	61.58	55.72	53.41	AT3G47520	8.2.9	TCA / org transformation.other organic acid transformatons.cyt MDH	malate chloroplastic-like	AT3G47520.1_Symbols:_MDH_malate_dehydrogenase_	P:metabolic process; F:catalytic activity; P:cellular process	IPR001236 (PFAM); IPR022383 (PFAM); IPR016040 (G3DSA:3.40.50.GENE3D); IPR015955 (G3DSA:3.90.110.GENE3D); IPR010097 (TIGRFAM); IPR001557 (PANTHER); PTHR11540:SF14 (PANTHER); IPR001252 (PROSITE_PATTERNS); IPR015955 (SUPERFAMILY); SSF51735 (SUPERFAMILY)
Phosphoenolpyruvate carboxylase	PEPC	224.197	390.223	219.35	231.16	222.08	425.24	366.73	378.7
	c29351_g1_i1	55.98	124.01	42.38	65.08	60.48	124.17	117.1	130.76	AT1G68750	4.1.15	glycolysis.cytosolic branch.phospho-enol-pyruvate carboxylase (PEPC)	phosphoenolpyruvate carboxylase 4-like	AT1G68750.1_Symbols:_ATPPC4,_PPC4_phosphoenolpyruvate_carboxylase_4_	P:metabolic process; P:generation of precursor metabolites and energy; F:catalytic activity	IPR021135 (PRINTS); G3DSA:1.20.1440.90 (GENE3D); IPR021135 (PFAM); PTHR30523:SF0 (PANTHER); PTHR30523 (PANTHER); IPR018129 (PROSITE_PATTERNS); IPR018129 (PROSITE_PATTERNS); IPR022805 (HAMAP); IPR015813 (SUPERFAMILY)
	c5031_g1_i1	28.7067	58.2367	33.86	24.06	28.2	73.45	49.12	52.14	AT3G14940	4.1.15	glycolysis.cytosolic branch.phospho-enol-pyruvate carboxylase (PEPC)	phosphoenolpyruvate carboxylase	AT3G14940.1_Symbols:_ATPPC3,_PPC3_phosphoenolpyruvate_carboxylase_3_	P:metabolic process; P:generation of precursor metabolites and energy; F:catalytic activity	G3DSA:1.20.1440.90 (GENE3D); IPR021135 (PFAM); PTHR30523:SF2 (PANTHER); PTHR30523 (PANTHER); IPR015813 (SUPERFAMILY)
	c10447_g1_i1	26.94	49.6467	29	25.19	26.63	56.58	46.25	46.11	AT3G14940	4.1.15	glycolysis.cytosolic branch.phospho-enol-pyruvate carboxylase (PEPC)	phosphoenolpyruvate carboxylase	AT3G14940.1_Symbols:_ATPPC3,_PPC3_phosphoenolpyruvate_carboxylase_3_	P:metabolic process; P:generation of precursor metabolites and energy; F:catalytic activity	IPR021135 (PFAM); G3DSA:1.20.1440.90 (GENE3D); PTHR30523:SF2 (PANTHER); PTHR30523 (PANTHER); IPR015813 (SUPERFAMILY)
	c30651_g1_i1	47.81	32.91	51.55	48.36	43.52	35.93	32.31	30.49	AT1G53310	4.1.15	glycolysis.cytosolic branch.phospho-enol-pyruvate carboxylase (PEPC)	phosphoenolpyruvate carboxylase-like	AT1G53310.1_Symbols:_ATPPC1,_PEPC1,_ATPEPC1,_PPC1_phosphoenolpyruvate_carboxylase_1_	P:generation of precursor metabolites and energy; F:catalytic activity; P:metabolic process	IPR021135 (PRINTS); IPR021135 (PFAM); G3DSA:1.20.1440.90 (GENE3D); PTHR30523 (PANTHER); PTHR30523:SF2 (PANTHER); IPR018129 (PROSITE_PATTERNS); IPR018129 (PROSITE_PATTERNS); IPR022805 (HAMAP); IPR015813 (SUPERFAMILY)
	c30300_g1_i1	20.48	39.07	21.56	19.88	20	44.47	36.87	35.87	AT3G14940	4.1.15	glycolysis.cytosolic branch.phospho-enol-pyruvate carboxylase (PEPC)	phosphoenolpyruvate carboxylase	AT3G14940.1_Symbols:_ATPPC3,_PPC3_phosphoenolpyruvate_carboxylase_3_	P:metabolic process; F:catalytic activity; P:generation of precursor metabolites and energy	IPR021135 (PRINTS); IPR021135 (PFAM); G3DSA:1.20.1440.90 (GENE3D); PTHR30523 (PANTHER); PTHR30523:SF2 (PANTHER); IPR018129 (PROSITE_PATTERNS); IPR018129 (PROSITE_PATTERNS); IPR022805 (HAMAP); IPR015813 (SUPERFAMILY)
	c30300_g1_i2	19.7867	40.4633	19.71	20.62	19.03	46.83	38.32	36.24	AT3G14940	4.1.15	glycolysis.cytosolic branch.phospho-enol-pyruvate carboxylase (PEPC)	phosphoenolpyruvate carboxylase	AT3G14940.1_Symbols:_ATPPC3,_PPC3_phosphoenolpyruvate_carboxylase_3_	P:generation of precursor metabolites and energy; F:catalytic activity; P:metabolic process	Coil (COILS); IPR021135 (PRINTS); IPR021135 (PFAM); G3DSA:1.20.1440.90 (GENE3D); PTHR30523:SF2 (PANTHER); PTHR30523 (PANTHER); IPR018129 (PROSITE_PATTERNS); IPR018129 (PROSITE_PATTERNS); IPR022805 (HAMAP); IPR015813 (SUPERFAMILY)
	c30651_g2_i1	12.8	24.3033	11.53	14.26	12.61	21.81	25.27	25.83	AT1G53310	4.1.15	glycolysis.cytosolic branch.phospho-enol-pyruvate carboxylase (PEPC)	phosphoenolpyruvate carboxylase	AT1G53310.1_Symbols:_ATPPC1,_PEPC1,_ATPEPC1,_PPC1_phosphoenolpyruvate_carboxylase_1_	F:catalytic activity; P:metabolic process; P:generation of precursor metabolites and energy	IPR021135 (PFAM); PTHR30523 (PANTHER); PTHR30523:SF2 (PANTHER); IPR015813 (SUPERFAMILY)
	c30651_g2_i2	11.6933	21.5833	9.76	13.71	11.61	22	21.49	21.26	AT1G53310	4.1.15	glycolysis.cytosolic branch.phospho-enol-pyruvate carboxylase (PEPC)	phosphoenolpyruvate carboxylase	AT1G53310.1_Symbols:_ATPPC1,_PEPC1,_ATPEPC1,_PPC1_phosphoenolpyruvate_carboxylase_1_	P:metabolic process; P:generation of precursor metabolites and energy; F:catalytic activity	IPR021135 (PFAM); PTHR30523:SF2 (PANTHER); PTHR30523 (PANTHER); IPR015813 (SUPERFAMILY)
Pyrophosphate-fructose-6-P phosphotransferase	PF6PT	733.507	1202.5	683.54	783.66	733.32	1195.51	1201.74	1210.25
	c19949_g1_i1	330.867	471.857	310.45	345.9	336.25	444.74	486.34	484.49	AT4G04040	4.1.5	glycolysis.cytosolic branch.pyrophosphate-fructose-6-P phosphotransferase	pyrophosphate--fructose 6-phosphate 1-phosphotransferase subunit beta	AT4G04040.1_Symbols:_MEE51_Phosphofructokinase_family_protein_	-	no IPS match
	c14497_g1_i1	110.337	208.053	99.54	118.29	113.18	207.73	199.48	216.95	AT1G76550	4.1.5	glycolysis.cytosolic branch.pyrophosphate-fructose-6-P phosphotransferase	pyrophosphate--fructose 6-phosphate 1-phosphotransferase subunit alpha	AT1G76550.1_Symbols:_Phosphofructokinase_family_protein_	F:kinase activity; F:nucleotide binding; P:generation of precursor metabolites and energy	IPR011183 (TIGRFAM); IPR000023 (PFAM); IPR013981 (G3DSA:1.10.10.GENE3D); IPR011183 (PIRSF); G3DSA:3.40.50.450 (GENE3D); PTHR13697:SF1 (PANTHER); PTHR13697 (PANTHER); IPR000023 (SUPERFAMILY)
	c54251_g1_i1	58.5533	95.6767	55.12	63.08	57.46	97.65	96.76	92.62	AT1G76550	4.1.5	glycolysis.cytosolic branch.pyrophosphate-fructose-6-P phosphotransferase	pyrophosphate--fructose 6-phosphate 1-phosphotransferase subunit alpha	AT1G76550.1_Symbols:_Phosphofructokinase_family_protein_	F:kinase activity; P:phosphorylation; P:fructose 6-phosphate metabolic process; F:6-phosphofructokinase activity; P:glycolysis; C:6-phosphofructokinase complex; F:ATP binding; F:diphosphate-fructose-6-phosphate 1-phosphotransferase activity; P:response to sucrose stimulus; P:photosynthesis; P:response to glucose stimulus; P:response to fructose stimulus; F:transferase activity; F:nucleotide bindi…	G3DSA:3.40.50.450 (GENE3D); IPR000023 (PFAM); PTHR13697:SF1 (PANTHER); PTHR13697 (PANTHER); SignalP-TM (SIGNALP_GRAM_POSITIVE); IPR000023 (SUPERFAMILY)
	c45680_g1_i1	61.4167	99.66	43.21	78.32	62.72	73.07	111.38	114.53	AT1G76550	4.1.5	glycolysis.cytosolic branch.pyrophosphate-fructose-6-P phosphotransferase	pyrophosphate--fructose 6-phosphate 1-phosphotransferase subunit alpha	AT1G76550.1_Symbols:_Phosphofructokinase_family_protein_	F:kinase activity; P:generation of precursor metabolites and energy	G3DSA:3.40.50.450 (GENE3D); PTHR13697 (PANTHER); PTHR13697:SF1 (PANTHER); IPR000023 (SUPERFAMILY)
	c7803_g1_i1	43.7	85.5833	40.5	48.63	41.97	81.76	87.53	87.46	AT1G76550	4.1.5	glycolysis.cytosolic branch.pyrophosphate-fructose-6-P phosphotransferase	pyrophosphate--fructose 6-phosphate 1-phosphotransferase subunit alpha	AT1G76550.1_Symbols:_Phosphofructokinase_family_protein_	P:generation of precursor metabolites and energy; F:kinase activity	PTHR13697 (PANTHER); PTHR13697:SF1 (PANTHER); IPR000023 (SUPERFAMILY)
	c12388_g1_i1	46.08	83.01	44.14	50.23	43.87	91.06	83.87	74.1	AT1G76550	4.1.5	glycolysis.cytosolic branch.pyrophosphate-fructose-6-P phosphotransferase	pyrophosphate--fructose 6-phosphate 1-phosphotransferase subunit alpha	AT1G76550.1_Symbols:_Phosphofructokinase_family_protein_	P:generation of precursor metabolites and energy; F:kinase activity	G3DSA:3.40.50.450 (GENE3D); PTHR13697 (PANTHER); PTHR13697:SF1 (PANTHER); IPR000023 (SUPERFAMILY)
	c12079_g1_i1	42.3433	79.1167	52.04	38.26	36.73	115.13	61.81	60.41	AT1G76550	4.1.5	glycolysis.cytosolic branch.pyrophosphate-fructose-6-P phosphotransferase	---NA---	AT1G76550.1_Symbols:_Phosphofructokinase_family_protein_	-	no IPS match
	c16127_g1_i2	19.6167	36.85	18.74	20.05	20.06	43.34	32.24	34.97	AT1G20950	4.1.5	glycolysis.cytosolic branch.pyrophosphate-fructose-6-P phosphotransferase	pyrophosphate--fructose 6-phosphate 1-phosphotransferase subunit alpha	AT1G20950.1_Symbols:_Phosphofructokinase_family_protein_	-	no IPS match
	c16127_g1_i1	16.66	30.58	16.5	16.81	16.67	29.82	29.6	32.32	AT1G20950	4.1.5	glycolysis.cytosolic branch.pyrophosphate-fructose-6-P phosphotransferase	pyrophosphate--fructose 6-phosphate 1-phosphotransferase subunit alpha	AT1G20950.1_Symbols:_Phosphofructokinase_family_protein_	-	no IPS match
	c66106_g1_i1	0.86	3.09667	0.36	1.08	1.14	3.11	2.99	3.19	AT1G12000	4.1.5	glycolysis.cytosolic branch.pyrophosphate-fructose-6-P phosphotransferase	pyrophosphate--fructose 6-phosphate 1-phosphotransferase subunit beta	AT1G12000.1_Symbols:_Phosphofructokinase_family_protein_	F:ATP binding; P:fructose 6-phosphate metabolic process; F:diphosphate-fructose-6-phosphate 1-phosphotransferase activity; F:6-phosphofructokinase activity; P:glycolysis; C:6-phosphofructokinase complex	IPR022953 (PRINTS); IPR000023 (PFAM); G3DSA:3.40.50.450 (GENE3D); PTHR13697 (PANTHER); PTHR13697:SF2 (PANTHER); IPR000023 (SUPERFAMILY)
	c45088_g1_i1	1.05667	3.59	0.81	0.76	1.6	3.42	4.13	3.22	AT4G04040	4.1.5	glycolysis.cytosolic branch.pyrophosphate-fructose-6-P phosphotransferase	pyrophosphate--fructose 6-phosphate 1-phosphotransferase subunit beta	AT4G04040.1_Symbols:_MEE51_Phosphofructokinase_family_protein_	P:generation of precursor metabolites and energy; F:kinase activity	G3DSA:3.40.50.460 (GENE3D); PTHR13697 (PANTHER); PTHR13697:SF2 (PANTHER); IPR000023 (SUPERFAMILY)
	c79313_g1_i1	1.45667	2.95667	1.67	1.53	1.17	2.31	3.26	3.3	AT4G04040	4.1.5	glycolysis.cytosolic branch.pyrophosphate-fructose-6-P phosphotransferase	pyrophosphate--fructose 6-phosphate 1-phosphotransferase subunit beta-like	AT4G04040.1_Symbols:_MEE51_Phosphofructokinase_family_protein_	F:kinase activity; P:generation of precursor metabolites and energy	G3DSA:3.40.50.450 (GENE3D); PTHR13697 (PANTHER); PTHR13697:SF2 (PANTHER); IPR000023 (SUPERFAMILY)
	c7743_g1_i1	0.56	2.47	0.46	0.72	0.5	2.37	2.35	2.69	AT1G12000	4.1.5	glycolysis.cytosolic branch.pyrophosphate-fructose-6-P phosphotransferase	pyrophosphate--fructose 6-phosphate 1-phosphotransferase subunit beta-like	AT1G12000.1_Symbols:_Phosphofructokinase_family_protein_	P:generation of precursor metabolites and energy; F:kinase activity	G3DSA:3.40.50.450 (GENE3D); IPR013981 (G3DSA:1.10.10.GENE3D); PTHR13697 (PANTHER); PTHR13697:SF2 (PANTHER); IPR000023 (SUPERFAMILY)
Phosphofructokinase	PFK	27.16	26.54	22.57	29.83	29.08	25.91	25.8	27.91
	c27712_g1_i1	15.5733	16.5433	13.82	16.5	16.4	17.22	15.81	16.6	AT4G26270	4.1.4	glycolysis.cytosolic branch.phosphofructokinase (PFK)	6-phosphofructokinase 3-like	AT4G26270.1_Symbols:_PFK3_phosphofructokinase_3_	-	no IPS match
	c68646_g1_i1	7.43667	4.77333	5.64	8.87	7.8	4.1	5.25	4.97	AT4G26270	4.1.4	glycolysis.cytosolic branch.phosphofructokinase (PFK)	6-phosphofructokinase 3-like	AT4G26270.1_Symbols:_PFK3_phosphofructokinase_3_	-	PTHR13697 (PANTHER); PTHR13697:SF7 (PANTHER)
	c5889_g1_i1	1.51333	1.29667	0.29	2.07	2.18	1.47	0.43	1.99	AT4G32840	4.1.4	glycolysis.cytosolic branch.phosphofructokinase (PFK)	6-phosphofructokinase 4	AT4G32840.1_Symbols:_PFK6_phosphofructokinase_6_	-	TRANSMEMBRANE (PHOBIUS); CYTOPLASMIC_DOMAIN (PHOBIUS); NON_CYTOPLASMIC_DOMAIN (PHOBIUS); TMhelix (TMHMM)
	c16309_g1_i1	1.29	2.28333	1.45	1.26	1.16	1.62	2.57	2.66	AT5G47810	4.1.4	glycolysis.cytosolic branch.phosphofructokinase (PFK)	atp-dependent 6-phosphofructokinase 2	AT5G47810.1_Symbols:_PFK2_phosphofructokinase_2_	F:kinase activity; P:metabolic process; P:cellular process; P:generation of precursor metabolites and energy	IPR022953 (PRINTS); G3DSA:3.40.50.450 (GENE3D); IPR000023 (PFAM); PTHR13697 (PANTHER); PTHR13697:SF11 (PANTHER); IPR000023 (SUPERFAMILY)
	c14705_g1_i1	1.34667	1.64333	1.37	1.13	1.54	1.5	1.74	1.69	AT4G26270	4.1.4	glycolysis.cytosolic branch.phosphofructokinase (PFK)	atp-dependent 6-phosphofructokinase 6 {eco:0000255	AT4G26270.1_Symbols:_PFK3_phosphofructokinase_3_	P:generation of precursor metabolites and energy; P:metabolic process; P:cellular process; F:kinase activity	IPR022953 (PRINTS); IPR000023 (PFAM); G3DSA:3.40.50.450 (GENE3D); PTHR13697 (PANTHER); PTHR13697:SF7 (PANTHER); IPR000023 (SUPERFAMILY)
Plastidial phosphofructokinase	PFK P	34.6867	40.36	28.46	39.59	36.01	44.28	34.68	42.12
	c20852_g1_i1	14.58	9.48333	11.09	17.17	15.48	12.34	7.13	8.98	AT4G29220	4.2.4	glycolysis.plastid branch.phosphofructokinase (PFK)	atp-dependent 6-phosphofructokinase 6-like	AT4G29220.1_Symbols:_PFK1_phosphofructokinase_1_	P:generation of precursor metabolites and energy; F:kinase activity	Coil (COILS); IPR000023 (PFAM); G3DSA:3.40.50.460 (GENE3D); PTHR13697:SF7 (PANTHER); PTHR13697 (PANTHER); IPR000023 (SUPERFAMILY)
	c21346_g1_i1	6.45333	10.12	4.46	7.55	7.35	10.39	8.77	11.2	AT5G61580	4.2.4	glycolysis.plastid branch.phosphofructokinase (PFK)	atp-dependent 6-phosphofructokinase chloroplastic	AT5G61580.1_Symbols:_PFK4_phosphofructokinase_4_	-	CYTOPLASMIC_DOMAIN (PHOBIUS); TRANSMEMBRANE (PHOBIUS); NON_CYTOPLASMIC_DOMAIN (PHOBIUS)
	c29345_g1_i3	5.51	7.99333	4.83	6.39	5.31	8.14	7.66	8.18	AT2G22480	4.2.4	glycolysis.plastid branch.phosphofructokinase (PFK)	atp-dependent 6-phosphofructokinase chloroplastic	AT2G22480.1_Symbols:_PFK5_phosphofructokinase_5_	F:kinase activity; P:metabolic process; P:cellular process; P:generation of precursor metabolites and energy	IPR022953 (PRINTS); G3DSA:3.40.50.450 (GENE3D); IPR000023 (PFAM); PTHR13697:SF4 (PANTHER); PTHR13697 (PANTHER); IPR000023 (SUPERFAMILY)
	c29345_g1_i2	3.20333	5.64333	3.18	3.38	3.05	6.23	4.75	5.95	AT2G22480	4.2.4	glycolysis.plastid branch.phosphofructokinase (PFK)	6-phosphofructokinase chloroplastic-like	AT2G22480.1_Symbols:_PFK5_phosphofructokinase_5_	F:kinase activity; P:metabolic process; P:cellular process; P:generation of precursor metabolites and energy	IPR022953 (PRINTS); IPR000023 (PFAM); G3DSA:3.40.50.450 (GENE3D); PTHR13697:SF4 (PANTHER); PTHR13697 (PANTHER); IPR000023 (SUPERFAMILY)
	c29345_g1_i1	2.81667	4.41667	2.68	2.59	3.18	4.76	3.73	4.76	AT2G22480	4.2.4	glycolysis.plastid branch.phosphofructokinase (PFK)	6-phosphofructokinase chloroplastic-like	AT2G22480.1_Symbols:_PFK5_phosphofructokinase_5_	P:metabolic process; P:cellular process; F:kinase activity; P:generation of precursor metabolites and energy	IPR022953 (PRINTS); G3DSA:3.40.50.450 (GENE3D); IPR000023 (PFAM); PTHR13697 (PANTHER); PTHR13697:SF4 (PANTHER); IPR000023 (SUPERFAMILY)
	c2027_g1_i1	1.32	1.6	1.01	1.67	1.28	1.89	1.39	1.52	AT4G29220	4.2.4	glycolysis.plastid branch.phosphofructokinase (PFK)	atp-dependent 6-phosphofructokinase 6 {eco:0000255	AT4G29220.1_Symbols:_PFK1_phosphofructokinase_1_	P:generation of precursor metabolites and energy; F:kinase activity	G3DSA:3.40.50.460 (GENE3D); PTHR13697 (PANTHER); PTHR13697:SF7 (PANTHER); IPR000023 (SUPERFAMILY)
	c33762_g1_i1	0.803333	1.10333	1.21	0.84	0.36	0.53	1.25	1.53	AT4G29220	4.2.4	glycolysis.plastid branch.phosphofructokinase (PFK)	6-phosphofructokinase 3-like	AT4G29220.1_Symbols:_PFK1_phosphofructokinase_1_	-	PTHR13697 (PANTHER); PTHR13697:SF7 (PANTHER)
Phosphoglucose isomerase	PGI	61.3233	47.5933	56.12	65.54	62.31	46.42	47.94	48.42
	c27771_g1_i1	61.3233	47.5933	56.12	65.54	62.31	46.42	47.94	48.42	AT5G42740	4.1.3	glycolysis.cytosolic branch.glucose-6-phosphate isomerase	glucose-6-phosphate isomerase	AT5G42740.1_Symbols:_Sugar_isomerase_(SIS)_family_protein_	P:generation of precursor metabolites and energy; F:catalytic activity; P:metabolic process	IPR001672 (PRINTS); IPR023096 (G3DSA:1.10.1390.GENE3D); G3DSA:3.40.50.10490 (GENE3D); G3DSA:3.40.50.10490 (GENE3D); IPR001672 (PFAM); PTHR11469:SF2 (PANTHER); IPR001672 (PANTHER); IPR018189 (PROSITE_PATTERNS); IPR018189 (PROSITE_PATTERNS); IPR001672 (PROSITE_PROFILES); IPR001672 (HAMAP); SSF53697 (SUPERFAMILY)
Plastidial phosphoglucose isomerase	PGI P	24.4367	91.7667	19.9	28.75	24.66	103.14	82.16	90
	c26088_g1_i1	10.5567	49.52	9.53	11.49	10.65	56.99	43.83	47.74	AT4G24620	4.2.3	glycolysis.plastid branch.glucose-6-phosphate isomerase	glucose-6-phosphate isomerase chloroplastic-like	AT4G24620.1_Symbols:_PGI1,_PGI_phosphoglucose_isomerase_1_	P:generation of precursor metabolites and energy; F:catalytic activity; P:metabolic process	IPR001672 (PRINTS); G3DSA:3.40.50.10490 (GENE3D); IPR001672 (PFAM); G3DSA:3.40.50.10490 (GENE3D); IPR001672 (PANTHER); PTHR11469:SF8 (PANTHER); IPR018189 (PROSITE_PATTERNS); IPR001672 (HAMAP); IPR001672 (PROSITE_PROFILES); SSF53697 (SUPERFAMILY)
	c26088_g1_i2	8.77333	39.2767	7.84	9.81	8.67	43.51	35.87	38.45	AT4G24620	4.2.3	glycolysis.plastid branch.glucose-6-phosphate isomerase	glucose-6-phosphate isomerase chloroplastic-like	AT4G24620.1_Symbols:_PGI1,_PGI_phosphoglucose_isomerase_1_	P:generation of precursor metabolites and energy; P:metabolic process; F:catalytic activity	IPR001672 (PRINTS); G3DSA:3.40.50.10490 (GENE3D); G3DSA:3.40.50.10490 (GENE3D); IPR001672 (PFAM); IPR001672 (PANTHER); PTHR11469:SF8 (PANTHER); IPR018189 (PROSITE_PATTERNS); IPR001672 (PROSITE_PROFILES); SSF53697 (SUPERFAMILY)
	c11516_g1_i1	5.10667	2.97	2.53	7.45	5.34	2.64	2.46	3.81	AT4G24620	4.2.3	glycolysis.plastid branch.glucose-6-phosphate isomerase	glucose-6-phosphate isomerase	AT4G24620.1_Symbols:_PGI1,_PGI_phosphoglucose_isomerase_1_	-	NON_CYTOPLASMIC_DOMAIN (PHOBIUS); TRANSMEMBRANE (PHOBIUS); CYTOPLASMIC_DOMAIN (PHOBIUS); TRANSMEMBRANE (PHOBIUS); NON_CYTOPLASMIC_DOMAIN (PHOBIUS)
3-Phosphoglycerate kinase	PGK	367.273	653.494	379.35	370.47	352	707.75	633.68	619.05
	c22402_g1_i1	365.77	652.427	378.54	367.98	350.79	706.98	632.48	617.82	AT1G79550	4.1.11	glycolysis.cytosolic branch.3-phosphoglycerate kinase (PGK)	phosphoglycerate cytosolic	AT1G79550.1_Symbols:_PGK_phosphoglycerate_kinase_	P:generation of precursor metabolites and energy; F:kinase activity	IPR001576 (PRINTS); IPR001576 (PFAM); IPR015901 (G3DSA:3.40.50.GENE3D); IPR001576 (PIRSF); IPR015824 (G3DSA:3.40.50.GENE3D); PTHR11406:SF8 (PANTHER); IPR001576 (PANTHER); IPR015911 (PROSITE_PATTERNS); IPR001576 (HAMAP); IPR001576 (SUPERFAMILY)
	c57036_g1_i1	1.50333	1.06667	0.81	2.49	1.21	0.77	1.2	1.23	AT1G79550	4.1.11	glycolysis.cytosolic branch.3-phosphoglycerate kinase (PGK)	phosphoglycerate cytosolic-like isoform x1	AT1G79550.1_Symbols:_PGK_phosphoglycerate_kinase_	F:kinase activity; P:RNA (guanine-N7)-methylation; P:tRNA modification; P:phosphorylation; F:transferase activity; F:tRNA (guanine-N7-)-methyltransferase activity; F:phosphoglycerate kinase activity; P:glycolysis	IPR003358 (PFAM); IPR029063 (G3DSA:3.40.50.GENE3D); IPR015901 (G3DSA:3.40.50.GENE3D); IPR003358 (PROSITE_PROFILES); IPR001576 (SUPERFAMILY); IPR029063 (SUPERFAMILY)
Plastidial 3-phosphoglycerate kinase	PGK P	55.55	105.57	54.9	57.37	54.38	110.3	104.74	101.67
	c29102_g1_i2	27.31	52.73	27.71	28.08	26.14	54.8	52.04	51.35	AT1G56190	1.3.3	PS.calvin cycle.phosphoglycerate kinase	phosphoglycerate chloroplastic	AT1G56190.1_Symbols:_Phosphoglycerate_kinase_family_protein_	F:kinase activity; P:generation of precursor metabolites and energy	IPR001576 (PRINTS); IPR015824 (G3DSA:3.40.50.GENE3D); IPR001576 (PIRSF); IPR001576 (PFAM); IPR015901 (G3DSA:3.40.50.GENE3D); IPR001576 (PANTHER); PTHR11406:SF8 (PANTHER); IPR015911 (PROSITE_PATTERNS); IPR001576 (HAMAP); IPR001576 (SUPERFAMILY)
	c29102_g1_i1	26.4333	52.0867	26.5	26.61	26.19	54.77	51.93	49.56	AT1G56190	1.3.3	PS.calvin cycle.phosphoglycerate kinase	phosphoglycerate chloroplastic	AT1G56190.1_Symbols:_Phosphoglycerate_kinase_family_protein_	P:generation of precursor metabolites and energy; F:kinase activity	IPR001576 (PRINTS); IPR015901 (G3DSA:3.40.50.GENE3D); IPR015824 (G3DSA:3.40.50.GENE3D); IPR001576 (PIRSF); IPR001576 (PFAM); IPR001576 (PANTHER); PTHR11406:SF8 (PANTHER); IPR015911 (PROSITE_PATTERNS); IPR001576 (HAMAP); IPR001576 (SUPERFAMILY)
	c85869_g1_i1	1.80667	0.753333	0.69	2.68	2.05	0.73	0.77	0.76	AT1G56190	1.3.3	PS.calvin cycle.phosphoglycerate kinase	phosphoglycerate cytosolic-like isoform x1	AT1G56190.1_Symbols:_Phosphoglycerate_kinase_family_protein_	P:generation of precursor metabolites and energy; F:kinase activity	IPR015901 (G3DSA:3.40.50.GENE3D); IPR001576 (PFAM); PTHR11406:SF8 (PANTHER); IPR001576 (PANTHER); CYTOPLASMIC_DOMAIN (PHOBIUS); TRANSMEMBRANE (PHOBIUS); NON_CYTOPLASMIC_DOMAIN (PHOBIUS); IPR001576 (SUPERFAMILY)
Phosphoglycerate mutase	PGM	313.65	377.63	314.66	320.89	305.4	381.18	379.74	371.97
	c25400_g1_i1	287.06	355.81	290.51	292.58	278.09	359.08	359.66	348.69	AT3G08590	4.1.12	glycolysis.cytosolic branch.phosphoglycerate mutase	#NAME?	AT3G08590.1_Symbols:_Phosphoglycerate_mutase,_2,3-bisphosphoglycerate-independent_	P:metabolic process; F:catalytic activity; C:cytoplasm; F:binding	Coil (COILS); IPR005995 (PIRSF); IPR005995 (TIGRFAM); IPR011258 (G3DSA:3.40.1450.GENE3D); IPR006124 (PFAM); IPR011258 (PFAM); IPR017849 (G3DSA:3.40.720.GENE3D); PTHR31637 (PANTHER); PTHR31637:SF0 (PANTHER); IPR011258 (SUPERFAMILY); IPR017850 (SUPERFAMILY)
	c28332_g1_i1	24.7667	20.1367	23.35	25.62	25.33	20.35	18.92	21.14	AT3G30841	4.1.12	glycolysis.cytosolic branch.phosphoglycerate mutase	-bisphosphoglycerate-independent phosphoglycerate mutase 1	AT3G30841.1_Symbols:_Cofactor-independent_phosphoglycerate_mutase_	F:binding; F:catalytic activity; P:metabolic process	IPR006124 (PFAM); IPR017849 (G3DSA:3.40.720.GENE3D); IPR004456 (PFAM); PTHR31209:SF0 (PANTHER); PTHR31209 (PANTHER); IPR017850 (SUPERFAMILY)
	c23434_g1_i2	1.82333	1.68333	0.8	2.69	1.98	1.75	1.16	2.14	AT2G17280	4.1.12	glycolysis.cytosolic branch.phosphoglycerate mutase	phosphoglycerate mutase-like protein 1 isoform x2	AT2G17280.1_Symbols:_Phosphoglycerate_mutase_family_protein_	-	IPR013078 (SMART); IPR013078 (PFAM); IPR029033 (G3DSA:3.40.50.GENE3D); PTHR23029 (PANTHER); PTHR23029:SF12 (PANTHER); TRANSMEMBRANE (PHOBIUS); CYTOPLASMIC_DOMAIN (PHOBIUS); NON_CYTOPLASMIC_DOMAIN (PHOBIUS); IPR029033 (SUPERFAMILY)
Plastidial phosphoglycerate mutase	PGM P	6.07333	41.44	4.43	7.26	6.53	42.58	38.03	43.71
	c29147_g1_i1	2.5	32.5467	2.37	2.79	2.34	34.67	30.5	32.47	AT1G22170	4.2.12	glycolysis.plastid branch.phosphoglycerate mutase	phosphoglycerate mutase-like	AT1G22170.1_Symbols:_Phosphoglycerate_mutase_family_protein_	P:generation of precursor metabolites and energy; F:catalytic activity	IPR013078 (SMART); IPR013078 (PFAM); IPR029033 (G3DSA:3.40.50.GENE3D); PTHR11931:SF6 (PANTHER); IPR005952 (PANTHER); IPR001345 (PROSITE_PATTERNS); IPR005952 (HAMAP); IPR029033 (SUPERFAMILY)
	c16730_g1_i1	3.57333	8.89333	2.06	4.47	4.19	7.91	7.53	11.24	AT1G22170	4.2.12	glycolysis.plastid branch.phosphoglycerate mutase	phosphoglycerate mutase-like isoform x1	AT1G22170.1_Symbols:_Phosphoglycerate_mutase_family_protein_	P:generation of precursor metabolites and energy; F:catalytic activity	IPR013078 (PFAM); IPR029033 (G3DSA:3.40.50.GENE3D); IPR005952 (PANTHER); PTHR11931:SF6 (PANTHER); IPR029033 (SUPERFAMILY)
Phosphoglucomutase	Phosphoglucomutase	159.417	178.417	151.83	164.96	161.46	180.61	176.26	178.38
	c21783_g1_i1	159.417	178.417	151.83	164.96	161.46	180.61	176.26	178.38	AT1G23190	4.1.2	glycolysis.cytosolic branch.phosphoglucomutase (PGM)	cytoplasmic	AT1G23190.1_Symbols:_PGM3_Phosphoglucomutase/phosphomannomutase_family_protein_	P:metabolic process; F:catalytic activity; F:binding	IPR005841 (PRINTS); IPR005843 (PFAM); IPR005844 (PFAM); IPR005845 (PFAM); IPR016055 (G3DSA:3.40.120.GENE3D); IPR016055 (G3DSA:3.40.120.GENE3D); IPR005843 (G3DSA:3.30.310.GENE3D); IPR016055 (G3DSA:3.40.120.GENE3D); IPR005846 (PFAM); PTHR22573 (PANTHER); PTHR22573:SF2 (PANTHER); IPR016066 (PROSITE_PATTERNS); IPR016055 (SUPERFAMILY); IPR005843 (SUPERFAMILY)
Plastidial phosphoglucomutase	Phosphoglucomutase P	256.28	239.44	173.69	313.57	281.58	241.96	215.28	261.08
	c22597_g1_i1	242.173	207.04	161.21	297.95	267.36	207.79	184.93	228.4	AT5G51820	4.2.2	glycolysis.plastid branch.phosphoglucomutase (PGM)	chloroplastic isoform x2	AT5G51820.1_Symbols:_PGM,_ATPGMP,_PGM1,_STF1_phosphoglucomutase_	P:metabolic process; F:catalytic activity; F:binding	IPR005841 (PRINTS); IPR005843 (PFAM); IPR016055 (G3DSA:3.40.120.GENE3D); IPR005843 (G3DSA:3.30.310.GENE3D); IPR005844 (PFAM); IPR016055 (G3DSA:3.40.120.GENE3D); IPR005846 (PFAM); IPR016055 (G3DSA:3.40.120.GENE3D); IPR005845 (PFAM); PTHR22573:SF36 (PANTHER); PTHR22573 (PANTHER); IPR016066 (PROSITE_PATTERNS); IPR016055 (SUPERFAMILY); IPR005843 (SUPERFAMILY); IPR016055 (SUPERFAMILY); IPR016055 (SUPE…
	c20690_g1_i1	6.92667	16.4367	5.91	7.69	7.18	17.81	14.76	16.74	AT5G17530	4.2.2	glycolysis.plastid branch.phosphoglucomutase (PGM)	phosphoglucomutase-2 isoform x2	AT5G17530.3_Symbols:_phosphoglucosamine_mutase_family_protein_	F:catalytic activity; P:metabolic process	IPR005841 (PRINTS); IPR005843 (G3DSA:3.30.310.GENE3D); IPR016055 (G3DSA:3.40.120.GENE3D); IPR005845 (PFAM); IPR016055 (G3DSA:3.40.120.GENE3D); IPR005846 (PFAM); IPR005844 (PFAM); IPR016055 (G3DSA:3.40.120.GENE3D); PTHR22573 (PANTHER); PTHR22573:SF18 (PANTHER); IPR016055 (SUPERFAMILY); IPR016055 (SUPERFAMILY); IPR016055 (SUPERFAMILY); IPR005843 (SUPERFAMILY)
	c20690_g1_i2	6.77	15.4833	6.17	7.38	6.76	16.15	14.83	15.47	AT5G17530	4.2.2	glycolysis.plastid branch.phosphoglucomutase (PGM)	phosphoglucomutase-2 isoform x1	AT5G17530.3_Symbols:_phosphoglucosamine_mutase_family_protein_	P:metabolic process; F:catalytic activity	IPR005841 (PRINTS); IPR005843 (G3DSA:3.30.310.GENE3D); IPR005846 (PFAM); IPR016055 (G3DSA:3.40.120.GENE3D); IPR005845 (PFAM); IPR016055 (G3DSA:3.40.120.GENE3D); IPR005844 (PFAM); IPR016055 (G3DSA:3.40.120.GENE3D); PTHR22573:SF18 (PANTHER); PTHR22573 (PANTHER); IPR005843 (SUPERFAMILY); IPR016055 (SUPERFAMILY); IPR016055 (SUPERFAMILY); IPR016055 (SUPERFAMILY)
	c35465_g1_i1	0.41	0.48	0.4	0.55	0.28	0.21	0.76	0.47	AT5G51820	4.2.2	glycolysis.plastid branch.phosphoglucomutase (PGM)	plastidic phosphoglucomutase	AT5G51820.1_Symbols:_PGM,_ATPGMP,_PGM1,_STF1_phosphoglucomutase_	F:catalytic activity; P:metabolic process	IPR016055 (G3DSA:3.40.120.GENE3D)
Pyruvate kinase	PK	205.776	295.55	202.68	212.95	201.7	306.06	289.88	290.71
	c28438_g2_i1	108.383	169.673	114.2	107.69	103.26	174.75	171.3	162.97	AT5G08570	4.1.14	glycolysis.cytosolic branch.pyruvate kinase (PK)	pyruvate cytosolic isozyme	AT5G08570.1_Symbols:_Pyruvate_kinase_family_protein_	F:binding; F:kinase activity; P:generation of precursor metabolites and energy	IPR001697 (PRINTS); IPR001697 (TIGRFAM); IPR015795 (PFAM); IPR015794 (G3DSA:3.40.1380.GENE3D); IPR015813 (G3DSA:3.20.20.GENE3D); IPR015793 (PFAM); IPR015806 (G3DSA:2.40.33.GENE3D); IPR001697 (PANTHER); PTHR11817:SF5 (PANTHER); IPR018209 (PROSITE_PATTERNS); IPR015795 (SUPERFAMILY); IPR011037 (SUPERFAMILY); IPR015813 (SUPERFAMILY)
	c28070_g1_i1	35.0533	34.3733	30.81	39.28	35.07	34.48	32.95	35.69	AT3G52990	4.1.14	glycolysis.cytosolic branch.pyruvate kinase (PK)	pyruvate cytosolic isozyme-like	AT3G52990.1_Symbols:_Pyruvate_kinase_family_protein_	F:binding; F:kinase activity; P:generation of precursor metabolites and energy	Coil (COILS); IPR001697 (PRINTS); IPR015813 (G3DSA:3.20.20.GENE3D); IPR015806 (G3DSA:2.40.33.GENE3D); IPR015795 (PFAM); IPR015794 (G3DSA:3.40.1380.GENE3D); IPR015793 (PFAM); IPR001697 (TIGRFAM); PTHR11817:SF4 (PANTHER); IPR001697 (PANTHER); IPR011037 (SUPERFAMILY); IPR015795 (SUPERFAMILY); IPR015813 (SUPERFAMILY)
	c22413_g1_i1	46.05	59.7867	41.42	48.75	47.98	64.43	53.62	61.31	AT3G52990	4.1.14	glycolysis.cytosolic branch.pyruvate kinase (PK)	pyruvate cytosolic isozyme-like	AT3G52990.1_Symbols:_Pyruvate_kinase_family_protein_	-	no IPS match
	c28782_g1_i1	8.63	12.2	9.57	8.23	8.09	12.89	12.06	11.65	AT3G49160	4.1.14	glycolysis.cytosolic branch.pyruvate kinase (PK)	plastidial pyruvate kinase chloroplastic	AT3G49160.1_Symbols:_pyruvate_kinase_family_protein_	F:binding; F:kinase activity; P:generation of precursor metabolites and energy	IPR015813 (G3DSA:3.20.20.GENE3D); IPR015793 (PFAM); IPR015806 (G3DSA:2.40.33.GENE3D); IPR001697 (PANTHER); PTHR11817:SF18 (PANTHER); IPR015813 (SUPERFAMILY); IPR011037 (SUPERFAMILY)
	c34369_g1_i1	2.50333	7.98	1.73	3.33	2.45	8	7.01	8.93	AT2G36580	4.1.14	glycolysis.cytosolic branch.pyruvate kinase (PK)	pyruvate cytosolic isozyme-like	AT2G36580.1_Symbols:_Pyruvate_kinase_family_protein_	P:generation of precursor metabolites and energy; F:binding; F:kinase activity	IPR015794 (G3DSA:3.40.1380.GENE3D); IPR015795 (PFAM); PTHR11817:SF4 (PANTHER); IPR001697 (PANTHER); IPR015795 (SUPERFAMILY)
	c16169_g1_i1	2.42	5.88	2.4	2.62	2.24	6.63	5.9	5.11	AT3G52990	4.1.14	glycolysis.cytosolic branch.pyruvate kinase (PK)	pyruvate cytosolic isozyme-like	AT3G52990.1_Symbols:_Pyruvate_kinase_family_protein_	F:binding; P:generation of precursor metabolites and energy; F:kinase activity	IPR001697 (PRINTS); IPR015806 (G3DSA:2.40.33.GENE3D); IPR015793 (PFAM); IPR015813 (G3DSA:3.20.20.GENE3D); IPR001697 (PANTHER); PTHR11817:SF4 (PANTHER); IPR015813 (SUPERFAMILY); IPR011037 (SUPERFAMILY)
	c8779_g1_i1	2.73667	5.65667	2.55	3.05	2.61	4.88	7.04	5.05	AT3G52990	4.1.14	glycolysis.cytosolic branch.pyruvate kinase (PK)	pyruvate cytosolic isozyme	AT3G52990.1_Symbols:_Pyruvate_kinase_family_protein_	-	no IPS match
Plastidial pyruvate kinase	PK P	507.33	2524.95	499.06	520.41	502.52	2480.53	2576.76	2517.58
	c23236_g1_i1	219.74	1519.09	228.92	219.27	211.03	1470.83	1594.83	1491.62	AT3G22960	4.2.14	glycolysis.plastid branch.pyruvate kinase (PK)	pyruvate kinase isozyme chloroplastic	AT3G22960.1_Symbols:_PKP1,_PKP-ALPHA_Pyruvate_kinase_family_protein_	F:binding; P:generation of precursor metabolites and energy; F:kinase activity	IPR001697 (PRINTS); IPR015813 (G3DSA:3.20.20.GENE3D); IPR015795 (PFAM); IPR015793 (PFAM); IPR015794 (G3DSA:3.40.1380.GENE3D); IPR001697 (TIGRFAM); IPR015806 (G3DSA:2.40.33.GENE3D); PTHR11817:SF14 (PANTHER); IPR001697 (PANTHER); IPR018209 (PROSITE_PATTERNS); IPR015813 (SUPERFAMILY); IPR011037 (SUPERFAMILY); IPR015795 (SUPERFAMILY)
	c25285_g1_i1	119.853	686	114.54	125.34	119.68	682.35	676.32	699.33	AT5G52920	4.2.14	glycolysis.plastid branch.pyruvate kinase (PK)	plastidial pyruvate kinase 2	AT5G52920.1_Symbols:_PKP1,_PKP-BETA1,_PKP2_plastidic_pyruvate_kinase_beta_subunit_1_	P:generation of precursor metabolites and energy; F:binding; F:kinase activity	IPR001697 (PRINTS); IPR015806 (G3DSA:2.40.33.GENE3D); IPR015794 (G3DSA:3.40.1380.GENE3D); IPR001697 (TIGRFAM); IPR015795 (PFAM); IPR015793 (PFAM); IPR015813 (G3DSA:3.20.20.GENE3D); IPR001697 (PANTHER); PTHR11817:SF2 (PANTHER); IPR018209 (PROSITE_PATTERNS); IPR011037 (SUPERFAMILY); IPR015813 (SUPERFAMILY); IPR015795 (SUPERFAMILY)
	c24635_g1_i1	88.9567	79.67	86.45	90.15	90.27	73.01	84.49	81.51	AT5G56350	4.2.14	glycolysis.plastid branch.pyruvate kinase (PK)	pyruvate cytosolic isozyme	AT5G56350.1_Symbols:_Pyruvate_kinase_family_protein_	-	no IPS match
	c25211_g1_i1	54.3533	178.17	46.43	60.36	56.27	189.91	161.57	183.03	AT1G32440	4.2.14	glycolysis.plastid branch.pyruvate kinase (PK)	pyruvate kinase isozyme chloroplastic	AT1G32440.1_Symbols:_PKp3_plastidial_pyruvate_kinase_3_	P:generation of precursor metabolites and energy; F:binding; F:kinase activity	IPR001697 (PRINTS); IPR015813 (G3DSA:3.20.20.GENE3D); IPR015795 (PFAM); IPR015806 (G3DSA:2.40.33.GENE3D); IPR001697 (TIGRFAM); IPR015793 (PFAM); IPR015794 (G3DSA:3.40.1380.GENE3D); PTHR11817:SF12 (PANTHER); IPR001697 (PANTHER); IPR018209 (PROSITE_PATTERNS); IPR015813 (SUPERFAMILY); IPR011037 (SUPERFAMILY); IPR015795 (SUPERFAMILY)
	c20289_g1_i1	24.4267	62.0233	22.72	25.29	25.27	64.43	59.55	62.09	AT3G22960	4.2.14	glycolysis.plastid branch.pyruvate kinase (PK)	pyruvate kinase isozyme chloroplastic-like	AT3G22960.1_Symbols:_PKP1,_PKP-ALPHA_Pyruvate_kinase_family_protein_	F:binding; P:generation of precursor metabolites and energy; F:kinase activity	IPR001697 (PRINTS); IPR015813 (G3DSA:3.20.20.GENE3D); IPR015794 (G3DSA:3.40.1380.GENE3D); IPR015806 (G3DSA:2.40.33.GENE3D); IPR001697 (TIGRFAM); IPR015793 (PFAM); IPR015795 (PFAM); PTHR11817:SF14 (PANTHER); IPR001697 (PANTHER); IPR018209 (PROSITE_PATTERNS); IPR015813 (SUPERFAMILY); IPR015795 (SUPERFAMILY); IPR011037 (SUPERFAMILY)
Phosphoenolpyruvate/phosphate translocator	PPT	15.4434	113.574	13.62	16.49	16.22	115.04	106.26	119.42
	c28098_g1_i1	14.4267	107.677	12.83	15.33	15.12	109.71	101.08	112.24	AT5G33320	34.8	transport.metabolite transporters at the envelope membrane	triose phosphate phosphate non-green chloroplastic-like	AT5G33320.1_Symbols:_CUE1,_PPT,_ARAPPT_Glucose-6-phosphate/phosphate_translocator-related_	C:membrane; P:transport; F:transporter activity	IPR004696 (TIGRFAM); IPR000620 (PFAM); IPR004853 (PFAM); PTHR11132:SF42 (PANTHER); PTHR11132 (PANTHER); TRANSMEMBRANE (PHOBIUS); TRANSMEMBRANE (PHOBIUS); TRANSMEMBRANE (PHOBIUS); NON_CYTOPLASMIC_DOMAIN (PHOBIUS); TRANSMEMBRANE (PHOBIUS); TRANSMEMBRANE (PHOBIUS); CYTOPLASMIC_DOMAIN (PHOBIUS); NON_CYTOPLASMIC_DOMAIN (PHOBIUS); CYTOPLASMIC_DOMAIN (PHOBIUS); NON_CYTOPLASMIC_DOMAIN (PHOBIUS); CYTOPLAS…
	c4765_g1_i1	1.01667	5.89667	0.79	1.16	1.1	5.33	5.18	7.18	AT3G01550	34.8	transport.metabolite transporters at the envelope membrane	phosphoenolpyruvate phosphate translocator chloroplastic-like	AT3G01550.1_Symbols:_ATPPT2,_PPT2_phosphoenolpyruvate_(pep)/phosphate_translocator_2_	C:membrane; P:transport; F:transporter activity	IPR004853 (PFAM); IPR000620 (PFAM); IPR004696 (TIGRFAM); PTHR11132:SF31 (PANTHER); PTHR11132 (PANTHER); TRANSMEMBRANE (PHOBIUS); CYTOPLASMIC_DOMAIN (PHOBIUS); CYTOPLASMIC_DOMAIN (PHOBIUS); TRANSMEMBRANE (PHOBIUS); CYTOPLASMIC_DOMAIN (PHOBIUS); TRANSMEMBRANE (PHOBIUS); TRANSMEMBRANE (PHOBIUS); TRANSMEMBRANE (PHOBIUS); TRANSMEMBRANE (PHOBIUS); TRANSMEMBRANE (PHOBIUS); NON_CYTOPLASMIC_DOMAIN (PHOBIU…
Phosphoribulokinase	PRK	0.1	3.11	0.05	0.09	0.16	2.89	2.79	3.65
	c76142_g1_i1	0.1	1.68667	0.05	0.09	0.16	1.84	1.29	1.93	AT1G32060	1.3.12	PS.calvin cycle.PRK	chloroplastic-like	AT1G32060.1_Symbols:_PRK_phosphoribulokinase_	F:kinase activity; F:ATP binding; P:phosphorylation; F:transferase activity; P:metabolic process; P:carbohydrate metabolic process; F:nucleotide binding; F:phosphoribulokinase activity; C:apoplast; P:defense response to bacterium; C:chloroplast; C:plastid; C:chloroplast thylakoid membrane; C:membrane; C:thylakoid; P:response to cold; C:stromule; C:chloroplast stroma; C:chloroplast envelope; P:pho…	no IPS match
	c53416_g1_i1	0	1.42333	0	0	0	1.05	1.5	1.72	AT1G32060	1.3.12	PS.calvin cycle.PRK	phosphoribulokinase family protein	AT1G32060.1_Symbols:_PRK_phosphoribulokinase_	F:kinase activity; F:ATP binding; P:phosphorylation; F:transferase activity; P:metabolic process; P:carbohydrate metabolic process; F:nucleotide binding; F:phosphoribulokinase activity; P:photosynthesis; P:regulation of plant-type hypersensitive response; P:defense response, incompatible interaction; P:photosystem II assembly; P:protein targeting to membrane; P:pentose-phosphate shunt; P:response…	IPR006082 (PRINTS); IPR027417 (G3DSA:3.40.50.GENE3D); IPR027417 (G3DSA:3.40.50.GENE3D); IPR006083 (PFAM); PTHR10285:SF52 (PANTHER); PTHR10285 (PANTHER); IPR027417 (SUPERFAMILY)
Pyruvate dehydrogenase	Pyruvate DH	463.033	2528.93	457.39	476.2	455.51	2820.28	2352.94	2413.58
	c88432_g1_i1	62.44	75.5967	60.27	60.59	66.46	74.84	79.02	72.93	AT1G59900	8.1.1.1	TCA / org transformation.TCA.pyruvate DH.E1	pyruvate dehydrogenase e1 component subunit mitochondrial	AT1G59900.1_Symbols:_AT-E1_ALPHA,_E1_ALPHA_pyruvate_dehydrogenase_complex_E1_alpha_subunit_	F:catalytic activity; P:metabolic process	IPR001017 (PFAM); IPR029061 (G3DSA:3.40.50.GENE3D); PTHR11516:SF25 (PANTHER); PTHR11516 (PANTHER); IPR029061 (SUPERFAMILY)
	c17667_g1_i1	46.45	50.9667	38.64	54.3	46.41	40.92	56.07	55.91	AT1G59900	8.1.1.1	TCA / org transformation.TCA.pyruvate DH.E1	pyruvate dehydrogenase e1 component subunit mitochondrial	AT1G59900.1_Symbols:_AT-E1_ALPHA,_E1_ALPHA_pyruvate_dehydrogenase_complex_E1_alpha_subunit_	P:metabolic process; F:catalytic activity	IPR001017 (PFAM); IPR029061 (G3DSA:3.40.50.GENE3D); PTHR11516:SF25 (PANTHER); PTHR11516 (PANTHER); SignalP-TM (SIGNALP_GRAM_POSITIVE); IPR029061 (SUPERFAMILY)
	c26042_g1_i2	39.2333	47.83	39.57	39.04	39.09	44.35	50.23	48.91	AT1G59900	8.1.1.1	TCA / org transformation.TCA.pyruvate DH.E1	pyruvate dehydrogenase e1 component subunit mitochondrial	AT1G59900.1_Symbols:_AT-E1_ALPHA,_E1_ALPHA_pyruvate_dehydrogenase_complex_E1_alpha_subunit_	P:metabolic process; F:catalytic activity; C:intracellular; P:generation of precursor metabolites and energy	Coil (COILS); IPR001017 (PFAM); IPR017597 (TIGRFAM); IPR029061 (G3DSA:3.40.50.GENE3D); PTHR11516 (PANTHER); PTHR11516:SF25 (PANTHER); IPR029061 (SUPERFAMILY)
	c26042_g1_i1	37.1467	44.64	35.37	37.15	38.92	42.48	46.23	45.21	AT1G59900	8.1.1.1	TCA / org transformation.TCA.pyruvate DH.E1	pyruvate dehydrogenase e1 component subunit mitochondrial	AT1G59900.1_Symbols:_AT-E1_ALPHA,_E1_ALPHA_pyruvate_dehydrogenase_complex_E1_alpha_subunit_	-	no IPS match
	c24851_g2_i1	33.9233	50.31	32.38	35.65	33.74	51.81	48.38	50.74	AT5G50850	8.1.1.1	TCA / org transformation.TCA.pyruvate DH.E1	pyruvate dehydrogenase e1 component subunit beta- mitochondrial-like	AT5G50850.1_Symbols:_MAB1_Transketolase_family_protein_	-	NON_CYTOPLASMIC_DOMAIN (PHOBIUS); CYTOPLASMIC_DOMAIN (PHOBIUS); TRANSMEMBRANE (PHOBIUS); TMhelix (TMHMM)
	c25423_g1_i1	24.1	297.117	25.58	24.69	22.03	332.41	280.4	278.54	AT1G01090	8.1.1.1	TCA / org transformation.TCA.pyruvate DH.E1	pyruvate dehydrogenase e1 component subunit alpha- chloroplastic-like	AT1G01090.1_Symbols:_PDH-E1_ALPHA_pyruvate_dehydrogenase_E1_alpha_	P:generation of precursor metabolites and energy; C:intracellular; F:catalytic activity; P:metabolic process	IPR029061 (G3DSA:3.40.50.GENE3D); IPR001017 (PFAM); IPR017597 (TIGRFAM); PTHR11516 (PANTHER); PTHR11516:SF30 (PANTHER); IPR029061 (SUPERFAMILY)
	c33177_g1_i1	17.7667	430.133	22.73	16.95	13.62	486.28	394.6	409.52	AT1G01090	8.1.1.1	TCA / org transformation.TCA.pyruvate DH.E1	pyruvate dehydrogenase e1 component subunit alpha- chloroplastic-like	AT1G01090.1_Symbols:_PDH-E1_ALPHA_pyruvate_dehydrogenase_E1_alpha_	F:catalytic activity; P:metabolic process	IPR029061 (G3DSA:3.40.50.GENE3D); IPR001017 (PFAM); PTHR11516 (PANTHER); PTHR11516:SF30 (PANTHER); IPR029061 (SUPERFAMILY)
	c20879_g1_i1	23.01	213.757	22.25	22.37	24.41	218.02	210.67	212.58	AT1G01090	8.1.1.1	TCA / org transformation.TCA.pyruvate DH.E1	pyruvate dehydrogenase e1 component subunit alpha- chloroplastic-like	AT1G01090.1_Symbols:_PDH-E1_ALPHA_pyruvate_dehydrogenase_E1_alpha_	-	IPR029061 (G3DSA:3.40.50.GENE3D); PTHR11516 (PANTHER); PTHR11516:SF30 (PANTHER); IPR029061 (SUPERFAMILY)
	c19523_g1_i1	14.6333	366.503	14.43	16.19	13.28	400.09	332.82	366.6	AT1G01090	8.1.1.1	TCA / org transformation.TCA.pyruvate DH.E1	pyruvate dehydrogenase e1 component subunit alpha- chloroplastic-like	AT1G01090.1_Symbols:_PDH-E1_ALPHA_pyruvate_dehydrogenase_E1_alpha_	-	no IPS match
	c24851_g1_i2	14.28	19.1967	12.7	16.15	13.99	22.1	17.2	18.29	AT5G50850	8.1.1.1	TCA / org transformation.TCA.pyruvate DH.E1	pyruvate dehydrogenase e1 component subunit beta- mitochondrial-like	AT5G50850.1_Symbols:_MAB1_Transketolase_family_protein_	F:catalytic activity; P:metabolic process; P:cellular process	IPR005475 (SMART); IPR005476 (PFAM); IPR009014 (G3DSA:3.40.50.GENE3D); IPR029061 (G3DSA:3.40.50.GENE3D); IPR005475 (PFAM); PTHR11624 (PANTHER); IPR027110 (PTHR11624:PANTHER); IPR029061 (SUPERFAMILY); IPR009014 (SUPERFAMILY)
	c24851_g1_i1	14.63	19.56	12.98	15.91	15	22.05	17.74	18.89	AT5G50850	8.1.1.1	TCA / org transformation.TCA.pyruvate DH.E1	pyruvate dehydrogenase e1 component subunit beta- mitochondrial-like	AT5G50850.1_Symbols:_MAB1_Transketolase_family_protein_	-	no IPS match
	c1177_g1_i1	7.60667	171.31	11.58	5.64	5.6	256.2	131.22	126.51	AT1G01090	8.1.1.1	TCA / org transformation.TCA.pyruvate DH.E1	pyruvate dehydrogenase e1 component subunit alpha- chloroplastic-like	AT1G01090.1_Symbols:_PDH-E1_ALPHA_pyruvate_dehydrogenase_E1_alpha_	-	IPR029061 (G3DSA:3.40.50.GENE3D); PTHR11516:SF30 (PANTHER); PTHR11516 (PANTHER); IPR029061 (SUPERFAMILY); TMhelix (TMHMM)
	c21790_g1_i1	5.66333	133.96	5.71	6.53	4.75	139.14	133.11	129.63	AT1G01090	8.1.1.1	TCA / org transformation.TCA.pyruvate DH.E1	---NA---	AT1G01090.1_Symbols:_PDH-E1_ALPHA_pyruvate_dehydrogenase_E1_alpha_	-	no IPS match
	c81192_g1_i1	1.65	0.59	1.45	2.37	1.13	0.5	0.74	0.53	AT5G50850	8.1.1.1	TCA / org transformation.TCA.pyruvate DH.E1	pyruvate dehydrogenase e1 component subunit beta- mitochondrial-like	AT5G50850.1_Symbols:_MAB1_Transketolase_family_protein_	F:catalytic activity; P:metabolic process; P:cellular process	IPR005475 (PFAM); IPR009014 (G3DSA:3.40.50.GENE3D); IPR029061 (G3DSA:3.40.50.GENE3D); IPR027110 (PTHR11624:PANTHER); PTHR11624 (PANTHER); IPR029061 (SUPERFAMILY)
	c89301_g1_i1	2.12	0.466667	1.38	3.01	1.97	0.62	0.31	0.47	AT5G50850	8.1.1.1	TCA / org transformation.TCA.pyruvate DH.E1	pyruvate dehydrogenase e1 component subunit beta- mitochondrial-like	AT5G50850.1_Symbols:_MAB1_Transketolase_family_protein_	P:metabolic process; P:cellular process; F:catalytic activity	IPR005475 (SMART); IPR029061 (G3DSA:3.40.50.GENE3D); IPR005475 (PFAM); IPR027110 (PTHR11624:PANTHER); PTHR11624 (PANTHER); IPR029061 (SUPERFAMILY)
	c77317_g1_i1	1.83	0.773333	1.23	2.28	1.98	1.17	0.78	0.37	AT5G50850	8.1.1.1	TCA / org transformation.TCA.pyruvate DH.E1	pyruvate dehydrogenase e1 component subunit beta- mitochondrial isoform x3	AT5G50850.1_Symbols:_MAB1_Transketolase_family_protein_	F:catalytic activity; P:metabolic process; P:cellular process	IPR005476 (PFAM); IPR009014 (G3DSA:3.40.50.GENE3D); IPR027110 (PTHR11624:PANTHER); PTHR11624 (PANTHER); IPR009014 (SUPERFAMILY)
	c28274_g1_i1	17.9133	33.7667	14.64	20.27	18.83	34.96	31.52	34.82	AT3G13930	8.1.1.2	TCA / org transformation.TCA.pyruvate DH.E2	dihydrolipoyllysine-residue acetyltransferase component 2 of pyruvate dehydrogenase mitochondrial-like	AT3G13930.1_Symbols:_Dihydrolipoamide_acetyltransferase,_long_form_protein_	F:transferase activity; P:metabolic process; P:cellular process; C:cytoplasm	IPR006257 (TIGRFAM); IPR004167 (PFAM); IPR000089 (PFAM); G3DSA:2.40.50.100 (GENE3D); IPR001078 (PFAM); IPR004167 (G3DSA:4.10.320.GENE3D); IPR023213 (G3DSA:3.30.559.GENE3D); PTHR23151:SF9 (PANTHER); PTHR23151 (PANTHER); IPR003016 (PROSITE_PATTERNS); NON_CYTOPLASMIC_DOMAIN (PHOBIUS); SIGNAL_PEPTIDE_N_REGION (PHOBIUS); SIGNAL_PEPTIDE_C_REGION (PHOBIUS); SIGNAL_PEPTIDE (PHOBIUS); SIGNAL_PEPTIDE_H_REG…
	c28821_g1_i1	15.8233	16.5133	14.11	17.3	16.06	17.72	15.25	16.57	AT3G52200	8.1.1.2	TCA / org transformation.TCA.pyruvate DH.E2	dihydrolipoyllysine-residue acetyltransferase component 1 of pyruvate dehydrogenase mitochondrial-like	AT3G52200.2_Symbols:_LTA3_Dihydrolipoamide_acetyltransferase,_long_form_protein_	P:metabolic process; F:transferase activity	IPR004167 (PFAM); G3DSA:2.40.50.100 (GENE3D); IPR004167 (G3DSA:4.10.320.GENE3D); IPR023213 (G3DSA:3.30.559.GENE3D); IPR000089 (PFAM); IPR001078 (PFAM); PTHR23151:SF52 (PANTHER); PTHR23151 (PANTHER); IPR003016 (PROSITE_PATTERNS); SIGNAL_PEPTIDE_C_REGION (PHOBIUS); SIGNAL_PEPTIDE_N_REGION (PHOBIUS); SIGNAL_PEPTIDE (PHOBIUS); SIGNAL_PEPTIDE_H_REGION (PHOBIUS); NON_CYTOPLASMIC_DOMAIN (PHOBIUS); IPR00…
	c28567_g1_i1	9.12	129.703	9.8	8.61	8.95	156.44	114.81	117.86	AT1G34430	8.1.1.2	TCA / org transformation.TCA.pyruvate DH.E2	dihydrolipoyllysine-residue acetyltransferase component 5 of pyruvate dehydrogenase chloroplastic	AT1G34430.1_Symbols:_EMB3003_2-oxoacid_dehydrogenases_acyltransferase_family_protein_	-	no IPS match
	c24969_g1_i1	27.3967	329.787	24.51	28.79	28.89	365.58	300.91	322.87	AT3G16950	8.1.1.3	TCA / org transformation.TCA.pyruvate DH.E3	dihydrolipoyl dehydrogenase chloroplastic-like	AT3G16950.2_Symbols:_LPD1,_ptlpd1_lipoamide_dehydrogenase_1_	-	CYTOPLASMIC_DOMAIN (PHOBIUS); NON_CYTOPLASMIC_DOMAIN (PHOBIUS); TRANSMEMBRANE (PHOBIUS); TMhelix (TMHMM)
	c14707_g1_i1	20.17	46.4367	24.88	18.93	16.7	53.13	43.96	42.22	AT1G48030	8.1.1.3	TCA / org transformation.TCA.pyruvate DH.E3	dihydrolipoamide dehydrogenase precursor	AT1G48030.1_Symbols:_mtLPD1_mitochondrial_lipoamide_dehydrogenase_1_	P:cellular process; P:metabolic process; F:catalytic activity; F:nucleotide binding	PR00411 (PRINTS); IPR004099 (PFAM); IPR004099 (G3DSA:3.30.390.GENE3D); G3DSA:3.50.50.60 (GENE3D); PTHR22912:SF20 (PANTHER); PTHR22912 (PANTHER); SSF51905 (SUPERFAMILY); IPR016156 (SUPERFAMILY)
	c30079_g1_i2	10.57	21.9233	12.94	9.5	9.27	27.32	20.3	18.15	AT1G48030	8.1.1.3	TCA / org transformation.TCA.pyruvate DH.E3	dihydrolipoamide dehydrogenase precursor	AT1G48030.1_Symbols:_mtLPD1_mitochondrial_lipoamide_dehydrogenase_1_	-	no IPS match
	c30079_g1_i1	7.70333	13.59	9.34	6.84	6.93	15.56	13.34	11.87	AT1G48030	8.1.1.3	TCA / org transformation.TCA.pyruvate DH.E3	dihydrolipoamide dehydrogenase precursor	AT1G48030.1_Symbols:_mtLPD1_mitochondrial_lipoamide_dehydrogenase_1_	-	SignalP-TM (SIGNALP_GRAM_POSITIVE)
	c30079_g1_i3	7.10333	13.0633	8.21	6.27	6.83	15.18	12.2	11.81	AT1G48030	8.1.1.3	TCA / org transformation.TCA.pyruvate DH.E3	dihydrolipoamide dehydrogenase precursor	AT1G48030.1_Symbols:_mtLPD1_mitochondrial_lipoamide_dehydrogenase_1_	-	SignalP-TM (SIGNALP_GRAM_POSITIVE)
	c49106_g1_i1	0.34	0.663333	0.22	0.41	0.39	0.58	0.52	0.89	AT3G16950	8.1.1.3	TCA / org transformation.TCA.pyruvate DH.E3		AT3G16950.2_Symbols:_LPD1,_ptlpd1_lipoamide_dehydrogenase_1_	P:cellular process; P:metabolic process; F:catalytic activity; F:nucleotide binding	IPR004099 (PFAM); IPR004099 (G3DSA:3.30.390.GENE3D); PTHR22912:SF142 (PANTHER); PTHR22912 (PANTHER); IPR016156 (SUPERFAMILY)
	c50090_g1_i1	0.41	0.776667	0.49	0.46	0.28	0.83	0.61	0.89	AT3G16950	8.1.1.3	TCA / org transformation.TCA.pyruvate DH.E3		AT3G16950.2_Symbols:_LPD1,_ptlpd1_lipoamide_dehydrogenase_1_	P:metabolic process; F:nucleotide binding; F:catalytic activity	PR00411 (PRINTS); IPR013027 (PRINTS); G3DSA:3.50.50.60 (GENE3D); IPR001327 (PFAM); IPR023753 (PFAM); G3DSA:3.50.50.60 (GENE3D); PTHR22912:SF142 (PANTHER); PTHR22912 (PANTHER); SSF51905 (SUPERFAMILY)
Plastidial pyruvate dehydrogenase	Pyruvate DH P	38.98	558.407	37.28	39.94	39.72	609.89	525.38	539.95
	c22404_g1_i1	7.56	215.25	7.27	7.86	7.55	239.44	197.03	209.28	AT3G25860	11.1.31	lipid metabolism.FA synthesis and FA elongation.pyruvate DH	dihydrolipoyllysine-residue acetyltransferase component 4 of pyruvate dehydrogenase chloroplastic	AT3G25860.1_Symbols:_LTA2,_PLE2_2-oxoacid_dehydrogenases_acyltransferase_family_protein_	-	CYTOPLASMIC_DOMAIN (PHOBIUS); NON_CYTOPLASMIC_DOMAIN (PHOBIUS); TRANSMEMBRANE (PHOBIUS); TMhelix (TMHMM)
	c21646_g1_i1	9.83333	107.2	9.58	10.29	9.63	118.59	103.11	99.9	AT3G25860	11.1.31	lipid metabolism.FA synthesis and FA elongation.pyruvate DH	dihydrolipoyllysine-residue acetyltransferase component of pyruvate dehydrogenase mitochondrial-like	AT3G25860.1_Symbols:_LTA2,_PLE2_2-oxoacid_dehydrogenases_acyltransferase_family_protein_	-	G3DSA:2.40.50.100 (GENE3D); IPR000089 (PFAM); PTHR23151:SF48 (PANTHER); PTHR23151 (PANTHER); IPR011053 (SUPERFAMILY)
	c29557_g1_i2	7.32333	81.02	6.62	7.39	7.96	87.53	77.53	78	AT2G34590	11.1.31	lipid metabolism.FA synthesis and FA elongation.pyruvate DH	pyruvate dehydrogenase e1 component subunit beta- chloroplastic-like	AT2G34590.1_Symbols:_Transketolase_family_protein_	-	IPR005475 (SMART); IPR005475 (PFAM); IPR029061 (G3DSA:3.40.50.GENE3D); PTHR11624:SF63 (PANTHER); PTHR11624 (PANTHER); IPR029061 (SUPERFAMILY)
	c29557_g1_i1	5.89333	74.96	5.93	6.1	5.65	81.44	69.96	73.48	AT2G34590	11.1.31	lipid metabolism.FA synthesis and FA elongation.pyruvate DH	pyruvate dehydrogenase e1 component subunit beta- chloroplastic-like	AT2G34590.1_Symbols:_Transketolase_family_protein_	F:catalytic activity; P:metabolic process	IPR005475 (SMART); IPR005476 (PFAM); IPR005475 (PFAM); IPR029061 (G3DSA:3.40.50.GENE3D); IPR009014 (G3DSA:3.40.50.GENE3D); PTHR11624:SF63 (PANTHER); PTHR11624 (PANTHER); SIGNAL_PEPTIDE (PHOBIUS); SIGNAL_PEPTIDE_C_REGION (PHOBIUS); SIGNAL_PEPTIDE_H_REGION (PHOBIUS); NON_CYTOPLASMIC_DOMAIN (PHOBIUS); SIGNAL_PEPTIDE_N_REGION (PHOBIUS); IPR029061 (SUPERFAMILY); IPR009014 (SUPERFAMILY)
	c29557_g1_i3	5.94333	77.6933	5.92	5.73	6.18	81.13	75.38	76.57	AT2G34590	11.1.31	lipid metabolism.FA synthesis and FA elongation.pyruvate DH	pyruvate dehydrogenase e1 component subunit beta- chloroplastic-like	AT2G34590.1_Symbols:_Transketolase_family_protein_	F:catalytic activity; P:metabolic process	IPR005475 (SMART); IPR005476 (PFAM); IPR029061 (G3DSA:3.40.50.GENE3D); IPR005475 (PFAM); IPR009014 (G3DSA:3.40.50.GENE3D); PTHR11624:SF63 (PANTHER); PTHR11624 (PANTHER); SIGNAL_PEPTIDE_H_REGION (PHOBIUS); SIGNAL_PEPTIDE (PHOBIUS); SIGNAL_PEPTIDE_C_REGION (PHOBIUS); NON_CYTOPLASMIC_DOMAIN (PHOBIUS); SIGNAL_PEPTIDE_N_REGION (PHOBIUS); IPR009014 (SUPERFAMILY); IPR029061 (SUPERFAMILY)
	c88747_g1_i1	0.83	0.94	0.48	1.24	0.77	0.89	1.41	0.52	AT4G16155	11.1.31	lipid metabolism.FA synthesis and FA elongation.pyruvate DH	dihydrolipoyl dehydrogenase chloroplastic-like	AT4G16155.1_Symbols:_dihydrolipoyl_dehydrogenases_	P:oxidation-reduction process; P:cell redox homeostasis; F:oxidoreductase activity; F:oxidoreductase activity, acting on a sulfur group of donors, NAD(P) as acceptor; F:dihydrolipoyl dehydrogenase activity; F:flavin adenine dinucleotide binding	G3DSA:3.50.50.60 (GENE3D); PTHR22912 (PANTHER); PTHR22912:SF142 (PANTHER); SSF51905 (SUPERFAMILY)
	c37388_g1_i1	0.71	0.696667	0.55	0.9	0.68	0.87	0.43	0.79	AT4G16155	11.1.31	lipid metabolism.FA synthesis and FA elongation.pyruvate DH	dihydrolipoyl dehydrogenase chloroplastic-like	AT4G16155.1_Symbols:_dihydrolipoyl_dehydrogenases_	P:cellular process; P:metabolic process; F:nucleotide binding; F:catalytic activity	PR00411 (PRINTS); IPR004099 (G3DSA:3.30.390.GENE3D); IPR004099 (PFAM); PTHR22912 (PANTHER); PTHR22912:SF142 (PANTHER); IPR016156 (SUPERFAMILY)
	c53841_g1_i1	0.886667	0.646667	0.93	0.43	1.3	0	0.53	1.41	AT4G16155	11.1.31	lipid metabolism.FA synthesis and FA elongation.pyruvate DH	dihydrolipoyl dehydrogenase chloroplastic-like	AT4G16155.1_Symbols:_dihydrolipoyl_dehydrogenases_	-	G3DSA:3.50.50.60 (GENE3D); IPR023753 (PFAM); PTHR22912:SF142 (PANTHER); PTHR22912 (PANTHER); IPR012999 (PROSITE_PATTERNS); SSF51905 (SUPERFAMILY)
Ribulose-5-phosphate-3-epimerase	Rib5P Epimerase	20.71	25.2067	18.99	21.9	21.24	23.48	25.04	27.1
	c24526_g1_i1	20.71	25.2067	18.99	21.9	21.24	23.48	25.04	27.1	AT5G61410	1.3.11	PS.calvin cycle.RPE	ribulose-phosphate 3- chloroplastic	AT5G61410.1_Symbols:_RPE,_EMB2728_D-ribulose-5-phosphate-3-epimerase_	P:metabolic process; F:catalytic activity	IPR000056 (TIGRFAM); IPR000056 (PFAM); IPR013785 (G3DSA:3.20.20.GENE3D); IPR000056 (PANTHER); PTHR11749:SF4 (PANTHER); IPR000056 (PROSITE_PATTERNS); IPR000056 (PROSITE_PATTERNS); IPR011060 (SUPERFAMILY)
Ribose 5-phosphate isomerase	Rib5P Isomerase	13.82	20.2166	13.59	14.16	13.71	21.84	18.22	20.59
	c22587_g1_i1	13.6	19.8433	13.39	13.98	13.43	21.43	18.07	20.03	AT3G04790	1.3.10	PS.calvin cycle.Rib5P Isomerase	probable ribose-5-phosphate isomerase chloroplastic	AT3G04790.1_Symbols:_Ribose_5-phosphate_isomerase,_type_A_protein_	P:metabolic process; P:cellular process; F:catalytic activity	G3DSA:3.30.70.260 (GENE3D); G3DSA:3.40.50.1360 (GENE3D); IPR004788 (TIGRFAM); IPR004788 (PFAM); PTHR11934:SF1 (PANTHER); IPR004788 (PANTHER); IPR020672 (HAMAP); SSF75445 (SUPERFAMILY); SSF100950 (SUPERFAMILY)
	c49266_g1_i1	0.22	0.373333	0.2	0.18	0.28	0.41	0.15	0.56	AT5G44520	1.3.10	PS.calvin cycle.Rib5P Isomerase		AT5G44520.1_Symbols:_NagB/RpiA/CoA_transferase-like_superfamily_protein_	P:metabolic process; P:cellular process; F:catalytic activity	G3DSA:3.40.50.1360 (GENE3D); PTHR11934:SF8 (PANTHER); IPR004788 (PANTHER)
Rubisco	Rubisco	0.236667	363.157	0.16	0.3	0.25	377.42	340.58	371.47
	c15893_g1_i1	0.146667	0.476667	0.12	0.23	0.09	0.13	0.43	0.87	AT5G38430	1.3.2	PS.calvin cycle.rubisco small subunit	ribulose- -bisphosphate carboxylase oxygenase small subunit	AT5G38430.1_Symbols:_Ribulose_bisphosphate_carboxylase_(small_chain)_family_protein_	-	IPR024681 (PRINTS); IPR000894 (SMART); IPR000894 (G3DSA:3.30.190.GENE3D); IPR000894 (PFAM); IPR024680 (PFAM); PTHR31262 (PANTHER); SIGNAL_PEPTIDE_C_REGION (PHOBIUS); NON_CYTOPLASMIC_DOMAIN (PHOBIUS); SIGNAL_PEPTIDE (PHOBIUS); SIGNAL_PEPTIDE_H_REGION (PHOBIUS); SIGNAL_PEPTIDE_N_REGION (PHOBIUS); SignalP-TM (SIGNALP_GRAM_POSITIVE); IPR000894 (SUPERFAMILY)
	c21104_g1_i1	0.09	361.737	0.04	0.07	0.16	376.93	338.82	369.46	AT1G67090	1.3.2	PS.calvin cycle.rubisco small subunit	ribulose bisphosphate carboxylase small chain clone 512-like	AT1G67090.1_Symbols:_RBCS1A_ribulose_bisphosphate_carboxylase_small_chain_1A_	-	IPR024681 (PRINTS); IPR000894 (SMART); IPR000894 (PFAM); IPR000894 (G3DSA:3.30.190.GENE3D); PTHR31262 (PANTHER); IPR000894 (SUPERFAMILY)
	c79644_g1_i1	0	0.943333	0	0	0	0.36	1.33	1.14	AT5G38420	1.3.2	PS.calvin cycle.rubisco small subunit	---NA---	AT5G38420.1_Symbols:_Ribulose_bisphosphate_carboxylase_(small_chain)_family_protein_	-	IPR024680 (PFAM)
	c83031_g1_i1	0	0	0	0	0	0	0	0	AT5G38430	1.3.2	PS.calvin cycle.rubisco small subunit	---NA---	AT5G38430.1_Symbols:_Ribulose_bisphosphate_carboxylase_(small_chain)_family_protein_	-	IPR024680 (PFAM); NON_CYTOPLASMIC_DOMAIN (PHOBIUS); SIGNAL_PEPTIDE (PHOBIUS); SIGNAL_PEPTIDE_H_REGION (PHOBIUS); SIGNAL_PEPTIDE_N_REGION (PHOBIUS); SIGNAL_PEPTIDE_C_REGION (PHOBIUS); SignalP-TM (SIGNALP_GRAM_POSITIVE)
Succinyl-CoA ligase	SCL	109.777	147.75	106.26	112.01	111.06	153.62	141.84	147.79
	c18685_g1_i1	41.94	67.0467	40.95	42.84	42.03	72.6	62.92	65.62	AT2G20420	8.1.6	TCA / org transformation.TCA.succinyl-CoA ligase	succinyl- ligase	AT2G20420.1_Symbols:_ATP_citrate_lyase_(ACL)_family_protein_	F:catalytic activity; P:metabolic process; F:nucleotide binding; F:binding	IPR005809 (PIRSF); IPR016102 (G3DSA:3.40.50.GENE3D); IPR005811 (PFAM); IPR005809 (TIGRFAM); IPR013816 (G3DSA:3.30.470.GENE3D); IPR013650 (PFAM); IPR013815 (G3DSA:3.30.1490.GENE3D); IPR005809 (PANTHER); IPR017866 (PROSITE_PATTERNS); IPR011761 (PROSITE_PROFILES); SSF56059 (SUPERFAMILY); IPR016102 (SUPERFAMILY)
	c24167_g1_i2	22.67	27.68	21.55	23.42	23.04	28.93	25.99	28.12	AT5G23250	8.1.6	TCA / org transformation.TCA.succinyl-CoA ligase	succinyl- ligase	AT5G23250.1_Symbols:_Succinyl-CoA_ligase,_alpha_subunit_	P:metabolic process; F:binding; F:catalytic activity; F:transferase activity	IPR005810 (PRINTS); IPR003781 (SMART); IPR003781 (PFAM); IPR005810 (TIGRFAM); IPR005810 (PIRSF); IPR016040 (G3DSA:3.40.50.GENE3D); IPR005811 (PFAM); IPR016102 (G3DSA:3.40.50.GENE3D); PTHR11117 (PANTHER); IPR017440 (PROSITE_PATTERNS); IPR005810 (PROSITE_PATTERNS); SSF51735 (SUPERFAMILY); IPR016102 (SUPERFAMILY)
	c24167_g1_i1	23.6767	28.1333	21.96	24.5	24.57	27.39	28.58	28.43	AT5G23250	8.1.6	TCA / org transformation.TCA.succinyl-CoA ligase	succinyl- ligase	AT5G23250.1_Symbols:_Succinyl-CoA_ligase,_alpha_subunit_	P:metabolic process; F:binding; F:transferase activity; F:catalytic activity	IPR005810 (PRINTS); IPR003781 (SMART); IPR016102 (G3DSA:3.40.50.GENE3D); IPR005810 (TIGRFAM); IPR005811 (PFAM); IPR016040 (G3DSA:3.40.50.GENE3D); IPR003781 (PFAM); IPR005810 (PIRSF); PTHR11117 (PANTHER); IPR005810 (PROSITE_PATTERNS); IPR017440 (PROSITE_PATTERNS); SignalP-TM (SIGNALP_GRAM_POSITIVE); IPR016102 (SUPERFAMILY); SSF51735 (SUPERFAMILY)
	c24079_g1_i1	21.49	24.89	21.8	21.25	21.42	24.7	24.35	25.62	AT5G23250	8.1.6	TCA / org transformation.TCA.succinyl-CoA ligase	succinyl- ligase	AT5G23250.1_Symbols:_Succinyl-CoA_ligase,_alpha_subunit_	P:metabolic process; F:catalytic activity; F:transferase activity	IPR005810 (PRINTS); IPR016102 (G3DSA:3.40.50.GENE3D); IPR005811 (PFAM); PTHR11117 (PANTHER); IPR017440 (PROSITE_PATTERNS); IPR005810 (PROSITE_PATTERNS); IPR016102 (SUPERFAMILY)
Succinate dehydrogenase	SDH	114.887	144.19	112.98	119.26	112.42	147.1	139.49	145.98
	c22979_g1_i1	57.24	70.8233	58.78	57.64	55.3	76.26	67.05	69.16	AT5G66760	8.1.7	TCA / org transformation.TCA.succinate dehydrogenase	succinate dehydrogenase	AT5G66760.1_Symbols:_SDH1-1_succinate_dehydrogenase_1-1_	-	no IPS match
	c21766_g1_i1	53.0333	68.6633	50.34	55.73	53.03	66.6	68.87	70.52	AT5G40650	8.1.7	TCA / org transformation.TCA.succinate dehydrogenase	succinate dehydrogenase	AT5G40650.1_Symbols:_SDH2-2_succinate_dehydrogenase_2-2_	F:molecular_function; P:generation of precursor metabolites and energy; F:catalytic activity; F:binding	G3DSA:1.10.1060.10 (GENE3D); IPR025192 (PFAM); IPR004489 (TIGRFAM); IPR012675 (G3DSA:3.10.20.GENE3D); PF13534 (PFAM); PTHR11921 (PANTHER); PTHR11921:SF8 (PANTHER); IPR006058 (PROSITE_PATTERNS); IPR017900 (PROSITE_PATTERNS); IPR017896 (PROSITE_PROFILES); IPR001041 (PROSITE_PROFILES); IPR001041 (SUPERFAMILY); IPR009051 (SUPERFAMILY)
	c2214_g1_i1	4.61333	4.70333	3.86	5.89	4.09	4.24	3.57	6.3	AT5G40650	8.1.7	TCA / org transformation.TCA.succinate dehydrogenase	succinate dehydrogenase	AT5G40650.1_Symbols:_SDH2-2_succinate_dehydrogenase_2-2_	F:binding	G3DSA:1.10.1060.10 (GENE3D); PTHR11921 (PANTHER); PTHR11921:SF8 (PANTHER); IPR017900 (PROSITE_PATTERNS); IPR017896 (PROSITE_PROFILES); IPR009051 (SUPERFAMILY)
Starch synthase	Starch synthase	2141.44	2494.31	1709.56	2436.65	2278.1	2495.36	2343.98	2643.59
	c25707_g1_i1	1803.62	2197.68	1449.68	2045.5	1915.67	2188.61	2070.7	2333.73	AT1G32900	2.1.2.2	major CHO metabolism.synthesis.starch.starch synthase	granule-bound starch synthase chloroplastic amyloplastic	AT1G32900.1_Symbols:_UDP-Glycosyltransferase_superfamily_protein_	F:transferase activity; P:metabolic process; P:cellular process	IPR001296 (PFAM); IPR011835 (TIGRFAM); IPR013534 (PFAM); G3DSA:3.40.50.2000 (GENE3D); PTHR12526 (PANTHER); PTHR12526:SF337 (PANTHER); IPR011835 (HAMAP); SSF53756 (SUPERFAMILY)
	c26983_g1_i1	157.267	121.85	142.08	168.78	160.94	132.88	113.7	118.97	AT3G01180	2.1.2.2	major CHO metabolism.synthesis.starch.starch synthase	granule-bound starch synthase chloroplastic amyloplastic	AT3G01180.1_Symbols:_AtSS2,_SS2_starch_synthase_2_	-	no IPS match
	c29972_g1_i1	97.6267	93.2833	67.44	117.35	108.09	93.83	86.82	99.2	AT1G11720	2.1.2.2	major CHO metabolism.synthesis.starch.starch synthase	starch synthase chloroplastic amyloplastic	AT1G11720.2_Symbols:_SS3_starch_synthase_3_	-	TRANSMEMBRANE (PHOBIUS); CYTOPLASMIC_DOMAIN (PHOBIUS); CYTOPLASMIC_DOMAIN (PHOBIUS); TRANSMEMBRANE (PHOBIUS); NON_CYTOPLASMIC_DOMAIN (PHOBIUS); PS51257 (PROSITE_PROFILES); SignalP-TM (SIGNALP_GRAM_POSITIVE); TMhelix (TMHMM)
	c29697_g1_i1	65.9767	51.1033	37.37	84.81	75.75	49.21	44.66	59.44	AT5G65685	2.1.2.2	major CHO metabolism.synthesis.starch.starch synthase	probable starch synthase chloroplastic amyloplastic isoform x1	AT5G65685.1_Symbols:_UDP-Glycosyltransferase_superfamily_protein_	-	Coil (COILS); G3DSA:3.40.50.2000 (GENE3D); IPR013534 (PFAM); PTHR12526:SF299 (PANTHER); PTHR12526 (PANTHER); SignalP-TM (SIGNALP_GRAM_POSITIVE); SSF53756 (SUPERFAMILY)
	c30533_g1_i1	8.57667	8.32667	6.66	10.25	8.82	8.34	7.61	9.03	AT4G18240	2.1.2.2	major CHO metabolism.synthesis.starch.starch synthase	probable starch synthase chloroplastic amyloplastic isoform x1	AT4G18240.1_Symbols:_ATSS4,_SSIV,_SS4_starch_synthase_4_	F:transferase activity; P:metabolic process; P:cellular process	IPR011835 (TIGRFAM); IPR001296 (PFAM); G3DSA:3.40.50.2000 (GENE3D); IPR013534 (PFAM); PTHR12526 (PANTHER); PTHR12526:SF304 (PANTHER); IPR011835 (HAMAP); SSF53756 (SUPERFAMILY)
	c28674_g1_i2	3.29	3.91333	2.65	3.94	3.28	3.91	3.88	3.95	AT5G24300	2.1.2.2	major CHO metabolism.synthesis.starch.starch synthase	soluble starch synthase chloroplastic amyloplastic	AT5G24300.1_Symbols:_SSI1,_SSI,_ATSS1_Glycogen/starch_synthases,_ADP-glucose_type_	F:transferase activity; P:metabolic process; P:cellular process	IPR011835 (TIGRFAM); IPR013534 (PFAM); G3DSA:3.40.50.2000 (GENE3D); IPR001296 (PFAM); PTHR12526 (PANTHER); PTHR12526:SF318 (PANTHER); IPR011835 (HAMAP); SSF53756 (SUPERFAMILY)
	c28674_g1_i1	3.16	3.78333	2.39	3.79	3.3	3.87	3.68	3.8	AT5G24300	2.1.2.2	major CHO metabolism.synthesis.starch.starch synthase	soluble starch synthase chloroplastic amyloplastic	AT5G24300.1_Symbols:_SSI1,_SSI,_ATSS1_Glycogen/starch_synthases,_ADP-glucose_type_	P:metabolic process; P:cellular process; F:transferase activity	IPR013534 (PFAM); G3DSA:3.40.50.2000 (GENE3D); IPR001296 (PFAM); IPR011835 (TIGRFAM); PTHR12526 (PANTHER); PTHR12526:SF318 (PANTHER); IPR011835 (HAMAP); SSF53756 (SUPERFAMILY)
	c30369_g1_i2	0.93	6.94333	0.6	1.14	1.05	6.89	6.46	7.48	AT4G18240	2.1.2.2	major CHO metabolism.synthesis.starch.starch synthase	probable starch synthase chloroplastic amyloplastic	AT4G18240.1_Symbols:_ATSS4,_SSIV,_SS4_starch_synthase_4_	-	Coil (COILS); Coil (COILS); Coil (COILS); Coil (COILS); Coil (COILS); Coil (COILS); Coil (COILS); IPR013534 (PFAM); PTHR12526:SF304 (PANTHER); PTHR12526 (PANTHER); TRANSMEMBRANE (PHOBIUS); CYTOPLASMIC_DOMAIN (PHOBIUS); NON_CYTOPLASMIC_DOMAIN (PHOBIUS); SSF53756 (SUPERFAMILY); TMhelix (TMHMM)
	c30369_g1_i1	0.993333	7.42667	0.69	1.09	1.2	7.82	6.47	7.99	AT4G18240	2.1.2.2	major CHO metabolism.synthesis.starch.starch synthase	probable starch synthase chloroplastic amyloplastic	AT4G18240.1_Symbols:_ATSS4,_SSIV,_SS4_starch_synthase_4_	P:metabolic process; P:cellular process; F:transferase activity	Coil (COILS); Coil (COILS); Coil (COILS); Coil (COILS); Coil (COILS); Coil (COILS); Coil (COILS); IPR013534 (PFAM); IPR011835 (TIGRFAM); G3DSA:3.40.50.2000 (GENE3D); IPR001296 (PFAM); PTHR12526 (PANTHER); PTHR12526:SF304 (PANTHER); IPR011835 (HAMAP); SSF53756 (SUPERFAMILY)
Sucrose synthase	SuSy	3362.59	4878.91	3474.6	3357.54	3255.64	5654.08	4529.46	4453.2
	c30553_g2_i1	1238.61	1695.81	1338.03	1210.31	1167.5	2024.52	1575.11	1487.81	AT5G20830	2.2.1.5	major CHO metabolism.degradation.sucrose.Susy	sucrose synthase	AT5G20830.1_Symbols:_SUS1,_ASUS1,_atsus1_sucrose_synthase_1_	P:metabolic process; P:cellular process	IPR000368 (PFAM)
	c30553_g1_i1	956.997	1286.48	944.33	965.15	961.51	1366.83	1263.96	1228.66	AT3G43190	2.2.1.5	major CHO metabolism.degradation.sucrose.Susy	sucrose synthase	AT3G43190.1_Symbols:_SUS4,_ATSUS4_sucrose_synthase_4_	P:metabolic process; P:cellular process	IPR000368 (PFAM)
	c30553_g3_i1	781.593	1073.32	825.4	778.12	741.26	1296.11	967.68	956.16	AT3G43190	2.2.1.5	major CHO metabolism.degradation.sucrose.Susy	sucrose synthase	AT3G43190.1_Symbols:_SUS4,_ATSUS4_sucrose_synthase_4_	-	no IPS match
	c1359_g1_i2	150.7	226.117	148.48	155.19	148.43	251.63	216.17	210.55	AT3G43190	2.2.1.5	major CHO metabolism.degradation.sucrose.Susy	sucrose synthase	AT3G43190.1_Symbols:_SUS4,_ATSUS4_sucrose_synthase_4_	-	no IPS match
	c28399_g2_i1	28.4833	85.3233	26.49	31.74	27.22	105.92	68.2	81.85	AT3G43190	2.2.1.5	major CHO metabolism.degradation.sucrose.Susy	sucrose synthase	AT3G43190.1_Symbols:_SUS4,_ATSUS4_sucrose_synthase_4_	P:metabolic process; P:cellular process	IPR000368 (PFAM); PTHR12526 (PANTHER); PTHR12526:SF305 (PANTHER)
	c16092_g1_i1	26.3333	82.62	23.28	26.88	28.84	99.49	64.11	84.26	AT5G20830	2.2.1.5	major CHO metabolism.degradation.sucrose.Susy	sucrose synthase	AT5G20830.1_Symbols:_SUS1,_ASUS1,_atsus1_sucrose_synthase_1_	P:metabolic process; P:cellular process	IPR000368 (PFAM); IPR001296 (PFAM); PTHR12526 (PANTHER); PTHR12526:SF305 (PANTHER); SSF53756 (SUPERFAMILY)
	c13933_g1_i1	24.6433	75.2633	20.52	26.66	26.75	92.85	64.3	68.64	AT3G43190	2.2.1.5	major CHO metabolism.degradation.sucrose.Susy	sucrose synthase	AT3G43190.1_Symbols:_SUS4,_ATSUS4_sucrose_synthase_4_	P:metabolic process; P:cellular process	IPR000368 (PFAM); PTHR12526:SF305 (PANTHER); PTHR12526 (PANTHER)
	c25205_g1_i1	25.6433	73.6567	23.45	26.2	27.28	94.9	56.6	69.47	AT5G20830	2.2.1.5	major CHO metabolism.degradation.sucrose.Susy	sucrose synthase	AT5G20830.1_Symbols:_SUS1,_ASUS1,_atsus1_sucrose_synthase_1_	P:metabolic process	IPR001296 (PFAM); G3DSA:3.40.50.2000 (GENE3D); PTHR12526:SF305 (PANTHER); PTHR12526 (PANTHER); SSF53756 (SUPERFAMILY)
	c18882_g1_i1	23.8333	66.53	21.94	25.22	24.34	80.96	57.9	60.73	AT3G43190	2.2.1.5	major CHO metabolism.degradation.sucrose.Susy	sucrose synthase	AT3G43190.1_Symbols:_SUS4,_ATSUS4_sucrose_synthase_4_	P:metabolic process; P:cellular process	IPR000368 (PFAM); PTHR12526 (PANTHER); PTHR12526:SF305 (PANTHER)
	c1359_g1_i1	25.3333	65.4167	25.85	27.35	22.8	82.66	60.58	53.01	AT3G43190	2.2.1.5	major CHO metabolism.degradation.sucrose.Susy	sucrose synthase	AT3G43190.1_Symbols:_SUS4,_ATSUS4_sucrose_synthase_4_	-	no IPS match
	c16237_g1_i1	28.0933	60.9167	27.83	28.69	27.76	67.71	50.73	64.31	AT5G20830	2.2.1.5	major CHO metabolism.degradation.sucrose.Susy	sucrose synthase	AT5G20830.1_Symbols:_SUS1,_ASUS1,_atsus1_sucrose_synthase_1_	P:metabolic process; P:cellular process	IPR000368 (PFAM)
	c23972_g1_i1	16.3733	10.4767	12.95	18.35	17.82	10.04	10.53	10.86	AT4G02280	2.2.1.5	major CHO metabolism.degradation.sucrose.Susy	sucrose synthase	AT4G02280.1_Symbols:_SUS3,_ATSUS3_sucrose_synthase_3_	P:metabolic process; P:cellular process; F:transferase activity	Coil (COILS); IPR012820 (TIGRFAM); IPR001296 (PFAM); G3DSA:3.40.50.2000 (GENE3D); IPR000368 (PFAM); IPR012820 (PTHR12526:PANTHER); PTHR12526 (PANTHER); SSF53756 (SUPERFAMILY)
	c23036_g1_i1	9.97667	21.9367	11.23	10.23	8.47	21.81	21.47	22.53	AT5G20830	2.2.1.5	major CHO metabolism.degradation.sucrose.Susy	sucrose synthase	AT5G20830.1_Symbols:_SUS1,_ASUS1,_atsus1_sucrose_synthase_1_	P:metabolic process; P:cellular process	IPR001296 (PFAM); IPR000368 (PFAM); PTHR12526:SF305 (PANTHER); PTHR12526 (PANTHER); SSF53756 (SUPERFAMILY)
	c28399_g1_i1	7.50333	14.3967	8.35	7.17	6.99	13.97	14.95	14.27	AT3G43190	2.2.1.5	major CHO metabolism.degradation.sucrose.Susy	sucrose synthase	AT3G43190.1_Symbols:_SUS4,_ATSUS4_sucrose_synthase_4_	P:metabolic process; P:cellular process	IPR000368 (PFAM); PTHR12526:SF305 (PANTHER); PTHR12526 (PANTHER); SSF53756 (SUPERFAMILY)
	c22917_g1_i1	6.78667	13.8333	6.17	7.4	6.79	13.89	13.38	14.23	AT5G20830	2.2.1.5	major CHO metabolism.degradation.sucrose.Susy	sucrose synthase	AT5G20830.1_Symbols:_SUS1,_ASUS1,_atsus1_sucrose_synthase_1_	P:metabolic process	IPR001296 (PFAM); G3DSA:3.40.50.2000 (GENE3D); PTHR12526 (PANTHER); PTHR12526:SF305 (PANTHER); SSF53756 (SUPERFAMILY)
	c13729_g1_i1	2.41667	4.13667	1.88	2.41	2.96	4.16	3.65	4.6	AT1G73370	2.2.1.5	major CHO metabolism.degradation.sucrose.Susy	sucrose synthase 7-like	AT1G73370.1_Symbols:_SUS6,_ATSUS6_sucrose_synthase_6_	P:metabolic process; P:cellular process; F:transferase activity	IPR001296 (PFAM); IPR000368 (PFAM); IPR012820 (TIGRFAM); G3DSA:3.40.50.2000 (GENE3D); PTHR12526 (PANTHER); IPR012820 (PTHR12526:PANTHER); SSF53756 (SUPERFAMILY)
	c68886_g1_i1	1.71333	4.32667	1.13	2.1	1.91	5.57	2.42	4.99	AT5G37180	2.2.1.5	major CHO metabolism.degradation.sucrose.Susy	sucrose synthase 7-like	AT5G37180.1_Symbols:_SUS5,_ATSUS5_sucrose_synthase_5_	P:biosynthetic process; F:sucrose synthase activity; F:transferase activity; P:sucrose metabolic process; F:transferase activity, transferring glycosyl groups	PTHR12526:SF296 (PANTHER); PTHR12526 (PANTHER)
	c13728_g1_i1	1.60333	3.88	1.56	1.72	1.53	4.78	3.63	3.23	AT1G73370	2.2.1.5	major CHO metabolism.degradation.sucrose.Susy	sucrose synthase 7-like	AT1G73370.1_Symbols:_SUS6,_ATSUS6_sucrose_synthase_6_	P:metabolic process; P:cellular process	IPR000368 (PFAM); PTHR12526 (PANTHER); PTHR12526:SF296 (PANTHER)
	c76906_g1_i1	1.31667	3.13667	1.29	1.56	1.1	3.89	2.62	2.9	AT1G73370	2.2.1.5	major CHO metabolism.degradation.sucrose.Susy	sucrose synthase 7-like	AT1G73370.1_Symbols:_SUS6,_ATSUS6_sucrose_synthase_6_	P:metabolic process; P:cellular process; F:transferase activity	IPR000368 (PFAM); IPR001296 (PFAM); IPR012820 (PTHR12526:PANTHER); PTHR12526 (PANTHER); SSF53756 (SUPERFAMILY)
	c69512_g1_i1	1.35333	3.12667	2.01	0.81	1.24	2.3	4.07	3.01	AT1G73370	2.2.1.5	major CHO metabolism.degradation.sucrose.Susy	sucrose synthase 6-like	AT1G73370.1_Symbols:_SUS6,_ATSUS6_sucrose_synthase_6_	P:metabolic process	G3DSA:3.40.50.2000 (GENE3D); IPR001296 (PFAM); PTHR12526:SF305 (PANTHER); PTHR12526 (PANTHER); SSF53756 (SUPERFAMILY)
	c19441_g1_i1	1.29333	3.09	0.82	1.35	1.71	4.13	2.7	2.44	AT1G73370	2.2.1.5	major CHO metabolism.degradation.sucrose.Susy	sucrose synthase 2	AT1G73370.1_Symbols:_SUS6,_ATSUS6_sucrose_synthase_6_	-	PTHR12526:SF296 (PANTHER); PTHR12526 (PANTHER); NON_CYTOPLASMIC_DOMAIN (PHOBIUS); TRANSMEMBRANE (PHOBIUS); CYTOPLASMIC_DOMAIN (PHOBIUS)
	c75448_g1_i1	1.12	2.50333	1.21	1.57	0.58	2.88	2.53	2.1	AT1G73370	2.2.1.5	major CHO metabolism.degradation.sucrose.Susy	sucrose synthase 6-like	AT1G73370.1_Symbols:_SUS6,_ATSUS6_sucrose_synthase_6_	P:metabolic process; P:cellular process	Coil (COILS); IPR000368 (PFAM)
	c75314_g1_i1	0.87	2.61333	0.4	1.36	0.85	3.08	2.17	2.59	AT5G37180	2.2.1.5	major CHO metabolism.degradation.sucrose.Susy	sucrose synthase 7-like	AT5G37180.1_Symbols:_SUS5,_ATSUS5_sucrose_synthase_5_	P:metabolic process; P:cellular process	IPR000368 (PFAM); PTHR12526:SF296 (PANTHER); PTHR12526 (PANTHER)
Transaldolase	TA	181.25	580.99	164.68	190.93	188.14	595.07	551.92	595.98
	c19991_g1_i1	150.32	351.797	136.68	158.16	156.12	340.94	349.3	365.15	AT5G13420	7.2.2	OPP.non-reductive PP.transaldolase	transaldolase family protein	AT5G13420.1_Symbols:_Aldolase-type_TIM_barrel_family_protein_	F:transferase activity; C:cytoplasm; P:metabolic process; P:cellular process	IPR013785 (G3DSA:3.20.20.GENE3D); IPR004732 (PIRSF); IPR001585 (PFAM); IPR004732 (TIGRFAM); IPR001585 (PANTHER); PTHR10683:SF3 (PANTHER); IPR018225 (PROSITE_PATTERNS); IPR004732 (HAMAP); SSF51569 (SUPERFAMILY)
	c28692_g1_i1	30.93	229.193	28	32.77	32.02	254.13	202.62	230.83	AT1G12230	7.2.2	OPP.non-reductive PP.transaldolase	probable transaldolase	AT1G12230.2_Symbols:_Aldolase_superfamily_protein_	F:catalytic activity; P:metabolic process	IPR013785 (G3DSA:3.20.20.GENE3D); IPR001585 (PFAM); PTHR10683:SF10 (PANTHER); IPR001585 (PANTHER); SSF51569 (SUPERFAMILY)
Transketolase	TK	156.597	316.103	160.74	150.09	158.96	357.41	311	279.9
	c26268_g1_i1	72.7567	297.64	79.89	69.65	68.73	347.87	286.57	258.48	AT2G45290	1.3.8	PS.calvin cycle.transketolase	chloroplastic	AT2G45290.1_Symbols:_Transketolase_	P:metabolic process; F:transferase activity	IPR005475 (SMART); IPR005476 (PFAM); IPR029061 (G3DSA:3.40.50.GENE3D); IPR009014 (G3DSA:3.40.50.GENE3D); IPR005478 (TIGRFAM); IPR029061 (G3DSA:3.40.50.GENE3D); IPR005474 (PFAM); IPR005475 (PFAM); PTHR11624:SF60 (PANTHER); PTHR11624 (PANTHER); IPR020826 (PROSITE_PATTERNS); IPR005474 (PROSITE_PATTERNS); IPR029061 (SUPERFAMILY); IPR009014 (SUPERFAMILY); IPR029061 (SUPERFAMILY)
	c67448_g1_i1	13.66	3.14	16.25	11.11	13.62	1.98	3.41	4.03	AT3G60750	1.3.8	PS.calvin cycle.transketolase	at3g60750-like protein	AT3G60750.1_Symbols:_Transketolase_	P:metabolic process; F:catalytic activity	IPR009014 (G3DSA:3.40.50.GENE3D); PTHR11624:SF60 (PANTHER); PTHR11624 (PANTHER); IPR009014 (SUPERFAMILY)
	c35673_g1_i1	11.84	2.65	11.98	10.4	13.14	1.07	3.31	3.57	AT3G60750	1.3.8	PS.calvin cycle.transketolase	chloroplastic	AT3G60750.1_Symbols:_Transketolase_	-	no IPS match
	c59628_g1_i1	14.3167	2.09667	13.94	13.66	15.35	0.91	2.23	3.15	AT2G45290	1.3.8	PS.calvin cycle.transketolase	chloroplastic	AT2G45290.1_Symbols:_Transketolase_	F:transferase activity; C:chloroplast thylakoid membrane; F:transketolase activity; C:membrane; C:thylakoid; F:catalytic activity; P:reductive pentose-phosphate cycle; F:metal ion binding; P:metabolic process; C:chloroplast; C:plastid	IPR009014 (G3DSA:3.40.50.GENE3D); PTHR11624:SF1 (PANTHER); PTHR11624 (PANTHER); IPR009014 (SUPERFAMILY)
	c61887_g1_i1	9.89667	2.64	7.15	9.77	12.77	0.98	4.17	2.77	AT3G60750	1.3.8	PS.calvin cycle.transketolase	chloroplastic	AT3G60750.1_Symbols:_Transketolase_	F:transferase activity; C:chloroplast thylakoid membrane; F:transketolase activity; C:membrane; C:thylakoid; F:catalytic activity; P:reductive pentose-phosphate cycle; F:metal ion binding; P:metabolic process; C:chloroplast; C:plastid	IPR029061 (G3DSA:3.40.50.GENE3D); PTHR11624 (PANTHER); PTHR11624:SF60 (PANTHER)
	c7850_g1_i1	8.92667	2.58333	8.69	9.05	9.04	0.9	4.41	2.44	AT2G45290	1.3.8	PS.calvin cycle.transketolase	chloroplastic	AT2G45290.1_Symbols:_Transketolase_	-	IPR029061 (G3DSA:3.40.50.GENE3D); IPR005474 (PFAM); PTHR11624 (PANTHER); PTHR11624:SF60 (PANTHER); IPR029061 (SUPERFAMILY)
	c37270_g1_i1	9.59	1.68333	10.49	9.22	9.06	1.19	1.98	1.88	AT3G60750	1.3.8	PS.calvin cycle.transketolase	at3g60750-like protein	AT3G60750.1_Symbols:_Transketolase_	-	IPR005475 (PFAM); IPR029061 (G3DSA:3.40.50.GENE3D); PTHR11624 (PANTHER); PTHR11624:SF60 (PANTHER); NON_CYTOPLASMIC_DOMAIN (PHOBIUS); CYTOPLASMIC_DOMAIN (PHOBIUS); TRANSMEMBRANE (PHOBIUS); IPR029061 (SUPERFAMILY); TMhelix (TMHMM)
	c48259_g1_i1	7.34333	1.67333	5.22	9.35	7.46	1.44	1.77	1.81	AT2G45290	1.3.8	PS.calvin cycle.transketolase		AT2G45290.1_Symbols:_Transketolase_	F:catalytic activity; P:metabolic process	IPR029061 (G3DSA:3.40.50.GENE3D); IPR005475 (PFAM); IPR009014 (G3DSA:3.40.50.GENE3D); PTHR11624:SF60 (PANTHER); PTHR11624 (PANTHER); IPR009014 (SUPERFAMILY); IPR029061 (SUPERFAMILY)
	c50857_g1_i1	8.26667	1.99667	7.13	7.88	9.79	1.07	3.15	1.77	AT2G45290	1.3.8	PS.calvin cycle.transketolase		AT2G45290.1_Symbols:_Transketolase_		SIGNAL_PEPTIDE_H_REGION (PHOBIUS); SIGNAL_PEPTIDE_C_REGION (PHOBIUS); SIGNAL_PEPTIDE (PHOBIUS); SIGNAL_PEPTIDE_N_REGION (PHOBIUS); NON_CYTOPLASMIC_DOMAIN (PHOBIUS); SignalP-TM (SIGNALP_GRAM_POSITIVE); SignalP-noTM (SIGNALP_EUK)
Triosephosphate isomerase	TPI	158.467	428.51	150.54	163.14	161.72	486.38	378.14	421.01
	c26834_g1_i1	123.34	406.62	118.97	126.19	124.86	465.93	356.38	397.55	AT3G55440	4.1.7	glycolysis.cytosolic branch.triosephosphate isomerase (TPI)	triosephosphate cytosolic	AT3G55440.1_Symbols:_ATCTIMC,_TPI,_CYTOTPI_triosephosphate_isomerase_	F:catalytic activity; P:generation of precursor metabolites and energy	IPR000652 (PFAM); IPR013785 (G3DSA:3.20.20.GENE3D); IPR000652 (TIGRFAM); PTHR21139:SF1 (PANTHER); IPR000652 (PANTHER); IPR020861 (PROSITE_PATTERNS); IPR000652 (PROSITE_PROFILES); IPR022896 (HAMAP); IPR000652 (SUPERFAMILY)
	c53771_g1_i1	35.1267	21.89	31.57	36.95	36.86	20.45	21.76	23.46	AT3G55440	4.1.7	glycolysis.cytosolic branch.triosephosphate isomerase (TPI)	triosephosphate cytosolic	AT3G55440.1_Symbols:_ATCTIMC,_TPI,_CYTOTPI_triosephosphate_isomerase_	P:metabolic process; F:catalytic activity; F:triose-phosphate isomerase activity; P:glycolysis; F:isomerase activity	IPR000652 (TIGRFAM); IPR013785 (G3DSA:3.20.20.GENE3D); IPR000652 (PFAM); IPR000652 (PANTHER); PTHR21139:SF1 (PANTHER); IPR020861 (PROSITE_PATTERNS); IPR022896 (HAMAP); IPR000652 (PROSITE_PROFILES); IPR000652 (SUPERFAMILY)
Plastidial triosephosphate isomerase	TPI P	124.28	121.497	114.98	127.9	129.96	123.52	119.32	121.65
	c26224_g1_i1	72.5567	86.5167	67.13	77.06	73.48	89.82	80.32	89.41	AT2G21170	1.3.5	PS.calvin cycle.TPI	triosephosphate chloroplastic-like	AT2G21170.1_Symbols:_TIM,_PDTPI_triosephosphate_isomerase_	F:catalytic activity; P:generation of precursor metabolites and energy	IPR000652 (PFAM); IPR000652 (TIGRFAM); IPR013785 (G3DSA:3.20.20.GENE3D); IPR000652 (PANTHER); PTHR21139:SF4 (PANTHER); IPR020861 (PROSITE_PATTERNS); SIGNAL_PEPTIDE_C_REGION (PHOBIUS); SIGNAL_PEPTIDE (PHOBIUS); SIGNAL_PEPTIDE_H_REGION (PHOBIUS); NON_CYTOPLASMIC_DOMAIN (PHOBIUS); SIGNAL_PEPTIDE_N_REGION (PHOBIUS); IPR000652 (PROSITE_PROFILES); IPR022896 (HAMAP); SignalP-TM (SIGNALP_GRAM_POSITIVE); …
	c83791_g1_i1	21.28	13.7767	17.59	20.49	25.76	11.77	16.03	13.53	AT2G21170	1.3.5	PS.calvin cycle.TPI	triosephosphate chloroplastic-like	AT2G21170.1_Symbols:_TIM,_PDTPI_triosephosphate_isomerase_	F:catalytic activity; P:metabolic process	IPR013785 (G3DSA:3.20.20.GENE3D); IPR000652 (PFAM); PTHR21139:SF4 (PANTHER); IPR000652 (PANTHER); IPR000652 (PROSITE_PROFILES); IPR000652 (SUPERFAMILY)
	c13459_g1_i1	15.4867	11.4167	16.61	16.14	13.71	12.39	12.93	8.93	AT2G21170	1.3.5	PS.calvin cycle.TPI	triosephosphate chloroplastic	AT2G21170.1_Symbols:_TIM,_PDTPI_triosephosphate_isomerase_	-	no IPS match
	c3377_g1_i1	14.9567	9.78667	13.65	14.21	17.01	9.54	10.04	9.78	AT2G21170	1.3.5	PS.calvin cycle.TPI	triosephosphate chloroplastic-like	AT2G21170.1_Symbols:_TIM,_PDTPI_triosephosphate_isomerase_	-	no IPS match
Triosephosphate/phosphate translocator	TPT	16.8733	32.9034	14.79	17.81	18.02	30.22	33.64	34.85
	c23865_g1_i1	16.8	21.1667	14.77	17.72	17.91	15.76	23.96	23.78	AT5G46110	2.2.2.6	major CHO metabolism.degradation.starch.transporter	triose phosphate phosphate chloroplastic	AT5G46110.4_Symbols:_APE2,_TPT_Glucose-6-phosphate/phosphate_translocator-related_	F:transporter activity; P:transport; C:membrane	IPR004853 (PFAM); IPR004696 (TIGRFAM); PTHR11132:SF49 (PANTHER); PTHR11132 (PANTHER); CYTOPLASMIC_DOMAIN (PHOBIUS); TRANSMEMBRANE (PHOBIUS); NON_CYTOPLASMIC_DOMAIN (PHOBIUS); TRANSMEMBRANE (PHOBIUS); NON_CYTOPLASMIC_DOMAIN (PHOBIUS); TRANSMEMBRANE (PHOBIUS); CYTOPLASMIC_DOMAIN (PHOBIUS); CYTOPLASMIC_DOMAIN (PHOBIUS); TRANSMEMBRANE (PHOBIUS); TRANSMEMBRANE (PHOBIUS); TRANSMEMBRANE (PHOBIUS); NON_C…
	c24279_g1_i1	0.0733333	11.7367	0.02	0.09	0.11	14.46	9.68	11.07	AT5G46110	2.2.2.6	major CHO metabolism.degradation.starch.transporter	triose phosphate phosphate chloroplastic-like	AT5G46110.4_Symbols:_APE2,_TPT_Glucose-6-phosphate/phosphate_translocator-related_	C:membrane; F:transporter activity; P:transport	IPR004853 (PFAM); IPR000620 (PFAM); IPR004696 (TIGRFAM); PTHR11132 (PANTHER); PTHR11132:SF49 (PANTHER); CYTOPLASMIC_DOMAIN (PHOBIUS); NON_CYTOPLASMIC_DOMAIN (PHOBIUS); CYTOPLASMIC_DOMAIN (PHOBIUS); CYTOPLASMIC_DOMAIN (PHOBIUS); TRANSMEMBRANE (PHOBIUS); CYTOPLASMIC_DOMAIN (PHOBIUS); TRANSMEMBRANE (PHOBIUS); TRANSMEMBRANE (PHOBIUS); NON_CYTOPLASMIC_DOMAIN (PHOBIUS); TRANSMEMBRANE (PHOBIUS); TRANSME…
UDP-glucose pyrophosphorylase	UGPase	233.243	222.03	204.96	252.44	242.33	223.27	215.76	227.06
	c28426_g1_i1	214.863	199.33	190.34	230.67	223.58	201.5	194.1	202.39	AT5G17310	4.1.1	glycolysis.cytosolic branch.UGPase	utp:alpha-d-glucose-1-phosphate uridylyltransferase	AT5G17310.2_Symbols:_UGP2_UDP-glucose_pyrophosphorylase_2_	P:metabolic process; P:cellular process; F:transferase activity	IPR016267 (PIRSF); IPR002618 (PFAM); IPR029044 (G3DSA:3.90.550.GENE3D); IPR002618 (PANTHER); IPR016267 (PTHR11952:PANTHER); IPR029044 (SUPERFAMILY)
	c24045_g1_i1	18.38	22.7	14.62	21.77	18.75	21.77	21.66	24.67	AT3G03250	4.1.1	glycolysis.cytosolic branch.UGPase	utp--glucose-1-phosphate uridylyltransferase-like isoform x1	AT3G03250.1_Symbols:_UGP,_UGP1,_AtUGP1_UDP-GLUCOSE_PYROPHOSPHORYLASE_1_	-	CYTOPLASMIC_DOMAIN (PHOBIUS); TRANSMEMBRANE (PHOBIUS); NON_CYTOPLASMIC_DOMAIN (PHOBIUS); TMhelix (TMHMM)
