# Supplementary material for: Potato tuber expression of Arabidopsis WRINKLED1 increase triacylglycerol and membrane lipids while affecting central carbohydrate metabolism
Source: Plant Biotechnol J. 2016 Mar 17;14(9):1883–98. doi: 10.1111/pbi.12550 (PMC5069604; doi:10.1111/pbi.12550)
Supplement: Supplementary file 4 — Dataset S3 Transcripts differentially expressed in transgenic line 8016. [file PBI-14-1883-s001.xlsx]

## Sheet: Kuras, 8016 S2
	FPKM
Transcript	Kuras S2 Rep 1	Kuras S2 Rep 2	Kuras S2 Rep 3	Kuras S2 average	8016 S2 Rep 1	8016 S2 Rep 2	8016 S2 Rep 3	8016 S2 average
c43133_g1_i1	0	0	0	0	0.957	1.488	2.106	1.517
c23706_g1_i1	1.466	1.234	0.73	1.14333	5.899	7.362	5.382	6.21433
c59748_g1_i1	0.637	0.192	0.375	0.401333	2.335	2.088	2.387	2.27
c47392_g1_i1	1.118	1.82	1.632	1.52333	0.45	0.238	0	0.229333
c15856_g1_i1	1.538	0.728	0.679	0.981667	6.003	7.686	8.469	7.386
c26458_g1_i1	494.317	385.334	406.547	428.733	6.612	8.306	9.494	8.13733
c83683_g1_i1	2.067	1.244	1.591	1.634	0	0.095	0	0.0316667
c18617_g2_i1	1.046	0.981	0.76	0.929	4.024	3.938	3.24	3.734
c18853_g1_i1	0.445	0.597	0.264	0.435333	8.338	5.636	9.739	7.90433
c59475_g1_i1	3.678	5.734	3.608	4.34	0	0.41	0	0.136667
c64330_g1_i1	3.461	2.134	2.777	2.79067	0.103	0.153	0.281	0.179
c55461_g1_i1	1.899	1.598	2.412	1.96967	0.713	0.257	0.526	0.498667
c31305_g1_i1	4.086	2.852	3.071	3.33633	0.807	0.353	0.526	0.562
c16784_g1_i1	0.24	0.728	0.466	0.478	6.575	4.673	6.517	5.92167
c77038_g1_i1	1.19	1.315	0.699	1.068	0.291	0.248	0	0.179667
c43949_g1_i1	0.228	0.961	1.449	0.879333	6.912	3.576	3.513	4.667
c28736_g2_i7	1.322	1.062	0.78	1.05467	5.684	6.78	6.699	6.38767
c68318_g1_i1	6.586	6.755	7.003	6.78133	1.06	0.734	1.942	1.24533
c90606_g1_i1	0	0.212	0.203	0.138333	3.92	1.306	3.349	2.85833
c32798_g1_i1	0.745	0.172	0.223	0.38	1.979	1.783	1.126	1.62933
c2417_g1_i1	1.502	0.93	1.348	1.26	0.263	0.229	0.118	0.203333
c19126_g1_i1	6.057	6.624	6.983	6.55467	0.385	0.162	0.408	0.318333
c25216_g1_i2	24.757	33.433	36.153	31.4477	0.347	0.153	0.363	0.287667
c32164_g1_i1	0.24	0.293	0.213	0.248667	2.354	1.678	2.977	2.33633
c18872_g1_i2	17.042	19.963	19.115	18.7067	0.694	1.163	0.717	0.858
c60742_g1_i1	0.228	0.071	0.203	0.167333	1.491	0.677	1.198	1.122
c34230_g1_i1	3.233	2.953	2.362	2.84933	0.197	0.238	0	0.145
c3435_g1_i1	0.144	0.728	0.345	0.405667	3.723	2.985	2.877	3.195
c77584_g1_i1	0.288	0.688	1.48	0.818667	5.684	6.361	6.898	6.31433
c18583_g1_i1	44.791	23.654	28.531	32.3253	2.514	2.165	1.525	2.068
c79271_g1_i1	0	0.142	0	0.0473333	1.285	1.335	1.18	1.26667
c20148_g1_i1	0.865	0.849	0.791	0.835	0.141	0.067	0.127	0.111667
c34275_g1_i1	0.553	0.081	0.365	0.333	1.482	2.765	1.833	2.02667
c8108_g1_i1	2.716	3.256	4.145	3.37233	0.807	0.572	0.463	0.614
c77245_g1_i1	3.173	2.751	2.777	2.90033	0.478	0.992	0.354	0.608
c18044_g1_i1	2.139	3.317	2.392	2.616	16.085	16.383	17.591	16.6863
c29502_g1_i1	64.754	61.042	62.322	62.706	13.956	13.741	13.597	13.7647
c27564_g1_i2	41.402	38.237	40.156	39.9317	4.314	4.167	3.249	3.91
c88876_g1_i1	0	0	0	0	3.217	1.821	0.808	1.94867
c78461_g1_i1	0.865	2.842	2.047	1.918	0.553	0.124	0.218	0.298333
c55602_g1_i1	2.5	1.507	2.625	2.21067	0.544	0.191	0.672	0.469
c21752_g2_i6	0.709	0.364	0.375	0.482667	5.327	5.188	4.202	4.90567
c14633_g1_i1	0.841	0.981	1.378	1.06667	4.155	4.93	6.844	5.30967
c37332_g1_i1	2.608	2.811	3.152	2.857	1.041	0.324	0.191	0.518667
c27011_g1_i1	0	0.051	0.101	0.0506667	23.044	21.628	21.457	22.043
c67849_g1_i1	0.168	0.101	0.101	0.123333	1.763	1.268	1.243	1.42467
c80884_g1_i1	0.553	0.192	0.142	0.295667	3.386	3.442	3.776	3.53467
c82256_g1_i1	0	0	0	0	2.054	0.935	1.652	1.547
c82525_g1_i1	3.449	1.921	0.851	2.07367	0	0	0	0
c23385_g1_i1	22.87	20.661	21.467	21.666	175.35	201.639	184.365	187.118
c6361_g1_i1	446.112	198.487	225.47	290.023	5.112	9.622	3.712	6.14867
c19773_g1_i1	7.499	5.916	6.193	6.536	0.835	1.163	0.899	0.965667
c43634_g1_i1	0.18	0.172	0.213	0.188333	0.975	1.354	1.443	1.25733
c56618_g1_i1	1.995	1.942	2.422	2.11967	0.413	0.277	0.862	0.517333
c78394_g1_i1	0	0	0	0	4.061	1.383	4.484	3.30933
c36279_g1_i1	0.373	0.233	0.547	0.384333	2.429	1.259	2.088	1.92533
c56363_g1_i1	2.476	2.498	1.916	2.29667	0.328	0.601	0.309	0.412667
c12017_g1_i2	4.098	7.079	7.186	6.121	0.788	0.343	0.608	0.579667
c22176_g1_i2	486.962	518.198	539.329	514.83	14.106	15.105	20.395	16.5353
c17804_g1_i2	13.364	10.103	8.544	10.6703	1.05	2.203	1.135	1.46267
c20645_g1_i1	25.238	16.191	20.068	20.499	2.757	1.526	2.197	2.16
c62145_g1_i1	3.413	4.278	5.25	4.31367	1.004	0.973	0.327	0.768
c38096_g1_i1	0	0	0	0	3.076	0.734	1.307	1.70567
c78559_g1_i1	0.493	0.182	0.061	0.245333	1.623	1.097	0.971	1.23033
c32822_g1_i1	35.045	29.378	25.663	30.0287	5.946	6.16	5.473	5.85967
c30831_g1_i1	6.009	4.905	5.28	5.398	39.898	42.14	41.771	41.2697
c6553_g1_i1	3.533	3.54	3.304	3.459	0.375	0.677	0.345	0.465667
c25712_g1_i3	1.262	0.809	0.943	1.00467	12.033	12.177	12.898	12.3693
c10963_g1_i1	6.033	5.501	5.139	5.55767	2.504	0.648	1.153	1.435
c87148_g1_i1	10.36	13.197	19.247	14.268	94.119	78.92	134.607	102.549
c5722_g1_i1	3.161	2.639	2.078	2.626	1.116	0.496	0.145	0.585667
c85527_g1_i1	0	0.051	0	0.017	1.632	1.726	1.634	1.664
c64934_g1_i1	0.793	1.072	2.432	1.43233	0	0	0	0
c35481_g1_i1	0.072	0.172	0.081	0.108333	1.632	1.049	1.243	1.308
c55672_g1_i1	1.19	0.667	0.639	0.832	4.53	4.873	3.513	4.30533
c18756_g1_i1	0.457	0.587	0.659	0.567667	3.189	3.614	3.667	3.49
c35305_g1_i1	0.685	0.587	0.649	0.640333	3.011	3.576	4.103	3.56333
c39895_g1_i1	0.805	0.708	0.679	0.730667	4.361	4.682	4.302	4.44833
c35431_g1_i1	3.533	2.771	3.598	3.30067	0.497	0.62	0.644	0.587
c7225_g1_i1	0.337	0.789	0.375	0.500333	4.202	1.907	3.141	3.08333
c4288_g1_i1	5.408	9.951	10.034	8.46433	1.566	1.211	1.652	1.47633
c46352_g1_i1	1.671	1.497	1.916	1.69467	0	0.114	0	0.038
c68981_g1_i1	0	0.556	0.091	0.215667	1.613	1.478	1.026	1.37233
c32889_g1_i1	3.87	4.49	5.068	4.476	0.891	0.486	1.371	0.916
c11012_g1_i1	0.252	0.162	0.223	0.212333	1.463	0.811	1.153	1.14233
c70254_g1_i1	0	0	0	0	1.613	1.507	2.079	1.733
c36538_g1_i1	2.38	3.095	2.97	2.815	0.638	0.134	0.708	0.493333
c26081_g1_i6	454.921	311.145	317.691	361.252	4.202	3.681	2.405	3.42933
c25261_g1_i1	1.863	1.436	1.449	1.58267	6.209	7.743	8.45	7.46733
c82314_g1_i1	3.329	2.255	2.28	2.62133	0.159	0.324	0.145	0.209333
c13598_g1_i1	0.961	1.436	1.247	1.21467	6.312	11.787	7.207	8.43533
c57549_g1_i1	2.247	1.77	1.105	1.70733	0.131	0.134	0.054	0.106333
c21034_g1_i1	1.022	1.123	1.287	1.144	4.249	5.407	4.956	4.87067
c13032_g1_i1	0.324	0.597	0.608	0.509667	4.605	4.663	4.974	4.74733
c94073_g1_i1	1.466	2.255	2.088	1.93633	0.103	0.362	0.272	0.245667
c2736_g1_i1	1.839	1.466	1.287	1.53067	10.186	10.528	10.71	10.4747
c17663_g1_i1	660.359	541.68	559.691	587.243	24.301	29.018	26.104	26.4743
c89993_g1_i1	0	0	0.568	0.189333	2.607	2.432	2.641	2.56
c78670_g1_i1	0	0	0.223	0.0743333	0.91	1.173	2.079	1.38733
c75290_g1_i1	2.968	2.872	2.382	2.74067	12.662	13.837	12.843	13.114
c38369_g1_i1	0	0	0	0	1.022	0.524	0.354	0.633333
c862_g1_i1	0.18	0.334	0.314	0.276	1.895	2.041	2.006	1.98067
c23569_g1_i1	7.595	11.407	11.037	10.013	1.576	1.402	2.423	1.80033
c73891_g1_i1	3.93	2.528	3.091	3.183	0.31	0.162	0	0.157333
c93566_g1_i1	4.11	3.651	2.402	3.38767	0	0	0	0
c2876_g1_i1	2.86	2.397	2.392	2.54967	0.975	0.572	0.109	0.552
c78283_g1_i1	1.61	0.961	0.993	1.188	10.523	6.656	8.151	8.44333
c77642_g1_i1	0.156	0	0.72	0.292	2.476	2.117	2.614	2.40233
c23608_g1_i1	0.361	0.243	0.213	0.272333	16.638	15.906	20.504	17.6827
c50840_g1_i1	0	0	0	0	0.778	1.612	1.607	1.33233
c17689_g1_i1	0.805	0.617	0.821	0.747667	2.879	4.463	4.829	4.057
c51372_g1_i1	0.913	0.364	0.527	0.601333	3.142	2.508	3.558	3.06933
c30393_g1_i2	5.132	3.641	2.584	3.78567	0.657	1.087	0.654	0.799333
c94209_g1_i1	0.216	0	0.253	0.156333	1.06	0.915	2.433	1.46933
c35466_g1_i1	2.56	1.335	2.564	2.153	0	0.61	0	0.203333
c35270_g1_i1	5.901	2.457	3.213	3.857	0.234	0	0.218	0.150667
c20811_g1_i1	0.613	0.384	0.264	0.420333	5.749	6.17	6.644	6.18767
c14777_g1_i1	0.853	0.698	0.486	0.679	3.714	3.586	2.714	3.338
c7297_g1_i1	0.337	0.192	0.274	0.267667	2.861	1.478	2.033	2.124
c6345_g1_i1	149.866	125.846	118.502	131.405	11.32	10.032	8.605	9.98567
c86269_g1_i1	1.719	2.973	3.497	2.72967	0	0.229	0.082	0.103667
c10125_g1_i1	9.026	2.548	7.764	6.446	0	0.296	0.517	0.271
c62108_g1_i1	0	0	0.172	0.0573333	2.645	2.241	3.54	2.80867
c17215_g1_i1	0.288	0	0.111	0.133	8.357	9.097	9.394	8.94933
c45681_g1_i1	1.911	1.396	0.892	1.39967	0.31	0	0	0.103333
c5757_g1_i1	4.723	8.333	8.757	7.271	0	1.087	1.924	1.00367
c14293_g1_i1	23.243	36.184	35.19	31.539	3.808	3.156	3.64	3.53467
c15246_g1_i1	0.361	0.435	0.213	0.336333	2.335	2.422	5.01	3.25567
c42798_g1_i1	0.12	0.455	0.436	0.337	2.532	1.106	1.398	1.67867
c93351_g1_i1	0.709	0.425	0.416	0.516667	2.664	2.365	2.097	2.37533
c93909_g1_i1	0	0	0	0	0.994	1.879	3.032	1.96833
c62839_g1_i1	0	0	0	0	1.069	1.249	0.98	1.09933
c30325_g1_i2	11.045	9.466	9.243	9.918	2.542	2.212	1.924	2.226
c28806_g1_i2	0.156	0.222	0.405	0.261	4.258	4.835	6.662	5.25167
c28924_g2_i1	4.026	5.097	6.122	5.08167	38.473	34.072	39.211	37.252
c51990_g1_i1	0	0	0	0	1.088	0.791	0.808	0.895667
c3612_g1_i1	3.065	2.154	1.682	2.30033	0.45	0.277	0.908	0.545
c93092_g1_i1	0.228	0.425	0.476	0.376333	3.236	1.974	3.15	2.78667
c9362_g1_i1	7.884	7.736	6.568	7.396	1.276	1.602	1.67	1.516
c28408_g1_i1	0.769	0.617	0.699	0.695	55.271	61.593	63.382	60.082
c57207_g1_i1	0	0.142	0	0.0473333	0.938	1.449	1.888	1.425
c15239_g1_i1	0	0.283	0.162	0.148333	1.951	1.554	2.278	1.92767
c68268_g1_i1	0.252	0.597	0	0.283	1.979	1.335	2.006	1.77333
c94644_g1_i1	0.228	0.142	0.264	0.211333	3.095	0.944	1.67	1.903
c48885_g1_i1	0	0	0	0	0.703	1.211	0.79	0.901333
c21011_g1_i2	10.155	8.778	10.784	9.90567	1.904	1.478	1.752	1.71133
c36862_g1_i1	0.865	0.354	1.186	0.801667	0	0	0	0
c69228_g1_i1	101.12	63.722	73.015	79.2857	19.565	18.261	15.385	17.737
c22339_g1_i1	18.304	14.168	15.426	15.966	76.036	80.846	70.099	75.6603
c70061_g1_i1	0	0	0	0	2.251	2.441	1.77	2.154
c4507_g1_i1	4.867	3.883	5.169	4.63967	1.088	1.078	1.162	1.10933
c35926_g1_i1	0.312	0.374	0.537	0.407667	2.364	1.936	1.489	1.92967
c48398_g1_i1	2.848	3.155	4.622	3.54167	0.328	0.114	0.1	0.180667
c85360_g1_i1	0.433	0.445	0.578	0.485333	3.283	3.49	3.122	3.29833
c24856_g1_i2	6.009	5.026	5.463	5.49933	0.994	1.087	0.79	0.957
c30443_g1_i1	3.69	2.336	2.128	2.718	11.827	13.303	11.191	12.107
c91222_g1_i1	0.18	0.283	0.436	0.299667	2.917	2.165	5.092	3.39133
c80829_g1_i1	1.286	0.88	1.409	1.19167	0.131	0.2	0	0.110333
c18218_g1_i3	2.043	1.648	2.412	2.03433	0.206	0.105	0.381	0.230667
c11981_g1_i1	4.819	4.409	3.223	4.15033	0.966	0.906	0.962	0.944667
c49094_g1_i1	1.454	1.315	1.682	1.48367	0	0	0	0
c63118_g1_i1	0.457	0	0.669	0.375333	2.954	2.394	1.017	2.12167
c60359_g1_i1	0.252	0	0.142	0.131333	2.213	1.144	1.107	1.488
c17245_g1_i1	14.554	14.745	14.189	14.496	120.633	138.739	123.814	127.729
c34239_g1_i1	0.565	0	0.111	0.225333	2.429	1.182	0.98	1.53033
c54221_g1_i1	0	0	0.111	0.037	0.957	0.658	0.88	0.831667
c42292_g1_i1	0.745	0.303	0.142	0.396667	1.426	1.583	2.242	1.75033
c5896_g1_i1	20.07	18.213	18.223	18.8353	3.977	3.319	3.086	3.46067
c58723_g1_i1	2.548	2.134	1.571	2.08433	0.76	0.143	0.608	0.503667
c80945_g1_i1	0.529	0.324	0.233	0.362	3.677	1.736	2.587	2.66667
c10812_g1_i2	2.223	1.689	1.105	1.67233	0.563	0.296	0.145	0.334667
c6228_g1_i1	0	0	0.152	0.0506667	2.523	2.069	2.324	2.30533
c65124_g1_i1	0	0	0	0	1.801	1.202	1.425	1.476
c25867_g1_i1	3.005	2.488	2.919	2.804	23.588	26.148	24.616	24.784
c47653_g1_i1	2.944	1.729	0.831	1.83467	0	0	0	0
c18855_g1_i1	14.001	22.127	15.771	17.2997	0.91	0.944	1.398	1.084
c29084_g1_i2	81.543	57.502	60.346	66.4637	4.258	3.872	5.373	4.501
c25165_g1_i1	17.679	14.785	16.135	16.1997	2.626	3.252	3.24	3.03933
c26453_g1_i1	1.238	1.294	1.155	1.229	4.999	7.314	6.181	6.16467
c24395_g1_i1	3.425	3.297	3.902	3.54133	0.141	0.153	0.182	0.158667
c65009_g1_i1	0.505	0.617	0.709	0.610333	3.039	2.813	2.423	2.75833
c1236_g1_i2	1.815	1.517	2.291	1.87433	0.516	0.448	0.209	0.391
c61300_g1_i1	0.517	0.212	1.014	0.581	7.034	3.28	4.402	4.90533
c25392_g1_i1	24.589	14.917	16.399	18.635	3.067	3.023	2.723	2.93767
c6491_g1_i2	3.173	2.599	1.845	2.539	0.91	0.286	0.163	0.453
c52371_g1_i1	0.324	0.587	0.375	0.428667	2.073	2.146	2.614	2.27767
c2709_g1_i1	0	0	0	0	1.125	0.82	2.079	1.34133
c77776_g1_i1	0.493	0.303	0.213	0.336333	1.688	1.392	1.098	1.39267
c87042_g1_i1	0	0.253	0.122	0.125	1.866	1.411	3.286	2.18767
c75078_g1_i1	0.397	0.496	0.517	0.47	2.213	3.013	1.225	2.15033
c58988_g1_i1	0	0	0.152	0.0506667	1.857	3.528	4.175	3.18667
c13772_g1_i1	55.428	59.687	53.575	56.23	0.272	0.706	0	0.326
c182_g1_i1	0.276	0.152	0.213	0.213667	2.345	2.937	3.168	2.81667
c17346_g1_i1	57.675	137.84	160.766	118.76	4.052	6.294	11.173	7.173
c18000_g1_i1	4.242	3.297	3.487	3.67533	0.431	0.83	0.345	0.535333
c82585_g1_i1	0.577	1.193	2.625	1.465	0	0	0	0
c75012_g1_i1	0	0	0	0	1.21	0.629	0.227	0.688667
c83020_g1_i1	2.632	4.541	1.845	3.006	0.234	0.124	0	0.119333
c16686_g1_i1	0	0	0	0	0.563	0.286	0.98	0.609667
c11332_g1_i1	19.626	17.415	16.936	17.9923	130.941	119.677	120.91	123.843
c10674_g1_i1	0.156	0.475	0.365	0.332	1.566	1.173	2.251	1.66333
c17549_g1_i1	12.15	12.287	12.477	12.3047	1.482	2.527	1.516	1.84167
c75745_g1_i1	0.12	0.142	0.284	0.182	1.651	0.706	1.253	1.20333
c38840_g1_i1	0.288	0.445	0.517	0.416667	1.782	1.535	2.187	1.83467
c53529_g1_i1	0.228	0.03	0.223	0.160333	1.388	0.763	1.452	1.201
c34565_g1_i1	0.12	0.91	0.872	0.634	5.337	3.605	5.373	4.77167
c48391_g1_i1	0	0.263	0	0.0876667	2.626	1.812	3.549	2.66233
c16971_g1_i1	194.838	165.529	178.675	179.681	16.638	16.764	15.975	16.459
c25122_g1_i1	7.595	6.745	7.003	7.11433	1.538	1.697	1.144	1.45967
c45245_g1_i1	0.421	0.314	0.203	0.312667	0.816	1.449	1.57	1.27833
c85894_g1_i1	0.349	0.637	0.476	0.487333	3.489	3.023	2.777	3.09633
c17478_g1_i1	1.358	1.709	1.703	1.59	0.291	0.429	0.309	0.343
c83517_g1_i1	0	0	0	0	0.844	0.877	1.434	1.05167
c32496_g1_i1	0	0	0	0	1.66	1.507	1.906	1.691
c21007_g1_i2	2.776	1.264	2.027	2.02233	6.031	10.385	9.412	8.60933
c10728_g1_i1	0.517	0.698	0.264	0.493	2.542	1.573	2.006	2.04033
c76757_g1_i1	0.204	0.485	0.578	0.422333	6.275	5.502	6.072	5.94967
c35003_g1_i1	1.61	1.861	0.943	1.47133	8.085	9.46	8.514	8.68633
c6363_g1_i1	133.918	151.907	162.033	149.286	3.77	4.072	5.21	4.35067
c77179_g1_i1	1.142	1.163	1.358	1.221	0.066	0.105	0.245	0.138667
c7229_g1_i1	0.084	0.162	0.466	0.237333	1.426	1.593	0.79	1.26967
c78959_g1_i1	3.834	1.932	2.534	2.76667	0	0	0	0
c63193_g1_i1	0.168	0	0.101	0.0896667	1.407	1.755	2.587	1.91633
c80294_g1_i1	0	0	0	0	2.542	1.64	0.971	1.71767
c93800_g1_i1	0.493	0.101	0.193	0.262333	1.191	1.097	1.697	1.32833
c18230_g2_i1	1.875	0.991	1.024	1.29667	0.216	0.172	0.399	0.262333
c36736_g1_i1	2.464	0.951	1.297	1.57067	0.178	0.095	0	0.091
c14829_g2_i1	0.144	0.415	0.527	0.362	5.28	5.13	3.522	4.644
c3497_g1_i1	3.113	2.953	2.666	2.91067	0.741	0.124	0	0.288333
c3907_g1_i1	4.459	2.68	4.277	3.80533	0.797	0.458	0.808	0.687667
c13497_g1_i1	6.898	5.997	5.838	6.24433	0	0.01	0	0.00333333
c53760_g1_i1	3.678	2.993	3.304	3.325	0.816	0.734	0.644	0.731333
c9807_g1_i1	5.096	9.749	8.787	7.87733	1.182	0.944	1.67	1.26533
c21447_g1_i1	2.175	1.942	1.541	1.886	8.835	8.239	7.761	8.27833
c42924_g1_i1	1.19	1.133	1.095	1.13933	0.413	0.067	0.127	0.202333
c8989_g1_i1	144.686	116.299	119.323	126.769	16.742	18.118	13.179	16.013
c75466_g1_i1	2.524	3.59	1.774	2.62933	0.816	0.563	0.372	0.583667
c66000_g1_i1	0	0	0	0	3.189	1.65	1.334	2.05767
c32473_g1_i1	0.901	0.627	0.973	0.833667	3.245	3.328	3.721	3.43133
c59281_g1_i1	2.824	1.183	1.51	1.839	0	0	0	0
c27267_g1_i2	596.206	590.02	630.435	605.554	25.23	28.646	30.697	28.191
c43921_g1_i1	0.24	0.152	0.213	0.201667	2.185	1.345	2.659	2.063
c23415_g1_i1	19.698	15.392	17.22	17.4367	65.362	74.171	77.406	72.313
c24087_g1_i2	2.163	3.428	4.368	3.31967	17.661	9.298	15.385	14.1147
c14860_g1_i1	0.349	0.576	0.142	0.355667	4.099	2.022	4.293	3.47133
c63056_g1_i1	4.387	5.582	3.932	4.63367	0	0	0.681	0.227
c93340_g1_i1	2.115	3.327	3.497	2.97967	0.206	0	0.581	0.262333
c39916_g1_i1	1.839	1.335	0.639	1.271	0	0	0	0
c29355_g2_i4	6.874	11.407	14.027	10.7693	1.857	1.726	1.779	1.78733
c30993_g1_i13	4.783	5.613	5.818	5.40467	1.097	0.734	1.098	0.976333
c62300_g1_i1	2.307	1.851	1.105	1.75433	0.113	0.124	0.218	0.151667
c67538_g1_i1	0	0	0	0	2.016	1.631	1.861	1.836
c52091_g1_i1	0.24	0.576	0.274	0.363333	1.904	1.678	2.451	2.011
c221_g1_i1	1.238	2.832	3.578	2.54933	0	0	0.726	0.242
c78647_g1_i1	0.288	0.182	0.223	0.231	1.81	0.61	1.743	1.38767
c13087_g1_i1	0.108	0.061	0.122	0.097	1.866	0.791	1.325	1.32733
c76161_g1_i1	5.685	4.156	6.274	5.37167	0.788	0.134	0.245	0.389
c32451_g1_i1	5.144	4.025	3.983	4.384	0.619	0.629	0.799	0.682333
c5364_g1_i1	0.264	1.81	1.743	1.27233	4.821	5.226	7.561	5.86933
c39168_g1_i1	0	0.182	0.182	0.121333	2.973	4.234	3.413	3.54
c44813_g1_i1	0.865	0.212	0.517	0.531333	1.932	2.174	2.133	2.07967
c26583_g1_i2	0.601	0.425	0.649	0.558333	10.401	11.51	10.992	10.9677
c11974_g1_i1	6.694	5.855	4.53	5.693	0.919	0.83	0.508	0.752333
c68569_g1_i1	0	0	0.223	0.0743333	1.529	3.013	1.407	1.983
c40795_g1_i1	3.209	4.217	3.598	3.67467	0	0	0	0
c22958_g2_i2	3.762	3.995	4.753	4.17	0.788	0.448	0.508	0.581333
c67178_g1_i1	0.216	0.263	0.324	0.267667	1.06	1.373	0.98	1.13767
c27213_g1_i1	2.199	2.356	2.189	2.248	16.395	10.499	11.482	12.792
c13645_g1_i1	4.471	4.308	4.652	4.477	25.595	25.795	25.251	25.547
c46449_g1_i1	0.577	1.062	1.926	1.18833	0	0.086	0.145	0.077
c7536_g1_i1	3.894	2.963	3.101	3.31933	0.422	0.219	0.39	0.343667
c1612_g1_i1	25.406	13.926	14.189	17.8403	0	0	0.254	0.0846667
c5700_g1_i1	0	0.324	0.122	0.148667	1.998	1.535	1.843	1.792
c11739_g1_i1	0.108	0.182	0.152	0.147333	10.861	9.603	8.015	9.493
c60027_g1_i1	0	0.587	0.426	0.337667	3.714	2.432	1.262	2.46933
c75275_g1_i1	0	0	0	0	1.276	1.078	1.062	1.13867
c5123_g1_i1	0.949	1.224	1.064	1.079	6.978	5.264	5.773	6.005
c44516_g1_i1	0.264	0.405	0.943	0.537333	2.167	1.354	3.594	2.37167
c84242_g1_i1	0	0	0.345	0.115	0.957	1.736	2.414	1.70233
c17370_g1_i2	112.97	77.01	79.704	89.8947	0.234	0.973	0.218	0.475
c24915_g1_i6	3.81	5.178	5.706	4.898	0.994	0.763	1.071	0.942667
c39711_g1_i1	0	0	0	0	1.482	0.61	0.408	0.833333
c39862_g1_i1	0.998	1.578	1.52	1.36533	0	0	0	0
c13604_g1_i1	0.24	0.738	0.426	0.468	5.365	5.407	6.726	5.83267
c54539_g1_i1	2.776	1.83	1.875	2.16033	0.46	0.257	0.272	0.329667
c76592_g1_i1	8.112	5.309	5.372	6.26433	1.182	1.745	1.035	1.32067
c74382_g1_i1	1.07	2.437	2.463	1.99	0.263	0.181	0.245	0.229667
c47449_g1_i1	0.817	1.891	0.953	1.22033	0	0.21	0	0.07
c18220_g1_i1	215.34	224.336	244.727	228.134	4.061	3.605	4.684	4.11667
c83631_g1_i1	1.19	0.93	1.399	1.173	0	0	0.381	0.127
c35014_g1_i1	0	0.233	0.071	0.101333	1.229	1.802	1.788	1.60633
c15824_g1_i1	0.877	1.032	1.084	0.997667	8.629	7.562	7.497	7.896
c83487_g1_i1	0.853	1.032	0.618	0.834333	0	0	0	0
c16031_g1_i1	49.034	40.219	41.768	43.6737	5.871	6.742	7.025	6.546
c26774_g1_i3	0.673	0.405	0.517	0.531667	2.457	2.27	1.815	2.18067
c73551_g1_i1	0	0	0.203	0.0676667	3.395	2.641	2.342	2.79267
c43784_g1_i1	0.337	0	0.193	0.176667	3.179	1.926	1.706	2.27033
c31523_g1_i2	0.397	0	0	0.132333	1.848	2.556	2.269	2.22433
c75754_g1_i1	2.548	3.934	4.085	3.52233	0.9	0.372	0.499	0.590333
c48594_g1_i1	2.956	4.672	6.922	4.85	0.778	0.801	0.953	0.844
c12734_g1_i1	0.517	0.617	0.537	0.557	2.523	3.185	2.968	2.892
c7219_g1_i1	0.433	0.263	0.426	0.374	2.223	3.099	2.051	2.45767
c68764_g1_i1	7.752	6.978	4.409	6.37967	0.263	0.134	0	0.132333
c74867_g1_i1	0.949	1.406	1.429	1.26133	0	0.401	0.1	0.167
c86092_g1_i1	4.459	2.852	2.737	3.34933	0.891	0.648	0.599	0.712667
c9503_g1_i1	1.13	2.164	1.632	1.642	0.31	0.105	0.281	0.232
c12585_g1_i1	1.37	0.243	0.568	0.727	3.001	3.357	2.324	2.894
c42894_g1_i1	0	0.334	0.486	0.273333	5.965	4.663	5.691	5.43967
c23655_g1_i2	3.017	2.872	2.625	2.838	13.637	18.385	17.227	16.4163
c63966_g1_i1	0	0.04	0	0.0133333	0.403	0.534	0.554	0.497
c39953_g1_i1	0.757	0.445	1.277	0.826333	5.018	5.655	3.259	4.644
c4525_g1_i1	0.517	0.061	0.182	0.253333	1.613	1.669	2.26	1.84733
c3471_g1_i1	0	0	0	0	0.619	0.753	1.044	0.805333
c71921_g1_i1	1.61	1.456	1.551	1.539	0.216	0.114	0	0.11
c78077_g1_i1	0	0.364	0.345	0.236333	1.913	1.612	2.197	1.90733
c85742_g1_i1	0	0	0.101	0.0336667	6.096	5.064	5.537	5.56567
c25789_g1_i3	3.257	2.164	1.916	2.44567	14.631	20.474	17.808	17.6377
c9956_g1_i1	10.648	10.78	7.064	9.49733	1.304	2.813	2.197	2.10467
c54324_g1_i1	0.853	0.849	1.632	1.11133	0	0	0	0
c7494_g1_i1	0.324	0.202	0.193	0.239667	1.876	1.001	0.735	1.204
c57500_g1_i1	1.298	1.699	1.307	1.43467	0.3	0.391	0	0.230333
c5761_g1_i1	0.312	0.475	0.568	0.451667	2.467	2.365	2.923	2.585
c49709_g1_i1	0	0.162	0.152	0.104667	2.589	1.116	1.588	1.76433
c64222_g1_i1	0	0	0	0	2.232	2.956	3.994	3.06067
c23475_g1_i1	1.815	1.355	1.378	1.516	9.604	10.785	7.906	9.43167
c17031_g1_i1	1.154	0.87	0.639	0.887667	4.464	5.75	5.047	5.087
c73622_g1_i1	0	0.293	0.274	0.189	1.341	2.594	2.124	2.01967
c28613_g2_i1	37.545	40.31	40.713	39.5227	3.789	4.291	3.613	3.89767
c42791_g1_i1	0	0	0	0	4.014	2.079	6.817	4.30333
c16327_g1_i1	0.481	0.93	0.426	0.612333	5.29	3.996	6.789	5.35833
c29190_g2_i3	0.312	1.133	1.095	0.846667	8.788	5.197	8.323	7.436
c54776_g1_i1	0.24	0.243	0.426	0.303	1.698	1.659	2.215	1.85733
c21752_g2_i5	0.397	0.394	0.284	0.358333	6.772	6.58	6.617	6.65633
c74633_g1_i1	1.322	1.628	1.378	1.44267	0.169	0.305	0.227	0.233667
c33386_g1_i1	1.358	0.324	0.932	0.871333	5.609	4.577	2.578	4.25467
c78588_g1_i1	0.397	0.617	0.233	0.415667	2.617	0.849	2.106	1.85733
c5121_g1_i1	0.457	0.496	0.689	0.547333	4.568	3.042	4.566	4.05867
c18002_g1_i1	0.625	0.455	0.547	0.542333	2.814	2.708	2.414	2.64533
c61647_g1_i1	0	0	0	0	2.063	2.012	2.015	2.03
c70907_g1_i1	0	0	0	0	2.185	0.992	1.507	1.56133
c37609_g1_i1	2.62	2.862	2.534	2.672	0	0	0	0
c49385_g1_i1	0.144	0.354	0.172	0.223333	1.97	1.745	2.133	1.94933
c26636_g1_i4	2.632	2.134	2.088	2.28467	9.951	7.123	11.309	9.461
c93928_g1_i1	0.613	0	0	0.204333	3.17	2.146	2.469	2.595
c57602_g1_i1	4.134	5.168	5.666	4.98933	0.281	0.181	0.254	0.238667
c69054_g1_i1	0	0.182	0.172	0.118	2.167	2.613	1.988	2.256
c22192_g1_i1	138.797	124.47	131.404	131.557	12.343	13.76	12.626	12.9097
c47886_g1_i1	0.769	0.475	0.456	0.566667	1.623	2.661	2.296	2.19333
c7169_g1_i1	0.108	0.131	0.061	0.1	4.774	4.892	4.438	4.70133
c11963_g1_i1	0.613	0.718	0.851	0.727333	3.47	3.156	3.504	3.37667
c91351_g1_i1	4.531	2.882	1.703	3.03867	0.291	0.763	0	0.351333
c30404_g1_i2	4.435	7.12	7.926	6.49367	0.61	0.334	0.526	0.49
c26081_g1_i12	723.346	458.026	479.855	553.742	3.423	4.644	5.21	4.42567
c85832_g1_i1	1.983	1.537	1.764	1.76133	0.403	0.381	0.3	0.361333
c584_g1_i1	0.733	0.354	0.77	0.619	3.067	3.185	2.151	2.801
c77758_g1_i1	0.757	0	0.213	0.323333	2.654	3.214	3.531	3.133
c61922_g1_i1	4.098	4.035	4.297	4.14333	0.478	0.401	0.172	0.350333
c4602_g1_i1	6.598	6.351	5.412	6.12033	0.835	1.182	0.826	0.947667
c5854_g1_i1	5.18	7.423	7.47	6.691	1.013	1.182	1.761	1.31867
c16292_g1_i1	5.432	7.807	9.233	7.49067	1.988	1.583	1.706	1.759
c25473_g1_i3	75.053	55.803	59.15	63.3353	13.103	11.72	8.405	11.076
c69557_g1_i1	3.762	1.112	2.321	2.39833	0.244	0.124	0	0.122667
c63675_g1_i1	1.755	1.224	1.003	1.32733	0	0	0	0
c94051_g1_i1	0.228	0	0.264	0.164	1.266	1.221	1.334	1.27367
c28397_g1_i1	0.012	0.04	0.03	0.0273333	16.545	17.632	15.893	16.69
c27478_g1_i1	5.636	4.268	4.318	4.74067	22.547	24.021	19.769	22.1123
c2924_g1_i1	2.752	3.944	4.703	3.79967	0.159	0.496	0.436	0.363667
c19041_g1_i2	22.75	30.066	30.142	27.6527	0.216	0.305	0.136	0.219
c25645_g1_i1	0.949	0.799	0.902	0.883333	5.637	6.17	6.236	6.01433
c54407_g1_i1	1.334	1.75	2.909	1.99767	0.422	0.105	0.191	0.239333
c17815_g1_i1	4.591	4.692	4.551	4.61133	0.966	1.163	0.98	1.03633
c66262_g1_i1	0.192	0.233	0.284	0.236333	1.885	1.383	2.16	1.80933
c20213_g1_i1	2857.45	2433.32	2507.23	2599.33	680.12	653.169	546.051	626.447
c3268_g1_i1	0	0	0	0	5.712	5.674	4.057	5.14767
c10039_g1_i1	0.841	0.819	0.476	0.712	5.027	4.711	4.665	4.801
c30311_g1_i1	0.709	0.445	0.416	0.523333	6.715	6.628	5.41	6.251
c76009_g1_i1	0	0	0.111	0.037	1.294	0.391	0.418	0.701
c52149_g1_i1	0.517	0.303	0.446	0.422	3.264	1.478	4.693	3.145
c17078_g1_i1	1.202	0.455	0.598	0.751667	3.93	4.93	5.5	4.78667
c2862_g1_i1	0	0.344	0.334	0.226	6.762	4.854	8.759	6.79167
c61018_g1_i1	3.906	3.661	4.003	3.85667	20.362	20.531	23.009	21.3007
c12280_g1_i1	6.706	11.61	10.358	9.558	1.191	0.877	0.826	0.964667
c89866_g1_i1	1.731	1.547	1.987	1.755	0	0.477	0	0.159
c29162_g1_i1	4.351	4.268	3.963	4.194	15.213	18.166	16.982	16.787
c30752_g1_i2	10.179	12.024	11.301	11.168	1.791	1.583	1.452	1.60867
c12927_g1_i1	23.7	21.713	24.315	23.2427	1.05	0.849	1.652	1.18367
c15910_g1_i1	0.577	0.829	0.831	0.745667	5.346	5.598	5.21	5.38467
c26973_g1_i1	9.939	12.52	12.71	11.723	1.229	1.249	1.579	1.35233
c44370_g1_i1	2.127	2.933	2.007	2.35567	0.553	0	0	0.184333
c25581_g1_i2	0.973	1.315	1.419	1.23567	6.481	5.741	7.025	6.41567
c34016_g1_i1	0.457	0.061	0.051	0.189667	1.416	1.392	2.469	1.759
c47079_g1_i1	4.146	1.841	2.747	2.91133	0.272	0	0	0.0906667
c7526_g1_i1	1.442	0.961	1.155	1.186	7.588	7.696	9.331	8.205
c16262_g1_i1	0	0.131	0.122	0.0843333	6.425	4.558	5.909	5.63067
c9759_g1_i1	2.5	5.501	4.743	4.248	1.688	0.877	0.517	1.02733
c65143_g1_i1	0	0	0	0	3.742	6.027	4.012	4.59367
c93407_g1_i1	0	0.293	0.416	0.236333	2.711	1.602	1.071	1.79467
c85499_g1_i1	0.312	0	0.091	0.134333	1.397	1.449	1.289	1.37833
c61723_g1_i1	0.433	0.253	0.963	0.549667	3.667	3.28	3.367	3.438
c79289_g1_i1	1.382	0.839	0.709	0.976667	0	0	0	0
c64858_g1_i1	0.264	0	0.446	0.236667	2.907	4.415	4.584	3.96867
c109_g1_i1	0.913	0.718	0.365	0.665333	3.602	3.662	2.805	3.35633
c42887_g1_i1	5.721	1.79	2.149	3.22	0	0.153	0.826	0.326333
c87924_g1_i1	2.668	4.126	4.814	3.86933	0.581	0.572	1.207	0.786667
c84940_g1_i1	0.337	0	0.193	0.176667	1.604	1.802	1.715	1.707
c3203_g1_i1	0.349	0	0.203	0.184	18.477	18.862	22.574	19.971
c34248_g1_i1	5.973	8.95	9.071	7.998	0.797	0.62	1.525	0.980667
c14623_g1_i2	0.757	1.911	1.5	1.38933	8.15	5.731	6.59	6.82367
c30325_g1_i1	10.973	8.818	9	9.597	2.542	2.336	2.06	2.31267
c51092_g1_i1	0.757	0.667	0.213	0.545667	2.654	6.57	2.442	3.88867
c92915_g1_i1	3.089	1.214	1.824	2.04233	0.703	0.315	0.281	0.433
c43885_g1_i1	4.915	3.347	3.223	3.82833	0.497	0.343	0.154	0.331333
c43789_g1_i1	0.132	0.04	0.122	0.098	1.679	0.734	0.998	1.137
c33218_g1_i1	7.68	5.067	5.848	6.19833	0.46	0.677	0.526	0.554333
c63988_g1_i1	4.699	3.681	2.97	3.78333	0.628	0.982	0.436	0.682
c35532_g1_i1	0	0	0	0	0.722	1.125	1.116	0.987667
c86135_g1_i1	1.082	0.485	0.527	0.698	1.707	3.109	3.059	2.625
c91694_g1_i1	3.341	2.316	4.155	3.27067	0.206	0	0.191	0.132333
c25712_g1_i2	0.877	0.829	0.902	0.869333	11.921	10.509	9.458	10.6293
c50142_g1_i1	0.649	0.384	0.365	0.466	4.08	3.957	2.578	3.53833
c34788_g1_i1	0.12	0.516	1.064	0.566667	4.596	3.395	5.491	4.494
c1288_g1_i1	8.341	6.28	6.213	6.94467	0.253	0.391	0.935	0.526333
c92466_g1_i1	0.108	0.071	0.061	0.08	0.816	1.03	0.581	0.809
c24750_g1_i1	2.788	2.71	3.132	2.87667	11.921	11.567	13.452	12.3133
c73152_g1_i1	0.192	0.354	0	0.182	1.585	1.316	1.461	1.454
c33534_g1_i1	0	0	0	0	0.46	0.629	1.262	0.783667
c65528_g1_i1	0	0.435	0.416	0.283667	4.643	1.65	2.133	2.80867
c37591_g1_i1	0	0	0.385	0.128333	4.305	2.231	1.734	2.75667
c47487_g1_i1	3.69	4.409	4.125	4.07467	0.563	0.753	0.218	0.511333
c69176_g1_i1	3.353	2.66	3.517	3.17667	0.769	0.629	0.663	0.687
c76301_g1_i1	0.18	0.233	0.831	0.414667	3.892	2.842	4.003	3.579
c19969_g1_i1	0.565	0.769	0.243	0.525667	9.923	11.586	8.396	9.96833
c4033_g1_i1	0.337	0.394	0	0.243667	3.977	2.88	3.413	3.42333
c64228_g1_i1	0	0	0.122	0.0406667	2.617	2.441	1.443	2.167
c51718_g1_i1	0.24	0	0.132	0.124	1.51	0.982	1.743	1.41167
c57765_g1_i1	4.146	4.976	5.088	4.73667	0.347	0.648	0.644	0.546333
c49651_g1_i1	0	0.071	0.071	0.0473333	2.72	1.84	2.069	2.20967
c13757_g1_i1	7119	5635.36	5905.35	6219.9	1362.16	1605.97	1485.11	1484.41
c38781_g1_i1	3.413	2.619	2.199	2.74367	0.141	1.049	0.263	0.484333
c45815_g1_i1	0.853	0.435	0.699	0.662333	2.945	3.452	3.304	3.23367
c4044_g1_i1	0	0.131	0.375	0.168667	7.072	5.636	6.19	6.29933
c38427_g1_i1	0.204	0.384	0.73	0.439333	4.061	3.938	2.796	3.59833
c42864_g1_i1	0.361	0.212	0	0.191	8.554	1.917	3.15	4.54033
c393_g1_i1	0.505	0.344	0.203	0.350667	3.733	4.329	4.493	4.185
c7685_g1_i1	4.014	4.055	4.105	4.058	14.19	17.642	19.134	16.9887
c7326_g1_i1	0.445	0.546	0.264	0.418333	3.236	2.613	1.824	2.55767
c89358_g1_i1	3.401	2.063	2.564	2.676	0.807	0.582	0.145	0.511333
c16703_g1_i1	0.18	0.152	0.233	0.188333	3.939	3.557	4.375	3.957
c13023_g1_i1	25.262	22.056	23.19	23.5027	6.762	3.681	4.783	5.07533
c4706_g1_i1	1.947	2.306	2.605	2.286	0.525	0.601	0.39	0.505333
c63054_g1_i1	0.385	0	0.223	0.202667	5.459	2.67	2.787	3.63867
c63_g1_i1	1.178	1.021	1.47	1.223	0.094	0.105	0.091	0.0966667
c50452_g1_i1	1.514	1.78	1.49	1.59467	0	0	0.272	0.0906667
c33852_g1_i1	2.572	1.123	1.895	1.86333	0	0.286	0.345	0.210333
c5810_g1_i1	346.915	254.958	265.96	289.278	2.373	3.414	2.305	2.69733
c88985_g1_i1	7.415	6.29	7.044	6.91633	0	0	0	0
c91964_g1_i1	0.276	1.032	0.416	0.574667	1.829	3.08	3.05	2.653
c74436_g1_i1	2.223	0.839	1.987	1.683	0.206	0.134	0.281	0.207
c21011_g1_i1	9.663	7.413	10.46	9.17867	2.232	1.793	2.124	2.04967
c21972_g1_i1	1.803	1.173	1.409	1.46167	7.297	8.287	7.388	7.65733
c77828_g1_i1	0.156	0	0	0.052	1.548	1.202	0.472	1.074
c47602_g1_i1	1.995	2.326	3.02	2.447	0.675	0.42	0.499	0.531333
c79362_g1_i1	3.605	3.438	4.916	3.98633	0.938	0.544	1.189	0.890333
c18587_g1_i1	17.522	15.341	16.602	16.4883	2.589	2.174	1.189	1.984
c2569_g1_i1	0	0	0	0	2.542	1.011	1.616	1.723
c26467_g1_i2	8.509	11.205	11.159	10.291	0.216	0.219	0.399	0.278
c95052_g1_i1	0	0.344	0.111	0.151667	1.538	1.278	1.833	1.54967
c3660_g1_i1	1.142	0.657	1.014	0.937667	4.005	3.357	4.112	3.82467
c57296_g1_i1	1.334	1.042	0.892	1.08933	0	0.238	0.145	0.127667
c25085_g1_i1	2.223	1.739	1.125	1.69567	15.26	16.802	13.388	15.15
c54430_g1_i1	5.576	4.51	4.794	4.96	1.407	1.135	0.644	1.062
c87081_g1_i1	3.942	4.247	7.642	5.277	0.3	0.572	0.182	0.351333
c30467_g1_i2	17.174	15.918	16.125	16.4057	2.87	4.568	4.057	3.83167
c74788_g1_i1	0.12	0.293	0.486	0.299667	1.829	1.545	1.688	1.68733
c16416_g1_i4	0	0	0	0	2.87	3.595	3.504	3.323
c2444_g1_i1	0.541	0.222	0.426	0.396333	2.204	2.203	1.489	1.96533
c31015_g1_i1	1.538	1.476	1.571	1.52833	7.297	7.314	7.334	7.315
c7804_g1_i2	0	0.061	0.061	0.0406667	1.838	1.202	1.543	1.52767
c12145_g1_i1	2.007	2.144	2.007	2.05267	0.6	0.229	0.554	0.461
c12880_g1_i1	0.685	0.273	0.446	0.468	3.423	3.729	3.15	3.434
c31072_g2_i2	15.708	25.899	26.179	22.5953	4.296	4.94	4.82	4.68533
c54382_g1_i1	6.983	4.945	5.655	5.861	0.31	0.486	0.862	0.552667
c28228_g1_i1	0.469	0.405	0.284	0.386	3.264	5.073	2.787	3.708
c55132_g1_i1	1.526	2.811	2.362	2.233	0.113	0.296	0.054	0.154333
c15323_g1_i1	2.993	1.092	1.277	1.78733	5.309	8.172	6.072	6.51767
c87571_g1_i1	0	0.475	0.172	0.215667	1.679	1.24	1.098	1.339
c31413_g1_i1	0.168	0.202	0	0.123333	4.286	2.918	4.684	3.96267
c83571_g1_i1	4.543	3.529	2.311	3.461	0	0.334	0.59	0.308
c29084_g1_i1	90.508	59.292	61.714	70.5047	3.686	3.223	4.711	3.87333
c65129_g1_i1	0.361	0.334	0.213	0.302667	1.744	1.211	1.47	1.475
c15746_g1_i1	4.038	2.953	2.483	3.158	0.488	0.505	0.908	0.633667
c76978_g1_i1	0.541	0.162	0.466	0.389667	2.167	2.813	2.396	2.45867
c58901_g1_i1	0	0	0.466	0.155333	2.157	3.128	2.977	2.754
c43814_g1_i1	0.673	0.101	0.497	0.423667	4.099	4.673	2.641	3.80433
c43197_g1_i1	0.589	0.121	0.061	0.257	1.36	1.573	1.316	1.41633
c6374_g1_i1	1.442	0.951	1.226	1.20633	5.158	5.169	5.21	5.179
c11638_g1_i1	6.37	4.915	4.723	5.336	34.646	33.824	33.484	33.9847
c57552_g1_i1	0.445	0.496	0.324	0.421667	3.273	3.004	2.015	2.764
c30783_g1_i3	0.709	1.183	0.993	0.961667	7.916	7.066	8.877	7.953
c33034_g1_i1	0	0.607	0.345	0.317333	3.367	3.071	2.95	3.12933
c38491_g1_i1	10.804	7.342	10.571	9.57233	0.244	0.381	0.227	0.284
c17316_g1_i1	8.905	6.149	8.179	7.74433	0.628	1.144	0.871	0.881
c38580_g1_i1	0	0	0	0	2.907	2.308	3.259	2.82467
c8129_g1_i1	6.61	7.029	11.514	8.38433	0.413	0.067	0.127	0.202333
c66140_g1_i1	3.798	3.438	3.537	3.591	0.328	0.505	1.198	0.677
c38742_g1_i1	0	0.445	0.639	0.361333	6.725	3.786	4.039	4.85
c8200_g1_i2	2.98	3.711	3.557	3.416	0.75	0.887	0.735	0.790667
c28142_g1_i16	10.3	11.256	12.254	11.27	1.473	1.402	2.124	1.66633
c21413_g1_i2	103.248	101.352	105.397	103.332	5.233	5.941	6.971	6.04833
c88720_g1_i1	0.12	0.222	0.284	0.208667	1.294	1.802	1.743	1.613
c38920_g1_i1	1.731	1.932	2.686	2.11633	0.797	0.505	0.245	0.515667
c43421_g1_i1	3.533	4.247	2.037	3.27233	0.6	0.21	0.372	0.394
c47793_g1_i1	0	0	0	0	2.12	0.82	0.59	1.17667
c15902_g1_i1	281.452	210.501	228.449	240.134	33.858	39.126	31.623	34.869
c92116_g1_i1	0	0	0	0	2.279	1.43	1.343	1.684
c48362_g1_i1	0	0.9	0	0.3	7.147	2.317	6.571	5.345
c22470_g1_i2	16.921	17.688	16.5	17.0363	2.467	1.983	1.597	2.01567
c33989_g1_i1	4.831	6.27	6.02	5.707	0.225	0.057	0.209	0.163667
c36809_g1_i1	3.401	1.112	2.128	2.21367	0	0.305	0	0.101667
c33043_g1_i1	2.259	1.921	1.723	1.96767	7.831	9.536	9.676	9.01433
c87095_g1_i1	2.271	1.568	1.946	1.92833	0.3	0.229	0.136	0.221667
c15959_g1_i2	49.214	34.02	32.473	38.569	278.417	267.218	245.632	263.756
c17677_g1_i1	597.108	489.447	502.224	529.593	52.823	56.558	69.391	59.5907
c26025_g2_i1	0.673	0.88	0.77	0.774333	3.011	5.436	4.929	4.45867
c44857_g1_i1	0.276	0.405	0.446	0.375667	1.988	2.069	2.605	2.22067
c69457_g1_i1	3.113	2.963	5.473	3.84967	0	0	0.281	0.0936667
c88527_g1_i1	7.812	4.713	5.118	5.881	1.266	1.621	0.826	1.23767
c16451_g1_i3	0.18	1.224	0.213	0.539	5.309	2.68	4.747	4.24533
c8483_g2_i1	1.19	0.718	0.416	0.774667	2.279	3.347	3.15	2.92533
c28736_g1_i1	0.733	1.284	2.078	1.365	6.509	9.288	9.44	8.41233
c20992_g1_i2	4.579	6.776	6.74	6.03167	0.319	0.391	0.844	0.518
c17023_g1_i1	13.316	13.015	11.585	12.6387	2.636	2.346	3.295	2.759
c2735_g1_i1	0.409	0.364	0.385	0.386	2.307	3.366	4.021	3.23133
c16341_g1_i1	0.409	0.597	0.193	0.399667	3.32	4.224	2.868	3.47067
c56032_g1_i1	0	0.324	0	0.108	1.435	0.963	0.79	1.06267
c11777_g1_i2	0.156	0.384	0	0.18	4.258	2.403	1.897	2.85267
c51761_g1_i1	0	0	0	0	3.161	0.896	2.641	2.23267
c23200_g1_i2	4.723	5.764	6.365	5.61733	25.239	23.268	26.44	24.9823
c76008_g1_i1	0	0	0	0	3.133	4.301	5.392	4.27533
c85455_g1_i1	0.276	0.061	0.385	0.240667	3.789	2.594	2.932	3.105
c35585_g1_i1	155.995	206.618	212	191.538	13.337	6.914	14.94	11.7303
c94721_g1_i1	0	0.202	0	0.0673333	2.026	1.612	1.988	1.87533
c16664_g1_i1	0.493	0.607	0.872	0.657333	7.006	6.818	4.729	6.18433
c29852_g1_i5	3.786	2.326	2.088	2.73333	12.877	10.289	14.051	12.4057
c20626_g1_i1	1.118	1.345	1.338	1.267	64.912	76.679	67.176	69.589
c65183_g1_i1	2.848	2.599	2.909	2.78533	0.291	0	0.399	0.23
c29433_g1_i4	5.24	4.531	4.936	4.90233	0.844	1.163	1.325	1.11067
c9847_g1_i2	1.514	0.688	1.318	1.17333	0	0.172	0.309	0.160333
c9300_g1_i1	1.118	0.162	0.963	0.747667	3.32	5.502	7.325	5.38233
c82247_g1_i1	0	0.485	0	0.161667	2.242	2.155	2.36	2.25233
c44737_g1_i1	14.29	11.731	12.254	12.7583	1.913	3.547	3.023	2.82767
c6126_g1_i1	38.47	51.404	48.629	46.1677	9.52	9.002	10.311	9.611
c92881_g1_i1	0	0	0	0	0.9	3.185	1.997	2.02733
c73129_g1_i1	1.31	1.578	1.642	1.51	0.178	0.362	0	0.18
c24087_g4_i3	0	0.566	0.132	0.232667	4.727	4.31	6.435	5.15733
c48044_g1_i1	0.264	0.162	0	0.142	2.326	2.298	2.532	2.38533
c45864_g1_i1	0.132	0.324	0.264	0.24	2.232	1.783	1.852	1.95567
c22220_g1_i1	21.38	31.573	33.781	28.9113	3.789	6.399	6.526	5.57133
c3131_g1_i1	3.533	4.298	2.818	3.54967	0.6	0.782	0.136	0.506
c12276_g1_i1	6.382	1.244	0.598	2.74133	0	0	0	0
c88830_g1_i1	0.937	0.455	0.436	0.609333	1.81	2.498	3.331	2.54633
c649_g1_i2	1.911	2.629	2.341	2.29367	0.516	0.067	0.354	0.312333
c25464_g1_i2	0.264	0.667	0.659	0.53	3.367	2.003	3.485	2.95167
c10389_g1_i1	0	0	0	0	2.195	1.964	2.659	2.27267
c32505_g1_i1	14.097	11.569	14.493	13.3863	0.188	1.116	0.517	0.607
c8153_g1_i2	0	0	0.03	0.01	6.378	8.516	7.933	7.609
c64056_g1_i1	0.3	0.364	0.264	0.309333	1.332	2.27	2.015	1.87233
c23619_g1_i3	4.795	6.209	5.696	5.56667	0.713	0.868	0.436	0.672333
c36259_g1_i1	6.862	7.656	6.132	6.88333	0.281	0.582	0.263	0.375333
c6981_g1_i1	0.288	0.263	0.507	0.352667	1.172	1.697	1.933	1.60067
c78645_g1_i1	0.901	1.072	1.196	1.05633	5.215	4.177	3.703	4.365
c10033_g1_i2	0.324	0.384	0.284	0.330667	2.12	1.278	1.561	1.653
c31773_g1_i1	5.228	4.015	2.807	4.01667	0.159	0.248	1.343	0.583333
c69595_g1_i1	3.149	2.387	2.24	2.592	0.066	0.134	0.354	0.184667
c32755_g1_i1	0.156	0	0.182	0.112667	4.052	4.329	4.856	4.41233
c2347_g1_i1	2.524	2.892	2.341	2.58567	0.366	0.467	0.708	0.513667
c37085_g1_i1	0	0.111	0.051	0.054	2.757	2.556	2.069	2.46067
c15054_g1_i1	4.278	14.805	13.652	10.9117	0.263	0.267	0	0.176667
c53903_g1_i1	3.041	2.872	3.01	2.97433	0.685	0.505	0.581	0.590333
c78133_g1_i1	2.091	1.032	2.372	1.83167	0	0	0.254	0.0846667
c42539_g1_i1	8.353	8.191	9.983	8.84233	2.082	1.554	2.133	1.923
c92249_g1_i1	2.115	6.998	7.247	5.45333	0	0.496	0.663	0.386333
c15571_g1_i2	0.421	0.384	0.243	0.349333	2.87	1.84	2.333	2.34767
c59844_g1_i1	0	0	0	0	1.688	2.632	0.69	1.67
c47188_g1_i1	0.216	0.263	0	0.159667	2.092	1.716	2.088	1.96533
c64976_g1_i1	0.192	0.233	0.213	0.212667	8.722	10.394	9.376	9.49733
c87579_g1_i1	0	0	0	0	4.765	5.426	3.504	4.565
c663_g1_i1	7.415	7.514	9.872	8.267	1.613	1.449	1.28	1.44733
c88253_g1_i1	1.562	0.961	1.541	1.35467	0.084	0	0	0.028
c52025_g1_i1	0.349	0	0.193	0.180667	2.711	1.545	1.498	1.918
c46193_g1_i1	3.545	2.609	1.885	2.67967	0.872	0.448	0.599	0.639667
c11061_g1_i1	4.242	5.987	5.747	5.32533	0.91	0.257	0.989	0.718667
c74998_g1_i1	0.288	0.222	0.264	0.258	1.81	1.125	1.28	1.405
c21863_g1_i1	8.064	9.334	10.176	9.19133	1.97	1.678	2.895	2.181
c26081_g1_i5	449.513	319.489	315.562	361.521	3.63	3.662	2.986	3.426
c33216_g1_i1	2.632	2.619	2.848	2.69967	0.694	0.124	0.218	0.345333
c16782_g1_i2	21.152	19.852	22.358	21.1207	2.41	2.47	1.942	2.274
c74482_g1_i1	0.697	0.688	0.578	0.654333	0.056	0.057	0.054	0.0556667
c92914_g1_i1	0.998	2.114	1.358	1.49	0.403	0.143	0.127	0.224333
c23224_g1_i1	36.03	39.461	39.487	38.326	4.408	5.216	4.084	4.56933
c17494_g1_i1	108.367	92.928	100.866	100.72	13.253	16.354	14.25	14.619
c54873_g1_i1	2.404	1.618	3.375	2.46567	0.188	0.191	0.172	0.183667
c13237_g1_i1	0	0.324	0	0.108	1.416	1.249	1.824	1.49633
c3769_g1_i1	0.805	0.162	0.395	0.454	1.632	2.317	1.298	1.749
c34417_g1_i1	2.271	1.487	1.987	1.915	0.385	0.458	0.2	0.347667
c19137_g1_i1	0.324	0.334	0.253	0.303667	9.342	7.133	10.592	9.02233
c23904_g1_i1	0.084	0.081	0.051	0.072	8.751	6.866	10.275	8.63067
c10948_g1_i1	0.925	0.384	0.507	0.605333	2.739	2.374	3.449	2.854
c18381_g1_i2	0.817	1.133	1.003	0.984333	10.195	7.276	10.547	9.33933
c58987_g1_i1	0	0	0	0	1.088	0.849	0.499	0.812
c25246_g1_i1	14.53	11.6	10.764	12.298	1.96	2.27	1.443	1.891
c50857_g1_i1	9.446	7.362	9.375	8.72767	0	0	0.1	0.0333333
c70494_g1_i1	0.228	0.142	0.264	0.211333	1.294	1.821	1.534	1.54967
c24095_g1_i2	1.49	1.608	1.399	1.499	5.656	7.133	5.156	5.98167
c44147_g1_i1	2.848	1.497	1.662	2.00233	10.701	9.984	9.848	10.1777
c56543_g1_i1	1.695	2.336	2.24	2.09033	0.234	0.124	0.717	0.358333
c23114_g1_i2	5.793	4.854	4.034	4.89367	1.66	0.648	0.89	1.066
c30849_g1_i2	4.254	5.4	5.493	5.049	21.469	19.129	24.389	21.6623
c36913_g1_i1	0	0	0	0	0.694	0.801	1.107	0.867333
c3153_g1_i1	0.469	0.546	0.436	0.483667	3.086	4.062	3.395	3.51433
c72865_g1_i1	1.911	3.752	3.456	3.03967	1.088	0.334	0.799	0.740333
c60691_g1_i1	0	0.233	0.446	0.226333	2.495	1.612	4.302	2.803
c33628_g1_i1	0	0	0.132	0.044	3.864	2.384	3.549	3.26567
c8833_g1_i1	0.697	0.566	0.405	0.556	1.135	2.88	3.122	2.379
c31760_g1_i1	0.216	0.405	0.77	0.463667	1.876	2.27	2.877	2.341
c29190_g2_i2	1.31	1.062	2.189	1.52033	12.38	6.837	11.818	10.345
c26491_g1_i1	247.861	223.931	227.406	233.066	23.663	26.329	23.236	24.4093
c30795_g4_i1	3.99	4.824	6.203	5.00567	27.724	18.3	22.329	22.7843
c83796_g1_i1	1.634	1.305	0.78	1.23967	0	0	0	0
c53008_g1_i1	2.115	2.7	2.189	2.33467	0.272	0	0	0.0906667
c78594_g1_i1	2.548	4.247	4.003	3.59933	18.946	14.943	19.469	17.786
c52288_g1_i1	3.678	2.528	1.459	2.555	0.225	0	0.209	0.144667
c58819_g1_i1	2.199	3.509	4.966	3.558	0.825	1.135	0.381	0.780333
c62681_g1_i1	3.281	6.189	6.476	5.31533	0.366	0	0.227	0.197667
c33027_g1_i1	2.716	2.548	2.706	2.65667	0.356	0.648	0.163	0.389
c52307_g1_i1	7.151	5.36	5.676	6.06233	0.741	0	0	0.247
c271_g1_i1	4.278	7.747	7.936	6.65367	1.369	0.62	1.262	1.08367
c77047_g1_i1	0	0.405	0.284	0.229667	3.423	1.526	3.358	2.769
c1321_g1_i1	7.235	7.736	7.966	7.64567	2.054	1.65	0.862	1.522
c60406_g1_i1	4.411	6.927	6.862	6.06667	0.291	0.448	0.526	0.421667
c63667_g1_i1	0.457	0.273	0.264	0.331333	3.255	1.402	2.333	2.33
c65803_g1_i1	0	0	0	0	0.853	0.944	0.445	0.747333
c63021_g1_i1	34.877	11.134	13.206	19.739	4.643	2.708	4.266	3.87233
c71866_g1_i1	2.728	2.286	2.412	2.47533	0.61	0	0	0.203333
c6321_g1_i1	4.026	3.641	3.345	3.67067	1.463	0.362	0.79	0.871667
c74480_g1_i1	0.709	0.455	0.274	0.479333	2.063	2.641	1.779	2.161
c74721_g1_i1	9.578	9.89	9.821	9.763	2.007	1.907	1.334	1.74933
c20623_g1_i1	587.385	573.678	603.668	588.244	51.913	66.142	74.038	64.031
c49324_g1_i1	2.476	3.62	4.399	3.49833	0.319	0	1.18	0.499667
c28736_g2_i4	3.666	2.832	2.23	2.90933	11.461	17.842	17.1	15.4677
c54303_g1_i1	1.743	2.114	1.733	1.86333	0.281	0.143	0.781	0.401667
c13507_g1_i1	0	0.647	0.932	0.526333	5.177	2.127	2.977	3.427
c82572_g1_i1	0	0	0	0	0.581	0.448	1.207	0.745333
c26081_g2_i1	4.158	7.332	7.044	6.178	0	0	0	0
c13497_g1_i2	7.644	6.776	6.578	6.99933	0.028	0.01	0	0.0126667
c29576_g1_i4	0	0	0	0	9.81	8.02	9.349	9.05967
c55440_g1_i1	3.197	3.772	3.395	3.45467	0.103	0.267	0.191	0.187
c75540_g1_i1	0.096	0.111	0.274	0.160333	1.21	1.573	1.189	1.324
c13074_g1_i1	0	0.061	0	0.0203333	1.154	1.202	0.427	0.927667
c11526_g1_i1	9.614	6.199	5.949	7.254	1.529	1.554	0.88	1.321
c13010_g1_i1	7.307	7.878	7.48	7.555	0.675	1.097	1.216	0.996
c29831_g2_i1	4.495	6.857	5.554	5.63533	0.919	1.764	1.171	1.28467
c90130_g1_i1	0	0	0.203	0.0676667	3.086	4.797	4.13	4.00433
c26073_g1_i3	0.577	0.516	0.537	0.543333	3.348	2.546	3.504	3.13267
c85700_g1_i1	0	0.951	0.78	0.577	5.965	5.064	3.495	4.84133
c2978_g1_i1	3.666	3.701	3.801	3.72267	0.328	0.429	0.608	0.455
c51530_g1_i1	3.581	1.618	3.385	2.86133	0.882	0.305	0.091	0.426
c16627_g1_i1	1.827	1.224	1.338	1.463	8.957	9.107	6.898	8.32067
c86039_g1_i1	16.825	11.256	12.162	13.4143	1.557	0.973	2.006	1.512
c31516_g1_i1	0	0	0	0	1.679	0.925	0.926	1.17667
c33213_g1_i1	0.373	0.425	0.375	0.391	1.81	1.688	2.142	1.88
c53960_g1_i1	0.048	0.061	0.03	0.0463333	2.926	2.708	2.995	2.87633
c74749_g1_i1	0.673	0.657	0.801	0.710333	0	0	0	0
c7322_g1_i1	4.735	4.905	6.345	5.32833	1.276	0.41	0.953	0.879667
c91526_g1_i1	0.589	0.951	0.578	0.706	3.967	2.222	3.068	3.08567
c68432_g1_i1	3.077	3.6	5.108	3.92833	0.572	0.83	0.209	0.537
c91797_g1_i1	0	0.192	0	0.064	2.495	2.327	1.38	2.06733
c17804_g1_i1	26.788	19.518	22.237	22.8477	2.092	3.996	2.605	2.89767
c68897_g1_i1	0.216	0.131	0.122	0.156333	1.022	1.144	1.879	1.34833
c77670_g1_i1	0	0	0.152	0.0506667	4.69	1.478	3.004	3.05733
c54128_g1_i1	2.812	4.541	5.686	4.34633	0	0.296	0.172	0.156
c44163_g1_i1	1.61	0.961	0.922	1.16433	0	0	0	0
c46709_g1_i1	1.262	1.648	1.166	1.35867	8.488	8.334	6.59	7.804
c29069_g3_i1	5.432	2.407	3.284	3.70767	1.069	0.696	0.245	0.67
c56062_g1_i1	0.324	0.202	0.294	0.273333	2.57	1.716	1.997	2.09433
c49298_g1_i1	2.055	1.739	0.953	1.58233	0.497	0.086	0	0.194333
c47086_g1_i1	0	0.111	0	0.037	1.05	0.782	0.971	0.934333
c8778_g1_i1	42.532	24.494	25.46	30.8287	133.811	131.368	135.569	133.583
c28304_g1_i1	351.277	282.748	287.325	307.117	17.192	20.588	27.802	21.8607
c29084_g1_i3	149.842	110.686	115.755	125.428	16.263	19.31	18.662	18.0783
c35456_g1_i1	1.19	2.579	2.179	1.98267	0.141	0.429	0.753	0.441
c26526_g1_i1	9.434	14.421	14.423	12.7593	3.039	1.945	2.433	2.47233
c39851_g1_i1	0.625	0.192	0.091	0.302667	1.913	0.992	3.05	1.985
c53526_g1_i1	0.517	0.324	0.456	0.432333	1.913	2.022	1.561	1.832
c52325_g1_i1	2.428	1.992	2.949	2.45633	0.244	0	0	0.0813333
c73712_g1_i1	0	0.192	0	0.064	2.861	0.811	1.915	1.86233
c78698_g1_i1	4.663	5.016	6.71	5.463	1.594	1.125	0.536	1.085
c29906_g1_i5	0.18	0.314	0.203	0.232333	3.573	2.804	4.212	3.52967
c87659_g1_i1	4.134	3.985	4.601	4.24	0.188	0.391	0.408	0.329
c20638_g1_i1	5.288	9.102	14.929	9.773	2.654	0.763	2.442	1.953
c75579_g1_i1	0.433	0.93	1.145	0.836	0.084	0.048	0.245	0.125667
c56804_g1_i1	0.781	0.475	0.689	0.648333	4.267	3.605	4.066	3.97933
c48203_g1_i1	0	0	0	0	4.005	6.437	5.346	5.26267
c33345_g1_i1	0	0	0	0	5.618	5.035	4.82	5.15767
c65300_g1_i1	0.481	0.172	0.324	0.325667	1.369	2.155	1.361	1.62833
c53756_g1_i1	0.228	0.364	0.405	0.332333	3.845	3.881	4.457	4.061
c77821_g1_i1	0.373	0.233	0.355	0.320333	1.979	1.249	1.026	1.418
c89885_g1_i1	1.43	1.072	1.307	1.26967	0	0.067	0.118	0.0616667
c68761_g1_i1	0	0.303	0.101	0.134667	2.167	1.621	2.124	1.97067
c10537_g1_i1	2.668	2.811	2.291	2.59	0.431	0.668	0.526	0.541667
c47260_g1_i1	0	0.121	0	0.0403333	1.397	1.125	2.578	1.7
c76965_g1_i1	0	0.081	0.071	0.0506667	3.545	1.783	1.625	2.31767
c80946_g1_i1	0.144	0.89	0.507	0.513667	3.414	2.193	2.705	2.77067
c33515_g1_i1	3.305	2.457	2.463	2.74167	0.891	0.076	0.953	0.64
c68253_g1_i1	0.733	0.303	0.578	0.538	1.791	1.697	2.841	2.10967
c20279_g1_i1	19.325	18.294	18.446	18.6883	98.846	114.26	104.363	105.823
c30742_g1_i1	6.177	7.413	8.007	7.199	0.413	0	0.191	0.201333
c78319_g1_i1	0	0.243	0.111	0.118	1.444	1.326	1.107	1.29233
c26081_g1_i11	449.645	303.48	289.434	347.52	3.058	3.624	3.213	3.29833
c28176_g2_i1	528.929	335.528	345.411	403.289	58.244	66.943	54.814	60.0003
c88386_g1_i1	0	0.303	0.193	0.165333	3.217	1.182	1.725	2.04133
c76924_g1_i1	0.913	0.415	0.264	0.530667	4.755	3.605	3.703	4.021
c26690_g1_i1	3.221	1.79	2.554	2.52167	12.465	15.229	13.379	13.691
c14585_g1_i1	0.108	0.273	0.203	0.194667	4.399	4.749	5.736	4.96133
c55511_g1_i1	0.697	0.738	0.375	0.603333	4.99	2.908	3.74	3.87933
c71422_g1_i1	1.106	2.164	2.078	1.78267	0	0.296	0	0.0986667
c86536_g1_i1	1.166	0.89	1.034	1.03	0	0	0	0
c25296_g1_i1	11.345	8.859	8.757	9.65367	1.716	1.373	1.207	1.432
c17661_g1_i1	2.632	4.328	3.75	3.57	23.485	19.186	27.938	23.5363
c54947_g1_i1	0	0	0	0	1.397	0.906	1.933	1.412
c3855_g1_i1	2.055	3.206	2.99	2.75033	0.769	0.439	0.427	0.545
c33645_g1_i1	0.949	0.86	0.821	0.876667	0	0	0	0
c6225_g1_i1	0.745	0.303	0.223	0.423667	1.632	1.793	1.97	1.79833
c72775_g1_i1	0	0	0	0	1.322	0.801	1.008	1.04367
c85042_g1_i1	0	0	0.324	0.108	1.36	2.041	1.398	1.59967
c75080_g1_i1	0.156	0.091	0.365	0.204	3.039	3.738	1.979	2.91867
c78212_g1_i1	6.922	4.915	5.949	5.92867	0.253	0.429	0	0.227333
c38310_g1_i1	0.998	1.416	1.267	1.227	0.131	0.21	0	0.113667
c33995_g1_i1	0.385	0	0.213	0.199333	2.682	3.09	3.83	3.20067
c59886_g1_i1	0.361	0.111	0.101	0.191	3.883	2.46	1.452	2.59833
c86673_g1_i1	2.235	1.8	1.571	1.86867	0.46	0.353	0.418	0.410333
c65292_g1_i1	0.937	2.286	2.27	1.831	0.113	0.277	0.399	0.263
c816_g1_i1	0.433	0.263	0.426	0.374	2.092	1.812	1.715	1.873
c58894_g1_i1	0.793	1.153	1.105	1.017	0.131	0.134	0.236	0.167
c8427_g1_i1	0.276	0.587	0.639	0.500667	1.66	2.003	3.259	2.30733
c21921_g1_i1	50.452	46.722	48.903	48.6923	7.494	6.008	6.508	6.67
c37696_g1_i1	1.574	0.961	1.024	1.18633	0	0	0.127	0.0423333
c39305_g1_i1	0	0	0	0	1.941	1.411	1.434	1.59533
c49129_g1_i1	1.863	2.033	3.547	2.481	0.488	0	0	0.162667
c32203_g1_i1	0.553	0.425	1.064	0.680667	4.511	2.403	3.013	3.309
c20226_g1_i1	4217.39	2894.68	2991.59	3367.89	34.937	33.815	26.195	31.649
c26081_g1_i2	349.33	285.175	285.552	306.686	2.223	3.757	2.36	2.78
c27282_g1_i1	9.35	9.365	9.75	9.48833	1.66	2.308	1.77	1.91267
c2722_g1_i1	0	0.152	0	0.0506667	1.219	1.421	1.77	1.47
c50633_g1_i1	0.745	0.222	0.213	0.393333	6.378	4.358	5.065	5.267
c28333_g1_i3	4.519	3.782	4.814	4.37167	0	0.162	0.191	0.117667
c33824_g1_i1	193.443	182.519	194.679	190.214	34.252	45.697	45.011	41.6533
c68255_g1_i1	117.97	86.223	82.815	95.6693	10.354	8.773	9.521	9.54933
c19748_g1_i1	2.464	1.719	1.834	2.00567	15.232	13.98	13.66	14.2907
c89313_g1_i1	0.168	0.101	0	0.0896667	1.548	1.24	1.162	1.31667
c28902_g1_i5	448.107	278.632	283.798	336.846	54.755	66.008	44.73	55.1643
c51506_g1_i1	2.572	0.91	1.368	1.61667	0	0	0.154	0.0513333
c79921_g1_i1	0.421	0.779	0.334	0.511333	5.853	5.655	4.647	5.385
c6851_g1_i1	1.755	1.628	1.196	1.52633	0	0.372	0.2	0.190667
c24856_g1_i1	6.502	5.522	5.858	5.96067	1.135	0.744	0.953	0.944
c87265_g1_i1	0	0.091	0	0.0303333	0.675	0.83	0.572	0.692333
c93831_g1_i1	3.846	5.633	4.703	4.72733	0.563	0.515	0.517	0.531667
c79853_g1_i1	0.204	0.243	0.122	0.189667	2.279	3.118	1.942	2.44633
c28176_g1_i1	548.927	314.088	329.752	397.589	52.194	62.118	45.011	53.1077
c43695_g1_i1	0	0.111	0	0.037	1.05	0.391	2.351	1.264
c70348_g1_i1	0.264	0.465	0.294	0.341	2.476	2.67	1.706	2.284
c39186_g1_i1	2.344	1.921	2.686	2.317	0.46	0.238	0.218	0.305333
c78468_g1_i1	0	0	0	0	1.247	1.812	2.523	1.86067
c56805_g1_i1	2.512	2.184	2.949	2.54833	0.478	0.582	0.163	0.407667
c30493_g1_i2	1.274	1.325	1.53	1.37633	5.074	6.265	6.662	6.00033
c69656_g1_i1	0	0	0	0	1.144	1.898	1.262	1.43467
c47058_g1_i1	4.459	2.023	2.534	3.00533	0.535	0.553	0	0.362667
c81578_g1_i1	2.908	2.65	2.544	2.70067	0	0	0	0
c32076_g1_i1	8.268	8.535	14.341	10.3813	1.135	1.078	1.044	1.08567
c8261_g1_i1	2.56	2.316	3.912	2.92933	14.397	13.789	13.461	13.8823
c80494_g1_i1	0.252	0	0.142	0.131333	2.617	1.354	0.926	1.63233
c92667_g1_i1	1.839	0.971	1.723	1.511	0	0	0.172	0.0573333
c19569_g1_i1	5.817	5.845	5.22	5.62733	1.351	1.564	0.644	1.18633
c34804_g1_i1	0.144	0.526	0.081	0.250333	2.317	1.316	1.28	1.63767
c51304_g1_i1	0	0.172	0.334	0.168667	2.307	2.146	2.333	2.262
c10260_g1_i1	3.425	3.833	3.436	3.56467	0.807	0.448	0.617	0.624
c62082_g1_i1	3.641	6.867	5.564	5.35733	0.281	0.591	0.263	0.378333
c72346_g1_i1	4.086	1.648	2.635	2.78967	0.938	0.915	0	0.617667
c4005_g1_i1	2.8	2.255	1.622	2.22567	16.263	11.329	8.423	12.005
c6297_g1_i1	0.06	0.111	0.223	0.131333	3.902	2.422	4.91	3.74467
c59792_g1_i1	1.382	4.682	3.223	3.09567	0.957	0.41	0	0.455667
c59356_g1_i1	1.274	1.072	0.932	1.09267	0.253	0.067	0	0.106667
c34430_g1_i1	0.433	0.131	0.253	0.272333	3.639	2.25	3.032	2.97367
c113_g1_i1	0	0	0	0	4.605	2.861	5.373	4.27967
c80759_g1_i1	0	0.475	0.152	0.209	3.151	2.289	2.324	2.588
c2488_g1_i1	1.622	2.346	0.902	1.62333	0.234	0.61	0.218	0.354
c29064_g2_i1	2.211	1.598	1.693	1.834	5.834	8.907	7.906	7.549
c13907_g1_i2	9.795	8.738	9.061	9.198	2.11	2.365	0.536	1.67033
c86720_g1_i1	0.337	1.183	0.568	0.696	7.363	5.989	7.252	6.868
c88984_g1_i1	2.416	2.336	2.068	2.27333	0	0	0	0
c87217_g1_i1	0.12	0.283	0.486	0.296333	7.438	6.961	10.084	8.161
c58798_g1_i1	3.654	5.866	4.51	4.67667	0.666	0.343	0	0.336333
c14623_g1_i3	0.445	0.799	0.598	0.614	3.648	2.146	3.658	3.15067
c92104_g1_i1	6.37	4.298	9.061	6.57633	0	0	0	0
c24757_g1_i1	0.216	0.222	0.111	0.183	2.954	3.023	3.131	3.036
c57426_g1_i1	1.55	2.407	1.804	1.92033	0.553	0.429	0.254	0.412
c16704_g1_i1	1.55	1.638	1.753	1.647	8.394	8.63	7.815	8.27967
c29050_g1_i1	0.877	0.728	0.902	0.835667	15.091	15	15.094	15.0617
c87122_g1_i1	0.685	0	0.132	0.272333	3.273	1.411	1.67	2.118
c94741_g1_i1	1.658	0.738	1.328	1.24133	0	0	0	0
c82395_g1_i1	9.434	5.481	8.889	7.93467	1.613	0.839	1.489	1.31367
c86531_g1_i1	0	0.212	0.709	0.307	2.26	2.27	3.113	2.54767
c3458_g1_i1	0	0	0	0	2.12	1.573	3.068	2.25367
c17370_g1_i1	293.206	205.354	225.612	241.391	6.537	11.863	10.102	9.50067
c388_g1_i1	4.218	4.551	4.52	4.42967	0.31	0.381	0.481	0.390667
c87928_g1_i1	0.276	0	0.162	0.146	2.654	1.716	0.817	1.729
c37586_g1_i1	0.156	0.192	0	0.116	0.91	1.011	1.561	1.16067
c30669_g1_i3	122.921	175.905	180.175	159.667	7.494	6.256	11.083	8.27767
c45862_g1_i1	1.839	1.841	2.179	1.953	0.188	0.095	0.172	0.151667
c861_g1_i1	0.529	0.243	0.152	0.308	1.304	2.699	2.097	2.03333
c88177_g1_i1	0	0	0.375	0.125	3.677	2.727	3.386	3.26333
c59425_g1_i1	0.168	0.101	0.101	0.123333	1.679	0.906	1.425	1.33667
c28142_g1_i17	15.095	12.156	12.7	13.317	1.726	0.687	1.298	1.237
c68668_g1_i1	0	0	0	0	0.741	0.83	1.171	0.914
c21398_g1_i6	0.337	0.718	0.588	0.547667	7.831	4.129	8.396	6.78533
c30869_g3_i1	1.19	1.466	1.723	1.45967	8.657	8.745	9.549	8.98367
c53097_g1_i1	0.312	0.182	0.355	0.283	4.146	2.403	2.914	3.15433
c15076_g1_i1	0.096	0.152	0.152	0.133333	3.808	2.556	3.313	3.22567
c42042_g1_i1	0.421	0	0	0.140333	3.92	2.031	6.009	3.98667
c74776_g1_i1	2.44	4.055	3.426	3.307	0	0.448	0.2	0.216
c10812_g1_i1	1.707	1.851	1.804	1.78733	0.525	0.267	0.309	0.367
c9075_g1_i1	0	0.415	0	0.138333	3.714	1.831	2.905	2.81667
c32212_g1_i1	4.375	3.024	4.237	3.87867	1.172	0.782	0.617	0.857
c31020_g1_i4	4.351	5.117	4.824	4.764	0.882	1.24	0.463	0.861667
c9159_g1_i1	0.373	0.152	0.578	0.367667	1.913	1.726	2.042	1.89367
c41699_g1_i1	0.349	0	0	0.116333	0.553	3.004	3.549	2.36867
c10568_g1_i1	3.065	3.004	2.432	2.83367	0.497	0.391	0.69	0.526
c26526_g2_i1	10.936	17.961	15.943	14.9467	3.02	1.697	2.659	2.45867
c82919_g1_i1	0.661	0	0.132	0.264333	1.238	1.564	2.442	1.748
c79566_g1_i1	6.971	6.755	10.49	8.072	1.416	0.915	1.625	1.31867
c36361_g1_i1	0	0	0	0	1.219	1.392	2.242	1.61767
c28538_g1_i1	264.29	163.628	172.716	200.211	13.421	15.877	11.019	13.439
c29271_g1_i2	10574.7	8040.42	8381.05	8998.72	1262.91	1419.95	1211.82	1298.23
c17604_g1_i1	5.264	5.441	5.453	5.386	1.257	0.896	1.734	1.29567
c21189_g1_i1	3.437	4.086	3.821	3.78133	0.581	0.515	0.681	0.592333
c1293_g1_i1	0	1.244	1.196	0.813333	9.904	4.701	11.582	8.729
c88698_g1_i1	0	0	0	0	2.054	1.202	1.652	1.636
c59145_g1_i1	0	0.142	0.264	0.135333	1.998	1.697	1.67	1.78833
c39909_g1_i1	4.038	2.882	4.368	3.76267	0.197	0.524	0	0.240333
c79474_g1_i1	1.731	2.741	2.128	2.2	0.169	0	0.635	0.268
c22152_g1_i1	6.586	4.814	4.115	5.17167	23.457	33.147	30.724	29.1093
c19206_g1_i1	11.081	9.071	10.612	10.2547	1.97	2.193	2.006	2.05633
c51390_g1_i1	0	0	0	0	1.726	0.992	0.88	1.19933
c56046_g1_i1	0.276	0	0.162	0.146	2.054	1.697	0.418	1.38967
c92547_g1_i1	0	0	0	0	1.81	1.173	1.525	1.50267
c31595_g1_i1	3.353	1.992	3.03	2.79167	0.31	0.229	0.082	0.207
c21984_g1_i2	0.361	0	0	0.120333	31.945	41.892	36.406	36.7477
c45718_g1_i1	0	0	0	0	0.572	1.478	2.097	1.38233
c8648_g1_i1	0.541	0.192	0.274	0.335667	1.866	1.964	1.062	1.63067
c60550_g1_i1	0	0	0	0	1.744	1.02	4.021	2.26167
c63233_g1_i1	0	0	0	0	1.322	1.192	2.732	1.74867
c6792_g1_i1	0.998	0.769	1.551	1.106	10.739	5.197	8.469	8.135
c16802_g1_i2	9.074	8.94	8.007	8.67367	1.444	2.441	1.77	1.885
c17866_g1_i1	34.576	32.806	33.436	33.606	195.994	203.174	188.912	196.027
c4483_g1_i1	8.064	7.807	8.909	8.26	0.816	0.648	0.463	0.642333
c58296_g1_i1	2.476	2.913	2.797	2.72867	0.572	0.219	1.053	0.614667
c15664_g1_i1	0.18	0.253	0.243	0.225333	7.062	4.863	7.806	6.577
c64502_g1_i1	6.237	6.149	4.439	5.60833	0.853	1.421	0.781	1.01833
c30404_g1_i1	4.158	7.514	6.01	5.894	0.188	0.286	0.336	0.27
c43396_g1_i1	1.01	0.303	0.588	0.633667	3.527	1.831	3.122	2.82667
c38665_g1_i1	0.156	0.293	0.091	0.18	3.367	3.624	3.331	3.44067
c2199_g1_i1	0.361	0.384	0.365	0.37	2.504	1.869	2.342	2.23833
c30993_g1_i11	4.086	4.874	4.916	4.62533	0.816	0.572	0.781	0.723
c33963_g1_i1	0.409	0.081	0.081	0.190333	2.092	2.508	0.908	1.836
c26081_g1_i13	448.083	308.84	319.991	358.971	3.245	2.279	2.106	2.54333
c14316_g1_i1	2.92	2.67	1.987	2.52567	0.713	0.601	0.327	0.547
c8400_g1_i1	4.29	3.398	4.865	4.18433	0.666	0.668	0.281	0.538333
c24567_g1_i4	1.815	2.963	3.416	2.73133	0.469	0.41	0.554	0.477667
c75548_g1_i1	0	0.708	0	0.236	1.866	1.354	2.578	1.93267
c18812_g1_i1	1.238	1.375	1.581	1.398	5.853	7.095	7.397	6.78167
c30993_g1_i7	4.062	5.451	5.625	5.046	0.9	0.62	1.107	0.875667
c56308_g1_i1	0	0.212	0.507	0.239667	2.373	1.955	1.67	1.99933
c29969_g1_i1	0.156	0.101	0.091	0.116	0.778	0.868	1.906	1.184
c89840_g1_i1	1.382	0.971	1.206	1.18633	0	0.095	0	0.0316667
c47762_g1_i1	0.793	0.546	0.375	0.571333	2.495	3.061	3.141	2.899
c27636_g1_i5	14.278	8.505	9.122	10.635	0.938	1.306	2.151	1.465
c71697_g1_i1	1.767	2.518	2.595	2.29333	0.356	0.62	0.663	0.546333
c83028_g1_i1	2.692	3.59	2.655	2.979	0.413	0.143	0.499	0.351667
c45235_g1_i1	0	0	0.588	0.196	2.157	2.088	3.222	2.489
c65494_g1_i1	0.589	0.445	0.345	0.459667	2.983	3.462	3.295	3.24667
c25473_g1_i4	62.049	54.519	55.258	57.2753	13.234	13.446	9.739	12.1397
c92079_g1_i1	0.072	0.04	0.041	0.051	2.092	1.087	0.762	1.31367
c44815_g1_i1	0	0	0	0	1.491	1.688	1.625	1.60133
c42378_g1_i1	0.144	0.182	0.091	0.139	0.844	1.383	0.998	1.075
c17229_g1_i1	6.526	4.773	4.145	5.148	1.097	1.516	1.089	1.234
c14024_g1_i1	0.973	0.809	0.932	0.904667	4.614	3.557	3.404	3.85833
c25802_g1_i1	1.25	1.739	1.358	1.449	6.481	6.952	6.254	6.56233
c20280_g1_i1	6.874	12.045	12.112	10.3437	2.964	2.203	1.697	2.288
c68896_g1_i1	0	0	0	0	3.095	1.869	3.322	2.762
c79393_g1_i1	2.884	3.307	2.868	3.01967	0.835	0.105	0.191	0.377
c56221_g1_i1	0	0.172	0	0.0573333	4.061	1.64	2.496	2.73233
c25524_g1_i1	9.002	9.233	10.419	9.55133	2.148	1.926	1.779	1.951
c54763_g1_i1	4.567	3.914	4.855	4.44533	0.375	0.601	0.345	0.440333
c28043_g1_i3	5.6	5.056	4.774	5.14333	0.61	1.068	0.944	0.874
c1666_g1_i1	0	0.708	0.588	0.432	4.98	1.745	4.084	3.603
c40706_g1_i1	0	0.212	0	0.0706667	2.523	3.052	2.841	2.80533
c23168_g1_i1	3.065	2.255	2.797	2.70567	12.652	13.369	12.145	12.722
c94361_g1_i1	0	0	0	0	2.101	1.631	0.481	1.40433
c75781_g1_i1	2.608	4.743	4.237	3.86267	0.9	0.62	0.69	0.736667
c10620_g1_i1	0	0	0.193	0.0643333	4.99	3.404	4.838	4.41067
c87214_g1_i1	2.56	3.742	5.382	3.89467	0.675	0.582	1.452	0.903
c69433_g1_i1	1.574	0.748	1.541	1.28767	0.141	0	0	0.047
c23304_g1_i2	2.187	2.306	3.051	2.51467	10.514	9.431	10.919	10.288
c53690_g1_i1	0.505	0.303	0.193	0.333667	2.317	0.992	1.752	1.687
c5982_g1_i1	0.349	0.303	0.578	0.41	1.979	2.374	2.605	2.31933
c24413_g1_i2	44.13	39.673	43.602	42.4683	4.164	4.94	4.62	4.57467
c39517_g1_i1	0	0	0	0	1.397	1.087	0.644	1.04267
c87417_g1_i1	0	0	0	0	0.844	1.755	0.463	1.02067
c22332_g1_i1	32.016	20.883	21.791	24.8967	4.849	5.884	2.714	4.48233
c85729_g1_i1	6.105	7.16	7.257	6.84067	0.703	0.639	0.871	0.737667
c17793_g1_i1	0.337	0.061	0.152	0.183333	2.645	2.88	2.995	2.84
c3961_g1_i1	0.913	0.283	0.355	0.517	2.973	2.432	2.387	2.59733
c89498_g1_i1	1.851	2.933	2.453	2.41233	0.882	0.191	0.345	0.472667
c47875_g1_i1	0	0	0	0	0.929	1.602	2.56	1.697
c63342_g1_i1	1.07	1.497	1.804	1.457	0	0.191	0.572	0.254333
c14187_g1_i1	2.091	1.598	1.824	1.83767	0.3	0.229	0.145	0.224667
c674_g1_i1	0.192	0.324	0.426	0.314	3.189	2.966	3.186	3.11367
c9501_g1_i1	0.276	0.172	0.243	0.230333	1.341	1.86	0.826	1.34233
c45014_g1_i1	0.204	0.131	0.122	0.152333	3.874	2.613	3.095	3.194
c21752_g2_i4	0.853	0.384	0.486	0.574333	3.517	3.385	2.696	3.19933
c5126_g1_i1	2041.21	1688.71	1771.21	1833.71	2.429	2.384	2.187	2.33333
c45008_g1_i1	2.536	1.901	2.159	2.19867	0.572	0.534	0	0.368667
c42646_g1_i1	0.433	0.182	0.233	0.282667	2.57	2.212	2.732	2.50467
c27178_g1_i1	2.512	1.972	1.895	2.12633	9.21	8.001	8.496	8.569
c14394_g1_i2	0.613	1.851	2.149	1.53767	0.385	0.172	0.472	0.343
c25850_g1_i2	39.215	50.545	52.156	47.3053	11.564	10.204	11.128	10.9653
c28902_g2_i2	160.79	105.893	106.917	124.533	3.301	4.73	2.569	3.53333
c64810_g1_i1	0	0	0	0	1.669	2.022	1.661	1.784
c8428_g1_i1	0.505	0.405	0.416	0.442	1.613	1.764	2.215	1.864
c15089_g1_i1	0.805	1.092	1.044	0.980333	6.181	3.948	8.822	6.317
c17521_g1_i1	3.75	5.552	3.314	4.20533	1.004	0.372	1.38	0.918667
c95742_g1_i1	0	0	0	0	2.213	0.887	0.908	1.336
c51730_g1_i1	0	0.152	0.152	0.101333	2.654	3.061	2.814	2.843
c20525_g1_i1	14.169	9.516	10.176	11.287	1.698	1.736	1.316	1.58333
c7296_g1_i1	2.584	1.294	2.291	2.05633	0.478	0.544	0.091	0.371
c83776_g1_i1	0	1.456	1.084	0.846667	6.425	4.549	8.478	6.484
c19678_g1_i1	37.629	27.244	26.818	30.5637	3.32	4.005	2.033	3.11933
c48759_g1_i1	33.23	28.964	36.568	32.9207	5.384	9.479	6.435	7.09933
c28068_g1_i1	4.783	5.835	5.808	5.47533	0.825	0.563	0.563	0.650333
c92647_g1_i1	2.524	4.46	5.28	4.088	0.797	0.534	0.835	0.722
c22578_g1_i1	43.313	33.181	34.328	36.9407	2.72	3.605	4.048	3.45767
c7474_g1_i1	0	0	0	0	1.416	2.346	1.824	1.862
c64517_g1_i1	0.493	0.152	0	0.215	1.791	1.86	1.098	1.583
c5647_g1_i1	0.553	1.78	0.75	1.02767	3.114	7.295	6.68	5.69633
c64666_g1_i1	0.541	0.506	0.405	0.484	3.33	1.898	2.959	2.729
c51628_g1_i1	8.088	3.074	4.541	5.23433	0.947	0.982	0.581	0.836667
c69034_g1_i1	2.836	2.811	2.159	2.602	0.253	0.515	0.227	0.331667
c26916_g1_i1	1.01	0.829	0.902	0.913667	7.888	8.849	8.577	8.438
c81478_g1_i1	2.404	2.72	3.851	2.99167	0.216	0.992	0.59	0.599333
c41703_g1_i1	0.601	0.182	0.172	0.318333	3.32	2.088	1.743	2.38367
c27052_g1_i3	0.709	0.607	0.699	0.671667	5.937	6.237	6.263	6.14567
c31072_g2_i1	11.658	20.459	21.598	17.905	3.733	2.699	5.228	3.88667
c37043_g1_i1	0	0.506	0.963	0.489667	3.667	3.967	5.21	4.28133
c15804_g1_i2	1.466	0.87	1.095	1.14367	0.244	0.219	0.109	0.190667
c39650_g1_i1	0.18	0.324	0.628	0.377333	3.911	1.802	3.204	2.97233
c16416_g1_i2	0	0	0	0	2.814	3.299	3.34	3.151
c83707_g1_i1	0.228	0.273	0.264	0.255	1.979	0.839	2.478	1.76533
c90202_g1_i1	0	0	0.071	0.0236667	2.729	2.451	1.543	2.241
c13165_g1_i1	1.358	0.799	0.892	1.01633	4.408	5.474	4.693	4.85833
c25789_g1_i4	6.406	5.845	5.28	5.84367	31.964	42.435	37.777	37.392
c66486_g1_i1	0.204	0.061	0.182	0.149	1.51	1.306	1.162	1.326
c21988_g1_i1	3.293	2.983	3.618	3.298	15.794	16.974	16.365	16.3777
c76335_g1_i1	2.187	3.277	1.48	2.31467	0.141	0.143	0.254	0.179333
c6826_g1_i1	0.12	0	0.132	0.084	1.97	1.507	1.461	1.646
c29236_g1_i1	694.466	581.404	607.104	627.658	56.002	72.979	52.318	60.433
c58551_g1_i1	0.18	0.222	0.213	0.205	1.951	1.402	2.905	2.086
c48318_g1_i1	0.276	0.324	0.314	0.304667	1.51	2.346	2.178	2.01133
c78211_g1_i1	0	0	0	0	3.386	0.677	2.641	2.23467
c46200_g1_i1	1.394	0.849	0.932	1.05833	0.159	0	0	0.053
c95187_g1_i1	0.288	0.354	0	0.214	2.317	2.289	2.351	2.319
c33605_g1_i1	4.242	5.542	3.02	4.268	0.394	0.62	0.554	0.522667
c68736_g1_i1	3.738	4.571	5.24	4.51633	0.469	1.154	0.644	0.755667
c46706_g1_i1	2.271	2.7	2.169	2.38	0.666	0.477	0.499	0.547333
c29249_g1_i1	0.192	0.192	0.162	0.182	18.045	16.907	16.047	16.9997
c56561_g1_i1	3.329	1.072	2.797	2.39933	0.206	0	0	0.0686667
c87482_g1_i1	1.971	1.032	0.993	1.332	0.113	0	0	0.0376667
c72488_g1_i1	3.113	2.377	2.189	2.55967	0	0.067	0.236	0.101
c7685_g1_i2	3.065	3.722	3.517	3.43467	12.005	15.486	16.102	14.531
c27224_g1_i1	1.574	1.335	1.318	1.409	11.18	12.931	12.208	12.1063
c56187_g1_i1	0	0.222	0.426	0.216	5.355	7.019	6.98	6.45133
c14686_g1_i1	3.798	2.508	2.939	3.08167	0.366	0.191	0.227	0.261333
c35673_g1_i1	14.121	11.913	13.45	13.1613	0.197	0	0	0.0656667
c54429_g1_i1	1.382	0.951	1.885	1.406	0.188	0.029	0.054	0.0903333
c14909_g2_i1	0.781	0.93	1.571	1.094	11.377	7.858	8.378	9.20433
c28736_g1_i2	1.298	0.556	1.145	0.999667	4.652	6.961	5.646	5.753
c40642_g1_i1	1.466	2.093	3.02	2.193	0.234	0.238	0	0.157333
c91103_g1_i1	16.561	14.017	17.149	15.909	3.001	3.891	2.215	3.03567
c80949_g1_i1	0	0	0	0	1.998	1.287	1.38	1.555
c22332_g1_i2	31.367	22.592	20.798	24.919	4.99	6.465	3.558	5.00433
c66289_g1_i1	5.012	3.62	1.733	3.455	0	0	0	0
c732_g1_i1	1.55	2.134	1.997	1.89367	11.968	8.63	11.201	10.5997
c54127_g1_i1	0.132	0	0	0.044	1.407	1.24	1.498	1.38167
c76802_g1_i1	0.409	0.576	0.486	0.490333	2.279	2.632	4.121	3.01067
c39350_g1_i1	0	0	0.223	0.0743333	2.429	1.888	1.398	1.905
c37035_g1_i1	0.901	0.536	0.689	0.708667	5.487	4.205	7.461	5.71767
c45497_g1_i1	7.944	6.017	4.997	6.31933	0	0	0.163	0.0543333
c91886_g1_i1	0	0	0	0	2.138	1.888	3.549	2.525
c11236_g1_i1	0.973	0.587	0.679	0.746333	4.877	3.261	6.363	4.83367
c43330_g1_i1	0.18	0.061	0.213	0.151333	0.75	1.097	0.899	0.915333
c75404_g1_i1	2.92	3.408	5.382	3.90333	0.647	0.668	0	0.438333
c7782_g1_i1	1.863	1.932	2.057	1.95067	7.438	11.491	10.42	9.783
c8295_g1_i1	1.214	0.819	1.439	1.15733	0	0.238	0.336	0.191333
c77741_g1_i1	4.435	4.834	3.993	4.42067	0.131	0.267	0.472	0.29
c30108_g1_i1	7.451	10.103	9.618	9.05733	2.007	2.241	2.369	2.20567
c15839_g1_i1	12.667	9.769	7.47	9.96867	2.439	2.26	2.033	2.244
c51815_g1_i1	0	0.172	0	0.0573333	1.566	0.925	1.234	1.24167
c52254_g1_i1	0	0	0	0	1.032	0.935	1.189	1.052
c70481_g1_i1	0	0	0	0	2.12	1.65	1.706	1.82533
c91984_g1_i1	2.476	2.053	2.483	2.33733	0.122	0	0.218	0.113333
c46989_g1_i1	0.168	0.202	0.223	0.197667	4.136	4.587	5.047	4.59
c9039_g1_i1	2.151	1.001	1.926	1.69267	5.665	8.287	7.969	7.307
c10452_g1_i1	2.86	1.739	2.26	2.28633	0.544	0.353	0.626	0.507667
c39503_g1_i1	4.975	4.51	5.463	4.98267	0.263	0	0	0.0876667
c65245_g1_i1	0	0	0	0	2.392	2.146	2.26	2.266
c37865_g1_i1	2.235	1.598	1.419	1.75067	0.159	0.257	0	0.138667
c21413_g1_i1	295.02	309.446	319.535	308	8.873	7.162	12.825	9.62
c79554_g1_i1	0	0	0	0	6.218	2.918	5.192	4.776
c22632_g1_i2	273.099	150.885	151.158	191.714	953.285	658.509	783.859	798.551
c30943_g2_i14	6.706	9.011	12.355	9.35733	1.679	2.374	2.287	2.11333
c54745_g1_i1	0.337	0.101	0	0.146	0.835	1.573	1.144	1.184
c12214_g1_i1	7.932	8.434	9.183	8.51633	0.375	0.191	0.69	0.418667
c3530_g1_i1	0.12	0.071	0.213	0.134667	1.276	1.278	1.534	1.36267
c51294_g1_i1	0.349	0.405	0	0.251333	2.157	2.374	2.478	2.33633
c90968_g1_i1	0.505	0	0.193	0.232667	1.773	1.764	1.625	1.72067
c42305_g1_i1	2.968	4.247	3.943	3.71933	0.694	0.391	0.753	0.612667
c22998_g1_i1	0.721	0.647	0.649	0.672333	2.786	2.918	2.868	2.85733
c86059_g1_i1	2.368	3.62	2.777	2.92167	0.244	0	0.336	0.193333
c25850_g1_i1	42.676	54.711	55.045	50.8107	11.086	11.481	12.335	11.634
c30171_g2_i1	4.687	7.939	9.213	7.27967	2.11	1.144	1.407	1.55367
c68047_g1_i1	0.373	0.111	0.547	0.343667	2.87	3.442	3.195	3.169
c66074_g1_i1	1.43	1.143	1.237	1.27	0	0.296	0	0.0986667
c43242_g1_i1	2.235	1.719	2.311	2.08833	0.572	0.114	0.418	0.368
c66563_g1_i1	1.731	0.819	0.557	1.03567	0.159	0	0	0.053
c17345_g1_i2	0.324	0.394	0.243	0.320333	1.698	1.354	1.216	1.42267
c72459_g1_i1	3.569	2.69	2.057	2.772	0.188	0.296	0.172	0.218667
c89294_g1_i1	0.937	0.839	1.216	0.997333	0	0	0	0
c76142_g1_i1	0	0.071	0.061	0.044	0.722	0.954	0.372	0.682667
c45417_g1_i1	0.204	0.374	0.243	0.273667	5.158	8.029	8.124	7.10367
c6571_g1_i1	0.409	0.364	0	0.257667	1.96	1.945	1.507	1.804
c62336_g1_i1	5.444	3.428	3.294	4.05533	1.304	1.182	0.145	0.877
c37337_g1_i1	0.18	0	0.304	0.161333	1.276	0.954	1.434	1.22133
c22490_g1_i1	2.175	2.265	3.01	2.48333	0.234	0.286	0.109	0.209667
c117_g1_i1	1.466	1.557	1.652	1.55833	7.841	8.125	8.314	8.09333
c30739_g1_i2	2.115	1.588	1.571	1.758	7.391	8.964	7.96	8.105
c79070_g1_i1	1.827	4.561	3.547	3.31167	0.328	0.687	0.608	0.541
c69462_g1_i1	0.457	0	0	0.152333	1.838	3.242	1.861	2.31367
c28500_g1_i1	1.683	1.527	1.753	1.65433	6.931	7.047	7.515	7.16433
c58585_g1_i1	0.108	0.071	0.324	0.167667	2.87	2.508	1.489	2.289
c64170_g1_i1	48.938	47.946	51.396	49.4267	388.001	475.351	435.788	433.047
c2864_g1_i1	3.365	3.004	4.743	3.704	1.154	0.181	1.389	0.908
c35795_g1_i1	0	0.142	0.132	0.0913333	2.56	2.088	2.015	2.221
c37980_g1_i1	2.74	4.5	3.476	3.572	0.938	0.544	0.327	0.603
c21104_g1_i1	0.048	0.03	0.051	0.043	267.012	292.469	235.294	264.925
c60863_g1_i1	0	0	0	0	2.082	1.078	1.371	1.51033
c52886_g1_i1	2.151	3.802	2.432	2.795	0.281	0.143	0	0.141333
c31840_g1_i1	1.166	0.455	0.223	0.614667	3.029	2.508	3.903	3.14667
c16745_g1_i1	4.423	2.913	1.905	3.08033	1.088	0.076	0.281	0.481667
c31494_g1_i1	6.189	6.968	8.058	7.07167	0.553	0.849	0.418	0.606667
c85722_g1_i1	1.574	0.971	1.429	1.32467	0.478	0.143	0.309	0.31
c92407_g1_i1	3.485	3.985	5.159	4.20967	0.234	0.477	0.635	0.448667
c12280_g1_i2	4.387	6.412	8.747	6.51533	0.694	0.362	1.479	0.845
c8816_g1_i1	8.329	8.272	8.007	8.20267	0.094	0.048	0.182	0.108
c28084_g1_i1	8.978	7.008	6.355	7.447	1.791	1.573	1.452	1.60533
c11962_g1_i1	4.242	5.259	4.48	4.66033	0.788	0.925	0.971	0.894667
c55836_g1_i1	0.721	0.576	0	0.432333	2.87	4.263	2.287	3.14
c54470_g1_i1	0.349	0.233	0.294	0.292	2.776	3.328	3.839	3.31433
c34795_g1_i1	4.387	4.844	5.899	5.04333	0.994	1.278	1.135	1.13567
c55925_g1_i1	0	0	0.355	0.118333	1.473	1.402	1.806	1.56033
c4764_g1_i1	0	0	0	0	1.82	2.146	1.833	1.933
c77577_g1_i1	0.324	0.192	0.091	0.202333	1.313	1.631	0.844	1.26267
c16048_g1_i1	170.561	156.609	158.932	162.034	8.948	12.206	12.662	11.272
c1707_g1_i1	2.596	1.962	2.28	2.27933	0.506	0.544	0.191	0.413667
c70605_g1_i1	0.865	1.679	0.912	1.152	0	0	0	0
c19391_g1_i1	39.047	24.13	25.379	29.5187	9.36	6.046	6.09	7.16533
c36533_g1_i1	0.673	0.212	0.253	0.379333	1.585	1.678	1.715	1.65933
c67254_g1_i1	5.06	2.801	1.946	3.269	0.131	0.267	0	0.132667
c76740_g1_i1	3.473	3.469	4.064	3.66867	0.516	1.125	0.236	0.625667
c52713_g1_i1	0.998	1.578	0.193	0.923	3.414	4.224	4.112	3.91667
c4868_g1_i1	4.627	2.71	2.605	3.314	13.515	17.747	16.982	16.0813
c68104_g1_i1	4.567	5.188	6.973	5.576	0.272	0.286	0.254	0.270667
c89661_g1_i1	0	0	0	0	2.354	1.421	2.051	1.942
c23904_g1_i2	0	0.121	0.041	0.054	8.01	6.237	8.387	7.54467
c70828_g1_i1	0.781	0.627	0	0.469333	2.073	2.584	2.097	2.25133
c57163_g1_i1	0	0	0.091	0.0303333	1.05	0.61	0.726	0.795333
c83604_g1_i1	1.803	1.082	1.034	1.30633	0	0	0	0
c21278_g1_i1	2.572	2.063	1.976	2.20367	9.098	11.539	10.747	10.4613
c30043_g1_i8	5.012	5.926	5.169	5.369	1.022	0.82	1.035	0.959
c82772_g1_i1	0	0	0	0	1.707	2.107	1.207	1.67367
c81550_g1_i1	2.307	1.133	0.72	1.38667	0.375	0	0	0.125
c81286_g1_i1	3.87	4.065	4.723	4.21933	0.506	0.134	0.69	0.443333
c30751_g1_i2	12.992	10.7	11.301	11.6643	2.814	3.242	2.487	2.84767
c42772_g1_i1	0.457	0.566	0.679	0.567333	4.793	2.966	2.251	3.33667
c616_g1_i1	0.228	0.081	0.051	0.12	2.532	2.241	3.64	2.80433
c23546_g1_i2	43.878	37.782	39.832	40.4973	0.713	0.544	0.962	0.739667
c21924_g1_i1	13.076	10.993	10.591	11.5533	2.157	1.573	2.269	1.99967
c38673_g1_i1	4.459	6.219	7.47	6.04933	1.125	0.582	0.517	0.741333
c18412_g1_i1	0.373	0.465	0.872	0.57	2.861	2.289	2.187	2.44567
c10516_g1_i1	0	0.182	0.182	0.121333	3.442	3.566	4.066	3.69133
c55873_g1_i1	0	0	0.203	0.0676667	3.677	2.193	3.122	2.99733
c49584_g1_i1	9.675	5.916	6.274	7.28833	0	0.277	0.744	0.340333
c78000_g1_i1	2.836	1.81	2.118	2.25467	0.347	0.401	0.554	0.434
c43402_g1_i1	6.394	10.113	10.247	8.918	1.866	1.535	1.616	1.67233
c75016_g1_i1	3.017	6.705	5.21	4.97733	1.135	0.887	0.962	0.994667
c38938_g1_i1	0.252	0	0	0.084	1.838	2.003	2.06	1.967
c64558_g1_i1	2.74	2.174	1.044	1.986	0	0	0.445	0.148333
c5959_g1_i1	0.565	0.212	0.405	0.394	2.223	1.678	2.986	2.29567
c4986_g1_i1	0.252	0.415	0.051	0.239333	0.966	1.573	0.89	1.143
c9672_g1_i1	3.545	2.933	2.706	3.06133	0.347	0.277	0.109	0.244333
c78002_g1_i1	5.925	7.322	5.808	6.35167	1.266	1.278	1.425	1.323
c84208_g1_i1	1.767	1.76	2.706	2.07767	0.703	0.238	0	0.313667
c11992_g1_i1	3.545	2.973	2.737	3.085	0.216	0.277	0.2	0.231
c80385_g1_i1	0	0	0.223	0.0743333	1.848	1.116	2.56	1.84133
c12332_g1_i1	5.54	5.137	5.433	5.37	0.807	0.715	0.536	0.686
c44414_g1_i1	0	0.152	0.284	0.145333	1.369	1.421	1.616	1.46867
c56886_g1_i1	0.204	0.374	0.355	0.311	5.637	1.631	2.895	3.38767
c434_g1_i1	0	0	0.223	0.0743333	1.247	1.449	3.721	2.139
c19135_g1_i1	5.817	5.309	4.905	5.34367	0.882	0.83	0.408	0.706667
c86239_g1_i1	0.24	0.738	0.922	0.633333	3.348	2.498	2.532	2.79267
c44477_g1_i1	0.697	0.748	0.405	0.616667	2.542	4.835	4.293	3.89
c50469_g1_i1	0	0	0	0	2.983	3.175	1.126	2.428
c26787_g1_i11	1.839	2.427	2.28	2.182	0.281	0.305	0.163	0.249667
c77711_g1_i1	0	0	0	0	1.782	1.716	0.935	1.47767
c13907_g1_i1	12.367	8.808	9.031	10.0687	2.729	2.441	2.079	2.41633
c38639_g1_i1	0	0.172	0.274	0.148667	2.907	1.774	1.988	2.223
c45568_g1_i1	2.896	1.871	2.392	2.38633	0.694	0.21	0.254	0.386
c37871_g1_i1	5.54	5.552	4.794	5.29533	1.004	0.458	1.607	1.023
c79843_g1_i1	5.132	8.303	8.108	7.181	1.125	1.354	1.38	1.28633
c216_g1_i1	2.44	2.397	1.642	2.15967	0	0	0	0
c52148_g1_i1	1.202	1.952	1.287	1.48033	0.159	0.248	0	0.135667
c31176_g1_i1	2.908	3.469	2.169	2.84867	0.234	0.601	0.635	0.49
c32089_g1_i1	0.096	0.172	0	0.0893333	1.154	0.877	1.343	1.12467
c53649_g1_i1	0	0.576	0.557	0.377667	4.108	1.593	4.248	3.31633
c28806_g2_i3	0.865	0.91	1.074	0.949667	6.125	4.472	6.317	5.638
c15587_g1_i1	1.839	6.068	4.743	4.21667	0.844	0.343	0.345	0.510667
c25277_g1_i1	0.673	0.87	0.568	0.703667	14.903	13.226	15.539	14.556
c80856_g1_i1	0	0	0	0	0.722	0.524	1.588	0.944667
c64641_g1_i1	0.252	0.314	0.456	0.340667	1.473	1.526	1.543	1.514
c15756_g1_i1	0.637	1.052	0.72	0.803	4.146	3.023	2.959	3.376
c23273_g1_i1	1.118	1.355	1.409	1.294	7.062	8.067	7.879	7.66933
c14680_g1_i1	8.497	6.351	6.466	7.10467	0.844	0.839	0.726	0.803
c28602_g1_i2	2.079	1.901	1.905	1.96167	8.207	8.64	7.089	7.97867
c56963_g1_i1	0.853	0.748	0.932	0.844333	4.277	3.042	4.393	3.904
c30849_g2_i1	9.362	12.045	12.841	11.416	51.913	44.047	56.457	50.8057
c18292_g1_i2	1.142	0.657	0.73	0.843	3.883	3.957	2.895	3.57833
c17318_g1_i2	0	0.769	0.74	0.503	4.08	2.241	2.814	3.045
c67403_g1_i1	2.223	3.995	2.564	2.92733	0.225	0.114	0.408	0.249
c47118_g1_i1	0	0.324	0.101	0.141667	1.744	2.479	1.734	1.98567
c68755_g1_i1	0	0	0.182	0.0606667	6.884	6.599	4.92	6.13433
c14328_g1_i1	0.373	0.111	0.051	0.178333	2.542	1.955	2.977	2.49133
c34561_g1_i1	0.3	0.182	0.172	0.218	1.201	1.612	0.88	1.231
c44480_g1_i1	0	0	0.213	0.071	1.022	0.982	1.47	1.158
c45933_g1_i1	2.92	2.629	3.791	3.11333	0.385	0.305	1.607	0.765667
c32328_g1_i1	1.911	2.083	1.997	1.997	0.253	0	0.227	0.16
c85898_g1_i1	0	0.212	0	0.0706667	1.998	2.365	0.79	1.71767
c12749_g1_i1	117.14	166.621	174.895	152.885	1.144	1.116	2.451	1.57033
c20910_g1_i1	2.884	2.619	4.51	3.33767	19.114	17.432	21.648	19.398
c5707_g1_i1	0.18	0.445	0.111	0.245333	1.782	2.46	2.042	2.09467
c77537_g1_i1	0	0	0	0	2.514	1.306	1.153	1.65767
c65787_g1_i1	0.228	0.536	0.264	0.342667	3.583	2.136	4.284	3.33433
c42199_g1_i1	0	0	0	0	4.286	5.073	5.065	4.808
c12969_g1_i1	4.543	3.408	2.787	3.57933	0.732	0.734	0.281	0.582333
c25312_g1_i1	14.326	23.017	26.575	21.306	0.581	0.944	0.935	0.82
c29906_g1_i4	0.216	0.222	0.213	0.217	3.658	2.594	4.311	3.521
c76360_g1_i1	0.817	0.566	0.861	0.748	3.808	3.29	2.877	3.325
c5078_g1_i1	0.493	0.152	0.436	0.360333	2.898	3.156	2.941	2.99833
c30135_g1_i3	3.281	5.633	5.777	4.897	1.322	1.011	1.189	1.174
c55676_g1_i1	0.312	0.283	0.365	0.32	2.12	1.936	0.799	1.61833
c94037_g1_i1	2.488	0.748	1.581	1.60567	0	0	0	0
c1067_g1_i1	2.608	3.004	3.436	3.016	0.385	0	0.526	0.303667
c75186_g1_i1	0.324	0.253	0.142	0.239667	6.162	4.244	3.422	4.60933
c3967_g1_i1	2.752	3.914	4.419	3.695	0.31	0.477	0.281	0.356
c34250_g1_i1	0	0	0	0	1.004	0.935	0.735	0.891333
c16822_g1_i1	0.24	1.557	0.841	0.879333	7.728	3.977	6.925	6.21
c36568_g1_i1	0.144	0	0.264	0.136	2.532	0.811	1.779	1.70733
c13804_g1_i1	9.014	7.989	8.321	8.44133	0.9	0.706	0.726	0.777333
c10054_g1_i1	0.565	0.172	0.486	0.407667	1.791	3.023	2.678	2.49733
c25431_g2_i1	2.223	3.034	3.071	2.776	14.809	14.085	15.621	14.8383
c36904_g1_i1	0	0	0	0	2.992	1.182	2.886	2.35333
c30849_g1_i1	5.384	6.199	5.645	5.74267	25.502	21.694	26.549	24.5817
c10248_g1_i1	4.495	10.629	12.233	9.119	1.829	1.392	1.189	1.47
c82774_g1_i1	7.379	5.501	5.828	6.236	1.716	1.278	0.79	1.26133
c82533_g1_i1	2.428	3.074	3.405	2.969	0.319	0.648	0.29	0.419
c85865_g1_i1	2.115	1.264	1.824	1.73433	0.206	0	0.39	0.198667
c62330_g1_i1	41.535	40.3	39.406	40.4137	2.917	4.654	3.585	3.71867
c1607_g1_i1	0	0	0	0	1.351	0.524	0.781	0.885333
c66416_g1_i1	3.738	1.294	2.291	2.441	0.722	0.524	0.399	0.548333
c91496_g1_i1	3.738	1.203	1.348	2.09633	0.263	0	0	0.0876667
c62810_g1_i1	1.959	1.739	1.855	1.851	0	0.267	0	0.089
c24620_g1_i1	284.925	281.949	296.467	287.78	4.849	4.806	7.661	5.772
c23546_g1_i1	62.783	51.192	49.744	54.573	1.351	0.648	0.899	0.966
c66324_g1_i1	3.702	5.946	5.706	5.118	31.195	27.521	49.114	35.9433
c28066_g1_i1	0.673	0.738	0.689	0.7	0.066	0.153	0.091	0.103333
c64107_g1_i1	0.505	0.405	0.385	0.431667	1.895	2.174	2.451	2.17333
c21984_g2_i1	0.829	0	0.699	0.509333	52.082	57.826	52.372	54.0933
c25357_g1_i1	51.45	54.458	55.278	53.7287	2.082	2.222	2.36	2.22133
c91321_g1_i1	0.697	0.192	0.233	0.374	1.454	1.383	1.634	1.49033
c25284_g1_i2	4.747	3.509	4.845	4.367	1.041	0.61	1.135	0.928667
c68310_g1_i1	1.454	2.174	1.135	1.58767	0.263	0	0.118	0.127
c9847_g1_i1	1.082	1.203	1.389	1.22467	0.159	0.21	0.3	0.223
c15498_g1_i1	0.192	0.152	0.061	0.135	0.947	1.554	0.962	1.15433
c7281_g1_i1	3.954	7.261	5.909	5.708	1.013	0.772	0.953	0.912667
c1050_g1_i1	0.337	0.303	0.416	0.352	2.045	1.554	1.171	1.59
c81631_g1_i1	3.425	2.053	2.929	2.80233	0.169	0.124	0.154	0.149
c81549_g1_i1	0.397	0.152	0.142	0.230333	1.566	2.193	1.262	1.67367
c46954_g1_i1	0.12	0.283	0.132	0.178333	1.688	2.088	2.324	2.03333
c30587_g1_i1	42.46	35.689	35.099	37.7493	2.12	2.527	2.088	2.245
c28818_g2_i1	795.911	624.91	669.598	696.806	44.419	45.525	61.993	50.6457
c85651_g1_i1	0.216	0	0.122	0.112667	1.369	1.335	0.944	1.216
c23792_g1_i1	5.048	3.792	3.375	4.07167	24.573	30.181	27.466	27.4067
c53948_g1_i1	4.855	3.418	4.024	4.099	0.76	0.572	0.318	0.55
c79888_g1_i1	9.326	5.946	6.345	7.20567	1.669	0.772	1.289	1.24333
c67503_g1_i1	0.156	0.334	0.791	0.427	4.896	3.557	6.753	5.06867
c77813_g1_i1	0.397	0.465	0	0.287333	4.014	3.681	3.122	3.60567
c26799_g1_i1	1.058	0.657	0.618	0.777667	8.132	8.487	8.069	8.22933
c58131_g1_i1	2.043	2.629	2.524	2.39867	0.319	0.324	0	0.214333
c4526_g1_i1	0	0.556	0.355	0.303667	2.973	2.05	2.959	2.66067
c90925_g1_i1	0	0	0	0	5.918	4.196	4.584	4.89933
c13271_g1_i1	4.134	2.781	3.233	3.38267	13.224	14.714	14.849	14.2623
c32659_g1_i1	1.514	2.488	2.139	2.047	0.694	0.362	0.481	0.512333
c84524_g1_i1	2.019	2.134	1.814	1.989	0	0	0.29	0.0966667
c6125_g1_i1	0.445	0.667	0.74	0.617333	2.579	2.708	3.322	2.86967
c11523_g1_i1	2.872	7.645	7.105	5.874	1.548	0.753	0.899	1.06667
c60959_g1_i1	1.334	1.284	0.466	1.028	2.983	6.732	3.721	4.47867
c32202_g1_i1	1.911	4.227	4.399	3.51233	0.366	0.715	0.254	0.445
c82902_g1_i1	0.901	0.718	0.345	0.654667	6.2	5.559	6.581	6.11333
c77090_g1_i1	0.156	0.374	0.355	0.295	2.345	1.154	1.361	1.62
c70027_g1_i1	3.425	2.002	1.814	2.41367	0.685	0.114	0.844	0.547667
c76257_g1_i1	4.29	4.561	3.973	4.27467	0.478	0.544	0.345	0.455667
c67381_g1_i1	1.743	3.044	1.581	2.12267	0.31	0	0.427	0.245667
c28640_g1_i1	383.87	421.093	433.111	412.691	1.313	1.192	2.387	1.63067
c23619_g1_i1	2.788	4.227	3.517	3.51067	0.572	0.391	0.445	0.469333
c24645_g1_i1	3.834	1.487	3.335	2.88533	13.853	13.675	19.415	15.6477
c81629_g1_i1	0.685	2.599	0.527	1.27033	0	0	0	0
c19024_g1_i1	179.286	139.357	147.793	155.479	5.581	5.359	5.637	5.52567
c78719_g1_i1	0	0.202	0.77	0.324	2.401	2.355	2.215	2.32367
c21728_g1_i1	14.626	13.39	14.048	14.0213	1.041	0.744	1.234	1.00633
c12862_g1_i1	0.084	0.131	0.051	0.0886667	1.829	2.317	2.069	2.07167
c55549_g1_i1	0	0.293	0	0.0976667	1.763	1.221	1.443	1.47567
c95025_g1_i1	0	0	0	0	2.57	1.621	1.307	1.83267
c27412_g1_i1	16.633	14.441	16.095	15.723	70.971	67.057	67.839	68.6223
c26151_g1_i1	4.435	4.45	4.277	4.38733	23.982	28.56	27.92	26.8207
c18381_g1_i1	1.875	2.235	2.443	2.18433	15.138	11.443	14.768	13.783
c8282_g1_i1	0.493	0.738	1.135	0.788667	6.847	3.042	7.733	5.874
c90364_g1_i1	0.216	0.526	0.507	0.416333	4.38	2.994	3.222	3.532
c52241_g1_i1	0	0	0	0	3.967	1.621	2.305	2.631
c30467_g1_i1	16.657	16.09	15.122	15.9563	3.423	4.348	3.685	3.81867
c75191_g1_i1	0.673	0.273	0.385	0.443667	5.187	3.805	4.448	4.48
c63935_g1_i1	3.894	2.67	2.24	2.93467	0.516	0.524	0.726	0.588667
c25198_g1_i2	55.067	62.741	71.059	62.9557	8.563	8.554	9.222	8.77967
c18808_g1_i1	1.094	1.021	0.943	1.01933	4.971	6.465	5.537	5.65767
c43035_g1_i1	0	0	0.081	0.027	3.93	3.853	4.684	4.15567
c35030_g1_i1	4.254	3.186	2.291	3.24367	0.422	0.439	0	0.287
c3416_g1_i1	0.12	0.152	0.72	0.330667	2.804	1.812	3.685	2.767
c21728_g2_i1	5.36	4.419	4.53	4.76967	0.713	0.992	0.808	0.837667
c62015_g1_i1	1.418	2.306	2.402	2.042	0.638	0.334	0.472	0.481333
c77798_g1_i1	0.445	0.364	0.345	0.384667	2.532	1.936	2.215	2.22767
c82721_g1_i1	8.497	10.517	10.845	9.953	1.097	0.782	0.445	0.774667
c76781_g1_i1	3.161	1.841	2.139	2.38033	0	0	0	0
c30742_g1_i5	5.3	9.921	9.598	8.273	0.732	0.61	1.144	0.828667
c53560_g1_i1	0.312	0.566	0.274	0.384	1.998	1.612	1.144	1.58467
c32831_g1_i1	3.209	1.638	1.348	2.065	0	0	0	0
c86828_g1_i1	0.409	0.081	0.162	0.217333	4.98	1.602	1.325	2.63567
c42680_g1_i1	0.517	0.465	0.304	0.428667	5.402	2.365	2.097	3.288
c26081_g1_i8	601.482	385	399.452	461.978	4.061	3.681	4.003	3.915
c40524_g1_i1	1.839	3.246	3.74	2.94167	0	0.448	1.062	0.503333
c85781_g1_i1	0.312	0.425	0.922	0.553	3.817	4.882	5.201	4.63333
c66831_g1_i1	0	0.243	0.182	0.141667	1.744	1.173	2.079	1.66533
c11700_g1_i1	0.361	1.244	1.196	0.933667	6.725	5.359	4.13	5.40467
c88466_g1_i1	0	0.121	0	0.0403333	1.097	0.486	1.153	0.912
c43946_g1_i1	0.204	0.566	0.304	0.358	2.335	1.678	2.378	2.13033
c48278_g1_i1	0.276	0	0	0.092	1.247	1.116	1.879	1.414
c1389_g1_i1	4.627	0.678	0.872	2.059	22.829	6.694	5.528	11.6837
c7463_g1_i1	0	0.061	0.071	0.044	4.971	3.69	5.727	4.796
c2238_g1_i1	5.3	6.088	6.487	5.95833	1.266	0.982	1.861	1.36967
c11068_g1_i1	0.132	0	0.223	0.118333	1.247	0.82	1.126	1.06433
c35884_g1_i1	4.699	13.804	11.96	10.1543	0.563	0.229	0.418	0.403333
c20148_g1_i3	1.142	0.496	0.679	0.772333	0.141	0.038	0.1	0.093
c23866_g1_i1	68.455	98.399	97.694	88.1827	12.709	11.949	13.379	12.679
c82331_g1_i1	2.524	7.656	5.514	5.23133	0.281	0.143	0.517	0.313667
c2538_g1_i2	3.617	3.337	3.446	3.46667	0	0.172	0.064	0.0786667
c57908_g1_i1	0.168	0.233	0.294	0.231667	1.895	1.259	1.28	1.478
c69965_g1_i1	2.944	2.468	2.737	2.71633	0	0	0	0
c27636_g1_i2	7.175	5.946	5.706	6.27567	1.238	0.82	1.262	1.10667
c75225_g1_i1	0.3	0.546	0	0.282	2.664	2.508	1.561	2.24433
c15177_g1_i1	5.552	6.846	5.585	5.99433	0.863	1.335	0	0.732667
c90568_g1_i1	2.115	1.659	1.399	1.72433	0	0	0	0
c540_g1_i1	0.132	0.04	0.081	0.0843333	3.949	2.661	3.894	3.50133
c14894_g1_i1	7.535	6.422	7.814	7.257	1.088	1.335	0.826	1.083
c228_g1_i1	3.822	2.609	3.132	3.18767	1.032	0.601	0.772	0.801667
c26247_g1_i1	8.28	8.03	8.007	8.10567	1.313	1.945	1.516	1.59133
c9549_g1_i2	1.731	0.172	0.497	0.8	4.117	4.034	3.159	3.77
c35631_g1_i1	0.288	0.354	0.334	0.325333	2.317	1.802	2.133	2.084
c63150_g1_i1	0.817	1.8	2.351	1.656	0.216	0	0	0.072
c1130_g1_i1	0.324	0.435	0.456	0.405	7.944	5.846	9.667	7.819
c23915_g1_i1	0	0	0	0	10.139	10.547	9.394	10.0267
c66607_g1_i1	0	0	0	0	2.101	2.174	3.041	2.43867
c19192_g1_i1	0	0	0	0	14.462	12.874	10.302	12.546
c15758_g1_i1	0.349	0.303	0.395	0.349	3.658	2.813	3.177	3.216
c42650_g1_i1	5.913	7.059	6.051	6.341	1.388	1.736	1.171	1.43167
c18407_g1_i1	0.529	0.556	0.699	0.594667	3.273	2.966	3.522	3.25367
c31771_g1_i1	3.641	6.139	6.801	5.527	1.529	0.534	1.461	1.17467
c25789_g1_i5	6.646	5.026	4.966	5.546	24.17	36.38	34.046	31.532
c57568_g1_i1	0.349	0.071	0.618	0.346	3.405	4.892	4.52	4.27233
c72230_g1_i1	6.514	3.438	1.753	3.90167	0.535	0.143	0	0.226
c79217_g1_i1	0.649	0.394	0.193	0.412	2.607	1.011	2.641	2.08633
c77531_g1_i1	0	0.496	0.162	0.219333	1.435	1.144	1.625	1.40133
c68875_g1_i1	0.3	0.182	0.172	0.218	1.566	1.621	1.543	1.57667
c71424_g1_i1	2.223	1.476	2.96	2.21967	0.356	0.648	0.163	0.389
c26561_g1_i1	18.496	19.68	20.483	19.553	125.238	142.001	127.327	131.522
c29502_g1_i2	57.194	54.65	57.477	56.4403	12.39	12.063	11.019	11.824
c43659_g1_i1	4.915	4.44	4.054	4.46967	0.291	0.915	1.361	0.855667
c1720_g1_i1	0.577	0.354	0.233	0.388	2.223	2.47	2.478	2.39033
c1961_g1_i1	0.168	0	0	0.056	2.954	4.015	3.24	3.403
c92173_g1_i1	0	0	0	0	1.585	0.906	2.333	1.608
c25856_g2_i1	1.31	1.011	0.872	1.06433	29.047	33.262	29.245	30.518
c75580_g1_i1	0	0	0	0	3.648	4.434	3.54	3.874
c11900_g1_i1	0.349	0.324	0.203	0.292	1.848	0.954	3.004	1.93533
c15046_g1_i1	0.373	0.566	0.486	0.475	3.011	1.602	2.496	2.36967
c8637_g1_i1	0.817	0.253	0.355	0.475	3.133	1.793	1.824	2.25
c76266_g1_i1	0	0	0	0	1.613	3.624	0.989	2.07533
c26189_g1_i5	5.649	11.913	11.554	9.70533	2.467	1.86	2.46	2.26233
c36006_g1_i1	0	0.405	0.385	0.263333	2.401	2.212	1.715	2.10933
c89532_g1_i1	0	0.182	0	0.0606667	1.444	1.373	2.215	1.67733
c49752_g1_i1	0	0	0	0	3.545	2.298	1.361	2.40133
c45991_g1_i1	0.433	0.758	0.304	0.498333	2.607	2.27	2.832	2.56967
c36262_g1_i1	0.12	0.071	0.132	0.107667	1.135	1.764	1.652	1.517
c26003_g1_i1	331.555	315.059	349.222	331.945	33.877	36.59	41.789	37.4187
c10195_g1_i1	0.529	1.254	0.608	0.797	2.926	4.444	4.42	3.93
c43275_g1_i1	37.545	14.037	10.216	20.5993	4.793	3.662	2.596	3.68367
c74448_g1_i1	1.731	1.719	1.662	1.704	8.329	8.401	7.761	8.16367
c74460_g1_i1	0.421	0.202	0.152	0.258333	1.304	1.812	1.262	1.45933
c33691_g1_i1	0.349	0.405	0.193	0.315667	1.088	2.527	4.493	2.70267
c69495_g1_i1	0	0.051	0	0.017	0.6	1.411	0.427	0.812667
c28844_g1_i1	7.692	4.601	5.108	5.80033	22.707	24.412	22.038	23.0523
c57604_g1_i1	0	0.496	0	0.165333	1.632	2.708	4.202	2.84733
c3471_g1_i2	0	0	0	0	1.013	1.697	0.862	1.19067
c53427_g1_i1	0	0	0	0	1.285	0.925	1.271	1.16033
c13150_g1_i1	0.397	0.142	0.203	0.247333	2.523	1.449	1.752	1.908
c32938_g1_i1	0.649	2.103	1.51	1.42067	0	0.181	0.163	0.114667
c42355_g1_i1	2.704	4.682	4.135	3.84033	0.403	0.153	0.735	0.430333
c2222_g1_i1	1.286	1.183	1.581	1.35	0.61	0.181	0.163	0.318
c3349_g1_i1	1.646	0.839	0.649	1.04467	0.113	0.114	0.1	0.109
c52513_g1_i1	0	0	0	0	1.501	0.858	0.917	1.092
c10886_g1_i1	1.202	0.506	1.135	0.947667	4.042	6.055	5.419	5.172
c35038_g1_i1	4.278	2.265	1.845	2.796	0.929	0.725	0.218	0.624
c24154_g1_i1	0.445	0.496	0.709	0.55	8.197	6.751	7.252	7.4
c59637_g1_i1	3.581	1.689	2.027	2.43233	0	0	0.254	0.0846667
c32883_g1_i1	0.397	0.415	0.476	0.429333	1.304	2.365	2.405	2.02467
c8970_g1_i1	0.469	0.576	0.284	0.443	1.848	2.079	1.489	1.80533
c18519_g1_i1	0.457	0.455	0.365	0.425667	2.11	2.317	2.287	2.238
c43869_g1_i1	5.06	4.338	5.919	5.10567	0	2.203	0	0.734333
c72308_g1_i1	7.007	8.121	5.808	6.97867	0.253	0.391	0	0.214667
c13828_g1_i1	24.253	11.964	13.784	16.667	2.382	3.023	1.706	2.37033
c13685_g1_i1	73.695	67.362	72.153	71.07	15.926	19.034	15.212	16.724
c8117_g1_i1	2.464	1.325	1.946	1.91167	0.272	0.257	0.454	0.327667
c29089_g1_i1	0.361	0.829	1.064	0.751333	4.539	5.302	4.602	4.81433
c26073_g1_i2	0.3	0.374	0.304	0.326	3.705	2.737	3.476	3.306
c92297_g1_i1	3.389	1.284	2.645	2.43933	0	0.629	0.445	0.358
c26553_g2_i1	154.697	157.489	161.455	157.88	31.664	24.736	27.874	28.0913
c10294_g1_i2	0.925	0.637	0.74	0.767333	0.084	0.219	0	0.101
c65055_g1_i1	0.108	0.485	0.132	0.241667	2.026	2.241	0.935	1.734
c21717_g1_i1	0.601	0.293	0.568	0.487333	3.039	3.252	2.514	2.935
c6915_g1_i1	0	0.101	0.203	0.101333	3.32	1.43	1.779	2.17633
c56628_g1_i1	2.548	1.426	1.368	1.78067	0.319	0.086	0.436	0.280333
c76024_g1_i1	0	0	0	0	1.144	0.505	0.753	0.800667
c64737_g1_i1	7.631	8.707	7.51	7.94933	0.619	0.467	0.517	0.534333
c70949_g1_i1	4.05	1.183	3.639	2.95733	0	0	0	0
c22186_g1_i3	3.353	4.136	4.155	3.88133	1.669	0.391	0.917	0.992333
c45449_g1_i1	0.24	0.212	0.486	0.312667	3.451	3.423	5.11	3.99467
c21462_g1_i2	7.776	5.127	5.919	6.274	1.069	0.553	0.844	0.822
c83153_g1_i1	0.445	0.364	0.172	0.327	1.913	1.488	1.325	1.57533
c1110_g1_i1	0.613	0.678	0.142	0.477667	1.998	2.222	2.206	2.142
c23274_g1_i1	0.805	0.566	0.679	0.683333	5.974	6.818	5.5	6.09733
c16562_g1_i1	21.164	12.55	16.348	16.6873	1.304	2.708	1.071	1.69433
c42393_g1_i1	0.481	0.394	0.476	0.450333	4.971	2.785	4.575	4.11033
c57527_g1_i1	0.421	0.253	0.243	0.305667	4.614	3.08	5.764	4.486
c29281_g1_i1	197.169	181.265	188.081	188.838	9.135	10.318	11.845	10.4327
c6579_g1_i1	4.591	2.468	2.422	3.16033	0.141	0.114	0	0.085
c19457_g1_i2	2.007	1.406	0.679	1.364	8.291	8.23	6.335	7.61867
c55651_g1_i1	0.252	0.475	0.395	0.374	1.463	1.192	2.315	1.65667
c2516_g1_i1	0.998	0.941	0.75	0.896333	5.974	5.846	6.562	6.12733
c24959_g1_i1	0.769	0.799	0.892	0.82	9.895	10.06	10.211	10.0553
c32091_g1_i1	0.433	0.344	0.264	0.347	3.958	3.357	2.46	3.25833
c18118_g1_i1	0.577	0.718	0.578	0.624333	3.902	4.12	2.923	3.64833
c65179_g1_i1	0.12	0.374	0.071	0.188333	1.491	1.087	1.461	1.34633
c9408_g1_i1	0.373	0.334	0.284	0.330333	0.919	1.793	1.688	1.46667
c30435_g1_i2	3.425	3.438	3.811	3.558	16.676	13.77	18.589	16.345
c82115_g1_i1	0.3	0.455	0.608	0.454333	1.679	1.983	2.532	2.06467
c80086_g1_i1	0.601	0.293	0.568	0.487333	3.142	2.184	2.977	2.76767
c43166_g1_i1	0.589	0.91	0.416	0.638333	4.699	3.872	4.547	4.37267
c29088_g1_i1	0.3	0	0.679	0.326333	1.885	2.317	1.951	2.051
c57302_g1_i1	0.228	0.415	0.132	0.258333	1.641	2.088	1.852	1.86033
c38517_g1_i1	5.192	4.804	5.027	5.00767	29.291	19.835	24.806	24.644
c28084_g1_i2	6.129	4.308	4.155	4.864	1.435	1.192	0.835	1.154
c91788_g1_i1	0	0.222	0.628	0.283333	2.607	2.556	2.669	2.61067
c9628_g1_i1	2.332	2.316	2.28	2.30933	0.206	0.458	0.753	0.472333
c57973_g1_i1	0	0	0	0	0.788	0.696	0.309	0.597667
c7165_g1_i1	0.252	0.981	0.649	0.627333	5.299	4.387	6.581	5.42233
c74426_g1_i1	3.69	3.509	3.375	3.52467	29.075	34.435	30.271	31.2603
c74547_g1_i1	0	0	0	0	2.804	1.106	2.423	2.111
c32647_g1_i1	0.421	0.344	0.375	0.38	2.532	1.612	2.541	2.22833
c70651_g1_i1	2.211	2.427	2.24	2.29267	0.131	0.143	0.064	0.112667
c13090_g1_i1	0.541	0.192	0.649	0.460667	1.726	1.955	1.77	1.817
c60611_g1_i1	4.903	1.911	1.834	2.88267	0	0.324	0	0.108
c65699_g1_i1	2.416	1.618	1.794	1.94267	0.178	0.124	0.109	0.137
c26467_g1_i3	12.463	17.162	17.331	15.652	0.45	0.668	0.772	0.63
c82083_g1_i1	0.276	0.081	0.486	0.281	2.467	2.031	2.169	2.22233
c49178_g1_i1	1.743	1.224	1.845	1.604	0.103	0.057	0.191	0.117
c86270_g1_i1	1.334	3.216	1.926	2.15867	0.178	0.181	0.163	0.174
c53671_g1_i1	0.601	0.273	0.264	0.379333	1.576	1.64	1.452	1.556
c73183_g1_i1	0.817	1.112	1.074	1.001	0	0	0	0
c86037_g1_i1	0.132	0	0.314	0.148667	1.322	1.602	1.625	1.51633
c43373_g1_i1	1.034	1.426	0.983	1.14767	3.255	6.046	5.491	4.93067
c1621_g1_i1	0.721	0.212	1.216	0.716333	4.483	3.49	3.613	3.862
c50727_g1_i1	0.637	0.101	0.557	0.431667	3.47	2.594	3.304	3.12267
c15078_g1_i2	0.096	0.354	0.628	0.359333	8.094	5.292	9.612	7.666
c13481_g1_i1	0.733	0.9	1.48	1.03767	4.802	4.234	4.529	4.52167
c18076_g1_i1	5.384	1.861	1.409	2.88467	1.05	0.391	0.481	0.640667
c1401_g1_i1	0	0.131	0	0.0436667	1.013	1.049	0.926	0.996
c65383_g1_i1	0	0	0	0	1.491	0.992	0.49	0.991
c86455_g1_i1	2.584	4.116	5.078	3.926	0.938	0.868	0.817	0.874333
c8904_g1_i2	0	0.314	0.304	0.206	2.073	2.26	3.44	2.591
c31312_g1_i1	0.601	0.172	0.355	0.376	1.895	2.317	1.325	1.84567
c54276_g1_i1	4.242	4.025	3.71	3.99233	0.657	1.087	0.762	0.835333
c48749_g1_i1	1.995	1.699	1.632	1.77533	0.478	0	0.3	0.259333
c47384_g1_i1	0.985	0.597	0.091	0.557667	1.998	3.442	2.324	2.588
c22332_g1_i3	33.771	21.52	23.321	26.204	4.84	6.046	4.547	5.14433
c53608_g1_i1	4.17	1.153	1.581	2.30133	0	0	0	0
c41768_g1_i1	1.574	1.315	2.706	1.865	0	0.134	0	0.0446667
c28494_g2_i1	26.031	16.474	18.183	20.2293	4.249	3.433	2.741	3.47433
c72048_g1_i1	67.83	40.543	51.295	53.2227	2.889	0.82	1.452	1.72033
c2190_g1_i2	0.084	0.263	0	0.115667	3.817	3.586	3.767	3.72333
c86606_g1_i1	0.529	0	0.608	0.379	1.885	3.137	6.154	3.72533
c11177_g1_i1	0.108	0	0.03	0.046	40.743	38.659	40.21	39.8707
c31818_g1_i1	0.324	0.546	0.375	0.415	4.455	2.718	3.377	3.51667
c32022_g1_i1	0.3	0.182	0	0.160667	2.176	2.26	2.224	2.22
c21231_g1_i1	17.114	14.583	17.037	16.2447	3.001	3.814	1.888	2.901
c53837_g1_i1	0.18	0.162	0.365	0.235667	3.039	2.174	2.859	2.69067
c47349_g1_i1	0.769	0.587	0.791	0.715667	4.83	4.758	4.438	4.67533
c57806_g1_i1	0.276	0	0.669	0.315	2.41	1.488	2.006	1.968
c12973_g1_i1	6.442	8.353	9.365	8.05333	2.12	1.926	1.997	2.01433
c26081_g1_i7	388.533	272.251	285.045	315.276	4.436	3.328	2.36	3.37467
c67838_g1_i1	0.204	1.385	0.486	0.691667	2.176	3.299	4.157	3.21067
c91124_g1_i1	0.24	0.142	0.132	0.171333	1.501	0.973	1.38	1.28467
c51023_g1_i1	0	0	0	0	1.107	0.954	0.853	0.971333
c7603_g1_i1	4.314	2.559	3.557	3.47667	0.056	0.029	0.245	0.11
c31349_g1_i1	5.985	5.785	6.547	6.10567	0.694	0.439	0.708	0.613667
c21332_g1_i1	2.56	2.205	3.03	2.59833	12.784	9.069	14.023	11.9587
c17561_g1_i1	2.127	0.849	0.821	1.26567	8.713	5.826	8.341	7.62667
c65341_g1_i1	0	0	0	0	2.514	0.715	2.523	1.91733
c94085_g1_i1	0	0.374	0.547	0.307	2.007	1.821	2.768	2.19867
c14563_g1_i1	0.096	0	0.061	0.0523333	154.173	160.043	134.289	149.502
c47917_g1_i1	0	0	0	0	3.058	1.955	1.734	2.249
c86520_g1_i1	0	0.293	0.426	0.239667	3.958	1.745	2.732	2.81167
c86177_g1_i1	0.733	0.627	0.841	0.733667	3.808	3.223	5.128	4.053
c220_g1_i1	0	0.111	0.111	0.074	0.385	1.03	0.772	0.729
c28806_g2_i2	0.805	0.961	1.024	0.93	5.937	4.634	5.791	5.454
c55679_g1_i1	0.553	0.344	0.122	0.339667	1.294	1.516	0.935	1.24833
c47022_g1_i1	2.932	2.68	3.324	2.97867	0.3	0	0	0.1
c53586_g1_i1	0.457	0.283	0.274	0.338	1.744	1.869	2.178	1.93033
c28108_g1_i1	0.517	0.243	0.193	0.317667	2.617	2.708	2.841	2.722
c27282_g1_i2	10.119	8.535	10.216	9.62333	1.641	2.441	1.634	1.90533
c6775_g1_i1	1.875	0	0.537	0.804	11.874	9.231	12.063	11.056
c60883_g1_i1	0	0	0.132	0.044	2.636	1.068	0.69	1.46467
c4953_g1_i1	1.935	3.317	2.645	2.63233	0.497	0.515	0.536	0.516
c30679_g1_i2	0	0.142	0.831	0.324333	11.921	11.653	10.783	11.4523
c55312_g1_i1	3.365	3.459	2.97	3.26467	0	0	0	0
c2084_g1_i1	0.264	0.243	0.466	0.324333	4.436	3.977	3.685	4.03267
c53869_g1_i1	0.433	0.374	0.314	0.373667	1.932	1.593	1.053	1.526
c39524_g1_i1	0	0	0	0	1.735	1.411	1.588	1.578
c66695_g1_i1	0.661	0.678	0.324	0.554333	2.063	2.975	2.968	2.66867
c95266_g1_i1	0	0	0	0	4.052	2.966	2.632	3.21667
c12400_g1_i1	5.649	5.774	7.308	6.24367	32.245	34.415	33.674	33.4447
c9587_g2_i1	2.716	2.811	2.311	2.61267	15.222	14.247	13.506	14.325
c86005_g1_i1	0	0.04	0	0.0133333	2.607	2.165	2.133	2.30167
c21244_g1_i1	1.634	1.456	1.662	1.584	6.35	5.502	7.416	6.42267
c66587_g1_i1	0.312	0.374	0.365	0.350333	3.489	1.678	3.894	3.02033
c15649_g1_i1	1.478	0.789	0.973	1.08	3.442	5.035	5.637	4.70467
c25472_g1_i1	2.319	2.822	2.726	2.62233	12.24	10.432	10.093	10.9217
c79682_g1_i1	0	0.121	0.243	0.121333	0.994	2.651	1.67	1.77167
c31677_g1_i1	0.12	0.04	0.142	0.100667	4.061	2.203	2.877	3.047
c40739_g1_i1	0.973	1.355	1.115	1.14767	25.792	19.425	24.334	23.1837
c2273_g1_i2	0.06	0.051	0.213	0.108	2.223	1.755	2.169	2.049
c47437_g1_i1	0	0	0.193	0.0643333	1.866	0.973	3.195	2.01133
c18548_g1_i2	2.115	1.294	1.672	1.69367	0.394	0.324	0.091	0.269667
c57489_g1_i1	0	0	0	0	0.957	2.117	0.88	1.318
c43651_g1_i1	1.118	0.222	0.841	0.727	4.389	3.633	4.039	4.02033
c34971_g1_i1	3.786	2.882	3.416	3.36133	0.291	0.305	0.545	0.380333
c19931_g1_i1	52.303	50.292	51.508	51.3677	233.088	201.496	204.987	213.19
c22530_g1_i1	4.122	4.328	4.277	4.24233	29.553	29.972	30.434	29.9863
c66080_g1_i1	0	0.334	0.162	0.165333	3.123	1.964	1.225	2.104
c77518_g1_i1	0	0	0	0	8.394	8.506	9.367	8.75567
c5504_g1_i1	1.334	0.667	1.024	1.00833	23.598	19.387	15.784	19.5897
c21534_g1_i2	1.803	1.355	1.48	1.546	6.828	8.573	6.862	7.421
c25769_g1_i1	1.334	0.718	0.517	0.856333	5.656	5.455	4.021	5.044
c12434_g1_i1	8.112	8.161	8.017	8.09667	0.413	0.162	0.608	0.394333
c46585_g1_i1	0	0.121	0.111	0.0773333	2.504	3.652	2.451	2.869
c89669_g1_i1	0.216	0.131	0.385	0.244	4.427	3.757	5.537	4.57367
c27012_g1_i2	11.201	11.701	12.456	11.786	0.291	0.362	0.517	0.39
c31992_g1_i1	1.634	3.347	1.672	2.21767	0.328	0.429	0.608	0.455
c26882_g1_i1	0.601	0.496	0.659	0.585333	4.211	4.558	4.275	4.348
c90323_g1_i1	2.968	3.277	5.868	4.03767	0.872	0.753	1.071	0.898667
c27477_g2_i1	720.077	836.786	889.382	815.415	3.78	4.396	7.152	5.10933
c64117_g1_i1	0.637	0.233	0.375	0.415	2.288	2.155	1.906	2.11633
c29410_g1_i1	2.055	1.062	1.723	1.61333	6.762	7.734	7.833	7.443
c16200_g2_i1	2.812	3.398	2.939	3.04967	0.882	0.62	0.69	0.730667
c9143_g1_i1	0.324	0.587	0.375	0.428667	3.104	3.891	3.567	3.52067
c86461_g1_i1	7.728	10.578	9.466	9.25733	1.444	1.678	1.824	1.64867
c71803_g1_i1	0.228	0.273	0.264	0.255	2.326	2.136	2.796	2.41933
c14132_g1_i1	0	0	0	0	3.752	1.278	1.425	2.15167
c2984_g1_i1	0.132	0.425	0.811	0.456	2.476	2.098	2.169	2.24767
c26916_g1_i2	0.937	0.839	0.628	0.801333	8.788	8.277	6.925	7.99667
c75712_g1_i1	0.096	0.121	0.233	0.15	1.848	1.001	1.334	1.39433
c11771_g1_i1	1.106	0.657	0.659	0.807333	2.514	4.177	3.549	3.41333
c19139_g1_i2	0.264	0.222	0.162	0.216	1.107	0.915	0.817	0.946333
c14916_g1_i2	1.262	1.426	1.429	1.37233	0.169	0.086	0.236	0.163667
c10486_g1_i1	3.365	2.609	2.483	2.819	0.516	0.362	0.318	0.398667
c65863_g1_i1	1.01	0.9	1.459	1.123	6.078	4.816	7.161	6.01833
c64544_g1_i1	1.622	1.214	1.003	1.27967	0.047	0.048	0	0.0316667
c82400_g1_i1	3.726	2.65	1.014	2.46333	0	0.734	0	0.244667
c75859_g1_i1	0	0	0	0	5.899	4.749	6.508	5.71867
c82732_g1_i1	2.332	3.064	2.716	2.704	0.31	0.324	0.29	0.308
c44_g1_i1	1.839	2.832	2.412	2.361	19.227	16.24	27.484	20.9837
c10012_g1_i1	3.714	2.741	5.99	4.14833	1.988	0.687	0.309	0.994667
c46061_g1_i1	0	0.192	0.182	0.124667	3.011	2.603	1.852	2.48867
c76356_g1_i1	0	0.051	0.233	0.0946667	3.995	1.936	3.268	3.06633
c63939_g1_i1	2.211	1.982	1.571	1.92133	0.722	0.048	0.163	0.311
c43196_g1_i1	0	0.091	0.274	0.121667	1.773	1.707	1.28	1.58667
c15312_g1_i1	5.54	5.653	8.27	6.48767	1.501	0.963	0.953	1.139
c58502_g1_i1	0.337	0.202	0.203	0.247333	1.641	2.27	1.888	1.933
c42234_g1_i1	0	0.162	0.162	0.108	1.313	1.697	2.215	1.74167
c93176_g1_i1	0	0.374	0.274	0.216	15.391	14.151	15.757	15.0997
c9386_g1_i2	3.317	4.581	4.399	4.099	0.938	0.725	1.035	0.899333
c3939_g1_i1	1.214	0.738	0.811	0.921	3.939	6.198	3.104	4.41367
c65924_g1_i1	2.608	2.953	2.797	2.786	0.703	0.639	0.69	0.677333
c20693_g1_i1	20.587	18.942	20.717	20.082	3.301	4.091	3.594	3.662
c48475_g1_i1	1.274	1.648	2.169	1.697	0.46	0.42	0.318	0.399333
c51452_g1_i1	0.637	0	0.182	0.273	4.014	3.385	3.231	3.54333
c20214_g1_i1	1.106	0.819	1.105	1.01	4.239	4.511	4.792	4.514
c82304_g1_i1	0	0.131	0	0.0436667	1.351	1.488	1.706	1.515
c40674_g1_i1	0.361	0.324	0.213	0.299333	2.026	1.278	1.734	1.67933
c3042_g1_i1	1.118	0.566	0.304	0.662667	2.926	2.47	2.387	2.59433
c16416_g1_i3	0	0	0	0	2.711	3.69	3.141	3.18067
c59905_g1_i1	3.377	2.144	2.382	2.63433	0.178	0.277	0.245	0.233333
c25002_g1_i1	6.634	6.371	5.159	6.05467	46.361	41.1	36.361	41.274
c2491_g1_i1	0.541	0.405	0.446	0.464	2.579	2.279	1.961	2.273
c9412_g1_i1	0.204	0.131	0.122	0.152333	2.026	1.755	0.626	1.469
c52752_g1_i1	2.464	1.355	2.99	2.26967	0.544	0	0.327	0.290333
c71151_g1_i1	1.214	1.416	0.456	1.02867	3.142	3.91	5.491	4.181
c68716_g1_i1	0	0.849	0	0.283	2.973	2.346	1.824	2.381
c54227_g1_i1	0.493	0.293	0.284	0.356667	2.176	3.385	2.914	2.825
c17274_g1_i1	10.78	6.776	7.237	8.26433	47.711	54.575	47.317	49.8677
c41806_g1_i1	0	0	0.324	0.108	3.789	1.383	1.225	2.13233
c26516_g1_i1	2.668	2.144	2.372	2.39467	10.204	10.471	8.886	9.85367
c64522_g1_i1	0.541	0.597	0.385	0.507667	1.594	2.346	2.124	2.02133
c11008_g1_i1	19.193	15.19	15.943	16.7753	1.491	1.211	1.38	1.36067
c33417_g1_i1	10.744	9.092	8.351	9.39567	1.21	1.783	0.635	1.20933
c3747_g1_i1	6.141	7.868	8.585	7.53133	1.135	0.734	0.781	0.883333
c84761_g1_i1	2.199	1.81	2.372	2.127	0.441	0.114	0.399	0.318
c39723_g1_i1	0.288	0.688	0.497	0.491	2.729	2.823	1.879	2.477
c85472_g1_i1	0	0	0.142	0.0473333	2.598	1.64	1.062	1.76667
c74845_g1_i1	0	0	0	0	1.594	1.411	1.253	1.41933
c25879_g1_i1	37.941	28.781	31.389	32.7037	3.367	4.787	4.774	4.30933
c6866_g1_i1	12.811	7.231	11.25	10.4307	1.36	0.868	1.053	1.09367
c8323_g1_i1	9.23	12.894	12.76	11.628	0.966	1.421	1.262	1.21633
c13144_g1_i2	0.409	1.062	0.679	0.716667	3.78	3.357	5.21	4.11567
c3490_g1_i1	0	0.222	0.111	0.111	2.654	2.985	5.836	3.825
c37429_g1_i1	2.115	1.972	2.068	2.05167	0.713	0.124	0	0.279
c47210_g1_i1	2.392	1.78	3.426	2.53267	0.478	0	0	0.159333
c20004_g1_i1	3.678	5.542	5.808	5.00933	0.253	0.372	0.762	0.462333
c21499_g1_i1	51.425	52.891	57.943	54.0863	11.602	12.416	11.382	11.8
c31650_g1_i1	1.514	1.153	1.449	1.372	0.188	0	0.436	0.208
c21265_g1_i1	7.211	5.613	6.152	6.32533	1.05	1.383	0.554	0.995667
c11796_g2_i1	1.743	2.255	2.331	2.10967	14.059	8.954	11.237	11.4167
c57351_g1_i1	0	0	0	0	3.62	3.118	5.237	3.99167
c77394_g1_i1	0	0	0	0	1.21	1.383	2.451	1.68133
c53547_g1_i1	0.781	1.345	0.78	0.968667	4.53	3.509	6.227	4.75533
c7995_g1_i1	0.337	0.324	0.334	0.331667	1.163	1.697	1.797	1.55233
c50154_g1_i1	0.769	1.123	0.861	0.917667	5.355	5.865	2.469	4.563
c43271_g1_i1	0	0.131	0	0.0436667	0.844	0.963	0.781	0.862667
c45943_g1_i1	1.226	0.243	0.456	0.641667	7.935	4.11	6.717	6.254
c1954_g1_i1	0.228	0	0.537	0.255	5.205	2.308	3.93	3.81433
c32882_g1_i1	5.877	2.205	3.963	4.015	0	0.41	0.717	0.375667
c12674_g1_i1	4.759	3.742	3.304	3.935	0.188	0.248	0.145	0.193667
c27994_g1_i1	6.862	6.836	6.091	6.59633	146.257	131.959	128.48	135.565
c21551_g1_i1	0.817	0.748	0.598	0.721	4.042	5.312	4.42	4.59133
c69812_g1_i1	2.091	1.608	0.517	1.40533	0	0	0	0
c50757_g1_i1	0	0	0	0	6.265	3.519	6.916	5.56667
c64359_g1_i1	3.99	3.115	3.922	3.67567	0.722	0.744	0.436	0.634
c46034_g1_i1	2.548	2.083	2.179	2.27	0	0	0.69	0.23
c22176_g1_i1	532.222	538.889	570.921	547.344	14.294	14.476	20.713	16.4943
c10988_g1_i1	0.541	0.667	0.446	0.551333	2.382	2.651	1.461	2.16467
c56247_g1_i1	0.601	0.303	0.294	0.399333	2.936	2.279	3.068	2.761
c11321_g1_i1	0	0	0	0	6.04	3.977	4.883	4.96667
c14982_g1_i1	1.598	1.588	1.358	1.51467	6.659	7.8	6.045	6.83467
c23944_g2_i1	0.337	0.617	0.74	0.564667	7.344	4.482	5.873	5.89967
c94263_g1_i1	0	0	0.314	0.104667	11.433	6.952	9.712	9.36567
c77418_g1_i1	2.344	1.942	2.199	2.16167	0.056	0.305	0.272	0.211
c28068_g1_i2	5.432	6.907	6.75	6.363	1.022	0.725	0.98	0.909
c23338_g1_i1	0.3	0.152	0.213	0.221667	0.947	1.449	1.652	1.34933
c21286_g1_i1	6.754	7.059	7.845	7.21933	0.825	0.515	0.871	0.737
c73923_g1_i1	1.082	1.699	1.003	1.26133	0	0.086	0.163	0.083
c37090_g1_i1	0	0	0.182	0.0606667	1.229	1.402	2.26	1.63033
c84564_g1_i1	0	0.162	0	0.054	6.865	2.641	4.475	4.66033
c75792_g1_i1	1.538	0.617	2.372	1.509	0	0	0	0
c70818_g1_i1	2.115	3.236	3.963	3.10467	0.713	0.992	0	0.568333
c68333_g1_i1	1.322	0.91	1.064	1.09867	0	0	0.245	0.0816667
c11200_g1_i1	0.937	1.052	0.872	0.953667	4.155	5.302	4.838	4.765
c14652_g1_i1	0.373	0.152	0.253	0.259333	3.949	4.673	4.148	4.25667
c35253_g1_i1	1.887	2.154	1.216	1.75233	0	0.086	0.154	0.08
c42333_g1_i1	1.851	1.052	1.074	1.32567	0.319	0.219	0.3	0.279333
c81581_g1_i1	0	0	0.456	0.152	1.247	1.297	1.153	1.23233
c51260_g1_i1	4.11	2.629	2.534	3.091	0.272	0	0	0.0906667
c26787_g1_i8	2.404	2.447	3.01	2.62033	0.066	0.143	0.036	0.0816667
c16769_g1_i1	0.757	1.011	1.115	0.961	4.53	4.158	5.864	4.85067
c1082_g1_i1	0.156	1.092	1.135	0.794333	6.049	6.332	6.644	6.34167
c41397_g1_i1	5.492	4.986	4.794	5.09067	0	0	0	0
c3516_g1_i2	0.998	3.246	2.189	2.14433	0.234	0.181	0.109	0.174667
c28937_g1_i3	2.067	1.527	1.581	1.725	13.525	16.879	17.282	15.8953
c4026_g1_i1	59.033	38.561	39.852	45.8153	6.134	6.799	3.812	5.58167
c90972_g1_i1	0	0	0	0	2.213	1.326	0.644	1.39433
c27847_g1_i1	13.388	14.492	15.527	14.469	68.955	59.142	67.058	65.0517
c5793_g1_i1	11.069	9.011	7.926	9.33533	1.716	1.783	1.162	1.55367
c68648_g1_i1	0	0	0	0	2.101	1.497	2.178	1.92533
c48046_g1_i1	3.029	2.741	1.53	2.43333	0.319	0.563	0.354	0.412
c57563_g1_i1	0	0.182	0	0.0606667	1.088	0.563	1.561	1.07067
c58492_g1_i1	3.053	5.825	5.017	4.63167	0.797	1.802	0.245	0.948
c79647_g1_i1	0.192	0	0.111	0.101	1.754	2.069	1.761	1.86133
c42682_g1_i1	1.454	0.425	1.034	0.971	1.998	6.055	4.983	4.34533
c25483_g1_i1	18.364	17.071	16.551	17.3287	101.162	90.573	105.661	99.132
c89844_g1_i1	0	0	0.132	0.044	1.773	1.373	2.115	1.75367
c23528_g1_i1	0.577	0.981	0.72	0.759333	16.779	21.313	19.669	19.2537
c50952_g1_i1	2.86	3.772	5.037	3.88967	1.594	0.191	0.899	0.894667
c33411_g1_i1	2.271	1.78	2.564	2.205	0.788	0.2	0	0.329333
c67842_g1_i1	1.454	0.435	0.416	0.768333	2.898	3.71	2.315	2.97433
c29604_g1_i2	40.177	36.235	37.602	38.0047	7.578	7.991	8.105	7.89133
c9708_g1_i1	0.252	1.052	0.142	0.482	3.977	3.195	1.833	3.00167
c75490_g1_i1	0	0.384	0.122	0.168667	2.213	3.957	4.066	3.412
c7881_g1_i1	5.024	5.481	7.956	6.15367	0.844	0.763	0.581	0.729333
c50023_g1_i1	2.067	1.557	0.892	1.50533	0.206	0.21	0	0.138667
c25671_g1_i1	1.478	1.446	1.297	1.407	6.5	7.915	7.833	7.416
c56280_g1_i1	2.68	4.025	4.5	3.735	0.263	0.544	0.726	0.511
c26114_g1_i1	4.651	4.44	4.652	4.581	20.737	21.628	21.403	21.256
c12455_g1_i1	0.24	0	0.274	0.171333	1.519	0.887	2.623	1.67633
c61121_g1_i1	0	0	0.791	0.263667	2.185	3.08	1.679	2.31467
c146_g1_i1	0.337	0.556	0.405	0.432667	3.442	6.113	4.529	4.69467
c75402_g1_i1	0.12	0.081	0.071	0.0906667	1.932	2.899	1.216	2.01567
c23107_g1_i1	5.769	5.835	5.544	5.716	0.038	0.267	0.073	0.126
c61833_g1_i1	2.356	4.045	5.068	3.823	0	0.973	0.218	0.397
c45602_g1_i1	0.697	0.374	0.355	0.475333	1.885	1.488	2.414	1.929
c22637_g1_i1	2.776	3.105	3.355	3.07867	23.176	19.148	27.194	23.1727
c59390_g1_i1	0	0.04	0.162	0.0673333	11.349	7.772	11.8	10.307
c57328_g1_i1	0	0	0	0	1.041	0.658	1.026	0.908333
c38000_g1_i1	1.947	1.365	1.52	1.61067	0.581	0.191	0.2	0.324
c86372_g1_i1	3.185	2.862	3.821	3.28933	0.638	0.105	0	0.247667
c34528_g1_i1	0.06	0.142	0.071	0.091	11.846	4.701	8.94	8.49567
c15078_g1_i1	0.385	0.779	0.639	0.601	5.262	3.223	5.137	4.54067
c92799_g1_i1	0.373	0.233	0.365	0.323667	1.623	1.736	1.307	1.55533
c78303_g1_i1	0.288	0.344	0.081	0.237667	1.266	1.011	1.38	1.219
c17506_g1_i1	4.351	3.499	3.76	3.87	1.097	0.801	0.418	0.772
c49277_g1_i1	1.346	2.913	3.03	2.42967	0	0.725	0.281	0.335333
c58208_g1_i1	1.731	1.193	1.145	1.35633	0	0	0.182	0.0606667
c68389_g1_i1	0	0	0	0	2.476	1.097	2.605	2.05933
c20918_g1_i1	11.513	9.941	10.186	10.5467	57.381	56.873	55.068	56.4407
c26337_g1_i1	11.79	7.605	9.821	9.73867	2.092	2.26	2.088	2.14667
c93_g1_i1	1.899	2.346	2.301	2.182	0.375	0.61	0	0.328333
c33934_g1_i1	2.944	3.125	3.345	3.138	15.307	18.548	18.353	17.4027
c28142_g1_i9	12.102	11.327	11.564	11.6643	1.838	1.106	1.452	1.46533
c65201_g1_i1	0	0.253	0.486	0.246333	2.523	1.831	4.484	2.946
c49018_g1_i1	4.447	5.441	3.639	4.509	0	0.648	0.29	0.312667
c38325_g1_i1	2.368	1.851	3.253	2.49067	0.535	0.391	0.89	0.605333
c91627_g1_i1	0.337	0.394	0	0.243667	5.477	2.031	1.915	3.141
c21281_g1_i1	0.541	0.556	0.436	0.511	3.677	5.426	3.821	4.308
c48810_g1_i1	0	0	0.142	0.0473333	3.086	2.994	2.015	2.69833
c31710_g1_i1	4.651	3.226	5.189	4.35533	0.253	0.067	0	0.106667
c88651_g1_i1	0	0	0.203	0.0676667	1.125	2.031	1.035	1.397
c8660_g1_i1	2.067	2.174	1.074	1.77167	0.497	0.257	0.454	0.402667
c43140_g1_i1	8.833	2.599	2.078	4.50333	0.244	1.24	0.073	0.519
c18202_g1_i1	0.949	1.345	1.459	1.251	0.263	0.229	0.381	0.291
c91606_g1_i1	0	0	0	0	1.219	0.629	0.499	0.782333
c24282_g1_i1	66.532	81.126	83.687	77.115	0.225	0.601	0.172	0.332667
c46576_g1_i1	0.409	0	0.476	0.295	1.304	2.117	2.551	1.99067
c52815_g1_i1	1.082	1.315	2.767	1.72133	0	0	0.163	0.0543333
c58759_g1_i1	0	0.121	0	0.0403333	1.473	1.192	1.053	1.23933
c68935_g1_i1	0.385	0.162	0.071	0.206	1.876	1.078	1.434	1.46267
c76052_g1_i1	0	0.071	0.213	0.0946667	0.797	0.677	1.47	0.981333
c74389_g1_i1	0	0	0	0	0.413	0.534	0.781	0.576
c30669_g1_i2	125.697	176.865	176.273	159.612	7.569	6.914	10.275	8.25267
c81287_g1_i1	0	0.202	0.091	0.0976667	1.322	1.163	2.315	1.6
c90870_g1_i1	0.156	0.789	0.375	0.44	1.829	2.165	2.16	2.05133
c67307_g1_i1	0.18	0.536	0.101	0.272333	2.279	2.365	1.053	1.899
c61805_g1_i1	0.24	0.89	1.277	0.802333	3.939	2.956	6.154	4.34967
c60866_g1_i1	1.995	1.982	2.007	1.99467	0.581	0.381	0.136	0.366
c32405_g1_i1	1.358	2.154	2.23	1.914	0.328	0.515	0.309	0.384
c63503_g1_i1	0	0	0.274	0.0913333	1.341	0.896	1.588	1.275
c26796_g3_i1	1.358	1.739	2.128	1.74167	8.76	9.698	9.086	9.18133
c19121_g1_i1	0.601	0.819	0.841	0.753667	4.962	5.216	5.319	5.16567
c25946_g1_i1	4.603	4.288	4.176	4.35567	32.639	37.686	35.072	35.1323
c87631_g1_i1	0.3	0.688	0.304	0.430667	1.322	1.974	2.36	1.88533
c14627_g1_i1	0	0.131	0.041	0.0573333	0.535	1.173	1.153	0.953667
c48311_g1_i1	4.867	3.459	4.845	4.39033	0.263	0.954	0.726	0.647667
c37707_g1_i1	0	0	0	0	1.576	1.631	1.126	1.44433
c68965_g1_i1	1.983	1.406	1.53	1.63967	0.375	0.067	0.345	0.262333
c4720_g1_i1	0	0.111	0	0.037	4.333	3.719	4.674	4.242
c18617_g1_i2	2.404	1.719	2.088	2.07033	17.089	10.9	12.989	13.6593
c19905_g1_i1	250.037	234.337	255.967	246.78	10.364	11.958	14.396	12.2393
c77547_g1_i1	0	0.142	0	0.0473333	0.563	1.755	1.38	1.23267
c57263_g1_i1	0	0.415	0.203	0.206	3.029	1.43	3.803	2.754
c25392_g1_i2	25.647	14.906	15.912	18.8217	3.189	3.013	2.287	2.82967
c59774_g1_i1	0.865	0.607	0.882	0.784667	3.545	3.357	2.886	3.26267
c34686_g1_i1	0.337	0.202	0.101	0.213333	1.36	0.849	1.625	1.278
c37961_g1_i1	2.151	1.82	1.997	1.98933	0	0	0	0
c48527_g1_i1	1.358	1.598	1.885	1.61367	13.29	12.664	14.913	13.6223
c35633_g1_i1	0.481	0.364	0	0.281667	3.33	1.774	3.15	2.75133
c66861_g1_i1	0.276	0.273	0.466	0.338333	2.016	1.879	1.607	1.834
c33227_g1_i1	0.072	0.04	0.294	0.135333	0.872	1.116	1.498	1.162
c44214_g1_i1	0	0	0.142	0.0473333	2.016	2.193	1.479	1.896
c30566_g1_i2	6.586	5.946	5.676	6.06933	1.06	1.497	0.944	1.167
c20915_g1_i1	9.266	6.341	5.97	7.19233	29.366	32.165	29.662	30.3977
c94179_g1_i1	1.671	1.456	3.274	2.13367	0.319	0	0	0.106333
c15615_g1_i1	0	0	0	0	5.421	3.652	4.23	4.43433
c64090_g1_i1	2.019	1.335	1.074	1.476	15.485	11.005	10.919	12.4697
c3060_g1_i1	0.349	0.809	0.973	0.710333	5.656	4.739	4.947	5.114
c14817_g1_i1	3.678	4.217	4.216	4.037	28.484	22.543	27.847	26.2913
c54012_g1_i1	0	0.111	0.111	0.074	1.219	1.192	0.699	1.03667
c75819_g1_i1	2.98	3.671	3.193	3.28133	0.413	0.134	0.191	0.246
c86361_g1_i1	0.276	0.253	0.243	0.257333	1.988	1.202	1.325	1.505
c70062_g1_i1	1.851	4.773	2.463	3.029	0.975	0	0.227	0.400667
c36194_g1_i1	1.574	1.355	2.605	1.84467	0.178	0.095	0	0.091
c17054_g1_i1	9.614	10.922	10.004	10.18	2.11	1.678	1.616	1.80133
c43985_g1_i1	0.769	0.435	0.416	0.54	3.527	2.336	1.97	2.611
c30773_g3_i2	5.468	6.846	6.902	6.40533	1.191	1.354	1.616	1.387
c37424_g1_i1	3.029	6.664	7.895	5.86267	0.291	0.305	0	0.198667
c16971_g2_i1	100.736	63.166	65.869	76.5903	4.249	4.396	4.202	4.28233
c6992_g1_i1	0.276	0.647	0.466	0.463	2.804	5.807	4.765	4.45867
c79900_g1_i1	0.421	0.243	0.699	0.454333	2.907	2.346	3.567	2.94
c79426_g1_i1	0.324	0.101	0.476	0.300333	2.232	2.584	1.089	1.96833
c74933_g1_i1	0	0.283	0.132	0.138333	3.742	2.708	3.095	3.18167
c62445_g1_i1	0	0.192	0	0.064	2.279	1.707	1.162	1.716
c50341_g1_i1	4.218	5.087	5.149	4.818	1.96	0.458	1.307	1.24167
c71512_g1_i1	2.079	2.033	1.52	1.87733	0.3	0.21	0.272	0.260667
c65017_g1_i1	0.877	1.082	0.861	0.94	4.896	2.47	6.036	4.46733
c53519_g1_i1	0.204	0.324	0.314	0.280667	2.138	0.973	1.97	1.69367
c9064_g1_i1	1.01	0.607	0.436	0.684333	5.44	2.613	5.192	4.415
c51111_g1_i1	0.24	0.142	0.699	0.360333	2.532	3.929	3.758	3.40633
c17318_g1_i1	1.274	1.224	0.436	0.978	5.881	6.198	6.335	6.138
c26588_g1_i4	4.603	5.815	5.676	5.36467	0.872	0.973	0.572	0.805667
c31541_g1_i1	0	0.131	0	0.0436667	3.667	4.396	4.339	4.134
c74694_g1_i1	1.923	1.335	2.189	1.81567	0	0	0	0
c15986_g1_i1	7.583	5.987	7.52	7.03	1.182	1.144	1.307	1.211
c76722_g1_i1	2.68	3.529	4.003	3.404	0.422	0.334	0.2	0.318667
c47709_g1_i1	3.365	5.188	4.409	4.32067	0	0	0	0
c78668_g1_i1	4.567	11.6	11.797	9.32133	0.403	0.572	1.389	0.788
c72416_g1_i1	0	0.9	0.345	0.415	3.817	2.966	3.077	3.28667
c80366_g1_i1	1.791	0.819	0.882	1.164	0.122	0.248	0	0.123333
c23474_g1_i1	2.44	1.962	1.855	2.08567	15.841	16.068	14.495	15.468
c77833_g1_i1	1.49	1.638	2.007	1.71167	0.394	0	0	0.131333
c14316_g1_i2	2.392	1.8	2.037	2.07633	0	0.505	0.2	0.235
c626_g1_i1	1.238	2.073	1.622	1.64433	10.448	6.866	9.894	9.06933
c68331_g1_i1	2.98	2.589	2.392	2.65367	0.506	0.524	0.354	0.461333
c90869_g1_i1	2.536	2.741	2.757	2.678	1.135	0.372	0.436	0.647667
c10018_g1_i1	1.622	1.76	1.905	1.76233	7.119	13.379	16.084	12.194
c18027_g1_i1	2.079	1.133	1.622	1.61133	9.801	10.766	11.382	10.6497
c75083_g1_i1	2.055	2.174	1.885	2.038	21.938	23.64	19.27	21.616
c3302_g1_i1	2.608	4.389	4.601	3.866	0.319	0.162	0.681	0.387333
c9774_g1_i1	0.144	0.091	0.142	0.125667	4.108	2.355	2.151	2.87133
c15246_g1_i2	2.704	2.144	2.899	2.58233	0.338	0.429	0.154	0.307
c51903_g1_i1	2.235	1.891	1.571	1.899	0.113	0.057	0	0.0566667
c71412_g1_i1	0.252	0.758	0.142	0.384	1.416	2.098	2.796	2.10333
c2060_g1_i2	2.776	2.275	1.895	2.31533	0	0	0	0
c59714_g1_i1	2.488	2.842	2.737	2.689	0.506	0.2	0.699	0.468333
c13034_g1_i1	76.796	80.58	81.772	79.716	16.01	15.868	16.701	16.193
c11920_g1_i1	4.23	3.529	3.162	3.64033	0.45	0.248	0.381	0.359667
c92270_g1_i1	0	0	0.426	0.142	2.364	1.983	2.169	2.172
c63862_g1_i1	3.305	3.206	3.628	3.37967	0.206	0.544	0.381	0.377
c13787_g1_i2	0.541	0.657	1.378	0.858667	4.53	3.185	5.382	4.36567
c78892_g1_i1	5.108	2.801	2.757	3.55533	0.497	0.429	0.227	0.384333
c59044_g1_i1	0.973	1.901	1.551	1.475	0.197	0.105	0	0.100667
c76110_g1_i1	0	0	0	0	2.082	2.565	1.443	2.03
c45484_g1_i1	0.216	0.182	0.264	0.220667	5.665	4.339	5.936	5.31333
c76277_g1_i1	0.24	0.192	0.365	0.265667	1.923	1.678	2.605	2.06867
c17631_g1_i1	7.019	7.666	6.669	7.118	0.666	0.658	0.79	0.704667
c74699_g1_i1	10.023	13.076	11.554	11.551	3.367	0.582	4.13	2.693
c1956_g1_i1	0	0	0	0	0.45	1.802	3.204	1.81867
c50969_g1_i1	0.721	0.718	0.416	0.618333	2.485	2.479	3.34	2.768
c54513_g1_i1	0	0.142	0	0.0473333	2.026	1.001	1.334	1.45367
c66154_g1_i1	3.93	2.377	2.149	2.81867	0	0	0.327	0.109
c95170_g1_i1	1.815	2.741	2.757	2.43767	0.366	0	0	0.122
c30551_g1_i1	3158.01	2532.18	2659.9	2783.36	86.409	102.436	102.493	97.1127
c32423_g1_i1	2.68	2.72	3.851	3.08367	0.853	0.439	0	0.430667
c94932_g1_i1	0	0	0	0	2.167	0.563	1.743	1.491
c89176_g1_i1	0.409	0.698	0.669	0.592	4.455	3.833	3.948	4.07867
c90684_g1_i1	1.707	1.76	1.591	1.686	0.694	0.143	0.381	0.406
c21567_g1_i1	0.036	0.02	0.182	0.0793333	4.267	2.765	3.313	3.44833
c35981_g1_i1	1.37	0.121	0.568	0.686333	3.47	2.451	2.033	2.65133
c86643_g1_i1	0.192	0.121	0.334	0.215667	1.247	0.935	0.79	0.990667
c3907_g1_i2	2.98	2.862	4.135	3.32567	0.581	0.21	0.536	0.442333
c90083_g1_i1	0.493	0.303	0.811	0.535667	4.061	2.794	3.277	3.37733
c25431_g2_i2	1.334	1.699	1.287	1.44	7.166	5.083	6.444	6.231
c26372_g1_i2	1.562	1.011	1.378	1.317	4.361	6.57	4.674	5.20167
c87319_g1_i1	0	0.101	0	0.0336667	5.215	2.632	5.274	4.37367
c32833_g1_i1	0.457	0.92	0.476	0.617667	9.454	2.546	5.301	5.767
c69381_g1_i1	33.494	28.741	29.078	30.4377	7.503	6.637	6.481	6.87367
c65615_g1_i1	0.144	0.172	0.162	0.159333	3.161	2.46	2.079	2.56667
c72012_g1_i1	0.204	0.243	0.588	0.345	2.748	2.098	2.823	2.55633
c55143_g1_i1	1.406	3.317	3.588	2.77033	0	0.429	0.762	0.397
c36152_g1_i1	0.781	0	0	0.260333	2.138	2.222	2.532	2.29733
c85867_g1_i1	2.668	3.125	1.885	2.55933	0.46	0.162	0.281	0.301
c37723_g1_i1	0	0	0	0	1.369	1.488	1.951	1.60267
c14168_g1_i1	112.273	117.725	129.691	119.896	749.253	876.082	903.189	842.841
c24567_g1_i3	1.695	3.165	3.081	2.647	0.703	0.372	0.699	0.591333
c22661_g1_i1	0.829	0.93	1.034	0.931	5.168	5.664	5.609	5.48033
c17336_g1_i2	0.541	1.123	0.922	0.862	5.749	6.065	6.463	6.09233
c88603_g1_i1	0	0	0	0	1.735	1.345	1.824	1.63467
c46344_g1_i1	1.442	1.173	1.875	1.49667	0.375	0.229	0.345	0.316333
c29089_g1_i2	0.973	1.841	2.098	1.63733	8.132	8.01	7.352	7.83133
c64476_g1_i1	3.641	5.542	4.784	4.65567	0.375	0.353	0.572	0.433333
c93859_g1_i1	0	0.121	0.223	0.114667	2.167	0.563	3.141	1.957
c55133_g1_i1	3.641	2.174	1.216	2.34367	9.135	14.447	14.813	12.7983
c30783_g1_i2	0.709	0.667	0.669	0.681667	8.141	6.542	9.812	8.165
c27418_g1_i1	1.658	1.81	2.027	1.83167	9.979	8.544	10.52	9.681
c28142_g1_i13	5.072	4.247	3.639	4.31933	0.431	0.505	0.508	0.481333
c17436_g1_i1	0	0.233	0.111	0.114667	1.632	1.983	1.08	1.565
c92541_g1_i1	2.295	1.385	2.068	1.916	0.403	0.21	0.372	0.328333
c91600_g1_i1	0.361	0.839	0.598	0.599333	3.611	3.309	3.322	3.414
c78037_g1_i1	0.901	1.082	1.034	1.00567	0	0	0	0
c59549_g1_i1	0	0.152	0	0.0506667	1.397	1.039	0.917	1.11767
c49858_g1_i1	1.274	1.537	0.882	1.231	6.725	4.863	7.316	6.30133
c14090_g1_i1	0.529	0.233	0.041	0.267667	3.564	3.204	1.67	2.81267
c66912_g1_i1	0.288	0.172	0.162	0.207333	0.919	4.148	2.106	2.391
c53422_g1_i1	1.598	5.137	4.206	3.647	0.76	0.257	0.463	0.493333
c73031_g1_i1	0.553	0	0.162	0.238333	3.076	1.364	2.224	2.22133
c86611_g1_i1	0.144	0	0.091	0.0783333	7.653	5.655	6.036	6.448
c6721_g1_i1	0.264	0.162	0.861	0.429	14.65	10.738	14.078	13.1553
c68383_g1_i1	0.565	0.344	0.324	0.411	1.97	1.888	2.369	2.07567
c88275_g1_i1	0.361	0.516	0.497	0.458	2.101	2.622	1.661	2.128
c10580_g1_i1	6.237	4.945	7.338	6.17333	0.197	0.305	0.554	0.352
c23274_g1_i2	0.613	0.475	0.649	0.579	4.924	6.046	5.382	5.45067
c16529_g1_i1	327.217	257.607	273.035	285.953	64.368	70.566	56.466	63.8
c60284_g1_i1	0.264	0	0.314	0.192667	3.93	3.996	3.413	3.77967
c76_g1_i1	6.418	4.804	5.99	5.73733	0.882	0.458	0.808	0.716
c76770_g1_i1	1.37	2.629	2.331	2.11	0.272	0.143	0.245	0.22
c42830_g1_i1	10.732	6.412	8.696	8.61333	1.247	1.43	0.853	1.17667
c90477_g1_i1	0	0.202	0.193	0.131667	1.163	0.515	1.897	1.19167
c19665_g1_i1	13.617	12.985	12.264	12.9553	3.283	2.441	2.578	2.76733
c29576_g1_i2	0	0.02	0	0.00666667	12.249	8.334	10.347	10.31
c31072_g1_i1	22.931	38.389	37.764	33.028	5.871	3.71	5.137	4.906
c20757_g1_i1	0.216	0.303	0.507	0.342	13.027	9.288	12.299	11.538
c91249_g1_i1	0.216	0	0.497	0.237667	1.548	1.249	1.897	1.56467
c20002_g1_i2	1.19	1.669	1.368	1.409	7.147	6.828	7.588	7.18767
c21088_g1_i1	7.788	6.584	6.71	7.02733	1.782	1.621	1.489	1.63067
c57055_g1_i1	0	0.081	0	0.027	2.298	2.823	3.24	2.787
c15386_g1_i1	0	0.86	0	0.286667	2.57	3.843	2.623	3.012
c23289_g1_i1	74.969	92.422	93.316	86.9023	10.354	11.167	12.862	11.461
c24319_g1_i1	12.883	13.622	13.206	13.237	2.514	2.422	2.623	2.51967
c15811_g1_i1	12.295	16.11	14.2	14.2017	0.469	0.362	0.436	0.422333
c16722_g1_i1	0	0	0.03	0.01	2.129	2.603	3.186	2.63933
c16333_g1_i1	14.53	15.341	15.507	15.126	0.15	0	0.309	0.153
c62482_g1_i1	0	0	0	0	1.538	1.001	1.298	1.279
c11068_g1_i2	0.072	0.081	0.162	0.105	1.332	0.925	1.334	1.197
c50609_g1_i1	0.216	0.131	0	0.115667	1.529	0.973	1.098	1.2
c30742_g1_i4	4.903	8.778	9.72	7.80033	0.9	0.467	1.098	0.821667
c81933_g1_i1	4.411	0.941	2.027	2.45967	0	0.162	0	0.054
c23512_g1_i1	36.102	29.823	30.527	32.1507	148.658	152.252	137.674	146.195
c28525_g1_i2	254.652	268.196	268.798	263.882	30.96	28.78	34.754	31.498
c46257_g1_i1	2.043	1.487	1.429	1.653	0	0.057	0	0.019
c148_g1_i1	0.397	0.405	0.314	0.372	2.926	1.297	2.396	2.20633
c56776_g1_i1	4.507	3.186	3.507	3.73333	0.572	0.915	0.681	0.722667
c19444_g1_i1	0.228	0.212	0.132	0.190667	0.788	1.039	0.644	0.823667
c83869_g1_i1	0	0	0	0	1.341	0.868	0.617	0.942
c6672_g1_i1	2.031	3.034	2.595	2.55333	0.3	0.305	0.962	0.522333
c75465_g1_i1	3.87	2.761	2.838	3.15633	1.088	0.219	0.617	0.641333
c74870_g1_i1	0	0	0.081	0.027	4.558	2.546	5.264	4.12267
c34438_g1_i1	0	0	0	0	0.675	1.402	0.935	1.004
c38208_g1_i1	2.764	1.355	2.899	2.33933	0.197	0	0.372	0.189667
c54579_g1_i1	0.505	0.728	0.537	0.59	2.326	2.794	2.224	2.448
c55728_g1_i1	4.11	2.255	3.243	3.20267	1.247	0.391	0.463	0.700333
c81018_g1_i1	0.793	0.101	0	0.298	1.66	1.392	1.534	1.52867
c83545_g1_i1	0.493	0.597	0.193	0.427667	1.454	1.926	1.706	1.69533
c25198_g1_i1	75.137	68.93	80.13	74.7323	10.12	9.012	10.375	9.83567
c68492_g1_i1	0.433	0.526	0.507	0.488667	2.457	2.727	2.414	2.53267
c16013_g1_i1	55.704	71.044	71.758	66.1687	13.046	12.158	12.898	12.7007
c95371_g1_i1	0.385	0	0.436	0.273667	3.001	3.738	5.528	4.089
c92939_g1_i1	2.476	1.153	2.777	2.13533	0.15	0.076	0.281	0.169
c65762_g1_i1	0.649	0.405	0.193	0.415667	1.285	1.697	2.124	1.702
c27754_g1_i3	1.106	1.628	1.662	1.46533	6.087	5.588	7.198	6.291
c13074_g1_i3	0.096	0	0.182	0.0926667	1.726	1.24	0.908	1.29133
c31122_g5_i1	0.276	0.576	0.385	0.412333	15.1	14.809	17.409	15.7727
c57219_g1_i1	0.216	0.384	0.122	0.240667	3.245	4.511	3.93	3.89533
c83253_g1_i1	0.228	0.142	0.132	0.167333	1.669	2.022	1.371	1.68733
c2391_g1_i1	3.017	3.014	3.76	3.26367	0.638	0.83	0.654	0.707333
c61342_g1_i1	0.469	0.425	0.405	0.433	2.823	1.85	1.906	2.193
c58617_g1_i1	0	0	0	0	2.345	1.621	2.396	2.12067
c87019_g1_i1	3.762	2.781	2.432	2.99167	0.169	0.439	0.154	0.254
c76141_g1_i1	3.017	2.943	2.828	2.92933	0.413	0.648	0.599	0.553333
c80776_g1_i1	0.793	0	0.304	0.365667	3.367	3.271	2.905	3.181
c35412_g1_i1	0.481	0.546	0.284	0.437	2.195	2.479	2.224	2.29933
c77123_g1_i1	0.469	0.506	0.689	0.554667	2.673	2.174	2.541	2.46267
c23254_g1_i1	9.927	9.951	11.078	10.3187	1.641	1.545	1.416	1.534
c74457_g1_i1	1.634	0.779	2.544	1.65233	0	0.076	0	0.0253333
c80162_g1_i1	0.132	0	0.071	0.0676667	0.628	0.868	0.772	0.756
c82494_g1_i1	3.978	3.095	1.753	2.942	0.488	0	0	0.162667
c22896_g1_i1	23.664	17.263	16.926	19.2843	3.461	3.786	2.532	3.25967
c74014_g1_i1	1.707	2.235	1.196	1.71267	0	0	0	0
c37757_g1_i1	0.457	0.142	0	0.199667	3.695	2.68	3.567	3.314
c67537_g1_i1	0.216	0.354	0.132	0.234	6.293	3.9	4.711	4.968
c5087_g1_i1	0.276	0.263	0.304	0.281	3.283	3.223	4.048	3.518
c13252_g1_i1	0.409	0.314	0.061	0.261333	0.835	1.211	1.307	1.11767
c11316_g1_i1	6.442	6.472	4.5	5.80467	0.619	0.772	1.144	0.845
c49727_g1_i1	0.18	0.324	0.416	0.306667	1.585	1.411	2.251	1.749
c78147_g1_i1	0.3	0.233	0.264	0.265667	0.863	1.631	1.189	1.22767
c89230_g1_i1	2.091	1.648	1.49	1.743	0.732	0.315	0	0.349
c65242_g1_i1	0.409	0.455	0.375	0.413	2.242	1.783	2.514	2.17967
c62_g1_i1	9.614	2.579	4.733	5.642	0.619	0.648	0.572	0.613
c14454_g1_i2	0.421	0.546	0.395	0.454	3.527	2.527	2.351	2.80167
c3505_g1_i1	0.288	0.263	0.253	0.268	3.592	3.671	3.631	3.63133
c27754_g1_i2	1.046	0.971	1.287	1.10133	4.915	4.358	4.747	4.67333
c91133_g1_i1	0	0.172	0	0.0573333	2.767	2.861	2.541	2.723
c14153_g1_i1	0.385	1.598	1.095	1.026	7.278	2.67	5.854	5.26733
c37751_g1_i1	4.939	5.815	6.223	5.659	0	0	0	0
c46550_g1_i1	0.192	0.324	0.426	0.314	5.505	5.626	7.761	6.29733
c39531_g1_i1	8.545	7.989	9.537	8.69033	0.263	1.211	0.472	0.648667
c27001_g1_i1	4.759	4.703	4.683	4.715	25.333	28.455	28.573	27.4537
c58011_g1_i1	0	0.607	1.024	0.543667	2.636	2.203	2.986	2.60833
c24975_g1_i1	379.796	309.709	317.559	335.688	33.483	32.07	39.093	34.882
c74680_g1_i1	0.228	0.273	0.132	0.211	3.02	2.842	3.032	2.96467
c26737_g1_i1	337.36	300.86	314.275	317.498	3.883	5.016	5.809	4.90267
c21482_g1_i1	6.778	7.271	7.237	7.09533	0.6	0.534	0.363	0.499
c39481_g1_i1	0.481	0.981	1.135	0.865667	4.436	5.13	3.721	4.429
c3760_g1_i1	186.209	155.264	164.84	168.771	11.911	10.49	14.514	12.305
c27234_g1_i1	0.565	0.475	0.395	0.478333	9.82	11.691	10.701	10.7373
c5260_g1_i1	8.905	11.043	10.713	10.2203	0.319	0.496	1.026	0.613667
c86170_g1_i1	0.288	0.708	0.811	0.602333	4.765	3.929	3.839	4.17767
c75967_g1_i1	0.084	0.324	0.051	0.153	0.797	1.421	0.998	1.072
c56205_g1_i1	0	0	0.111	0.037	3.142	3.872	3.576	3.53
c14857_g1_i1	1.839	0.364	1.399	1.20067	7.991	8.153	10.91	9.018
c75983_g1_i1	0	0	0	0	2.514	2.355	1.879	2.24933
c32106_g1_i1	0.469	0.465	0.588	0.507333	3.048	2.651	3.013	2.904
c13061_g1_i2	1.803	1.578	1.632	1.671	0.319	0.591	0	0.303333
c13223_g1_i1	11.393	11.903	13.298	12.198	0.291	0.153	0	0.148
c8153_g1_i1	0	0	0	0	5.609	5.96	5.8	5.78967
c23087_g1_i1	0.685	0.991	1.338	1.00467	6.678	4.758	7.316	6.25067
c57656_g1_i1	1.839	8.647	7.824	6.10333	0.159	0.172	0	0.110333
c14193_g1_i1	110.711	102.778	104.039	105.843	18.242	18.815	14.16	17.0723
c30783_g4_i2	1.178	0.556	1.409	1.04767	15.335	12.368	14.459	14.054
c75695_g1_i1	0.973	0.405	0.486	0.621333	2.354	3.166	2.596	2.70533
c54021_g1_i1	2.512	1.234	1.318	1.688	0	0	0	0
c15035_g1_i1	1.779	1.021	1.409	1.403	0.159	0.2	0.399	0.252667
c13984_g1_i1	3.365	1.861	2.057	2.42767	0.272	0.238	0.59	0.366667
c1606_g1_i1	1.202	2.336	2.24	1.926	0.713	0	0	0.237667
c23592_g1_i1	17.378	19.599	20.514	19.1637	3.104	2.87	2.469	2.81433
c69874_g1_i1	1.646	0.162	0.476	0.761333	4.586	3.052	6.027	4.555
c75872_g1_i1	0.493	0.799	0.811	0.701	6.631	2.861	5.51	5.00067
c83975_g1_i1	0	0.253	0	0.0843333	2.335	1.039	3.068	2.14733
c68679_g1_i1	8.617	8.869	8.676	8.72067	2.138	1.335	1.77	1.74767
c24000_g1_i1	1.622	1.436	1.328	1.462	8.516	8.344	9.948	8.936
c80143_g1_i1	2.175	3.307	2.534	2.672	0	0.153	0	0.051
c89344_g1_i1	0.841	0.667	0.324	0.610667	4.014	3.462	2.669	3.38167
c11900_g1_i2	0.264	0.273	0.101	0.212667	9.116	7.8	10.048	8.988
c82766_g1_i1	0.3	1.244	0.851	0.798333	5.646	3.166	2.596	3.80267
c85649_g1_i1	2.079	2.68	2.24	2.333	0.159	0.162	0.145	0.155333
c35097_g1_i1	1.839	1.729	1.307	1.625	0.159	0.257	0	0.138667
c11551_g1_i1	0.457	0.111	0.223	0.263667	3.864	4.158	4.32	4.114
c91065_g1_i1	0	0.405	0.486	0.297	4.136	1.249	2.46	2.615
c30335_g1_i1	29.877	42.495	42.913	38.4283	1.473	0.944	2.242	1.553
c24730_g1_i1	18.46	12.115	11.98	14.185	1.669	1.478	0.989	1.37867
c91262_g1_i1	0.144	0.273	0.699	0.372	2.176	2.003	1.779	1.986
c76292_g1_i1	4.218	1.254	2.24	2.57067	0	0	0	0
c11408_g1_i1	0.24	0.394	0.466	0.366667	4.38	3.69	5.918	4.66267
c29039_g2_i1	12.258	13.814	14.909	13.6603	2.448	2.222	1.852	2.174
c85877_g1_i1	0.577	0.718	1.034	0.776333	4.68	6.37	5.337	5.46233
c28142_g1_i10	14.698	20.772	23.94	19.8033	3.414	0.82	2.905	2.37967
c67807_g1_i1	0.312	0.162	0.152	0.208667	0.938	0.887	1.253	1.026
c30993_g1_i4	3.389	4.612	4.905	4.302	0.863	0.639	1.135	0.879
c33974_g1_i1	3.533	2.973	2.595	3.03367	0.356	0.191	0.109	0.218667
c48459_g1_i1	0	0	0	0	1.482	0.639	1.588	1.23633
c34942_g1_i1	2.151	1.608	3.557	2.43867	0.216	0.114	0	0.11
c64516_g1_i1	3.497	3.59	2.362	3.14967	0	0.134	0.227	0.120333
c61803_g1_i1	0.132	0.587	0.324	0.347667	1.229	2.203	2.369	1.93367
c30010_g2_i1	0	0	0.172	0.0573333	1.548	1.564	1.561	1.55767
c43238_g1_i1	2.956	7.868	8.737	6.52033	1.632	0.677	1.806	1.37167
c59683_g1_i1	0.144	0	0.497	0.213667	2.157	2.708	3.976	2.947
c11081_g1_i1	0.998	0.92	0.588	0.835333	3.02	3.767	3.83	3.539
c53957_g1_i1	0.276	0.344	0.446	0.355333	1.369	2.689	3.013	2.357
c53398_g1_i1	23.099	22.208	20.544	21.9503	0.31	0.477	0.608	0.465
c17_g1_i1	0.637	0.314	0.375	0.442	2.607	3.719	2.106	2.81067
c12558_g1_i1	2.884	1.841	2.362	2.36233	0.722	0.515	0.254	0.497
c6180_g1_i1	1.55	1.112	0.892	1.18467	5.402	5.216	6.1	5.57267
[truncated: 2,559 more rows]

## Sheet: Kuras, 8016 S2_sorted
	FPKM
Transcript	Kuras S2 Rep 1	Kuras S2 Rep 2	Kuras S2 Rep 3	Kuras S2 average	8016 S2 Rep 1	8016 S2 Rep 2	8016 S2 Rep 3	8016 S2 average	8016/Kuras S2	TAIR_Accession	TAIR_Description	BLASTX	InterProScan	GO Terms	Enzymes
c29271_g1_i1	18655.2	12855.1	13577.9	15029.4	2910.65	3105.65	2767.99	2928.1	0.194825	AT1G72290.1_Symbols:_Kunitz_family_trypsin_and_protease_inhibitor_protein_	chr1:27215852-27216499 FORWARD LENGTH=215	kunitz-type inhibitor partial	IPR002160 (SMART); G3DSA:2.80.10.50 (GENE3D); IPR002160 (PFAM); IPR002160 (PROSITE_PATTERNS); NON_CYTOPLASMIC_DOMAIN (PHOBIUS); SIGNAL_PEPTIDE_C_REGION (PHOBIUS); SIGNAL_PEPTIDE_N_REGION (PHOBIUS); SIGNAL_PEPTIDE (PHOBIUS); SIGNAL_PEPTIDE_H_REGION (PHOBIUS); SignalP-TM (SIGNALP_GRAM_POSITIVE); SignalP-noTM (SIGNALP_GRAM_NEGATIVE); SignalP-noTM (SIGNALP_EUK); IPR011065 (SUPERFAMILY)	F:molecular_function	-
c11429_g1_i1	16009	12219.1	12934.3	13720.8	964.427	1411.69	1109.52	1161.88	0.0846801	AT1G17860.1_Symbols:_Kunitz_family_trypsin_and_protease_inhibitor_protein_	chr1:6149343-6149933 FORWARD LENGTH=196	kunitz-type protease inhibitor precursor	CYTOPLASMIC_DOMAIN (PHOBIUS); NON_CYTOPLASMIC_DOMAIN (PHOBIUS); TRANSMEMBRANE (PHOBIUS); TMhelix (TMHMM)	-
c29271_g1_i2	10574.7	8040.42	8381.05	8998.72	1262.91	1419.95	1211.82	1298.23	0.144268	AT1G73325.1_Symbols:_Kunitz_family_trypsin_and_protease_inhibitor_protein_	chr1:27567518-27568186 REVERSE LENGTH=222	kunitz-type inhibitor partial	IPR002160 (SMART); G3DSA:2.80.10.50 (GENE3D); IPR002160 (PFAM); IPR011065 (SUPERFAMILY)	F:molecular_function	-
c13757_g1_i1	7119	5635.36	5905.35	6219.9	1362.16	1605.97	1485.11	1484.41	0.238656	not available	not available	metallocarboxypeptidase inhibitor-like	IPR004231 (PFAM); SIGNAL_PEPTIDE (PHOBIUS); SIGNAL_PEPTIDE_C_REGION (PHOBIUS); SIGNAL_PEPTIDE_N_REGION (PHOBIUS); NON_CYTOPLASMIC_DOMAIN (PHOBIUS); SIGNAL_PEPTIDE_H_REGION (PHOBIUS); IPR021142 (PRODOM); SignalP-noTM (SIGNALP_EUK); IPR011052 (SUPERFAMILY)	F:molecular_function	-
c18951_g1_i1	5486.15	3699.74	3884.3	4356.73	141.708	145.424	138.546	141.893	0.0325686	AT1G04380.1_Symbols:_2-oxoglutarate_(2OG)_and_Fe(II)-dependent_oxygenase_superfamily_protein_	chr1:1177142-1178384 REVERSE LENGTH=345	proteinase inhibitor ii	G3DSA:3.30.60.30 (GENE3D); IPR003465 (PFAM); G3DSA:3.30.60.30 (GENE3D); NON_CYTOPLASMIC_DOMAIN (PHOBIUS); CYTOPLASMIC_DOMAIN (PHOBIUS); TRANSMEMBRANE (PHOBIUS); SignalP-noTM (SIGNALP_EUK); SignalP-TM (SIGNALP_GRAM_POSITIVE); SSF100897 (SUPERFAMILY); TMhelix (TMHMM)	F:molecular_function	-
c20226_g1_i1	4217.39	2894.68	2991.59	3367.89	34.937	33.815	26.195	31.649	0.00939728	AT1G73260.1_Symbols:_ATKTI1,_KTI1_kunitz_trypsin_inhibitor_1_	chr1:27547410-27548057 REVERSE LENGTH=215	kunitz trypsin inhibitor 4	IPR002160 (PRINTS); IPR002160 (SMART); G3DSA:2.80.10.50 (GENE3D); IPR002160 (PFAM); SIGNAL_PEPTIDE_N_REGION (PHOBIUS); NON_CYTOPLASMIC_DOMAIN (PHOBIUS); SIGNAL_PEPTIDE_H_REGION (PHOBIUS); SIGNAL_PEPTIDE (PHOBIUS); SIGNAL_PEPTIDE_C_REGION (PHOBIUS); PS51257 (PROSITE_PROFILES); SignalP-noTM (SIGNALP_EUK); SignalP-noTM (SIGNALP_GRAM_NEGATIVE); SignalP-TM (SIGNALP_GRAM_POSITIVE); IPR011065 (SUPERFAMI…	F:molecular_function	-
c30551_g1_i1	3158.01	2532.18	2659.9	2783.36	86.409	102.436	102.493	97.1127	0.0348904	AT1G55020.1_Symbols:_LOX1,_ATLOX1_lipoxygenase_1_	chr1:20525798-20530143 FORWARD LENGTH=859	lipoxygenase	IPR013819 (PRINTS); IPR001246 (PRINTS); IPR001024 (SMART); IPR013819 (PFAM); G3DSA:3.10.450.60 (GENE3D); IPR001024 (PFAM); IPR027433 (G3DSA:4.10.372.GENE3D); G3DSA:1.20.245.10 (GENE3D); IPR001024 (G3DSA:2.60.60.GENE3D); G3DSA:4.10.375.10 (GENE3D); IPR000907 (PANTHER); PTHR11771:SF42 (PANTHER); IPR020833 (PROSITE_PATTERNS); IPR020834 (PROSITE_PATTERNS); IPR001024 (PROSITE_PROFILES); IPR013819 (PRO…	F:catalytic activity; P:metabolic process; F:binding; F:protein binding	EC:1.13.11
c20213_g1_i1	2857.45	2433.32	2507.23	2599.33	680.12	653.169	546.051	626.447	0.241003	not available	not available	probable serine threonine-protein kinase kinx-like isoform x1	SignalP-TM (SIGNALP_GRAM_POSITIVE); TMhelix (TMHMM)	-
c23610_g1_i1	2752.11	1789.23	1853.4	2131.58	93.762	101.578	65.007	86.7823	0.0407126	AT3G12500.1_Symbols:_ATHCHIB,_PR3,_PR-3,_CHI-B,_B-CHI,_HCHIB_basic_chitinase_	chr3:3962501-3963984 REVERSE LENGTH=335	chitin-binding lectin 1-like	IPR001002 (SMART); IPR001002 (G3DSA:3.30.60.GENE3D); IPR001002 (PFAM); SIGNAL_PEPTIDE (PHOBIUS); SIGNAL_PEPTIDE_N_REGION (PHOBIUS); SIGNAL_PEPTIDE_C_REGION (PHOBIUS); NON_CYTOPLASMIC_DOMAIN (PHOBIUS); SIGNAL_PEPTIDE_H_REGION (PHOBIUS); IPR001002 (PRODOM); IPR001002 (PROSITE_PROFILES); IPR001002 (PROSITE_PROFILES); SignalP-noTM (SIGNALP_EUK); IPR001002 (SUPERFAMILY); IPR001002 (SUPERFAMILY)	F:binding	-
c5126_g1_i1	2041.21	1688.71	1771.21	1833.71	2.429	2.384	2.187	2.33333	0.00127246	AT2G38870.1_Symbols:_Serine_protease_inhibitor,_potato_inhibitor_I-type_family_protein_	chr2:16236546-16237050 REVERSE LENGTH=70	proteinase inhibitor i-b-like	no IPS match	-
c29987_g1_i1	1034.13	887.22	923.568	948.307	78.259	79.95	116.453	91.554	0.0965447	AT1G74310.1_Symbols:_ATHSP101,_HSP101,_HOT1_heat_shock_protein_101_	chr1:27936715-27939862 REVERSE LENGTH=911	chaperone protein 1	Coil (COILS); Coil (COILS); Coil (COILS); IPR001270 (PRINTS); IPR003593 (SMART); IPR019489 (SMART); IPR003959 (PFAM); IPR004176 (PFAM); IPR019489 (PFAM); G3DSA:1.10.8.60 (GENE3D); IPR003959 (PFAM); G3DSA:1.10.8.60 (GENE3D); IPR027417 (G3DSA:3.40.50.GENE3D); IPR023150 (G3DSA:1.10.1780.GENE3D); IPR027417 (G3DSA:3.40.50.GENE3D); PTHR11638:SF18 (PANTHER); PTHR11638 (PANTHER); IPR028299 (PROSITE_PATTE…	F:nucleotide binding; P:protein metabolic process	-
c6176_g1_i1	1230.65	776.685	824.202	943.847	177.93	232.993	184.147	198.357	0.210158	AT3G21260.3_Symbols:_Glycolipid_transfer_protein_(GLTP)_family_protein_	chr3:7464132-7465785 REVERSE LENGTH=233		no IPS match	-
c27477_g2_i1	720.077	836.786	889.382	815.415	3.78	4.396	7.152	5.10933	0.00626593	AT1G07400.1_Symbols:_HSP20-like_chaperones_superfamily_protein_	chr1:2275148-2275621 FORWARD LENGTH=157	kda class i heat shock	IPR008978 (G3DSA:2.60.40.GENE3D); IPR002068 (PFAM); PTHR11527 (PANTHER); PTHR11527:SF93 (PANTHER); IPR002068 (PROSITE_PROFILES); IPR008978 (SUPERFAMILY)	-
c16681_g1_i1	1099.31	630.695	638.189	789.397	174.956	174.099	121.627	156.894	0.198752	not available	not available		PR01217 (PRINTS); PR00021 (PRINTS)	-
c25366_g3_i1	783.052	650.101	667.095	700.083	159.209	168.911	138.555	155.558	0.2222	AT4G35100.1_Symbols:_PIP3,_PIP3A,_PIP2;7,_SIMIP_plasma_membrane_intrinsic_protein_3_	chr4:16708672-16709958 FORWARD LENGTH=280	aquaporin pip2-7-like	IPR000425 (PRINTS); IPR000425 (PFAM); IPR000425 (TIGRFAM); IPR023271 (G3DSA:1.20.1080.GENE3D); PTHR19139:SF50 (PANTHER); IPR000425 (PANTHER); IPR022357 (PROSITE_PATTERNS); NON_CYTOPLASMIC_DOMAIN (PHOBIUS); CYTOPLASMIC_DOMAIN (PHOBIUS); TRANSMEMBRANE (PHOBIUS); NON_CYTOPLASMIC_DOMAIN (PHOBIUS); NON_CYTOPLASMIC_DOMAIN (PHOBIUS); CYTOPLASMIC_DOMAIN (PHOBIUS); TRANSMEMBRANE (PHOBIUS); TRANSMEMBRANE (…	P:transport; C:membrane; F:transporter activity	-
c28818_g2_i1	795.911	624.91	669.598	696.806	44.419	45.525	61.993	50.6457	0.0726826	AT3G12580.1_Symbols:_HSP70,_ATHSP70_heat_shock_protein_70_	chr3:3991487-3993689 REVERSE LENGTH=650	heat shock cognate 70 kda protein	Coil (COILS); IPR013126 (PRINTS); IPR029047 (G3DSA:2.60.34.GENE3D); IPR013126 (PFAM); IPR029048 (G3DSA:1.20.1270.GENE3D); G3DSA:3.30.420.40 (GENE3D); PTHR19375:SF164 (PANTHER); PTHR19375 (PANTHER); IPR018181 (PROSITE_PATTERNS); IPR029048 (SUPERFAMILY); IPR029047 (SUPERFAMILY); SSF53067 (SUPERFAMILY)	-
c29236_g1_i1	694.466	581.404	607.104	627.658	56.002	72.979	52.318	60.433	0.0962833	AT5G55410.2_Symbols:_Bifunctional_inhibitor/lipid-transfer_protein/seed_storage_2S_albumin_superfamily_protein_	chr5:22460677-22461009 FORWARD LENGTH=110	lipid-transfer protein dir1	IPR016140 (SMART); IPR016140 (PFAM); G3DSA:1.10.110.10 (GENE3D); SIGNAL_PEPTIDE_H_REGION (PHOBIUS); SIGNAL_PEPTIDE_C_REGION (PHOBIUS); SIGNAL_PEPTIDE_N_REGION (PHOBIUS); NON_CYTOPLASMIC_DOMAIN (PHOBIUS); SIGNAL_PEPTIDE (PHOBIUS); SignalP-TM (SIGNALP_GRAM_NEGATIVE); SignalP-TM (SIGNALP_GRAM_POSITIVE); SignalP-noTM (SIGNALP_EUK); IPR016140 (SUPERFAMILY); TMhelix (TMHMM)	-
c25860_g1_i1	659.361	580.12	588.374	609.285	70.343	78.634	95.695	81.5573	0.133857	AT5G02500.1_Symbols:_HSC70-1,_HSP70-1,_AT-HSC70-1,_HSC70_heat_shock_cognate_protein_70-1_	chr5:554055-556334 REVERSE LENGTH=651	heat shock cognate 70 kda protein 2-like	Coil (COILS); IPR013126 (PRINTS); G3DSA:3.30.420.40 (GENE3D); IPR013126 (PFAM); IPR029047 (G3DSA:2.60.34.GENE3D); PTHR19375:SF164 (PANTHER); PTHR19375 (PANTHER); IPR018181 (PROSITE_PATTERNS); SSF53067 (SUPERFAMILY); IPR029047 (SUPERFAMILY)	-
c27267_g1_i2	596.206	590.02	630.435	605.554	25.23	28.646	30.697	28.191	0.0465541	AT3G46230.1_Symbols:_ATHSP17.4,_HSP17.4_heat_shock_protein_17.4_	chr3:16984263-16984733 REVERSE LENGTH=156	kda class i heat shock	IPR002068 (PFAM); IPR008978 (G3DSA:2.60.40.GENE3D); PTHR11527:SF113 (PANTHER); PTHR11527 (PANTHER); IPR002068 (PROSITE_PROFILES); IPR008978 (SUPERFAMILY)	-
c20623_g1_i1	587.385	573.678	603.668	588.244	51.913	66.142	74.038	64.031	0.108851	AT1G56410.1_Symbols:_ERD2,_HSP70T-1_heat_shock_protein_70_(Hsp_70)_family_protein_	chr1:21117147-21119241 FORWARD LENGTH=617	heat shock cognate 70 kda protein 2-like	IPR013126 (PRINTS); G3DSA:3.30.420.40 (GENE3D); G3DSA:3.30.30.30 (GENE3D); IPR013126 (PFAM); PTHR19375:SF164 (PANTHER); PTHR19375 (PANTHER); IPR018181 (PROSITE_PATTERNS); SSF53067 (SUPERFAMILY)	-
c17663_g1_i1	660.359	541.68	559.691	587.243	24.301	29.018	26.104	26.4743	0.0450824	AT2G44480.1_Symbols:_BGLU17_beta_glucosidase_17_	chr2:18359780-18363001 FORWARD LENGTH=517	vicianin hydrolase-like	IPR001360 (PRINTS); IPR001360 (PFAM); IPR013781 (G3DSA:3.20.20.GENE3D); IPR001360 (PANTHER); PTHR10353:SF37 (PANTHER); IPR018120 (PROSITE_PATTERNS); NON_CYTOPLASMIC_DOMAIN (PHOBIUS); CYTOPLASMIC_DOMAIN (PHOBIUS); TRANSMEMBRANE (PHOBIUS); IPR017853 (SUPERFAMILY); TMhelix (TMHMM)	P:metabolic process; F:hydrolase activity	-
c18549_g1_i1	523.028	572.798	606.81	567.545	31.457	34.225	35.671	33.7843	0.0595271	AT3G10020.1_Symbols:_unknown_protein;_FUNCTIONS_IN:_molecular_function_unknown;_INVOLVED_IN:_response_to_oxidative_stress,_anaerobic_respiration;_LOCATED_IN:_cellular_component_unknown;_EXPRESSED	chr3:3091225-3091674 REVERSE LENGTH=149	at3g10020 t22k18_16	PTHR12626 (PANTHER); PTHR12626:SF1 (PANTHER)	-
c28304_g1_i2	645.769	501.471	527.978	558.406	33.971	37.887	53.144	41.6673	0.0746183	AT5G02500.1_Symbols:_HSC70-1,_HSP70-1,_AT-HSC70-1,_HSC70_heat_shock_cognate_protein_70-1_	chr5:554055-556334 REVERSE LENGTH=651	heat shock cognate 70 kda protein 2-like	IPR013126 (PRINTS); IPR013126 (PFAM); G3DSA:3.90.640.10 (GENE3D); G3DSA:3.30.30.30 (GENE3D); G3DSA:3.30.420.40 (GENE3D); G3DSA:3.30.420.40 (GENE3D); PTHR19375:SF164 (PANTHER); PTHR19375 (PANTHER); IPR018181 (PROSITE_PATTERNS); IPR018181 (PROSITE_PATTERNS); SSF53067 (SUPERFAMILY); SSF53067 (SUPERFAMILY)	-
c26081_g1_i12	723.346	458.026	479.855	553.742	3.423	4.644	5.21	4.42567	0.00799229	AT3G12490.2_Symbols:_ATCYSB,_ATCYS6,_CYSB_cystatin_B_	chr3:3960523-3961876 REVERSE LENGTH=234	cysteine proteinase inhibitor a-like	IPR000010 (SMART); IPR000010 (PFAM); G3DSA:3.10.450.10 (GENE3D); IPR027214 (PANTHER); IPR020381 (PRODOM); SSF54403 (SUPERFAMILY)	F:molecular_function	-
c22176_g1_i1	532.222	538.889	570.921	547.344	14.294	14.476	20.713	16.4943	0.0301352	AT5G12020.1_Symbols:_HSP17.6II_17.6_kDa_class_II_heat_shock_protein_	chr5:3882409-3882876 REVERSE LENGTH=155	kda class ii heat shock	NON_CYTOPLASMIC_DOMAIN (PHOBIUS); SIGNAL_PEPTIDE_C_REGION (PHOBIUS); SIGNAL_PEPTIDE_N_REGION (PHOBIUS); SIGNAL_PEPTIDE_H_REGION (PHOBIUS); SIGNAL_PEPTIDE (PHOBIUS); SignalP-noTM (SIGNALP_EUK)	-
c17677_g1_i1	597.108	489.447	502.224	529.593	52.823	56.558	69.391	59.5907	0.112522	AT3G12580.1_Symbols:_HSP70,_ATHSP70_heat_shock_protein_70_	chr3:3991487-3993689 REVERSE LENGTH=650	probable mediator of rna polymerase ii transcription subunit 37c	G3DSA:3.90.640.10 (GENE3D); G3DSA:3.30.420.40 (GENE3D); IPR013126 (PFAM); G3DSA:3.30.420.40 (GENE3D); PTHR19375:SF164 (PANTHER); PTHR19375 (PANTHER); IPR018181 (PROSITE_PATTERNS); SSF53067 (SUPERFAMILY)	-
c22176_g1_i2	486.962	518.198	539.329	514.83	14.106	15.105	20.395	16.5353	0.0321181	AT5G12020.1_Symbols:_HSP17.6II_17.6_kDa_class_II_heat_shock_protein_	chr5:3882409-3882876 REVERSE LENGTH=155	kda class ii heat shock	SIGNAL_PEPTIDE_H_REGION (PHOBIUS); NON_CYTOPLASMIC_DOMAIN (PHOBIUS); SIGNAL_PEPTIDE_N_REGION (PHOBIUS); SIGNAL_PEPTIDE_C_REGION (PHOBIUS); SIGNAL_PEPTIDE (PHOBIUS); SignalP-noTM (SIGNALP_EUK)	-
c15605_g1_i1	491.949	465.206	476.349	477.835	45.957	54.632	58.572	53.0537	0.111029	AT5G02500.1_Symbols:_HSC70-1,_HSP70-1,_AT-HSC70-1,_HSC70_heat_shock_cognate_protein_70-1_	chr5:554055-556334 REVERSE LENGTH=651	heat shock protein 70	G3DSA:3.30.420.40 (GENE3D); IPR013126 (PFAM); PTHR19375 (PANTHER); PTHR19375:SF142 (PANTHER); SSF53067 (SUPERFAMILY)	-
c15032_g1_i1	602.119	405.631	411.28	473.01	95.235	107.099	76.97	93.1013	0.196827	AT3G22120.1_Symbols:_CWLP_cell_wall-plasma_membrane_linker_protein_	chr3:7795283-7796287 REVERSE LENGTH=334	proline rich protein	IPR016140 (SMART); G3DSA:1.10.110.10 (GENE3D); IPR027923 (PFAM); PTHR31731:SF1 (PANTHER); PTHR31731 (PANTHER); IPR016140 (SUPERFAMILY)	-
c28304_g1_i3	589.007	401.545	410.915	467.156	8.329	10.566	14.831	11.242	0.0240648	AT3G12580.1_Symbols:_HSP70,_ATHSP70_heat_shock_protein_70_	chr3:3991487-3993689 REVERSE LENGTH=650	heat shock cognate 70 kda protein	G3DSA:3.30.420.40 (GENE3D); G3DSA:3.90.640.10 (GENE3D); IPR013126 (PFAM); PTHR19375:SF164 (PANTHER); PTHR19375 (PANTHER); IPR018181 (PROSITE_PATTERNS); SSF53067 (SUPERFAMILY)	-
c26081_g1_i8	601.482	385	399.452	461.978	4.061	3.681	4.003	3.915	0.00847443	AT3G12490.2_Symbols:_ATCYSB,_ATCYS6,_CYSB_cystatin_B_	chr3:3960523-3961876 REVERSE LENGTH=234	cysteine proteinase inhibitor a-like	TRANSMEMBRANE (PHOBIUS); NON_CYTOPLASMIC_DOMAIN (PHOBIUS); TRANSMEMBRANE (PHOBIUS); NON_CYTOPLASMIC_DOMAIN (PHOBIUS); CYTOPLASMIC_DOMAIN (PHOBIUS); TMhelix (TMHMM); TMhelix (TMHMM)	-
c27477_g1_i3	394.266	481.063	505.761	460.363	7.241	9.031	11.3	9.19067	0.0199639	AT1G07400.1_Symbols:_HSP20-like_chaperones_superfamily_protein_	chr1:2275148-2275621 FORWARD LENGTH=157	kda class i heat shock	CYTOPLASMIC_DOMAIN (PHOBIUS); NON_CYTOPLASMIC_DOMAIN (PHOBIUS); TRANSMEMBRANE (PHOBIUS); CYTOPLASMIC_DOMAIN (PHOBIUS); NON_CYTOPLASMIC_DOMAIN (PHOBIUS); TRANSMEMBRANE (PHOBIUS); TRANSMEMBRANE (PHOBIUS); SignalP-noTM (SIGNALP_EUK); TMhelix (TMHMM)	-
c27477_g1_i1	394.146	449.177	482.683	442.002	6.95	7.295	11.319	8.52133	0.0192789	AT1G07400.1_Symbols:_HSP20-like_chaperones_superfamily_protein_	chr1:2275148-2275621 FORWARD LENGTH=157	kda class i heat shock	IPR002068 (PFAM); IPR008978 (G3DSA:2.60.40.GENE3D); PTHR11527 (PANTHER); IPR002068 (PROSITE_PROFILES); IPR008978 (SUPERFAMILY)	-
c26458_g1_i1	494.317	385.334	406.547	428.733	6.612	8.306	9.494	8.13733	0.01898	AT1G16030.1_Symbols:_Hsp70b_heat_shock_protein_70B_	chr1:5502386-5504326 REVERSE LENGTH=646	heat shock 70 kda protein	Coil (COILS); Coil (COILS); IPR013126 (PRINTS); IPR029047 (G3DSA:2.60.34.GENE3D); IPR029048 (G3DSA:1.20.1270.GENE3D); IPR013126 (PFAM); G3DSA:3.90.640.10 (GENE3D); G3DSA:3.30.420.40 (GENE3D); PTHR19375:SF171 (PANTHER); PTHR19375 (PANTHER); IPR018181 (PROSITE_PATTERNS); IPR029048 (SUPERFAMILY); SSF53067 (SUPERFAMILY); IPR029047 (SUPERFAMILY)	-
c27477_g1_i2	379.231	437.517	466.761	427.836	7.316	9.746	12.762	9.94133	0.0232363	AT1G07400.1_Symbols:_HSP20-like_chaperones_superfamily_protein_	chr1:2275148-2275621 FORWARD LENGTH=157	kda class i heat shock	NON_CYTOPLASMIC_DOMAIN (PHOBIUS); TRANSMEMBRANE (PHOBIUS); TRANSMEMBRANE (PHOBIUS); CYTOPLASMIC_DOMAIN (PHOBIUS); NON_CYTOPLASMIC_DOMAIN (PHOBIUS); CYTOPLASMIC_DOMAIN (PHOBIUS); TRANSMEMBRANE (PHOBIUS); SignalP-noTM (SIGNALP_EUK); TMhelix (TMHMM)	-
c28640_g1_i1	383.87	421.093	433.111	412.691	1.313	1.192	2.387	1.63067	0.0039513	AT4G10250.1_Symbols:_ATHSP22.0_HSP20-like_chaperones_superfamily_protein_	chr4:6370537-6371124 FORWARD LENGTH=195	kda class iv heat shock protein	IPR002068 (PFAM); IPR008978 (G3DSA:2.60.40.GENE3D); PTHR11527 (PANTHER); SIGNAL_PEPTIDE_N_REGION (PHOBIUS); SIGNAL_PEPTIDE (PHOBIUS); SIGNAL_PEPTIDE_C_REGION (PHOBIUS); SIGNAL_PEPTIDE_H_REGION (PHOBIUS); NON_CYTOPLASMIC_DOMAIN (PHOBIUS); IPR002068 (PROSITE_PROFILES); SignalP-noTM (SIGNALP_EUK); IPR008978 (SUPERFAMILY)	-
c28176_g2_i1	528.929	335.528	345.411	403.289	58.244	66.943	54.814	60.0003	0.148777	AT3G54400.1_Symbols:_Eukaryotic_aspartyl_protease_family_protein_	chr3:20140291-20142599 REVERSE LENGTH=425	protein aspartic protease in guard cell 2-like	no IPS match	-
c28176_g1_i1	548.927	314.088	329.752	397.589	52.194	62.118	45.011	53.1077	0.133574	AT5G07030.1_Symbols:_Eukaryotic_aspartyl_protease_family_protein_	chr5:2183600-2185717 REVERSE LENGTH=455	protein aspartic protease in guard cell 2-like	PF14543 (PFAM); IPR021109 (G3DSA:2.40.70.GENE3D); IPR001461 (PANTHER); PTHR13683:SF258 (PANTHER); SIGNAL_PEPTIDE_N_REGION (PHOBIUS); NON_CYTOPLASMIC_DOMAIN (PHOBIUS); SIGNAL_PEPTIDE_C_REGION (PHOBIUS); SIGNAL_PEPTIDE_H_REGION (PHOBIUS); SIGNAL_PEPTIDE (PHOBIUS); SignalP-TM (SIGNALP_GRAM_POSITIVE); SignalP-noTM (SIGNALP_EUK); IPR021109 (SUPERFAMILY)	P:protein metabolic process; F:hydrolase activity	EC:3.4.23
c17644_g1_i1	473.345	329.966	342.026	381.779	116.122	83.192	80.601	93.305	0.244395	AT1G22690.1_Symbols:_Gibberellin-regulated_family_protein_	chr1:8027328-8027961 FORWARD LENGTH=119	gibberellin-regulated protein 9-like	IPR003854 (PFAM); PTHR23201 (PANTHER); PTHR23201:SF2 (PANTHER); NON_CYTOPLASMIC_DOMAIN (PHOBIUS); SIGNAL_PEPTIDE_H_REGION (PHOBIUS); SIGNAL_PEPTIDE_N_REGION (PHOBIUS); SIGNAL_PEPTIDE (PHOBIUS); SIGNAL_PEPTIDE_C_REGION (PHOBIUS); SignalP-noTM (SIGNALP_EUK); SignalP-TM (SIGNALP_GRAM_POSITIVE); SignalP-noTM (SIGNALP_GRAM_NEGATIVE)	-
c27267_g1_i1	379.315	366.271	382.263	375.95	27.631	29.79	30.316	29.2457	0.0777914	AT3G46230.1_Symbols:_ATHSP17.4,_HSP17.4_heat_shock_protein_17.4_	chr3:16984263-16984733 REVERSE LENGTH=156	kda class i heat shock	IPR002068 (PFAM); IPR008978 (G3DSA:2.60.40.GENE3D); PTHR11527:SF113 (PANTHER); PTHR11527 (PANTHER); IPR002068 (PROSITE_PROFILES); IPR008978 (SUPERFAMILY)	-
c26081_g1_i5	449.513	319.489	315.562	361.521	3.63	3.662	2.986	3.426	0.00947662	AT3G12490.2_Symbols:_ATCYSB,_ATCYS6,_CYSB_cystatin_B_	chr3:3960523-3961876 REVERSE LENGTH=234	cysteine proteinase inhibitor	TMhelix (TMHMM)	-
c26081_g1_i6	454.921	311.145	317.691	361.252	4.202	3.681	2.405	3.42933	0.0094929	AT3G12490.2_Symbols:_ATCYSB,_ATCYS6,_CYSB_cystatin_B_	chr3:3960523-3961876 REVERSE LENGTH=234	cysteine proteinase inhibitor a-like	TRANSMEMBRANE (PHOBIUS); NON_CYTOPLASMIC_DOMAIN (PHOBIUS); NON_CYTOPLASMIC_DOMAIN (PHOBIUS); TRANSMEMBRANE (PHOBIUS); CYTOPLASMIC_DOMAIN (PHOBIUS); TMhelix (TMHMM); TMhelix (TMHMM)	-
c26081_g1_i3	428.962	327.326	327.36	361.216	3.63	4.1	2.142	3.29067	0.00910997	AT3G12490.2_Symbols:_ATCYSB,_ATCYS6,_CYSB_cystatin_B_	chr3:3960523-3961876 REVERSE LENGTH=234	cysteine proteinase inhibitor a-like	IPR000010 (SMART); IPR000010 (PFAM); G3DSA:3.10.450.10 (GENE3D); PTHR11413:SF45 (PANTHER); IPR027214 (PANTHER); IPR020381 (PRODOM); SSF54403 (SUPERFAMILY)	F:molecular_function	-
c26081_g1_i13	448.083	308.84	319.991	358.971	3.245	2.279	2.106	2.54333	0.00708506	AT3G12490.2_Symbols:_ATCYSB,_ATCYS6,_CYSB_cystatin_B_	chr3:3960523-3961876 REVERSE LENGTH=234	cysteine proteinase inhibitor	no IPS match	-
c26081_g1_i11	449.645	303.48	289.434	347.52	3.058	3.624	3.213	3.29833	0.00949107	AT3G12490.2_Symbols:_ATCYSB,_ATCYS6,_CYSB_cystatin_B_	chr3:3960523-3961876 REVERSE LENGTH=234	cysteine proteinase inhibitor a-like	no IPS match	-
c27267_g1_i3	346.049	331.048	345.259	340.785	32.705	33.214	35.172	33.697	0.0988804	AT3G46230.1_Symbols:_ATHSP17.4,_HSP17.4_heat_shock_protein_17.4_	chr3:16984263-16984733 REVERSE LENGTH=156	kda class i heat shock	IPR002068 (PFAM); IPR008978 (G3DSA:2.60.40.GENE3D); PTHR11527:SF113 (PANTHER); PTHR11527 (PANTHER); IPR002068 (PROSITE_PROFILES); IPR008978 (SUPERFAMILY)	-
c28902_g1_i5	448.107	278.632	283.798	336.846	54.755	66.008	44.73	55.1643	0.163767	AT1G78710.1_Symbols:_TBL42_TRICHOME_BIREFRINGENCE-LIKE_42_	chr1:29602708-29604557 FORWARD LENGTH=359	polyphenol oxidase	no IPS match	-
c24975_g1_i1	379.796	309.709	317.559	335.688	33.483	32.07	39.093	34.882	0.103912	AT2G20560.1_Symbols:_DNAJ_heat_shock_family_protein_	chr2:8848353-8849815 REVERSE LENGTH=337	dnaj homolog subfamily b member 1-like	SignalP-noTM (SIGNALP_EUK)	-
c26003_g1_i1	331.555	315.059	349.222	331.945	33.877	36.59	41.789	37.4187	0.112725	AT3G12580.1_Symbols:_HSP70,_ATHSP70_heat_shock_protein_70_	chr3:3991487-3993689 REVERSE LENGTH=650	heat shock cognate 70 kda protein 2-like	IPR029048 (G3DSA:1.20.1270.GENE3D); IPR013126 (PFAM); PTHR19375 (PANTHER); PTHR19375:SF164 (PANTHER); IPR029048 (SUPERFAMILY)	-
c27267_g1_i4	327.109	307.383	320.579	318.357	25.267	29.619	31.541	28.809	0.0904927	AT5G59720.1_Symbols:_HSP18.2_heat_shock_protein_18.2_	chr5:24062632-24063117 FORWARD LENGTH=161	kda class i heat shock	NON_CYTOPLASMIC_DOMAIN (PHOBIUS); TRANSMEMBRANE (PHOBIUS); CYTOPLASMIC_DOMAIN (PHOBIUS); TMhelix (TMHMM)	-
c26737_g1_i1	337.36	300.86	314.275	317.498	3.883	5.016	5.809	4.90267	0.0154416	AT5G52640.1_Symbols:_HSP81-1,_ATHS83,_HSP81.1,_HSP83,_ATHSP90.1,_AtHsp90-1,_HSP90.1_heat_shock_protein_90.1_	chr5:21352542-21355147 FORWARD LENGTH=705	heat shock protein 83-like	no IPS match	-
c26081_g1_i7	388.533	272.251	285.045	315.276	4.436	3.328	2.36	3.37467	0.0107038	AT3G12490.2_Symbols:_ATCYSB,_ATCYS6,_CYSB_cystatin_B_	chr3:3960523-3961876 REVERSE LENGTH=234	cysteine proteinase inhibitor a-like	IPR000010 (SMART); IPR000010 (PFAM); G3DSA:3.10.450.10 (GENE3D); IPR027214 (PANTHER); IPR018073 (PROSITE_PATTERNS); IPR020381 (PRODOM); SSF54403 (SUPERFAMILY)	F:molecular_function	-
c21413_g1_i1	295.02	309.446	319.535	308	8.873	7.162	12.825	9.62	0.0312337	not available	not available		no IPS match	-
c28304_g1_i1	351.277	282.748	287.325	307.117	17.192	20.588	27.802	21.8607	0.0711803	AT3G12580.1_Symbols:_HSP70,_ATHSP70_heat_shock_protein_70_	chr3:3991487-3993689 REVERSE LENGTH=650	heat shock cognate 70 kda protein	G3DSA:3.90.640.10 (GENE3D); IPR013126 (PFAM); G3DSA:3.30.420.40 (GENE3D); PTHR19375:SF164 (PANTHER); PTHR19375 (PANTHER); IPR018181 (PROSITE_PATTERNS); SSF53067 (SUPERFAMILY)	-
c26081_g1_i2	349.33	285.175	285.552	306.686	2.223	3.757	2.36	2.78	0.00906466	AT3G12490.2_Symbols:_ATCYSB,_ATCYS6,_CYSB_cystatin_B_	chr3:3960523-3961876 REVERSE LENGTH=234	cysteine proteinase inhibitor a-like	TRANSMEMBRANE (PHOBIUS); SIGNAL_PEPTIDE_N_REGION (PHOBIUS); SIGNAL_PEPTIDE (PHOBIUS); NON_CYTOPLASMIC_DOMAIN (PHOBIUS); SIGNAL_PEPTIDE_C_REGION (PHOBIUS); SIGNAL_PEPTIDE_H_REGION (PHOBIUS); CYTOPLASMIC_DOMAIN (PHOBIUS); NON_CYTOPLASMIC_DOMAIN (PHOBIUS); TRANSMEMBRANE (PHOBIUS); TMhelix (TMHMM); TMhelix (TMHMM)	-
c21695_g2_i1	531.308	194.27	194.405	306.661	21.797	10.757	6.109	12.8877	0.0420258	not available	not available		no IPS match	-
c26081_g1_i4	322.926	275.325	292.444	296.898	2.645	3.347	2.877	2.95633	0.00995739	AT3G12490.2_Symbols:_ATCYSB,_ATCYS6,_CYSB_cystatin_B_	chr3:3960523-3961876 REVERSE LENGTH=234	cysteine proteinase inhibitor a-like	IPR000010 (SMART); IPR000010 (PFAM); G3DSA:3.10.450.10 (GENE3D); IPR027214 (PANTHER); IPR018073 (PROSITE_PATTERNS); IPR020381 (PRODOM); SSF54403 (SUPERFAMILY); SSF54403 (SUPERFAMILY)	F:molecular_function	-
c22216_g1_i1	387.32	239.95	248.021	291.764	38.351	52.362	31.868	40.8603	0.140046	AT5G47790.1_Symbols:_SMAD/FHA_domain-containing_protein_	chr5:19351396-19352579 FORWARD LENGTH=369	polyphenol oxidase chloroplastic-like	IPR008922 (G3DSA:1.10.1280.GENE3D); SignalP-TM (SIGNALP_GRAM_POSITIVE); IPR008922 (SUPERFAMILY)	-
c6361_g1_i1	446.112	198.487	225.47	290.023	5.112	9.622	3.712	6.14867	0.0212006	AT4G38495.1_Symbols:_CONTAINS_InterPro_DOMAIN/s:_YL1_nuclear,_C-terminal_(InterPro:IPR013272);_Has_279_Blast_hits_to_279_proteins_in_147_species:_Archae_-_0;_Bacteria_-_0;_Metazoa_-_94;_Fungi_-_1	chr4:18007466-18008025 REVERSE LENGTH=124	polyphenol oxidase chloroplastic-like	TRANSMEMBRANE (PHOBIUS); CYTOPLASMIC_DOMAIN (PHOBIUS); NON_CYTOPLASMIC_DOMAIN (PHOBIUS); TMhelix (TMHMM)	-
c5810_g1_i1	346.915	254.958	265.96	289.278	2.373	3.414	2.305	2.69733	0.00932437	AT3G12490.2_Symbols:_ATCYSB,_ATCYS6,_CYSB_cystatin_B_	chr3:3960523-3961876 REVERSE LENGTH=234	cysteine proteinase inhibitor a-like	SIGNAL_PEPTIDE_C_REGION (PHOBIUS); SIGNAL_PEPTIDE_H_REGION (PHOBIUS); NON_CYTOPLASMIC_DOMAIN (PHOBIUS); TRANSMEMBRANE (PHOBIUS); SIGNAL_PEPTIDE (PHOBIUS); CYTOPLASMIC_DOMAIN (PHOBIUS); SIGNAL_PEPTIDE_N_REGION (PHOBIUS); SignalP-noTM (SIGNALP_EUK)	-
c24620_g1_i1	284.925	281.949	296.467	287.78	4.849	4.806	7.661	5.772	0.020057	AT4G10250.1_Symbols:_ATHSP22.0_HSP20-like_chaperones_superfamily_protein_	chr4:6370537-6371124 FORWARD LENGTH=195	kda class iv heat shock	IPR002068 (PFAM); IPR008978 (G3DSA:2.60.40.GENE3D); PTHR11527 (PANTHER); SIGNAL_PEPTIDE (PHOBIUS); SIGNAL_PEPTIDE_H_REGION (PHOBIUS); NON_CYTOPLASMIC_DOMAIN (PHOBIUS); SIGNAL_PEPTIDE_N_REGION (PHOBIUS); SIGNAL_PEPTIDE_C_REGION (PHOBIUS); IPR002068 (PROSITE_PROFILES); SignalP-noTM (SIGNALP_EUK); IPR008978 (SUPERFAMILY); TMhelix (TMHMM)	-
c16529_g1_i1	327.217	257.607	273.035	285.953	64.368	70.566	56.466	63.8	0.223114	AT1G07790.1_Symbols:_HTB1_Histone_superfamily_protein_	chr1:2413049-2413495 FORWARD LENGTH=148	probable histone	no IPS match	-
c27267_g1_i5	286.175	276.751	293.741	285.556	24.113	31.221	30.915	28.7497	0.10068	AT5G59720.1_Symbols:_HSP18.2_heat_shock_protein_18.2_	chr5:24062632-24063117 FORWARD LENGTH=161	kda class i heat shock	no IPS match	-
c54224_g1_i1	288.483	276.053	284.011	282.849	44.672	46.555	37.105	42.7773	0.151237	AT5G59870.1_Symbols:_HTA6_histone_H2A_6_	chr5:24115605-24116144 REVERSE LENGTH=150	fusion protein of histone 2a and enhanced yellow fluorescence protein	IPR002119 (PRINTS); IPR002119 (SMART); IPR007125 (PFAM); IPR009072 (G3DSA:1.10.20.GENE3D); PTHR23430 (PANTHER); PTHR23430:SF50 (PANTHER); IPR002119 (PROSITE_PATTERNS); IPR009072 (SUPERFAMILY)	C:chromosome; C:nucleosome; P:nucleosome assembly; F:protein heterodimerization activity; C:nucleus; F:DNA binding
c26081_g1_i10	385.06	226.874	236.223	282.719	2.401	2.718	1.806	2.30833	0.00816476	AT3G12490.2_Symbols:_ATCYSB,_ATCYS6,_CYSB_cystatin_B_	chr3:3960523-3961876 REVERSE LENGTH=234	cysteine proteinase inhibitor a-like	no IPS match	-
c15902_g1_i2	338.935	243.692	261.48	281.369	45.854	48.7	43.241	45.9317	0.163244	AT1G17860.1_Symbols:_Kunitz_family_trypsin_and_protease_inhibitor_protein_	chr1:6149343-6149933 FORWARD LENGTH=196	cysteine protease inhibitor 8-like	IPR002160 (PRINTS); IPR002160 (SMART); IPR002160 (PFAM); G3DSA:2.80.10.50 (GENE3D); IPR002160 (PROSITE_PATTERNS); SIGNAL_PEPTIDE_H_REGION (PHOBIUS); SIGNAL_PEPTIDE_N_REGION (PHOBIUS); NON_CYTOPLASMIC_DOMAIN (PHOBIUS); SIGNAL_PEPTIDE (PHOBIUS); SIGNAL_PEPTIDE_C_REGION (PHOBIUS); SignalP-noTM (SIGNALP_EUK); SignalP-TM (SIGNALP_GRAM_POSITIVE); SignalP-noTM (SIGNALP_GRAM_NEGATIVE); IPR011065 (SUPERFA…	F:molecular_function	-
c26545_g1_i1	307.291	257.607	278.487	281.128	1154.92	1337.04	1306.45	1266.14	4.50377	AT3G05500.1_Symbols:_Rubber_elongation_factor_protein_(REF)_	chr3:1593540-1594802 FORWARD LENGTH=246	stress-related protein	SIGNAL_PEPTIDE (PHOBIUS); SIGNAL_PEPTIDE_N_REGION (PHOBIUS); SIGNAL_PEPTIDE_H_REGION (PHOBIUS); SIGNAL_PEPTIDE_C_REGION (PHOBIUS); NON_CYTOPLASMIC_DOMAIN (PHOBIUS)	-
c25879_g2_i1	313.396	242.246	253.575	269.739	4.427	4.167	7.289	5.29433	0.0196276	AT1G16030.1_Symbols:_Hsp70b_heat_shock_protein_70B_	chr1:5502386-5504326 REVERSE LENGTH=646	heat shock	IPR013126 (PRINTS); G3DSA:3.30.30.30 (GENE3D); IPR013126 (PFAM); G3DSA:3.30.420.40 (GENE3D); PTHR19375:SF164 (PANTHER); PTHR19375 (PANTHER); IPR018181 (PROSITE_PATTERNS); SSF53067 (SUPERFAMILY)	-
c33391_g1_i1	329.861	240.395	235.493	268.583	52.185	60.01	50.875	54.3567	0.202383	AT2G45180.1_Symbols:_Bifunctional_inhibitor/lipid-transfer_protein/seed_storage_2S_albumin_superfamily_protein_	chr2:18626377-18626781 FORWARD LENGTH=134	14 kda proline-rich	G3DSA:1.10.110.10 (GENE3D); IPR027923 (PFAM); PTHR31731 (PANTHER); PTHR31731:SF0 (PANTHER); CYTOPLASMIC_DOMAIN (PHOBIUS); TRANSMEMBRANE (PHOBIUS); NON_CYTOPLASMIC_DOMAIN (PHOBIUS); IPR016140 (SUPERFAMILY); TMhelix (TMHMM)	-
c26081_g1_i9	338.622	229.594	225.652	264.623	2.626	1.84	1.561	2.009	0.00759194	AT3G12490.2_Symbols:_ATCYSB,_ATCYS6,_CYSB_cystatin_B_	chr3:3960523-3961876 REVERSE LENGTH=234	cysteine proteinase inhibitor a-like	no IPS match	-
c28525_g1_i2	254.652	268.196	268.798	263.882	30.96	28.78	34.754	31.498	0.119364	AT4G25200.1_Symbols:_ATHSP23.6-MITO,_HSP23.6-MITO_mitochondrion-localized_small_heat_shock_protein_23.6_	chr4:12917089-12917858 FORWARD LENGTH=210	small heat shock chloroplastic-like	IPR002068 (PFAM); IPR008978 (G3DSA:2.60.40.GENE3D); PTHR11527:SF17 (PANTHER); PTHR11527 (PANTHER); IPR002068 (PROSITE_PROFILES); SignalP-TM (SIGNALP_GRAM_POSITIVE); IPR008978 (SUPERFAMILY)	-
c21347_g2_i1	286.68	242.276	250.879	259.945	3.217	2.966	5.092	3.75833	0.0144582	AT5G52640.1_Symbols:_HSP81-1,_ATHS83,_HSP81.1,_HSP83,_ATHSP90.1,_AtHsp90-1,_HSP90.1_heat_shock_protein_90.1_	chr5:21352542-21355147 FORWARD LENGTH=705	heat shock protein 83	IPR020575 (PRINTS); IPR003594 (SMART); PF13589 (PFAM); IPR003594 (G3DSA:3.30.565.GENE3D); IPR001404 (PANTHER); IPR019805 (PROSITE_PATTERNS); IPR003594 (SUPERFAMILY)	F:nucleotide binding; F:protein binding; P:response to stress; P:protein metabolic process; P:cellular process	-
c13561_g1_i1	331.423	194.745	216.834	247.667	37.526	40.747	25.787	34.6867	0.140053	AT1G58520.2_Symbols:_RXW8_lipases;hydrolases,_acting_on_ester_bonds_	chr1:21729913-21738165 FORWARD LENGTH=1041	---NA---	TRANSMEMBRANE (PHOBIUS); CYTOPLASMIC_DOMAIN (PHOBIUS); NON_CYTOPLASMIC_DOMAIN (PHOBIUS); TMhelix (TMHMM)	-
c19905_g1_i1	250.037	234.337	255.967	246.78	10.364	11.958	14.396	12.2393	0.0495961	AT3G46230.1_Symbols:_ATHSP17.4,_HSP17.4_heat_shock_protein_17.4_	chr3:16984263-16984733 REVERSE LENGTH=156	kda class i heat shock	TRANSMEMBRANE (PHOBIUS); NON_CYTOPLASMIC_DOMAIN (PHOBIUS); CYTOPLASMIC_DOMAIN (PHOBIUS); TMhelix (TMHMM)	-
c28525_g1_i1	231.793	248.425	259.159	246.459	31.748	30.42	31.351	31.173	0.126484	AT4G25200.1_Symbols:_ATHSP23.6-MITO,_HSP23.6-MITO_mitochondrion-localized_small_heat_shock_protein_23.6_	chr4:12917089-12917858 FORWARD LENGTH=210	small heat shock chloroplastic-like	IPR008978 (G3DSA:2.60.40.GENE3D); IPR002068 (PFAM); PTHR11527:SF17 (PANTHER); PTHR11527 (PANTHER); IPR002068 (PROSITE_PROFILES); SignalP-TM (SIGNALP_GRAM_POSITIVE); IPR008978 (SUPERFAMILY)	-
c75011_g1_i1	212.24	251.61	275.011	246.287	8.788	8.087	9.894	8.923	0.0362301	AT1G07400.1_Symbols:_HSP20-like_chaperones_superfamily_protein_	chr1:2275148-2275621 FORWARD LENGTH=157	---NA---	no IPS match	-
c17370_g1_i1	293.206	205.354	225.612	241.391	6.537	11.863	10.102	9.50067	0.0393581	AT5G63290.1_Symbols:_Radical_SAM_superfamily_protein_	chr5:25369349-25370894 REVERSE LENGTH=484	polyphenol oxidase chloroplastic-like	IPR008922 (G3DSA:1.10.1280.GENE3D); IPR008922 (SUPERFAMILY)	-
c26081_g1_i1	282.425	214.536	224.395	240.452	2.242	2.87	2.278	2.46333	0.0102446	AT5G05110.1_Symbols:_Cystatin/monellin_family_protein_	chr5:1507615-1508765 REVERSE LENGTH=232	cysteine proteinase inhibitor a-like	NON_CYTOPLASMIC_DOMAIN (PHOBIUS); TRANSMEMBRANE (PHOBIUS); SIGNAL_PEPTIDE_C_REGION (PHOBIUS); SIGNAL_PEPTIDE_N_REGION (PHOBIUS); TRANSMEMBRANE (PHOBIUS); NON_CYTOPLASMIC_DOMAIN (PHOBIUS); SIGNAL_PEPTIDE (PHOBIUS); SIGNAL_PEPTIDE_H_REGION (PHOBIUS); CYTOPLASMIC_DOMAIN (PHOBIUS); TMhelix (TMHMM); TMhelix (TMHMM)	-
c15902_g1_i1	281.452	210.501	228.449	240.134	33.858	39.126	31.623	34.869	0.145206	AT1G17860.1_Symbols:_Kunitz_family_trypsin_and_protease_inhibitor_protein_	chr1:6149343-6149933 FORWARD LENGTH=196	cysteine protease inhibitor 8-like	IPR002160 (PRINTS); IPR002160 (SMART); G3DSA:2.80.10.50 (GENE3D); IPR002160 (PFAM); IPR002160 (PROSITE_PATTERNS); NON_CYTOPLASMIC_DOMAIN (PHOBIUS); SIGNAL_PEPTIDE_C_REGION (PHOBIUS); SIGNAL_PEPTIDE (PHOBIUS); SIGNAL_PEPTIDE_N_REGION (PHOBIUS); SIGNAL_PEPTIDE_H_REGION (PHOBIUS); SignalP-noTM (SIGNALP_GRAM_NEGATIVE); SignalP-TM (SIGNALP_GRAM_POSITIVE); SignalP-noTM (SIGNALP_EUK); IPR011065 (SUPERFA…	F:molecular_function	-
c32359_g1_i1	302.652	203.27	207.044	237.655	14.772	21.485	17.482	17.913	0.0753739	AT5G06870.1_Symbols:_PGIP2,_ATPGIP2_polygalacturonase_inhibiting_protein_2_	chr5:2133941-2135016 FORWARD LENGTH=330	polygalacturonase inhibitor	IPR003591 (SMART); IPR001611 (PFAM); G3DSA:3.80.10.10 (GENE3D); IPR013210 (PFAM); PTHR24420 (PANTHER); CYTOPLASMIC_DOMAIN (PHOBIUS); NON_CYTOPLASMIC_DOMAIN (PHOBIUS); TRANSMEMBRANE (PHOBIUS); IPR001611 (PROSITE_PROFILES); IPR001611 (PROSITE_PROFILES); IPR001611 (PROSITE_PROFILES); IPR001611 (PROSITE_PROFILES); SSF52058 (SUPERFAMILY)	F:protein binding	-
c26737_g2_i1	250.794	220.887	228.713	233.465	12.08	13.951	15.73	13.9203	0.059625	AT5G52640.1_Symbols:_HSP81-1,_ATHS83,_HSP81.1,_HSP83,_ATHSP90.1,_AtHsp90-1,_HSP90.1_heat_shock_protein_90.1_	chr5:21352542-21355147 FORWARD LENGTH=705	heat shock protein 83	Coil (COILS); Coil (COILS); IPR020575 (PRINTS); IPR001404 (PFAM); IPR001404 (PIRSF); IPR003594 (G3DSA:3.30.565.GENE3D); PTHR11528:SF43 (PANTHER); IPR001404 (PANTHER); SSF110942 (SUPERFAMILY); IPR003594 (SUPERFAMILY); IPR020568 (SUPERFAMILY)	F:nucleotide binding; P:response to stress; F:protein binding; P:protein metabolic process; P:cellular process	-
c26491_g1_i1	247.861	223.931	227.406	233.066	23.663	26.329	23.236	24.4093	0.104731	AT1G77120.1_Symbols:_ADH1,_ADH,_ATADH,_ATADH1_alcohol_dehydrogenase_1_	chr1:28975509-28977216 FORWARD LENGTH=379	alcohol dehydrogenase 1	TRANSMEMBRANE (PHOBIUS); NON_CYTOPLASMIC_DOMAIN (PHOBIUS); CYTOPLASMIC_DOMAIN (PHOBIUS); SIGNAL_PEPTIDE_H_REGION (PHOBIUS); SIGNAL_PEPTIDE (PHOBIUS); SIGNAL_PEPTIDE_N_REGION (PHOBIUS); SIGNAL_PEPTIDE_C_REGION (PHOBIUS); SignalP-TM (SIGNALP_EUK); TMhelix (TMHMM); TMhelix (TMHMM)	-
c22216_g1_i2	311.822	192.551	194.81	233.061	14.65	23.878	13.261	17.263	0.0740707	AT1G54590.1_Symbols:_INVOLVED_IN:_RNA_splicing;_LOCATED_IN:_spliceosomal_complex;_CONTAINS_InterPro_DOMAIN/s:_Prp18_(InterPro:IPR004098);_BEST_Arabidopsis_thaliana_protein_match_is:_splicing_fact	chr1:20391560-20393457 REVERSE LENGTH=361	polyphenol oxidase	SignalP-TM (SIGNALP_GRAM_POSITIVE)	-
c18220_g1_i1	215.34	224.336	244.727	228.134	4.061	3.605	4.684	4.11667	0.0180449	AT1G54050.1_Symbols:_HSP20-like_chaperones_superfamily_protein_	chr1:20179558-20180122 REVERSE LENGTH=155	kda class iii heat shock protein	no IPS match	-
c5524_g1_i1	224.378	216.407	233.517	224.767	13.187	17.079	19.751	16.6723	0.074176	AT3G12580.1_Symbols:_HSP70,_ATHSP70_heat_shock_protein_70_	chr3:3991487-3993689 REVERSE LENGTH=650	heat shock cognate 70 kda protein 2-like	Coil (COILS); IPR013126 (PFAM); IPR029048 (G3DSA:1.20.1270.GENE3D); PTHR19375 (PANTHER); PTHR19375:SF164 (PANTHER); IPR029048 (SUPERFAMILY)	-
c12425_g1_i1	268.412	182.468	188.587	213.156	3.742	4.129	3.213	3.69467	0.0173332	AT4G01440.1_Symbols:_nodulin_MtN21_/EamA-like_transporter_family_protein_	chr4:596531-598512 FORWARD LENGTH=365	cysteine protease inhibitor 1-like	IPR002160 (PFAM); G3DSA:2.80.10.50 (GENE3D); IPR011065 (SUPERFAMILY)	F:molecular_function	-
c20968_g1_i1	210.593	199.094	206.831	205.506	31.654	30.067	32.549	31.4233	0.152907	AT1G03070.1_Symbols:_Bax_inhibitor-1_family_protein_	chr1:730148-731379 FORWARD LENGTH=247	bi1-like protein	IPR006214 (PFAM); IPR006214 (PANTHER); PTHR23291:SF31 (PANTHER); TRANSMEMBRANE (PHOBIUS); TRANSMEMBRANE (PHOBIUS); CYTOPLASMIC_DOMAIN (PHOBIUS); CYTOPLASMIC_DOMAIN (PHOBIUS); TRANSMEMBRANE (PHOBIUS); CYTOPLASMIC_DOMAIN (PHOBIUS); NON_CYTOPLASMIC_DOMAIN (PHOBIUS); TRANSMEMBRANE (PHOBIUS); NON_CYTOPLASMIC_DOMAIN (PHOBIUS); TRANSMEMBRANE (PHOBIUS); TRANSMEMBRANE (PHOBIUS); NON_CYTOPLASMIC_DOMAIN (PH…	-
c28538_g1_i1	264.29	163.628	172.716	200.211	13.421	15.877	11.019	13.439	0.0671241	AT1G28590.1_Symbols:_GDSL-like_Lipase/Acylhydrolase_superfamily_protein_	chr1:10047509-10049300 REVERSE LENGTH=403	acetylajmalan esterase-like	no IPS match	-
c25280_g1_i1	170.14	207.841	211.919	196.633	30.941	30.639	30.089	30.5563	0.155398	AT5G51100.1_Symbols:_FSD2_Fe_superoxide_dismutase_2_	chr5:20773357-20775635 REVERSE LENGTH=305	superoxide dismutase	IPR001189 (PRINTS); G3DSA:1.10.287.990 (GENE3D); IPR019832 (PFAM); IPR019831 (PFAM); IPR001189 (PIRSF); IPR001189 (PANTHER); IPR019833 (PROSITE_PATTERNS); IPR019832 (SUPERFAMILY); IPR019831 (SUPERFAMILY)	P:metabolic process; F:binding; F:catalytic activity; P:cellular process	EC:1.15.1.1
c22507_g2_i1	240.362	171.961	177.56	196.628	51.088	44.4	43.813	46.4337	0.23615	AT4G37450.1_Symbols:_AGP18,_ATAGP18_arabinogalactan_protein_18_	chr4:17605926-17606734 REVERSE LENGTH=209		NON_CYTOPLASMIC_DOMAIN (PHOBIUS); SIGNAL_PEPTIDE (PHOBIUS); SIGNAL_PEPTIDE_N_REGION (PHOBIUS); SIGNAL_PEPTIDE_H_REGION (PHOBIUS); SIGNAL_PEPTIDE_C_REGION (PHOBIUS); SignalP-noTM (SIGNALP_EUK); SignalP-noTM (SIGNALP_GRAM_NEGATIVE); SignalP-TM (SIGNALP_GRAM_POSITIVE); TMhelix (TMHMM)	-
c22632_g1_i2	273.099	150.885	151.158	191.714	953.285	658.509	783.859	798.551	4.16532	AT3G09390.1_Symbols:_MT2A,_ATMT-K,_ATMT-1_metallothionein_2A_	chr3:2889737-2890188 REVERSE LENGTH=81	metallothionein-like protein	IPR000347 (PFAM)	F:binding	-
c35585_g1_i1	155.995	206.618	212	191.538	13.337	6.914	14.94	11.7303	0.061243	not available	not available		no IPS match	-
c33824_g1_i1	193.443	182.519	194.679	190.214	34.252	45.697	45.011	41.6533	0.218982	AT3G53420.1_Symbols:_PIP2A,_PIP2,_PIP2;1_plasma_membrane_intrinsic_protein_2A_	chr3:19803906-19805454 REVERSE LENGTH=287	aquaporin pip2-7-like	IPR000425 (PFAM); IPR023271 (G3DSA:1.20.1080.GENE3D); PTHR19139:SF50 (PANTHER); IPR000425 (PANTHER); CYTOPLASMIC_DOMAIN (PHOBIUS); TRANSMEMBRANE (PHOBIUS); NON_CYTOPLASMIC_DOMAIN (PHOBIUS); IPR023271 (SUPERFAMILY); TMhelix (TMHMM)	P:transport; F:transporter activity; C:membrane	-
c26081_g1_i14	231.264	165.569	173.141	189.991	1.97	2.146	1.452	1.856	0.00976887	AT5G05110.1_Symbols:_Cystatin/monellin_family_protein_	chr5:1507615-1508765 REVERSE LENGTH=232	cysteine proteinase inhibitor a-like	IPR000010 (SMART); IPR000010 (PFAM); G3DSA:3.10.450.10 (GENE3D); IPR027214 (PANTHER); IPR018073 (PROSITE_PATTERNS); IPR020381 (PRODOM); SSF54403 (SUPERFAMILY)	F:molecular_function	-
c29281_g1_i1	197.169	181.265	188.081	188.838	9.135	10.318	11.845	10.4327	0.0552466	AT2G32120.1_Symbols:_HSP70T-2_heat-shock_protein_70T-2_	chr2:13651720-13653411 REVERSE LENGTH=563	heat shock 70 kda protein 8	IPR013126 (PRINTS); IPR029047 (G3DSA:2.60.34.GENE3D); IPR013126 (PFAM); G3DSA:3.90.640.10 (GENE3D); G3DSA:3.30.420.40 (GENE3D); G3DSA:3.30.420.40 (GENE3D); PTHR19375:SF101 (PANTHER); PTHR19375 (PANTHER); SSF53067 (SUPERFAMILY); SSF53067 (SUPERFAMILY); IPR029047 (SUPERFAMILY)	-
c20898_g1_i1	216.11	169.453	178.523	188.029	48.002	46.345	39.184	44.5103	0.236721	AT4G02380.1_Symbols:_SAG21,_AtLEA5_senescence-associated_gene_21_	chr4:1046414-1046807 REVERSE LENGTH=97	indole-3-acetic acid-induced protein arg2-like	IPR004926 (PFAM)	P:response to stress	-
c13509_g1_i1	162.701	191.772	199.108	184.527	5.205	5.588	5.128	5.307	0.02876	AT3G01770.1_Symbols:_ATBET10,_BET10_bromodomain_and_extraterminal_domain_protein_10_	chr3:275582-278386 REVERSE LENGTH=620		no IPS match	-
c30669_g1_i1	142.33	201.359	208.057	183.915	10.251	8.468	13.778	10.8323	0.0588985	AT3G22830.1_Symbols:_AT-HSFA6B,_HSFA6B_heat_shock_transcription_factor_A6B_	chr3:8078981-8080895 FORWARD LENGTH=406	heat stress transcription factor a-7a isoform x6	IPR027709 (PTHR10015:PANTHER); IPR027725 (PANTHER)	F:sequence-specific DNA binding transcription factor activity; C:nucleus; P:response to stress; P:response to abiotic stimulus	-
c14747_g1_i1	254.628	142.987	149.08	182.232	37.938	42.578	24.098	34.8713	0.191357	not available	not available		SIGNAL_PEPTIDE_H_REGION (PHOBIUS); SIGNAL_PEPTIDE (PHOBIUS); SIGNAL_PEPTIDE_N_REGION (PHOBIUS); NON_CYTOPLASMIC_DOMAIN (PHOBIUS); SIGNAL_PEPTIDE_C_REGION (PHOBIUS); SignalP-noTM (SIGNALP_EUK); SignalP-TM (SIGNALP_GRAM_NEGATIVE); SignalP-TM (SIGNALP_GRAM_POSITIVE)	-
c16971_g1_i1	194.838	165.529	178.675	179.681	16.638	16.764	15.975	16.459	0.0916014	AT1G56410.1_Symbols:_ERD2,_HSP70T-1_heat_shock_protein_70_(Hsp_70)_family_protein_	chr1:21117147-21119241 FORWARD LENGTH=617		no IPS match	-
c21347_g3_i1	203.515	162.333	171.459	179.102	9.163	11.643	14.268	11.6913	0.0652774	AT5G52640.1_Symbols:_HSP81-1,_ATHS83,_HSP81.1,_HSP83,_ATHSP90.1,_AtHsp90-1,_HSP90.1_heat_shock_protein_90.1_	chr5:21352542-21355147 FORWARD LENGTH=705	heat shock protein 83	IPR020575 (PRINTS); IPR003594 (G3DSA:3.30.565.GENE3D); PF13589 (PFAM); IPR001404 (PANTHER); IPR019805 (PROSITE_PATTERNS); IPR003594 (SUPERFAMILY)	F:nucleotide binding; F:protein binding; P:protein metabolic process; P:cellular process; P:response to stress	-
c16504_g1_i1	154.324	178.959	193.574	175.619	27.406	24.937	23.98	25.441	0.144865	AT4G00430.1_Symbols:_TMP-C,_PIP1;4,_PIP1E_plasma_membrane_intrinsic_protein_1;4_	chr4:186143-187531 REVERSE LENGTH=287	aquaporin-like partial	IPR023271 (G3DSA:1.20.1080.GENE3D); IPR000425 (PFAM); PTHR19139:SF90 (PANTHER); IPR000425 (PANTHER); NON_CYTOPLASMIC_DOMAIN (PHOBIUS); CYTOPLASMIC_DOMAIN (PHOBIUS); TRANSMEMBRANE (PHOBIUS); IPR023271 (SUPERFAMILY); TMhelix (TMHMM)	F:transporter activity; P:transport; C:membrane	-
c6327_g1_i1	157.005	179.02	187.26	174.428	7.419	4.663	6.335	6.139	0.035195	AT5G33210.1_Symbols:_SRS8_SHI-related_sequence_8_	chr5:12465057-12465713 REVERSE LENGTH=173		no IPS match	-
c23236_g1_i1	199.573	157.863	162.236	173.224	1736.27	1961.94	1852.82	1850.35	10.6818	AT3G22960.1_Symbols:_PKP1,_PKP-ALPHA_Pyruvate_kinase_family_protein_	chr3:8139369-8141771 FORWARD LENGTH=596	pyruvate kinase isozyme chloroplastic	IPR001697 (PRINTS); IPR015813 (G3DSA:3.20.20.GENE3D); IPR015795 (PFAM); IPR015793 (PFAM); IPR015794 (G3DSA:3.40.1380.GENE3D); IPR001697 (TIGRFAM); IPR015806 (G3DSA:2.40.33.GENE3D); PTHR11817:SF14 (PANTHER); IPR001697 (PANTHER); IPR018209 (PROSITE_PATTERNS); IPR015813 (SUPERFAMILY); IPR011037 (SUPERFAMILY); IPR015795 (SUPERFAMILY)	F:binding; P:generation of precursor metabolites and energy; F:kinase activity	EC:2.7.1.40
c28125_g1_i1	163.951	168.482	180.753	171.062	8.722	9.145	10.583	9.48333	0.055438	AT4G24280.1_Symbols:_cpHsc70-1_chloroplast_heat_shock_protein_70-1_	chr4:12590094-12593437 FORWARD LENGTH=718	stromal 70 kda heat shock-related chloroplastic-like	Coil (COILS); IPR013126 (PRINTS); IPR029047 (G3DSA:2.60.34.GENE3D); IPR029048 (G3DSA:1.20.1270.GENE3D); G3DSA:3.90.640.10 (GENE3D); IPR013126 (PFAM); G3DSA:3.30.420.40 (GENE3D); PTHR19375:SF147 (PANTHER); PTHR19375 (PANTHER); IPR029048 (SUPERFAMILY); SSF53067 (SUPERFAMILY); IPR029047 (SUPERFAMILY)	-
c3760_g1_i1	186.209	155.264	164.84	168.771	11.911	10.49	14.514	12.305	0.0729094	AT3G46230.1_Symbols:_ATHSP17.4,_HSP17.4_heat_shock_protein_17.4_	chr3:16984263-16984733 REVERSE LENGTH=156	kda class i heat shock	no IPS match	-
c16048_g1_i1	170.561	156.609	158.932	162.034	8.948	12.206	12.662	11.272	0.0695656	AT3G12580.1_Symbols:_HSP70,_ATHSP70_heat_shock_protein_70_	chr3:3991487-3993689 REVERSE LENGTH=650	heat shock protein 70	IPR013126 (PFAM); IPR029047 (G3DSA:2.60.34.GENE3D); PTHR19375 (PANTHER); PTHR19375:SF164 (PANTHER); IPR029047 (SUPERFAMILY)	-
c30669_g1_i3	122.921	175.905	180.175	159.667	7.494	6.256	11.083	8.27767	0.0518433	AT3G22830.1_Symbols:_AT-HSFA6B,_HSFA6B_heat_shock_transcription_factor_A6B_	chr3:8078981-8080895 FORWARD LENGTH=406	heat stress transcription factor a-7a isoform x2	Coil (COILS); IPR000232 (PRINTS); IPR000232 (SMART); IPR000232 (PFAM); IPR011991 (G3DSA:1.10.10.GENE3D); IPR027709 (PTHR10015:PANTHER); IPR027725 (PANTHER); IPR000232 (PROSITE_PATTERNS); SSF46785 (SUPERFAMILY)	P:RNA metabolic process; F:sequence-specific DNA binding transcription factor activity; F:DNA binding; C:nucleus; P:response to stress; P:response to abiotic stimulus	-
c30669_g1_i2	125.697	176.865	176.273	159.612	7.569	6.914	10.275	8.25267	0.0517047	AT3G22830.1_Symbols:_AT-HSFA6B,_HSFA6B_heat_shock_transcription_factor_A6B_	chr3:8078981-8080895 FORWARD LENGTH=406	heat stress transcription factor a-7a isoform x6	Coil (COILS); IPR000232 (PRINTS); IPR000232 (SMART); IPR000232 (PFAM); IPR011991 (G3DSA:1.10.10.GENE3D); IPR027709 (PTHR10015:PANTHER); IPR027725 (PANTHER); IPR000232 (PROSITE_PATTERNS); SSF46785 (SUPERFAMILY)	F:DNA binding; P:RNA metabolic process; F:sequence-specific DNA binding transcription factor activity; C:nucleus; P:response to stress; P:response to abiotic stimulus	-
c21285_g1_i1	135.504	169.271	173.628	159.468	0.131	0.582	0.454	0.389	0.00243937	AT1G52560.1_Symbols:_HSP20-like_chaperones_superfamily_protein_	chr1:19574783-19575766 REVERSE LENGTH=232	kda heat shock mitochondrial	IPR002068 (PFAM); IPR008978 (G3DSA:2.60.40.GENE3D); PTHR11527 (PANTHER); PTHR11527:SF95 (PANTHER); IPR002068 (PROSITE_PROFILES); IPR008978 (SUPERFAMILY)	-
c26553_g2_i1	154.697	157.489	161.455	157.88	31.664	24.736	27.874	28.0913	0.177928	AT2G45960.3_Symbols:_PIP1B,_TMP-A,_ATHH2,_PIP1;2_plasma_membrane_intrinsic_protein_1B_	chr2:18910450-18911744 FORWARD LENGTH=301	probable aquaporin pip1-5 isoform x1	IPR000425 (PFAM); IPR023271 (G3DSA:1.20.1080.GENE3D); PTHR19139:SF90 (PANTHER); IPR000425 (PANTHER); NON_CYTOPLASMIC_DOMAIN (PHOBIUS); CYTOPLASMIC_DOMAIN (PHOBIUS); TRANSMEMBRANE (PHOBIUS); IPR023271 (SUPERFAMILY); TMhelix (TMHMM)	F:transporter activity; P:transport; C:membrane	-
c19200_g1_i1	184.646	143.058	145.898	157.867	10.945	11.481	9.984	10.8033	0.068433	AT5G02500.1_Symbols:_HSC70-1,_HSP70-1,_AT-HSC70-1,_HSC70_heat_shock_cognate_protein_70-1_	chr5:554055-556334 REVERSE LENGTH=651	70-kda heat shock protein	IPR013126 (PRINTS); IPR013126 (PFAM); G3DSA:3.30.30.30 (GENE3D); G3DSA:3.30.420.40 (GENE3D); G3DSA:3.30.420.40 (GENE3D); PTHR19375:SF164 (PANTHER); PTHR19375 (PANTHER); IPR018181 (PROSITE_PATTERNS); SSF53067 (SUPERFAMILY); SSF53067 (SUPERFAMILY)	-
c19024_g1_i1	179.286	139.357	147.793	155.479	5.581	5.359	5.637	5.52567	0.0355397	AT3G16240.1_Symbols:_DELTA-TIP,_TIP2;1,_DELTA-TIP1,_AQP1,_ATTIP2;1_delta_tonoplast_integral_protein_	chr3:5505534-5506788 FORWARD LENGTH=250	aquaporin tip2-1-like	IPR000425 (PRINTS); IPR000425 (PFAM); IPR023271 (G3DSA:1.20.1080.GENE3D); IPR000425 (TIGRFAM); IPR000425 (PANTHER); PTHR19139:SF99 (PANTHER); IPR022357 (PROSITE_PATTERNS); TRANSMEMBRANE (PHOBIUS); TRANSMEMBRANE (PHOBIUS); TRANSMEMBRANE (PHOBIUS); CYTOPLASMIC_DOMAIN (PHOBIUS); NON_CYTOPLASMIC_DOMAIN (PHOBIUS); CYTOPLASMIC_DOMAIN (PHOBIUS); NON_CYTOPLASMIC_DOMAIN (PHOBIUS); TRANSMEMBRANE (PHOBIUS);…	C:membrane; P:transport; F:transporter activity	-
c9591_g1_i1	176.69	139.933	147.6	154.741	10.692	9.937	13.197	11.2753	0.0728658	AT1G56410.1_Symbols:_ERD2,_HSP70T-1_heat_shock_protein_70_(Hsp_70)_family_protein_	chr1:21117147-21119241 FORWARD LENGTH=617	heat shock cognate protein 70-1 isoform partial	IPR019651 (PFAM)	-
c12749_g1_i1	117.14	166.621	174.895	152.885	1.144	1.116	2.451	1.57033	0.0102713	AT1G07400.1_Symbols:_HSP20-like_chaperones_superfamily_protein_	chr1:2275148-2275621 FORWARD LENGTH=157	kda class i heat shock	no IPS match	-
c22461_g1_i1	165.501	143.088	145.989	151.526	1456.4	1699.71	1525.17	1560.43	10.2981	AT3G12120.1_Symbols:_FAD2_fatty_acid_desaturase_2_	chr3:3860592-3861743 REVERSE LENGTH=383	omega-6 fatty acid endoplasmic reticulum isozyme 2-like	IPR005804 (PFAM); IPR021863 (PFAM); PTHR32100:SF0 (PANTHER); PTHR32100 (PANTHER); NON_CYTOPLASMIC_DOMAIN (PHOBIUS); CYTOPLASMIC_DOMAIN (PHOBIUS); TRANSMEMBRANE (PHOBIUS); TRANSMEMBRANE (PHOBIUS); TRANSMEMBRANE (PHOBIUS); TRANSMEMBRANE (PHOBIUS); CYTOPLASMIC_DOMAIN (PHOBIUS); TRANSMEMBRANE (PHOBIUS); NON_CYTOPLASMIC_DOMAIN (PHOBIUS); CYTOPLASMIC_DOMAIN (PHOBIUS); NON_CYTOPLASMIC_DOMAIN (PHOBIUS); …	P:metabolic process; F:catalytic activity	EC:1.14.19
c6363_g1_i1	133.918	151.907	162.033	149.286	3.77	4.072	5.21	4.35067	0.0291432	AT5G59720.1_Symbols:_HSP18.2_heat_shock_protein_18.2_	chr5:24062632-24063117 FORWARD LENGTH=161	kda class i heat shock	no IPS match	-
c25662_g1_i1	113.235	165.59	158.759	145.861	35.875	31.106	37.804	34.9283	0.239463	AT1G79040.1_Symbols:_PSBR_photosystem_II_subunit_R_	chr1:29736085-29736781 FORWARD LENGTH=140	photosystem ii 10 kda chloroplastic	IPR006814 (PFAM); TRANSMEMBRANE (PHOBIUS); NON_CYTOPLASMIC_DOMAIN (PHOBIUS); CYTOPLASMIC_DOMAIN (PHOBIUS)	C:membrane; C:intracellular; P:metabolic process; P:cellular process	-
c28396_g1_i1	160.934	137.627	135.833	144.798	8.638	7.467	10.293	8.79933	0.0607697	AT5G49910.1_Symbols:_CPHSC70-2EAT_SHOCK_PROTEIN_70-2,_HSC70-7,_cpHsc70-2_chloroplast_heat_shock_protein_70-2_	chr5:20303470-20306295 FORWARD LENGTH=718	stromal 70 kda heat shock-related chloroplastic-like	IPR013126 (PRINTS); IPR013126 (PFAM); G3DSA:3.30.420.40 (GENE3D); G3DSA:3.30.30.30 (GENE3D); PTHR19375:SF147 (PANTHER); PTHR19375 (PANTHER); IPR018181 (PROSITE_PATTERNS); SSF53067 (SUPERFAMILY)	-
c23910_g1_i1	97.924	160.28	170.324	142.843	2.101	2.174	3.34	2.53833	0.0177701	AT5G07330.1_Symbols:_unknown_protein;_FUNCTIONS_IN:_molecular_function_unknown;_INVOLVED_IN:_biological_process_unknown;_LOCATED_IN:_mitochondrion;_BEST_Arabidopsis_thaliana_protein_match_is:_unk	chr5:2316064-2316641 FORWARD LENGTH=165	PREDICTED: uncharacterized protein LOC102601889	CYTOPLASMIC_DOMAIN (PHOBIUS); NON_CYTOPLASMIC_DOMAIN (PHOBIUS); TRANSMEMBRANE (PHOBIUS)	-
c18008_g1_i1	142.499	129.85	141.57	137.973	18.655	33.138	25.732	25.8417	0.187295	AT5G65360.1_Symbols:_Histone_superfamily_protein_	chr5:26120099-26120509 REVERSE LENGTH=136	histone partial	IPR000164 (PRINTS); IPR000164 (SMART); IPR007125 (PFAM); IPR009072 (G3DSA:1.10.20.GENE3D); IPR000164 (PANTHER); IPR000164 (PROSITE_PATTERNS); IPR009072 (SUPERFAMILY)	C:intracellular; F:DNA binding; F:protein binding	-
c8072_g1_i1	146.861	120.435	127.725	131.674	15.091	22.486	12.435	16.6707	0.126606	AT2G35620.1_Symbols:_FEI2_Leucine-rich_repeat_protein_kinase_family_protein_	chr2:14961187-14964640 REVERSE LENGTH=589		NON_CYTOPLASMIC_DOMAIN (PHOBIUS); CYTOPLASMIC_DOMAIN (PHOBIUS); TRANSMEMBRANE (PHOBIUS); TMhelix (TMHMM)	-
c22192_g1_i1	138.797	124.47	131.404	131.557	12.343	13.76	12.626	12.9097	0.0981298	AT1G67750.1_Symbols:_Pectate_lyase_family_protein_	chr1:25401660-25403165 FORWARD LENGTH=408	probable pectate lyase 5	IPR018082 (PRINTS); IPR002022 (SMART); IPR002022 (PFAM); IPR012334 (G3DSA:2.160.20.GENE3D); PTHR31683 (PANTHER); PTHR31683:SF5 (PANTHER); NON_CYTOPLASMIC_DOMAIN (PHOBIUS); TRANSMEMBRANE (PHOBIUS); CYTOPLASMIC_DOMAIN (PHOBIUS); IPR011050 (SUPERFAMILY)	-
c6345_g1_i1	149.866	125.846	118.502	131.405	11.32	10.032	8.605	9.98567	0.0759917	AT5G02500.1_Symbols:_HSC70-1,_HSP70-1,_AT-HSC70-1,_HSC70_heat_shock_cognate_protein_70-1_	chr5:554055-556334 REVERSE LENGTH=651	heat shock cognate 70 kda protein 2-like	G3DSA:3.90.640.10 (GENE3D); IPR013126 (PFAM); PTHR19375 (PANTHER); PTHR19375:SF164 (PANTHER); SSF53067 (SUPERFAMILY)	-
c25285_g1_i1	136.43	123.722	130.086	130.079	588.328	646.207	622.54	619.025	4.75883	AT5G52920.1_Symbols:_PKP1,_PKP-BETA1,_PKP2_plastidic_pyruvate_kinase_beta_subunit_1_	chr5:21463680-21466612 FORWARD LENGTH=579	plastidial pyruvate kinase 2	IPR001697 (PRINTS); IPR015806 (G3DSA:2.40.33.GENE3D); IPR015794 (G3DSA:3.40.1380.GENE3D); IPR001697 (TIGRFAM); IPR015795 (PFAM); IPR015793 (PFAM); IPR015813 (G3DSA:3.20.20.GENE3D); IPR001697 (PANTHER); PTHR11817:SF2 (PANTHER); IPR018209 (PROSITE_PATTERNS); IPR011037 (SUPERFAMILY); IPR015813 (SUPERFAMILY); IPR015795 (SUPERFAMILY)	P:generation of precursor metabolites and energy; F:binding; F:kinase activity	EC:2.7.1.40
c44519_g1_i1	122.897	130.255	131.982	128.378	30.819	24.746	24.57	26.7117	0.20807	AT1G01620.1_Symbols:_PIP1C,_TMP-B,_PIP1;3_plasma_membrane_intrinsic_protein_1C_	chr1:225986-227176 REVERSE LENGTH=286	aquaporin pip1-3	IPR000425 (PRINTS); IPR000425 (PFAM); IPR023271 (G3DSA:1.20.1080.GENE3D); IPR000425 (PANTHER); PTHR19139:SF90 (PANTHER); IPR022357 (PROSITE_PATTERNS); TRANSMEMBRANE (PHOBIUS); NON_CYTOPLASMIC_DOMAIN (PHOBIUS); CYTOPLASMIC_DOMAIN (PHOBIUS); IPR023271 (SUPERFAMILY); TMhelix (TMHMM); TMhelix (TMHMM)	P:transport; C:membrane; F:transporter activity	-
c8989_g1_i1	144.686	116.299	119.323	126.769	16.742	18.118	13.179	16.013	0.126316	AT4G40030.2_Symbols:_Histone_superfamily_protein_	chr4:18555840-18556827 REVERSE LENGTH=164	histone	IPR000164 (PRINTS); IPR000164 (SMART); IPR009072 (G3DSA:1.10.20.GENE3D); IPR007125 (PFAM); IPR000164 (PANTHER); IPR000164 (PROSITE_PATTERNS); IPR000164 (PROSITE_PATTERNS); IPR009072 (SUPERFAMILY)	F:DNA binding; C:intracellular; F:protein binding	-
c29084_g1_i3	149.842	110.686	115.755	125.428	16.263	19.31	18.662	18.0783	0.144134	AT3G17780.1_Symbols:_FUNCTIONS_IN:_molecular_function_unknown;_INVOLVED_IN:_intracellular_protein_transport;_LOCATED_IN:_endomembrane_system,_integral_to_membrane,_endoplasmic_reticulum;_EXPRESSE	chr3:6087016-6088128 FORWARD LENGTH=129	bag family molecular chaperone regulator mitochondrial-like	no IPS match	-
c28902_g2_i1	159.132	103.992	111.873	124.999	4.202	5.779	3.367	4.44933	0.035595	AT1G66460.1_Symbols:_Protein_kinase_superfamily_protein_	chr1:24789894-24791988 REVERSE LENGTH=467	polyphenol oxidase	IPR022740 (PFAM); IPR022739 (PFAM)	P:metabolic process; F:catalytic activity	EC:1.10.3.1
c28902_g2_i2	160.79	105.893	106.917	124.533	3.301	4.73	2.569	3.53333	0.0283726	AT1G04160.1_Symbols:_XIB,_ATXIB,_XI-8,_XI-B_myosin_XI_B_	chr1:1086495-1096146 FORWARD LENGTH=1500	polyphenol oxidase	NON_CYTOPLASMIC_DOMAIN (PHOBIUS); CYTOPLASMIC_DOMAIN (PHOBIUS); TRANSMEMBRANE (PHOBIUS)	-
c12156_g1_i1	151.296	107.834	112.34	123.823	4.868	4.177	5.628	4.891	0.0394998	AT5G44380.1_Symbols:_FAD-binding_Berberine_family_protein_	chr5:17878873-17881369 REVERSE LENGTH=541		no IPS match	-
c26553_g1_i1	120.974	121.629	122.85	121.818	15.944	15.62	16.855	16.1397	0.13249	AT4G00430.1_Symbols:_TMP-C,_PIP1;4,_PIP1E_plasma_membrane_intrinsic_protein_1;4_	chr4:186143-187531 REVERSE LENGTH=287	probable aquaporin pip1-2	no IPS match	-
c23331_g1_i1	102.863	127.949	132.235	121.016	0.994	1.24	1.57	1.268	0.010478	AT4G27670.1_Symbols:_HSP21_heat_shock_protein_21_	chr4:13819048-13819895 REVERSE LENGTH=227	small heat shock chloroplastic	IPR008978 (G3DSA:2.60.40.GENE3D); IPR002068 (PFAM); PTHR11527:SF95 (PANTHER); PTHR11527 (PANTHER); SIGNAL_PEPTIDE_C_REGION (PHOBIUS); SIGNAL_PEPTIDE_H_REGION (PHOBIUS); SIGNAL_PEPTIDE_N_REGION (PHOBIUS); SIGNAL_PEPTIDE (PHOBIUS); NON_CYTOPLASMIC_DOMAIN (PHOBIUS); IPR002068 (PROSITE_PROFILES); IPR008978 (SUPERFAMILY)	-
c14168_g1_i1	112.273	117.725	129.691	119.896	749.253	876.082	903.189	842.841	7.02975	AT1G31812.1_Symbols:_ACBP6,_ACBP_acyl-CoA-binding_protein_6_	chr1:11411132-11412099 REVERSE LENGTH=92	acyl- -binding protein	IPR000582 (PRINTS); IPR000582 (PFAM); IPR014352 (G3DSA:1.20.80.GENE3D); PTHR23310 (PANTHER); IPR022408 (PROSITE_PATTERNS); IPR000582 (PROSITE_PROFILES); IPR000582 (SUPERFAMILY)	F:binding	-
c17346_g1_i1	57.675	137.84	160.766	118.76	4.052	6.294	11.173	7.173	0.060399	AT5G46880.1_Symbols:_HB-7,_HDG5_homeobox-7_	chr5:19031540-19035388 FORWARD LENGTH=826		no IPS match	-
c15305_g1_i1	141.549	108.016	105.458	118.341	1.013	0.925	0.309	0.749	0.00632917	AT5G57190.1_Symbols:_PSD2_phosphatidylserine_decarboxylase_2_	chr5:23171531-23175364 REVERSE LENGTH=635		TMhelix (TMHMM)	-
c25130_g1_i1	122.092	114.104	118.684	118.293	1.36	2.832	3.349	2.51367	0.0212494	AT1G02700.1_Symbols:_unknown_protein;_FUNCTIONS_IN:_molecular_function_unknown;_INVOLVED_IN:_biological_process_unknown;_LOCATED_IN:_mitochondrion;_BEST_Arabidopsis_thaliana_protein_match_is:_unk	chr1:588367-589232 FORWARD LENGTH=247	PREDICTED: uncharacterized protein LOC102584557	no IPS match	-
c24649_g1_i1	110.518	108.765	114.194	111.159	22.875	29.953	26.486	26.438	0.237839	AT3G09350.1_Symbols:_Fes1A_Fes1A_	chr3:2871216-2873109 FORWARD LENGTH=363	hsp70-binding protein 1-like	no IPS match	-
c30364_g1_i1	90.04	116.875	123.215	110.043	0.947	0.83	1.416	1.06433	0.00967195	AT5G48570.1_Symbols:_ROF2,_ATFKBP65,_FKBP65_FKBP-type_peptidyl-prolyl_cis-trans_isomerase_family_protein_	chr5:19690746-19693656 REVERSE LENGTH=578	70 kda peptidyl-prolyl isomerase-like	Coil (COILS); IPR019734 (SMART); G3DSA:3.10.50.40 (GENE3D); IPR011990 (G3DSA:1.25.40.GENE3D); IPR001179 (PFAM); PF13414 (PFAM); G3DSA:3.10.50.40 (GENE3D); IPR023566 (PANTHER); PTHR10516:SF279 (PANTHER); IPR001179 (PROSITE_PROFILES); IPR013026 (PROSITE_PROFILES); IPR019734 (PROSITE_PROFILES); IPR019734 (PROSITE_PROFILES); IPR019734 (PROSITE_PROFILES); IPR001179 (PROSITE_PROFILES); IPR001179 (PROSI…	F:protein binding; P:protein metabolic process; P:cellular process	-
c25823_g1_i1	120.698	103.223	104.789	109.57	5.055	5.598	5.655	5.436	0.0496121	AT5G42650.1_Symbols:_AOS,_CYP74A,_DDE2_allene_oxide_synthase_	chr5:17097803-17099359 REVERSE LENGTH=518	9-divinyl ether synthase-like	IPR002403 (PRINTS); IPR001128 (G3DSA:1.10.630.GENE3D); IPR001128 (PFAM); PTHR24286 (PANTHER); PTHR24286:SF38 (PANTHER); CYTOPLASMIC_DOMAIN (PHOBIUS); NON_CYTOPLASMIC_DOMAIN (PHOBIUS); TRANSMEMBRANE (PHOBIUS); IPR001128 (SUPERFAMILY)	F:binding; F:catalytic activity; P:metabolic process	-
c46700_g1_i1	127.849	97.388	101.211	108.816	8.854	12.387	10.175	10.472	0.0962358	AT3G12580.1_Symbols:_HSP70,_ATHSP70_heat_shock_protein_70_	chr3:3991487-3993689 REVERSE LENGTH=650	heat shock 70 kda	G3DSA:3.30.420.40 (GENE3D); G3DSA:3.90.640.10 (GENE3D); IPR013126 (PFAM); PTHR19375 (PANTHER); PTHR19375:SF171 (PANTHER); SSF53067 (SUPERFAMILY)	-
c88863_g1_i1	128.053	96.376	97.836	107.422	25.004	23.592	23.309	23.9683	0.223124	AT3G54820.1_Symbols:_PIP2D,_PIP2;5_plasma_membrane_intrinsic_protein_2;5_	chr3:20302117-20303738 FORWARD LENGTH=286	major intrinsic protein 2	IPR023271 (G3DSA:1.20.1080.GENE3D); IPR000425 (PFAM); CYTOPLASMIC_DOMAIN (PHOBIUS); NON_CYTOPLASMIC_DOMAIN (PHOBIUS); TRANSMEMBRANE (PHOBIUS); IPR023271 (SUPERFAMILY); TMhelix (TMHMM)	P:transport; C:membrane; F:transporter activity	-
c14193_g1_i1	110.711	102.778	104.039	105.843	18.242	18.815	14.16	17.0723	0.161299	AT5G65360.1_Symbols:_Histone_superfamily_protein_	chr5:26120099-26120509 REVERSE LENGTH=136	histone	IPR000164 (PRINTS); IPR000164 (SMART); IPR007125 (PFAM); IPR009072 (G3DSA:1.10.20.GENE3D); IPR000164 (PANTHER); IPR000164 (PROSITE_PATTERNS); IPR000164 (PROSITE_PATTERNS); IPR009072 (SUPERFAMILY)	C:intracellular; F:DNA binding; F:protein binding	-
c21413_g1_i2	103.248	101.352	105.397	103.332	5.233	5.941	6.971	6.04833	0.0585328	not available	not available		no IPS match	-
c42827_g1_i1	105.94	97.014	101.14	101.365	12.08	17.117	15.612	14.9363	0.147352	AT5G65360.1_Symbols:_Histone_superfamily_protein_	chr5:26120099-26120509 REVERSE LENGTH=136	histone -like	IPR000164 (PRINTS); IPR009072 (G3DSA:1.10.20.GENE3D); IPR000164 (PANTHER); IPR000164 (PROSITE_PATTERNS); IPR000164 (PROSITE_PATTERNS); IPR009072 (SUPERFAMILY)	F:DNA binding; C:intracellular; F:protein binding	-
c17494_g1_i1	108.367	92.928	100.866	100.72	13.253	16.354	14.25	14.619	0.145144	AT1G60950.1_Symbols:_FED_A,_ATFD2_2Fe-2S_ferredoxin-like_superfamily_protein_	chr1:22444565-22445011 FORWARD LENGTH=148	chloroplast ferredoxin i	TRANSMEMBRANE (PHOBIUS); NON_CYTOPLASMIC_DOMAIN (PHOBIUS); NON_CYTOPLASMIC_DOMAIN (PHOBIUS); TRANSMEMBRANE (PHOBIUS); CYTOPLASMIC_DOMAIN (PHOBIUS); TMhelix (TMHMM); TMhelix (TMHMM)	-
c68255_g1_i1	117.97	86.223	82.815	95.6693	10.354	8.773	9.521	9.54933	0.099816	AT1G56410.1_Symbols:_ERD2,_HSP70T-1_heat_shock_protein_70_(Hsp_70)_family_protein_	chr1:21117147-21119241 FORWARD LENGTH=617	heat shock 70 kda	IPR019651 (PFAM)	F:ATP binding; F:nucleotide binding; P:response to stress
c22056_g1_i1	81.194	95.487	100.36	92.347	7.681	11.024	11.972	10.2257	0.110731	AT1G05850.1_Symbols:_POM1,_ERH2,_ELP1,_CTL1,_ELP,_HOT2,_ATCTL1_Chitinase_family_protein_	chr1:1766833-1768117 REVERSE LENGTH=321	chitinase-like protein 1	G3DSA:1.10.530.10 (GENE3D); IPR000726 (PFAM); PTHR22595 (PANTHER); IPR023346 (SUPERFAMILY)	F:hydrolase activity; P:metabolic process; P:cellular process	EC:3.2.1.14
c17370_g1_i2	112.97	77.01	79.704	89.8947	0.234	0.973	0.218	0.475	0.00528396	AT5G62370.1_Symbols:_Tetratricopeptide_repeat_(TPR)-like_superfamily_protein_	chr5:25041901-25044849 REVERSE LENGTH=982	polyphenol oxidase chloroplastic-like	IPR008922 (G3DSA:1.10.1280.GENE3D); IPR008922 (SUPERFAMILY)	-
c23866_g1_i1	68.455	98.399	97.694	88.1827	12.709	11.949	13.379	12.679	0.143781	AT3G09640.1_Symbols:_APX2,_APX1B_ascorbate_peroxidase_2_	chr3:2956301-2958163 FORWARD LENGTH=251	l-ascorbate peroxidase cytosolic	Coil (COILS); IPR002016 (PRINTS); IPR002207 (PRINTS); G3DSA:1.10.420.10 (GENE3D); G3DSA:1.10.420.10 (GENE3D); IPR002016 (PFAM); G3DSA:1.10.520.10 (GENE3D); PTHR31356 (PANTHER); PTHR31356:SF5 (PANTHER); IPR019794 (PROSITE_PATTERNS); IPR019793 (PROSITE_PATTERNS); IPR002016 (PROSITE_PROFILES); IPR010255 (SUPERFAMILY)	F:binding; F:catalytic activity; P:response to stress; P:metabolic process	EC:1.11.1.7
c5185_g2_i1	85.713	89.065	88.116	87.6313	21.722	20.979	17.019	19.9067	0.227164	AT2G23610.1_Symbols:_ATMES3,_MES3_methyl_esterase_3_	chr2:10044410-10046403 REVERSE LENGTH=263	polyneuridine-aldehyde esterase-like	no IPS match	-
c23289_g1_i1	74.969	92.422	93.316	86.9023	10.354	11.167	12.862	11.461	0.131884	AT4G21320.1_Symbols:_HSA32_Aldolase-type_TIM_barrel_family_protein_	chr4:11340492-11341732 FORWARD LENGTH=286	phosphosulfolactate synthase-related protein	NON_CYTOPLASMIC_DOMAIN (PHOBIUS); SIGNAL_PEPTIDE (PHOBIUS); SIGNAL_PEPTIDE_N_REGION (PHOBIUS); SIGNAL_PEPTIDE_H_REGION (PHOBIUS); SIGNAL_PEPTIDE_C_REGION (PHOBIUS)	-
c29084_g1_i4	101.253	74.29	79.136	84.893	12.052	12.902	12.589	12.5143	0.147413	AT3G17780.1_Symbols:_FUNCTIONS_IN:_molecular_function_unknown;_INVOLVED_IN:_intracellular_protein_transport;_LOCATED_IN:_endomembrane_system,_integral_to_membrane,_endoplasmic_reticulum;_EXPRESSE	chr3:6087016-6088128 FORWARD LENGTH=129	bag family molecular chaperone regulator mitochondrial-like	PTHR12701:SF12 (PANTHER); IPR008417 (PANTHER); NON_CYTOPLASMIC_DOMAIN (PHOBIUS); TRANSMEMBRANE (PHOBIUS); TRANSMEMBRANE (PHOBIUS); TRANSMEMBRANE (PHOBIUS); CYTOPLASMIC_DOMAIN (PHOBIUS); CYTOPLASMIC_DOMAIN (PHOBIUS); NON_CYTOPLASMIC_DOMAIN (PHOBIUS); TMhelix (TMHMM); TMhelix (TMHMM); TMhelix (TMHMM)	P:transport; C:cytoplasm; C:membrane	-
c20821_g1_i1	100.688	73.208	74.494	82.7967	2.392	2.413	2.551	2.452	0.0296147	AT1G65480.1_Symbols:_FT_PEBP_(phosphatidylethanolamine-binding_protein)_family_protein_	chr1:24331510-24333689 FORWARD LENGTH=175	protein heading date 3a-like	no IPS match	-
c23289_g1_i2	71.063	85.889	88.775	81.909	10.917	10.728	13.497	11.714	0.143012	AT4G21320.1_Symbols:_HSA32_Aldolase-type_TIM_barrel_family_protein_	chr4:11340492-11341732 FORWARD LENGTH=286	phosphosulfolactate synthase-related protein	TRANSMEMBRANE (PHOBIUS); SIGNAL_PEPTIDE_H_REGION (PHOBIUS); SIGNAL_PEPTIDE_C_REGION (PHOBIUS); NON_CYTOPLASMIC_DOMAIN (PHOBIUS); SIGNAL_PEPTIDE_N_REGION (PHOBIUS); SIGNAL_PEPTIDE (PHOBIUS); CYTOPLASMIC_DOMAIN (PHOBIUS)	-
c24518_g1_i1	85.244	80.438	79.663	81.7817	9.285	9.765	7.987	9.01233	0.1102	AT3G16920.1_Symbols:_CTL2,_ATCTL2_chitinase-like_protein_2_	chr3:5776663-5777886 REVERSE LENGTH=348	chitinase-like protein 1	IPR000726 (PFAM); G3DSA:3.30.20.10 (GENE3D); G3DSA:1.10.530.10 (GENE3D); PTHR22595 (PANTHER); NON_CYTOPLASMIC_DOMAIN (PHOBIUS); SIGNAL_PEPTIDE_C_REGION (PHOBIUS); SIGNAL_PEPTIDE_N_REGION (PHOBIUS); SIGNAL_PEPTIDE_H_REGION (PHOBIUS); SIGNAL_PEPTIDE (PHOBIUS); SignalP-TM (SIGNALP_GRAM_POSITIVE); SignalP-noTM (SIGNALP_GRAM_NEGATIVE); SignalP-noTM (SIGNALP_EUK); IPR023346 (SUPERFAMILY)	F:hydrolase activity; P:metabolic process; P:cellular process	EC:3.2.1.14
c13034_g1_i1	76.796	80.58	81.772	79.716	16.01	15.868	16.701	16.193	0.203134	AT5G27930.1_Symbols:_Protein_phosphatase_2C_family_protein_	chr5:9958199-9960219 REVERSE LENGTH=373	probable protein phosphatase 2c 34	IPR001932 (SMART); IPR001932 (PFAM); IPR001932 (G3DSA:3.60.40.GENE3D); PTHR13832:SF198 (PANTHER); IPR015655 (PANTHER); IPR001932 (SUPERFAMILY)	F:catalytic activity	-
c69228_g1_i1	101.12	63.722	73.015	79.2857	19.565	18.261	15.385	17.737	0.22371	AT1G62510.1_Symbols:_Bifunctional_inhibitor/lipid-transfer_protein/seed_storage_2S_albumin_superfamily_protein_	chr1:23136632-23137081 REVERSE LENGTH=149	14 kda proline-rich	no IPS match	F:lipid binding; P:lipid transport
c15793_g1_i1	68.96	82.067	80.606	77.211	10.964	8.125	13.043	10.7107	0.138719	AT3G44110.1_Symbols:_ATJ3,_ATJ_DNAJ_homologue_3_	chr3:15869115-15871059 REVERSE LENGTH=420	dnaj protein homolog	IPR001623 (PRINTS); IPR001623 (SMART); IPR001623 (G3DSA:1.10.287.GENE3D); IPR001623 (PFAM); PTHR24076 (PANTHER); PTHR24076:SF1 (PANTHER); IPR001623 (PROSITE_PROFILES); IPR001623 (SUPERFAMILY)	-
c24282_g1_i1	66.532	81.126	83.687	77.115	0.225	0.601	0.172	0.332667	0.0043139	AT4G27670.1_Symbols:_HSP21_heat_shock_protein_21_	chr4:13819048-13819895 REVERSE LENGTH=227	small heat shock chloroplastic-like	Coil (COILS); IPR002068 (PFAM); IPR008978 (G3DSA:2.60.40.GENE3D); PTHR11527 (PANTHER); PTHR11527:SF95 (PANTHER); IPR002068 (PROSITE_PROFILES); IPR008978 (SUPERFAMILY)	-
c30832_g2_i1	67.386	77.627	86.18	77.0643	0.535	0.839	1.053	0.809	0.0104977	AT4G10250.1_Symbols:_ATHSP22.0_HSP20-like_chaperones_superfamily_protein_	chr4:6370537-6371124 FORWARD LENGTH=195	kda class iv heat shock	IPR008978 (G3DSA:2.60.40.GENE3D); IPR002068 (PFAM); PTHR11527 (PANTHER); NON_CYTOPLASMIC_DOMAIN (PHOBIUS); SIGNAL_PEPTIDE_N_REGION (PHOBIUS); SIGNAL_PEPTIDE_C_REGION (PHOBIUS); SIGNAL_PEPTIDE_H_REGION (PHOBIUS); SIGNAL_PEPTIDE (PHOBIUS); IPR002068 (PROSITE_PROFILES); IPR008978 (SUPERFAMILY); TMhelix (TMHMM)	-
c16971_g2_i1	100.736	63.166	65.869	76.5903	4.249	4.396	4.202	4.28233	0.0559122	AT1G56410.1_Symbols:_ERD2,_HSP70T-1_heat_shock_protein_70_(Hsp_70)_family_protein_	chr1:21117147-21119241 FORWARD LENGTH=617		CYTOPLASMIC_DOMAIN (PHOBIUS); NON_CYTOPLASMIC_DOMAIN (PHOBIUS); TRANSMEMBRANE (PHOBIUS); TMhelix (TMHMM)	-
c19446_g1_i1	99.931	64.541	63.376	75.9493	4.802	4.978	4.13	4.63667	0.0610495	AT5G17410.2_Symbols:_Spc97_/_Spc98_family_of_spindle_pole_body_(SBP)_component_	chr5:5730651-5736415 FORWARD LENGTH=679	hypothetical protein	TRANSMEMBRANE (PHOBIUS); CYTOPLASMIC_DOMAIN (PHOBIUS); NON_CYTOPLASMIC_DOMAIN (PHOBIUS); TMhelix (TMHMM)	-
c28827_g1_i1	78.851	71.327	74.17	74.7827	11.771	13.942	15.122	13.6117	0.182016	AT5G35320.1_Symbols:_unknown_protein;_Has_1807_Blast_hits_to_1807_proteins_in_277_species:_Archae_-_0;_Bacteria_-_0;_Metazoa_-_736;_Fungi_-_347;_Plants_-_385;_Viruses_-_0;_Other_Eukaryotes_-_339_	chr5:13521893-13523144 FORWARD LENGTH=225	PREDICTED: uncharacterized protein LOC102590471	no IPS match	-
c25198_g1_i1	75.137	68.93	80.13	74.7323	10.12	9.012	10.375	9.83567	0.131612	AT5G13720.1_Symbols:_Uncharacterised_protein_family_(UPF0114)_	chr5:4427960-4429029 FORWARD LENGTH=262	structural constituent of ribosome protein	IPR016804 (PIRSF); IPR005134 (PFAM); PTHR31721:SF2 (PANTHER); PTHR31721 (PANTHER); TRANSMEMBRANE (PHOBIUS); NON_CYTOPLASMIC_DOMAIN (PHOBIUS); TRANSMEMBRANE (PHOBIUS); TRANSMEMBRANE (PHOBIUS); NON_CYTOPLASMIC_DOMAIN (PHOBIUS); CYTOPLASMIC_DOMAIN (PHOBIUS); CYTOPLASMIC_DOMAIN (PHOBIUS); CYTOPLASMIC_DOMAIN (PHOBIUS); TRANSMEMBRANE (PHOBIUS); TMhelix (TMHMM); TMhelix (TMHMM); TMhelix (TMHMM)	-
c22433_g1_i1	81.903	67.342	74.717	74.654	10.054	12.311	11.491	11.2853	0.151169	AT1G01170.1_Symbols:_Protein_of_unknown_function_(DUF1138)_	chr1:74105-74443 REVERSE LENGTH=83	stress-related ozone-induced family protein	IPR009515 (PFAM); SIGNAL_PEPTIDE_H_REGION (PHOBIUS); SIGNAL_PEPTIDE (PHOBIUS); NON_CYTOPLASMIC_DOMAIN (PHOBIUS); SIGNAL_PEPTIDE_C_REGION (PHOBIUS); SIGNAL_PEPTIDE_N_REGION (PHOBIUS); SignalP-noTM (SIGNALP_EUK); SignalP-TM (SIGNALP_GRAM_POSITIVE); TMhelix (TMHMM)	-
c43020_g1_i1	90.629	59.565	65.079	71.7577	2.279	2.699	1.198	2.05867	0.0286892	AT4G29560.1_Symbols:_CONTAINS_InterPro_DOMAIN/s:_Fanconi_Anaemia_group_E_protein,_C-terminal_(InterPro:IPR021025);_Has_41_Blast_hits_to_41_proteins_in_17_species:_Archae_-_0;_Bacteria_-_0;_Metazo	chr4:14504421-14505999 REVERSE LENGTH=493		CYTOPLASMIC_DOMAIN (PHOBIUS); TRANSMEMBRANE (PHOBIUS); NON_CYTOPLASMIC_DOMAIN (PHOBIUS); TMhelix (TMHMM)	-
c13685_g1_i1	73.695	67.362	72.153	71.07	15.926	19.034	15.212	16.724	0.235317	AT4G12110.1_Symbols:_SMO1-1,_ATSMO1,_ATSMO1-1_sterol-4alpha-methyl_oxidase_1-1_	chr4:7254197-7256004 FORWARD LENGTH=298	methylsterol monooxygenase 1-1-like	IPR006694 (PFAM); PTHR11863:SF22 (PANTHER); PTHR11863 (PANTHER); TRANSMEMBRANE (PHOBIUS); TRANSMEMBRANE (PHOBIUS); NON_CYTOPLASMIC_DOMAIN (PHOBIUS); NON_CYTOPLASMIC_DOMAIN (PHOBIUS); CYTOPLASMIC_DOMAIN (PHOBIUS); TRANSMEMBRANE (PHOBIUS); CYTOPLASMIC_DOMAIN (PHOBIUS); TRANSMEMBRANE (PHOBIUS); TRANSMEMBRANE (PHOBIUS); NON_CYTOPLASMIC_DOMAIN (PHOBIUS); CYTOPLASMIC_DOMAIN (PHOBIUS); TMhelix (TMHMM); …	P:metabolic process; F:binding; P:cellular process; F:catalytic activity	-
c21549_g1_i1	84.103	63.782	64.035	70.64	334.55	388.02	334.12	352.23	4.98627	AT3G19820.1_Symbols:_DWF1,_DIM,_EVE1,_DIM1,_CBB1_cell_elongation_protein_/_DWARF1_/_DIMINUTO_(DIM)_	chr3:6879835-6881616 REVERSE LENGTH=561	delta -sterol reductase-like	IPR006094 (PFAM); IPR016169 (G3DSA:3.30.465.GENE3D); PTHR10801:SF0 (PANTHER); PTHR10801 (PANTHER); NON_CYTOPLASMIC_DOMAIN (PHOBIUS); CYTOPLASMIC_DOMAIN (PHOBIUS); TRANSMEMBRANE (PHOBIUS); IPR016166 (PROSITE_PROFILES); IPR016166 (SUPERFAMILY); TMhelix (TMHMM)	F:catalytic activity; P:metabolic process; F:nucleotide binding	EC:1.1.1.158
c29084_g1_i1	90.508	59.292	61.714	70.5047	3.686	3.223	4.711	3.87333	0.0549373	AT1G12060.1_Symbols:_ATBAG5,_BAG5_BCL-2-associated_athanogene_5_	chr1:4076334-4076981 FORWARD LENGTH=215	bag family molecular chaperone regulator mitochondrial-like	IPR000048 (SMART); IPR003103 (SMART); IPR003103 (G3DSA:1.20.58.GENE3D); IPR003103 (PFAM); IPR000048 (PFAM); IPR003103 (PROSITE_PROFILES); IPR000048 (PROSITE_PROFILES); SSF63491 (SUPERFAMILY)	F:protein binding	-
c25473_g1_i7	71.207	67.019	68.261	68.829	11.621	13.751	10.919	12.097	0.175754	AT5G59970.1_Symbols:_Histone_superfamily_protein_	chr5:24146352-24146663 REVERSE LENGTH=103	histone h4	no IPS match	-
c28141_g1_i1	80.161	61.082	61.177	67.4733	13.131	13.722	13.978	13.6103	0.201714	AT4G36990.1_Symbols:_HSF4,_HSFB1,_AT-HSFB1,_ATHSF4_heat_shock_factor_4_	chr4:17440660-17441706 FORWARD LENGTH=284	heat shock factor protein hsf24	Coil (COILS); IPR000232 (PRINTS); IPR000232 (SMART); IPR011991 (G3DSA:1.10.10.GENE3D); IPR000232 (PFAM); IPR027709 (PTHR10015:PANTHER); IPR027725 (PANTHER); IPR000232 (PROSITE_PATTERNS); SSF46785 (SUPERFAMILY)	C:nucleus; F:sequence-specific DNA binding transcription factor activity; P:RNA metabolic process; F:DNA binding; P:response to stress; P:response to abiotic stimulus	-
c25112_g1_i1	67.986	66.078	68.292	67.452	9.595	9.517	9.993	9.70167	0.143831	AT5G37670.1_Symbols:_HSP20-like_chaperones_superfamily_protein_	chr5:14969035-14969448 FORWARD LENGTH=137	kda heat shock peroxisomal	IPR002068 (PFAM); IPR008978 (G3DSA:2.60.40.GENE3D); PTHR11527 (PANTHER); IPR002068 (PROSITE_PROFILES); IPR008978 (SUPERFAMILY)	-
c12971_g1_i1	51.51	72.702	77.353	67.1883	3.208	2.985	3.095	3.096	0.0460794	AT5G35917.1_Symbols:_CYP79A3P_cytochrome_P450,_family_79,_subfamily_A,_polypeptide_3_pseudogene_	chr5:14049123-14051128 FORWARD LENGTH=490		no IPS match	-
c29084_g1_i2	81.543	57.502	60.346	66.4637	4.258	3.872	5.373	4.501	0.0677212	AT1G12060.1_Symbols:_ATBAG5,_BAG5_BCL-2-associated_athanogene_5_	chr1:4076334-4076981 FORWARD LENGTH=215	bag family molecular chaperone regulator mitochondrial-like	no IPS match	-
c16013_g1_i1	55.704	71.044	71.758	66.1687	13.046	12.158	12.898	12.7007	0.191944	AT4G23400.1_Symbols:_PIP1D,_PIP1;5_plasma_membrane_intrinsic_protein_1;5_	chr4:12220792-12222155 FORWARD LENGTH=287	aquaporin pip1-1	IPR000425 (PRINTS); IPR000425 (PFAM); IPR023271 (G3DSA:1.20.1080.GENE3D); PTHR19139:SF90 (PANTHER); IPR000425 (PANTHER); CYTOPLASMIC_DOMAIN (PHOBIUS); NON_CYTOPLASMIC_DOMAIN (PHOBIUS); TRANSMEMBRANE (PHOBIUS); TRANSMEMBRANE (PHOBIUS); CYTOPLASMIC_DOMAIN (PHOBIUS); IPR023271 (SUPERFAMILY); TMhelix (TMHMM); TMhelix (TMHMM)	F:transporter activity; P:transport; C:membrane	-
c15510_g1_i1	76.423	56.501	64.45	65.7913	3.48	5.235	2.596	3.77033	0.0573074	AT5G02500.1_Symbols:_HSC70-1,_HSP70-1,_AT-HSC70-1,_HSC70_heat_shock_cognate_protein_70-1_	chr5:554055-556334 REVERSE LENGTH=651	heat shock protein 70	TRANSMEMBRANE (PHOBIUS); NON_CYTOPLASMIC_DOMAIN (PHOBIUS); CYTOPLASMIC_DOMAIN (PHOBIUS)	-
c14172_g1_i1	76.82	57.634	58.521	64.325	13.956	12.979	8.704	11.8797	0.184682	AT1G74670.1_Symbols:_Gibberellin-regulated_family_protein_	chr1:28053378-28053893 FORWARD LENGTH=101	protein gast1-like	no IPS match	-
c68919_g1_i1	65.811	63.934	62.221	63.9887	7.409	6.694	5.945	6.68267	0.104435	not available	not available		no IPS match	-
c25473_g1_i3	75.053	55.803	59.15	63.3353	13.103	11.72	8.405	11.076	0.174879	AT5G59970.1_Symbols:_Histone_superfamily_protein_	chr5:24146352-24146663 REVERSE LENGTH=103	histone h4	IPR001951 (PRINTS); IPR001951 (SMART); IPR009072 (G3DSA:1.10.20.GENE3D); IPR007125 (PFAM); PTHR10484 (PANTHER); IPR019809 (PROSITE_PATTERNS); IPR009072 (SUPERFAMILY)	C:nucleus; C:intracellular; F:DNA binding; F:protein binding; P:cellular component organization; P:DNA metabolic process	-
c25198_g1_i2	55.067	62.741	71.059	62.9557	8.563	8.554	9.222	8.77967	0.139458	AT5G13720.1_Symbols:_Uncharacterised_protein_family_(UPF0114)_	chr5:4427960-4429029 FORWARD LENGTH=262	structural constituent of ribosome protein	IPR005134 (PFAM); PTHR31721 (PANTHER); PTHR31721:SF2 (PANTHER); NON_CYTOPLASMIC_DOMAIN (PHOBIUS); TRANSMEMBRANE (PHOBIUS); CYTOPLASMIC_DOMAIN (PHOBIUS); SignalP-TM (SIGNALP_GRAM_POSITIVE); TMhelix (TMHMM)	-
c29502_g1_i1	64.754	61.042	62.322	62.706	13.956	13.741	13.597	13.7647	0.219511	AT3G22740.1_Symbols:_HMT3_homocysteine_S-methyltransferase_3_	chr3:8033200-8035710 REVERSE LENGTH=347	homocysteine s-methyltransferase 3	no IPS match	-
c333_g1_i1	69.837	57.816	59.839	62.4973	11.808	15.019	11.636	12.821	0.205145	AT5G65360.1_Symbols:_Histone_superfamily_protein_	chr5:26120099-26120509 REVERSE LENGTH=136	histone partial	IPR000164 (PRINTS); IPR000164 (SMART); IPR007125 (PFAM); IPR009072 (G3DSA:1.10.20.GENE3D); IPR000164 (PANTHER); IPR009072 (SUPERFAMILY)	C:intracellular; F:DNA binding; F:protein binding	-
c28685_g1_i1	39.78	72.53	75.103	62.471	6.265	3.671	6.998	5.64467	0.0903566	AT3G04500.1_Symbols:_RNA-binding_(RRM/RBD/RNP_motifs)_family_protein_	chr3:1212065-1213795 REVERSE LENGTH=245	rna-binding protein 42-like	no IPS match	-
c17810_g1_i1	64.321	56.885	61.339	60.8483	10.186	13.036	10.057	11.093	0.182306	AT1G55490.1_Symbols:_CPN60B,_LEN1_chaperonin_60_beta_	chr1:20715717-20718673 REVERSE LENGTH=600	ru large subunit-binding protein subunit chloroplastic	Coil (COILS); IPR001844 (PRINTS); IPR001844 (TIGRFAM); IPR002423 (PFAM); IPR027413 (G3DSA:1.10.560.GENE3D); IPR027413 (G3DSA:1.10.560.GENE3D); IPR027409 (G3DSA:3.50.7.GENE3D); IPR002423 (PANTHER); PTHR11353:SF8 (PANTHER); IPR018370 (PROSITE_PATTERNS); IPR001844 (HAMAP); SSF54849 (SUPERFAMILY); IPR027409 (SUPERFAMILY); SSF48592 (SUPERFAMILY)	C:cytoplasm; P:protein metabolic process; P:cellular process; F:nucleotide binding	-
c25473_g1_i4	62.049	54.519	55.258	57.2753	13.234	13.446	9.739	12.1397	0.211953	AT5G59970.1_Symbols:_Histone_superfamily_protein_	chr5:24146352-24146663 REVERSE LENGTH=103	histone h4	IPR001951 (PRINTS); IPR001951 (SMART); IPR007125 (PFAM); IPR009072 (G3DSA:1.10.20.GENE3D); PTHR10484 (PANTHER); IPR019809 (PROSITE_PATTERNS); IPR009072 (SUPERFAMILY)	F:DNA binding; C:nucleus; C:intracellular; F:protein binding; P:cellular component organization; P:DNA metabolic process	-
c29502_g1_i2	57.194	54.65	57.477	56.4403	12.39	12.063	11.019	11.824	0.209496	AT3G63250.1_Symbols:_HMT-2,_ATHMT-2,_HMT2_homocysteine_methyltransferase_2_	chr3:23370575-23372587 REVERSE LENGTH=333	homocysteine s-methyltransferase 3	IPR003726 (PFAM); IPR003726 (G3DSA:3.20.20.GENE3D); PTHR21091 (PANTHER); PTHR21091:SF6 (PANTHER); IPR003726 (PROSITE_PROFILES); IPR003726 (SUPERFAMILY)	F:transferase activity	EC:2.1.1.10
c13772_g1_i1	55.428	59.687	53.575	56.23	0.272	0.706	0	0.326	0.00579762	AT5G54400.1_Symbols:_S-adenosyl-L-methionine-dependent_methyltransferases_superfamily_protein_	chr5:22090680-22091998 FORWARD LENGTH=292	kda class iv heat shock	CYTOPLASMIC_DOMAIN (PHOBIUS); NON_CYTOPLASMIC_DOMAIN (PHOBIUS); TRANSMEMBRANE (PHOBIUS); TMhelix (TMHMM)	-
c88109_g1_i1	59.886	52.931	54.264	55.6937	10.045	8.478	6.644	8.389	0.150628	AT5G65360.1_Symbols:_Histone_superfamily_protein_	chr5:26120099-26120509 REVERSE LENGTH=136	histone partial	IPR000164 (PRINTS); IPR000164 (SMART); IPR009072 (G3DSA:1.10.20.GENE3D); IPR007125 (PFAM); IPR000164 (PANTHER); IPR009072 (SUPERFAMILY)	F:DNA binding; C:intracellular; F:protein binding	-
c21702_g1_i1	55.908	53.74	54.427	54.6917	12.549	14.18	11.763	12.8307	0.2346	AT5G65360.1_Symbols:_Histone_superfamily_protein_	chr5:26120099-26120509 REVERSE LENGTH=136	histone	IPR000164 (PRINTS); IPR000164 (SMART); IPR009072 (G3DSA:1.10.20.GENE3D); IPR007125 (PFAM); IPR000164 (PANTHER); IPR000164 (PROSITE_PATTERNS); IPR000164 (PROSITE_PATTERNS); IPR009072 (SUPERFAMILY)	F:DNA binding; C:intracellular; F:protein binding	-
c23546_g1_i1	62.783	51.192	49.744	54.573	1.351	0.648	0.899	0.966	0.0177011	AT3G24500.1_Symbols:_MBF1C,_ATMBF1C_multiprotein_bridging_factor_1C_	chr3:8918755-8919201 FORWARD LENGTH=148	multiprotein-bridging factor 1c	IPR001387 (SMART); IPR013729 (PFAM); IPR001387 (PFAM); IPR010982 (G3DSA:1.10.260.GENE3D); PTHR10245 (PANTHER); PTHR10245:SF10 (PANTHER); IPR001387 (PROSITE_PROFILES); IPR010982 (SUPERFAMILY)	F:DNA binding	-
c21499_g1_i1	51.425	52.891	57.943	54.0863	11.602	12.416	11.382	11.8	0.21817	AT1G19310.1_Symbols:_RING/U-box_superfamily_protein_	chr1:6676424-6677104 REVERSE LENGTH=226	e3 ubiquitin-protein ligase rnf185-like	IPR001841 (SMART); IPR013083 (G3DSA:3.30.40.GENE3D); PF13923 (PFAM); PTHR12313 (PANTHER); IPR017907 (PROSITE_PATTERNS); TRANSMEMBRANE (PHOBIUS); CYTOPLASMIC_DOMAIN (PHOBIUS); NON_CYTOPLASMIC_DOMAIN (PHOBIUS); IPR001841 (PROSITE_PROFILES); SSF57850 (SUPERFAMILY); TMhelix (TMHMM); TMhelix (TMHMM)	F:binding; F:protein binding	-
c25357_g1_i1	51.45	54.458	55.278	53.7287	2.082	2.222	2.36	2.22133	0.0413435	AT4G33070.1_Symbols:_Thiamine_pyrophosphate_dependent_pyruvate_decarboxylase_family_protein_	chr4:15952519-15954676 REVERSE LENGTH=607	pyruvate decarboxylase 1-like	no IPS match	-
c15964_g1_i1	60.547	49.786	50.484	53.6057	237.28	295.597	290.825	274.567	5.12198	AT5G26990.1_Symbols:_Drought-responsive_family_protein_	chr5:9491366-9493639 FORWARD LENGTH=222	protein dehydration-induced 19-like	NON_CYTOPLASMIC_DOMAIN (PHOBIUS); CYTOPLASMIC_DOMAIN (PHOBIUS); TRANSMEMBRANE (PHOBIUS); TMhelix (TMHMM)	-
c72048_g1_i1	67.83	40.543	51.295	53.2227	2.889	0.82	1.452	1.72033	0.0323233	AT4G38460.1_Symbols:_GGR_geranylgeranyl_reductase_	chr4:17994849-17995974 FORWARD LENGTH=326		no IPS match	-
c25473_g1_i5	61.16	49.776	48.538	53.158	9.914	10.661	9.639	10.0713	0.18946	AT5G59970.1_Symbols:_Histone_superfamily_protein_	chr5:24146352-24146663 REVERSE LENGTH=103	histone h4	IPR001951 (PRINTS); IPR001951 (SMART); IPR007125 (PFAM); IPR009072 (G3DSA:1.10.20.GENE3D); PTHR10484 (PANTHER); IPR019809 (PROSITE_PATTERNS); IPR009072 (SUPERFAMILY)	C:nucleus; C:intracellular; F:DNA binding; F:protein binding; P:cellular component organization; P:DNA metabolic process	-
c31244_g1_i1	66.244	45.235	46.785	52.7547	0.281	0.248	0.236	0.255	0.0048337	AT1G26820.1_Symbols:_RNS3_ribonuclease_3_	chr1:9292760-9293722 REVERSE LENGTH=222	ribonuclease 3-like	IPR001568 (PFAM); IPR001568 (G3DSA:3.90.730.GENE3D); IPR001568 (PANTHER); IPR018188 (PROSITE_PATTERNS); NON_CYTOPLASMIC_DOMAIN (PHOBIUS); SIGNAL_PEPTIDE_H_REGION (PHOBIUS); SIGNAL_PEPTIDE_C_REGION (PHOBIUS); SIGNAL_PEPTIDE_N_REGION (PHOBIUS); SIGNAL_PEPTIDE (PHOBIUS); SignalP-TM (SIGNALP_GRAM_POSITIVE); SignalP-noTM (SIGNALP_EUK); IPR001568 (SUPERFAMILY)	F:hydrolase activity; F:RNA binding	EC:3.1.27.1
c20370_g1_i1	71.484	42.029	44.099	52.5373	6.5	9.069	7.842	7.80367	0.148536	AT5G59200.1_Symbols:_OTP80_Tetratricopeptide_repeat_(TPR)-like_superfamily_protein_	chr5:23888793-23890427 REVERSE LENGTH=544	polyphenol oxidase chloroplastic-like	IPR008922 (SUPERFAMILY)	-
c19931_g1_i1	52.303	50.292	51.508	51.3677	233.088	201.496	204.987	213.19	4.15028	AT5G35360.3_Symbols:_CAC2_acetyl_Co-enzyme_a_carboxylase_biotin_carboxylase_subunit_	chr5:13584300-13588163 FORWARD LENGTH=555	biotin carboxylase chloroplastic	IPR005482 (SMART); IPR005482 (PFAM); IPR005479 (PFAM); IPR016185 (G3DSA:3.40.50.GENE3D); IPR013815 (G3DSA:3.30.1490.GENE3D); IPR013816 (G3DSA:3.30.470.GENE3D); IPR004549 (TIGRFAM); IPR005481 (PFAM); PTHR18866:SF79 (PANTHER); PTHR18866 (PANTHER); IPR005479 (PROSITE_PATTERNS); IPR005479 (PROSITE_PATTERNS); IPR011761 (PROSITE_PROFILES); IPR011764 (PROSITE_PROFILES); IPR011054 (SUPERFAMILY); SSF56059…	F:nucleotide binding; P:metabolic process; F:binding; F:catalytic activity	EC:6.3.4.14
c25850_g1_i1	42.676	54.711	55.045	50.8107	11.086	11.481	12.335	11.634	0.228968	AT2G45380.1_Symbols:_FUNCTIONS_IN:_molecular_function_unknown;_INVOLVED_IN:_biological_process_unknown;_LOCATED_IN:_cellular_component_unknown;_EXPRESSED_IN:_inflorescence_meristem,_flower,_cultu	chr2:18699588-18703093 REVERSE LENGTH=494	PREDICTED: uncharacterized protein LOC102598275	IPR019376 (PFAM); PTHR13105:SF7 (PANTHER); PTHR13105 (PANTHER)	-
c28682_g1_i3	46.089	52.901	53.119	50.703	8.385	6.885	10.048	8.43933	0.166446	AT3G44110.1_Symbols:_ATJ3,_ATJ_DNAJ_homologue_3_	chr3:15869115-15871059 REVERSE LENGTH=420	dnaj protein homolog	Coil (COILS); IPR001305 (G3DSA:2.10.230.GENE3D); IPR002939 (PFAM); G3DSA:2.60.260.20 (GENE3D); G3DSA:2.60.260.20 (GENE3D); IPR001623 (G3DSA:1.10.287.GENE3D); IPR001305 (PFAM); PTHR24076:SF1 (PANTHER); PTHR24076 (PANTHER); IPR001305 (PROSITE_PROFILES); IPR008971 (SUPERFAMILY); IPR001623 (SUPERFAMILY); IPR008971 (SUPERFAMILY); IPR001305 (SUPERFAMILY)	F:protein binding; P:protein metabolic process; P:cellular process	-
c32026_g1_i1	49.671	46.793	52.318	49.594	0.319	0.086	0.735	0.38	0.00766222	AT4G12750.1_Symbols:_Homeodomain-like_transcriptional_regulator_	chr4:7498009-7503920 REVERSE LENGTH=1131		no IPS match	-
c56518_g1_i1	48.325	51.758	48.224	49.4357	0	0	0	0	0	not available	not available		no IPS match	-
c64170_g1_i1	48.938	47.946	51.396	49.4267	388.001	475.351	435.788	433.047	8.7614	AT1G60810.1_Symbols:_ACLA-2_ATP-citrate_lyase_A-2_	chr1:22388691-22390993 REVERSE LENGTH=423	atp-citrate synthase alpha chain protein 2-like	IPR013816 (G3DSA:3.30.470.GENE3D); IPR016102 (G3DSA:3.40.50.GENE3D); IPR013650 (PFAM); PTHR23118 (PANTHER); SSF56059 (SUPERFAMILY); IPR016102 (SUPERFAMILY)	P:fatty acid biosynthetic process; P:positive regulation of cell size; C:citrate lyase complex; P:aging; P:leaf development; P:anthocyanin accumulation in tissues in response to UV light; P:carotenoid biosynthetic process; F:ATP binding; P:regulation of embryonic development; P:wax biosynthetic process; P:starch biosynthetic process; F:ATP citrate synthase activity; P:chlorophyll biosynthetic pro…
c22727_g1_i1	55.872	41.18	49.663	48.905	243.47	247.354	255.598	248.807	5.08756	AT1G70880.1_Symbols:_Polyketide_cyclase/dehydrase_and_lipid_transport_superfamily_protein_	chr1:26723086-26723717 REVERSE LENGTH=159	kirola-like	IPR024948 (SMART); IPR023393 (G3DSA:3.30.530.GENE3D); IPR000916 (PFAM); PTHR31907 (PANTHER); SSF55961 (SUPERFAMILY)	P:response to stress; P:response to biotic stimulus	-
c26261_g1_i1	54.093	45.67	46.886	48.883	10.664	9.298	9.004	9.65533	0.197519	AT4G10265.1_Symbols:_Wound-responsive_family_protein_	chr4:6373226-6373477 REVERSE LENGTH=83	wound induced protein	IPR022251 (PFAM)	-
c21921_g1_i1	50.452	46.722	48.903	48.6923	7.494	6.008	6.508	6.67	0.136983	AT3G61870.1_Symbols:_unknown_protein;_FUNCTIONS_IN:_molecular_function_unknown;_INVOLVED_IN:_biological_process_unknown;_LOCATED_IN:_chloroplast,_chloroplast_inner_membrane,_chloroplast_envelope;	chr3:22902702-22903895 FORWARD LENGTH=272	uncharacterized loc101206421	IPR025067 (PFAM); TRANSMEMBRANE (PHOBIUS); NON_CYTOPLASMIC_DOMAIN (PHOBIUS); CYTOPLASMIC_DOMAIN (PHOBIUS); TRANSMEMBRANE (PHOBIUS); TRANSMEMBRANE (PHOBIUS); NON_CYTOPLASMIC_DOMAIN (PHOBIUS); NON_CYTOPLASMIC_DOMAIN (PHOBIUS); CYTOPLASMIC_DOMAIN (PHOBIUS); TRANSMEMBRANE (PHOBIUS); TMhelix (TMHMM); TMhelix (TMHMM); TMhelix (TMHMM); TMhelix (TMHMM)	-
c15777_g1_i1	47.195	47.288	50.281	48.2547	5.731	7.286	3.222	5.413	0.112176	AT2G38540.1_Symbols:_LP1,_LTP1,_ATLTP1_lipid_transfer_protein_1_	chr2:16130418-16130893 FORWARD LENGTH=118	non-specific lipid-transfer protein 2-like	IPR000528 (PRINTS); IPR016140 (SMART); G3DSA:1.10.110.10 (GENE3D); IPR016140 (PFAM); IPR000528 (PROSITE_PATTERNS); CYTOPLASMIC_DOMAIN (PHOBIUS); TRANSMEMBRANE (PHOBIUS); NON_CYTOPLASMIC_DOMAIN (PHOBIUS); IPR016140 (SUPERFAMILY); TMhelix (TMHMM)	P:transport; F:binding	-
c25850_g1_i2	39.215	50.545	52.156	47.3053	11.564	10.204	11.128	10.9653	0.231799	AT2G45380.1_Symbols:_FUNCTIONS_IN:_molecular_function_unknown;_INVOLVED_IN:_biological_process_unknown;_LOCATED_IN:_cellular_component_unknown;_EXPRESSED_IN:_inflorescence_meristem,_flower,_cultu	chr2:18699588-18703093 REVERSE LENGTH=494	PREDICTED: uncharacterized protein LOC102598275	IPR019376 (PFAM); PTHR13105:SF7 (PANTHER); PTHR13105 (PANTHER)	-
c56857_g1_i1	48.649	44.305	48.629	47.1943	0.281	0.734	0.263	0.426	0.00902651	AT5G02410.1_Symbols:_DIE2/ALG10_family_	chr5:517319-519634 REVERSE LENGTH=509		no IPS match	-
c84483_g1_i1	42.316	46.692	50.251	46.4197	0	0	0	0	0	AT3G13228.1_Symbols:_RING/U-box_superfamily_protein_	chr3:4267075-4268052 FORWARD LENGTH=325		no IPS match	-
c745_g1_i1	54.851	41.554	42.132	46.179	2.954	3.729	2.669	3.11733	0.0675054	AT4G01130.1_Symbols:_GDSL-like_Lipase/Acylhydrolase_superfamily_protein_	chr4:485868-488007 FORWARD LENGTH=382	gdsl esterase lipase at4g01130-like	IPR013830 (G3DSA:3.40.50.GENE3D); IPR001087 (PFAM); PTHR22835 (PANTHER); PTHR22835:SF116 (PANTHER); SIGNAL_PEPTIDE_C_REGION (PHOBIUS); SIGNAL_PEPTIDE (PHOBIUS); NON_CYTOPLASMIC_DOMAIN (PHOBIUS); SIGNAL_PEPTIDE_N_REGION (PHOBIUS); SIGNAL_PEPTIDE_H_REGION (PHOBIUS); SignalP-noTM (SIGNALP_EUK); SignalP-TM (SIGNALP_GRAM_POSITIVE); SignalP-noTM (SIGNALP_GRAM_NEGATIVE); IPR013830 (SUPERFAMILY)	F:hydrolase activity	-
c6126_g1_i1	38.47	51.404	48.629	46.1677	9.52	9.002	10.311	9.611	0.208176	AT4G02450.1_Symbols:_HSP20-like_chaperones_superfamily_protein_	chr4:1073987-1075765 REVERSE LENGTH=241	ripening regulated protein ddtfr8	NON_CYTOPLASMIC_DOMAIN (PHOBIUS); CYTOPLASMIC_DOMAIN (PHOBIUS); TRANSMEMBRANE (PHOBIUS); TMhelix (TMHMM)	-
c4026_g1_i1	59.033	38.561	39.852	45.8153	6.134	6.799	3.812	5.58167	0.12183	AT4G25780.1_Symbols:_CAP_(Cysteine-rich_secretory_proteins,_Antigen_5,_and_Pathogenesis-related_1_protein)_superfamily_protein_	chr4:13121107-13121679 FORWARD LENGTH=190	pathogenesis-related protein pr-1-like	IPR002413 (PRINTS); IPR001283 (PRINTS); IPR014044 (SMART); IPR014044 (G3DSA:3.40.33.GENE3D); IPR014044 (PFAM); PTHR10334:SF170 (PANTHER); IPR001283 (PANTHER); IPR018244 (PROSITE_PATTERNS); IPR018244 (PROSITE_PATTERNS); SIGNAL_PEPTIDE_C_REGION (PHOBIUS); SIGNAL_PEPTIDE (PHOBIUS); NON_CYTOPLASMIC_DOMAIN (PHOBIUS); SIGNAL_PEPTIDE_N_REGION (PHOBIUS); SIGNAL_PEPTIDE_H_REGION (PHOBIUS); SignalP-noTM (S…	C:extracellular region	-
c28682_g1_i2	39.251	47.147	49.146	45.1813	6.847	6.084	8.577	7.16933	0.158679	AT3G44110.1_Symbols:_ATJ3,_ATJ_DNAJ_homologue_3_	chr3:15869115-15871059 REVERSE LENGTH=420	dnaj protein homolog	IPR001305 (G3DSA:2.10.230.GENE3D); IPR001305 (PFAM); G3DSA:2.60.260.20 (GENE3D); IPR001623 (G3DSA:1.10.287.GENE3D); G3DSA:2.60.260.20 (GENE3D); PTHR24076:SF1 (PANTHER); PTHR24076 (PANTHER); IPR001305 (PROSITE_PROFILES); IPR001305 (SUPERFAMILY); IPR001623 (SUPERFAMILY); IPR008971 (SUPERFAMILY); IPR008971 (SUPERFAMILY)	F:protein binding; P:protein metabolic process; P:cellular process	-
c28685_g1_i2	27.101	54.782	51.285	44.3893	6.425	3.643	5.346	5.138	0.115749	AT3G04500.1_Symbols:_RNA-binding_(RRM/RBD/RNP_motifs)_family_protein_	chr3:1212065-1213795 REVERSE LENGTH=245	rna-binding protein 42-like isoform x2	no IPS match	-
c16031_g1_i1	49.034	40.219	41.768	43.6737	5.871	6.742	7.025	6.546	0.149884	AT4G17260.1_Symbols:_Lactate/malate_dehydrogenase_family_protein_	chr4:9674057-9675309 FORWARD LENGTH=353	l-lactate dehydrogenase b-like	IPR001557 (PRINTS); IPR015955 (G3DSA:3.90.110.GENE3D); IPR022383 (PFAM); IPR011304 (TIGRFAM); IPR016040 (G3DSA:3.40.50.GENE3D); IPR001557 (PIRSF); IPR001236 (PFAM); IPR001557 (PANTHER); PTHR11540:SF8 (PANTHER); IPR018177 (PROSITE_PATTERNS); IPR011304 (HAMAP); IPR015955 (SUPERFAMILY); SSF51735 (SUPERFAMILY)	P:metabolic process; P:cellular process; C:cytoplasm; F:catalytic activity	EC:1.1.1.27
c28682_g1_i1	39.299	44.396	46.45	43.3817	7.25	5.798	8.242	7.09667	0.163587	AT3G44110.1_Symbols:_ATJ3,_ATJ_DNAJ_homologue_3_	chr3:15869115-15871059 REVERSE LENGTH=420	dnaj protein homolog	IPR001305 (G3DSA:2.10.230.GENE3D); IPR001305 (PFAM); G3DSA:2.60.260.20 (GENE3D); IPR001623 (G3DSA:1.10.287.GENE3D); G3DSA:2.60.260.20 (GENE3D); PTHR24076:SF1 (PANTHER); PTHR24076 (PANTHER); IPR001305 (PROSITE_PROFILES); IPR001305 (SUPERFAMILY); IPR008971 (SUPERFAMILY); IPR008971 (SUPERFAMILY); IPR001623 (SUPERFAMILY)	F:protein binding; P:protein metabolic process; P:cellular process	-
c22942_g1_i1	50.428	37.934	39.568	42.6433	2.701	4.205	2.187	3.031	0.0710779	AT1G72290.1_Symbols:_Kunitz_family_trypsin_and_protease_inhibitor_protein_	chr1:27215852-27216499 FORWARD LENGTH=215	cysteine protease inhibitor 8-like	IPR002160 (PFAM); G3DSA:2.80.10.50 (GENE3D); IPR011065 (SUPERFAMILY)	F:molecular_function	-
c11350_g1_i1	36.247	44.012	47.393	42.5507	3.039	2.708	2.433	2.72667	0.0640805	AT1G03070.1_Symbols:_Bax_inhibitor-1_family_protein_	chr1:730148-731379 FORWARD LENGTH=247	bi1-like protein	IPR006214 (PFAM); IPR006214 (PANTHER); PTHR23291:SF31 (PANTHER); NON_CYTOPLASMIC_DOMAIN (PHOBIUS); TRANSMEMBRANE (PHOBIUS); TRANSMEMBRANE (PHOBIUS); CYTOPLASMIC_DOMAIN (PHOBIUS); CYTOPLASMIC_DOMAIN (PHOBIUS); TRANSMEMBRANE (PHOBIUS); TRANSMEMBRANE (PHOBIUS); NON_CYTOPLASMIC_DOMAIN (PHOBIUS); CYTOPLASMIC_DOMAIN (PHOBIUS); NON_CYTOPLASMIC_DOMAIN (PHOBIUS); TRANSMEMBRANE (PHOBIUS); SignalP-TM (SIGNA…	-
c24413_g1_i2	44.13	39.673	43.602	42.4683	4.164	4.94	4.62	4.57467	0.107719	AT5G20820.1_Symbols:_SAUR-like_auxin-responsive_protein_family_	chr5:7046911-7047294 REVERSE LENGTH=127	saur family protein	no IPS match	-
c5634_g1_i1	49.575	37.125	39.102	41.934	13.187	5.064	11.083	9.778	0.233176	AT2G32730.1_Symbols:_26S_proteasome_regulatory_complex,_non-ATPase_subcomplex,_Rpn2/Psmd1_subunit_	chr2:13880189-13885464 FORWARD LENGTH=1004		no IPS match	-
c27564_g1_i1	43.806	40.826	40.095	41.5757	4.568	4.625	3.885	4.35933	0.104853	AT3G16770.1_Symbols:_RAP2.3,_ATEBP,_ERF72,_EBP_ethylene-responsive_element_binding_protein_	chr3:5705784-5706768 FORWARD LENGTH=248	ethylene-responsive transcription factor erf071	Coil (COILS); IPR001471 (PRINTS); IPR001471 (SMART); IPR001471 (G3DSA:3.30.730.GENE3D); IPR001471 (PFAM); PTHR31190:SF5 (PANTHER); PTHR31190 (PANTHER); IPR001471 (PROSITE_PROFILES); IPR016177 (SUPERFAMILY)	F:sequence-specific DNA binding transcription factor activity; P:RNA metabolic process; F:DNA binding	-
c22286_g1_i1	39.696	37.003	46.399	41.0327	238.227	241.375	229.957	236.52	5.76418	AT5G44430.1_Symbols:_PDF1.2c_plant_defensin_1.2C_	chr5:17909092-17909444 REVERSE LENGTH=80	defensin-like protein 1	NON_CYTOPLASMIC_DOMAIN (PHOBIUS); SIGNAL_PEPTIDE_C_REGION (PHOBIUS); SIGNAL_PEPTIDE (PHOBIUS); SIGNAL_PEPTIDE_N_REGION (PHOBIUS); SIGNAL_PEPTIDE_H_REGION (PHOBIUS)	-
c28315_g1_i1	56.461	31.148	34.703	40.7707	4.005	4.625	4.32	4.31667	0.105877	AT5G67090.1_Symbols:_Subtilisin-like_serine_endopeptidase_family_protein_	chr5:26774111-26776321 REVERSE LENGTH=736	subtilisin-like protease	IPR015500 (PRINTS); IPR000209 (G3DSA:3.40.50.GENE3D); IPR000209 (PFAM); IPR010259 (PFAM); PTHR10795:SF335 (PANTHER); IPR015500 (PANTHER); IPR023828 (PROSITE_PATTERNS); IPR022398 (PROSITE_PATTERNS); SIGNAL_PEPTIDE_H_REGION (PHOBIUS); SIGNAL_PEPTIDE_C_REGION (PHOBIUS); SIGNAL_PEPTIDE_N_REGION (PHOBIUS); SIGNAL_PEPTIDE (PHOBIUS); NON_CYTOPLASMIC_DOMAIN (PHOBIUS); SignalP-noTM (SIGNALP_GRAM_NEGATIVE)…	F:hydrolase activity; P:protein metabolic process	EC:3.4.21
c3393_g1_i1	53.457	32.806	35.595	40.6193	4.849	6.837	7.679	6.455	0.158914	AT1G54385.1_Symbols:_ARM_repeat_superfamily_protein_	chr1:20301289-20303048 REVERSE LENGTH=560	polyphenol oxidase chloroplastic-like	no IPS match	-
c23546_g1_i2	43.878	37.782	39.832	40.4973	0.713	0.544	0.962	0.739667	0.0182646	AT3G24500.1_Symbols:_MBF1C,_ATMBF1C_multiprotein_bridging_factor_1C_	chr3:8918755-8919201 FORWARD LENGTH=148	multiprotein-bridging factor 1c-like	IPR001387 (SMART); IPR001387 (PFAM); IPR010982 (G3DSA:1.10.260.GENE3D); IPR013729 (PFAM); PTHR10245 (PANTHER); PTHR10245:SF10 (PANTHER); IPR001387 (PROSITE_PROFILES); IPR010982 (SUPERFAMILY)	F:DNA binding	-
c62330_g1_i1	41.535	40.3	39.406	40.4137	2.917	4.654	3.585	3.71867	0.0920151	AT3G54770.1_Symbols:_RNA-binding_(RRM/RBD/RNP_motifs)_family_protein_	chr3:20273863-20275827 REVERSE LENGTH=261	rna-binding protein 38-like isoform x2	IPR000504 (PFAM); IPR012677 (G3DSA:3.30.70.GENE3D); PTHR24011 (PANTHER); PTHR24011:SF217 (PANTHER); IPR000504 (PROSITE_PROFILES); SSF54928 (SUPERFAMILY)	F:nucleic acid binding; F:nucleotide binding
c27564_g1_i2	41.402	38.237	40.156	39.9317	4.314	4.167	3.249	3.91	0.0979173	AT3G16770.1_Symbols:_RAP2.3,_ATEBP,_ERF72,_EBP_ethylene-responsive_element_binding_protein_	chr3:5705784-5706768 FORWARD LENGTH=248	ethylene-responsive transcription factor erf071	Coil (COILS); IPR001471 (PRINTS); IPR001471 (SMART); IPR001471 (G3DSA:3.30.730.GENE3D); IPR001471 (PFAM); PTHR31190 (PANTHER); PTHR31190:SF5 (PANTHER); IPR001471 (PROSITE_PROFILES); IPR016177 (SUPERFAMILY)	P:RNA metabolic process; F:sequence-specific DNA binding transcription factor activity; F:DNA binding	-
c26610_g1_i1	32.797	42.95	43.48	39.7423	6.443	6.103	8.886	7.144	0.179758	AT3G03270.1_Symbols:_Adenine_nucleotide_alpha_hydrolases-like_superfamily_protein_	chr3:761383-763075 REVERSE LENGTH=201	universal stress protein a-like protein	IPR006015 (PRINTS); IPR014729 (G3DSA:3.40.50.GENE3D); IPR006016 (PFAM); PTHR31964:SF23 (PANTHER); PTHR31964 (PANTHER); SSF52402 (SUPERFAMILY)	P:response to stress	-
c33177_g1_i1	52.615	34.505	31.977	39.699	254.397	237.599	198.815	230.27	5.80041	AT1G01090.1_Symbols:_PDH-E1_ALPHA_pyruvate_dehydrogenase_E1_alpha_	chr1:47705-49166 REVERSE LENGTH=428	pyruvate dehydrogenase e1 component subunit alpha- chloroplastic-like	IPR029061 (G3DSA:3.40.50.GENE3D); IPR001017 (PFAM); PTHR11516 (PANTHER); PTHR11516:SF30 (PANTHER); IPR029061 (SUPERFAMILY)	F:catalytic activity; P:metabolic process	-
c23829_g1_i1	37.929	39.208	41.727	39.6213	177.414	194.029	189.756	187.066	4.72135	AT2G30200.1_Symbols:_catalytics;transferases;[acyl-carrier-protein]_S-malonyltransferases;binding_	chr2:12883162-12885482 REVERSE LENGTH=393	malonyl- -acyl carrier protein mitochondrial	Coil (COILS); IPR020801 (SMART); G3DSA:3.30.70.250 (GENE3D); IPR001227 (G3DSA:3.40.366.GENE3D); IPR024925 (PIRSF); IPR004410 (TIGRFAM); IPR014043 (PFAM); PTHR10982 (PANTHER); IPR016036 (SUPERFAMILY); IPR016035 (SUPERFAMILY)	P:metabolic process; F:transferase activity	EC:2.3.1.39
c29021_g1_i1	43.337	37.479	37.916	39.5773	9.257	10.003	7.388	8.88267	0.224438	AT3G61490.1_Symbols:_Pectin_lyase-like_superfamily_protein_	chr3:22758439-22760137 FORWARD LENGTH=476	probable polygalacturonase	no IPS match	-
c28613_g2_i1	37.545	40.31	40.713	39.5227	3.789	4.291	3.613	3.89767	0.0986185	AT3G51895.1_Symbols:_SULTR3;1,_AST12_sulfate_transporter_3;1_	chr3:19251503-19255677 REVERSE LENGTH=658	sulfate transporter -like	no IPS match	-
c22727_g1_i3	45.2	35.83	37.075	39.3683	149.005	155.513	166.202	156.907	3.98561	AT1G70880.1_Symbols:_Polyketide_cyclase/dehydrase_and_lipid_transport_superfamily_protein_	chr1:26723086-26723717 REVERSE LENGTH=159	kirola-like	IPR024948 (SMART); IPR023393 (G3DSA:3.30.530.GENE3D); IPR000916 (PFAM); PTHR31907 (PANTHER); SSF55961 (SUPERFAMILY)	P:response to stress; P:response to biotic stimulus	-
c20072_g1_i1	42.616	37.357	37.267	39.08	8	10.032	6.499	8.177	0.209237	AT5G15350.1_Symbols:_ENODL17,_AtENODL17_early_nodulin-like_protein_17_	chr5:4985184-4986154 REVERSE LENGTH=172	lamin-like protein	IPR008972 (G3DSA:2.60.40.GENE3D); IPR003245 (PFAM); NON_CYTOPLASMIC_DOMAIN (PHOBIUS); SIGNAL_PEPTIDE_C_REGION (PHOBIUS); SIGNAL_PEPTIDE_N_REGION (PHOBIUS); SIGNAL_PEPTIDE_H_REGION (PHOBIUS); SIGNAL_PEPTIDE (PHOBIUS); IPR003245 (PRODOM); IPR003245 (PROSITE_PROFILES); IPR008972 (SUPERFAMILY); TMhelix (TMHMM)	F:molecular_function	-
c24413_g1_i1	42.135	36.892	37.126	38.7177	3.808	5.188	4.647	4.54767	0.117457	AT5G20820.1_Symbols:_SAUR-like_auxin-responsive_protein_family_	chr5:7046911-7047294 REVERSE LENGTH=127	saur family protein	no IPS match	-
c15959_g1_i2	49.214	34.02	32.473	38.569	278.417	267.218	245.632	263.756	6.83854	AT3G19820.1_Symbols:_DWF1,_DIM,_EVE1,_DIM1,_CBB1_cell_elongation_protein_/_DWARF1_/_DIMINUTO_(DIM)_	chr3:6879835-6881616 REVERSE LENGTH=561	delta -sterol reductase	PTHR10801:SF0 (PANTHER); PTHR10801 (PANTHER); TRANSMEMBRANE (PHOBIUS); NON_CYTOPLASMIC_DOMAIN (PHOBIUS); CYTOPLASMIC_DOMAIN (PHOBIUS); TMhelix (TMHMM)	-
c30335_g1_i1	29.877	42.495	42.913	38.4283	1.473	0.944	2.242	1.553	0.0404129	AT2G26150.1_Symbols:_ATHSFA2,_HSFA2_heat_shock_transcription_factor_A2_	chr2:11135856-11137217 FORWARD LENGTH=345	heat shock transcription factor a2 isoform 1	Coil (COILS); IPR000232 (PRINTS); IPR000232 (SMART); IPR011991 (G3DSA:1.10.10.GENE3D); IPR000232 (PFAM); IPR027709 (PTHR10015:PANTHER); IPR027725 (PANTHER); IPR000232 (PROSITE_PATTERNS); SSF46785 (SUPERFAMILY)	F:DNA binding; F:sequence-specific DNA binding transcription factor activity; P:RNA metabolic process; C:nucleus; P:response to stress; P:response to abiotic stimulus	-
c23224_g1_i1	36.03	39.461	39.487	38.326	4.408	5.216	4.084	4.56933	0.119223	AT5G65640.1_Symbols:_bHLH093_beta_HLH_protein_93_	chr5:26237137-26238904 FORWARD LENGTH=351	transcription factor bhlh93-like	IPR011598 (SMART); IPR011598 (G3DSA:4.10.280.GENE3D); IPR011598 (PFAM); PTHR31945:SF4 (PANTHER); PTHR31945 (PANTHER); IPR011598 (PROSITE_PROFILES); IPR011598 (SUPERFAMILY)	F:protein binding	-
c29604_g1_i2	40.177	36.235	37.602	38.0047	7.578	7.991	8.105	7.89133	0.207641	AT5G15450.1_Symbols:_APG6,_CLPB3,_CLPB-P_casein_lytic_proteinase_B3_	chr5:5014399-5018255 REVERSE LENGTH=968	chaperone protein chloroplastic	Coil (COILS); Coil (COILS); Coil (COILS); IPR001270 (PRINTS); IPR019489 (SMART); IPR003593 (SMART); IPR017730 (TIGRFAM); IPR003959 (PFAM); IPR027417 (G3DSA:3.40.50.GENE3D); IPR027417 (G3DSA:3.40.50.GENE3D); IPR023150 (G3DSA:1.10.1780.GENE3D); IPR003959 (PFAM); G3DSA:1.10.8.60 (GENE3D); G3DSA:1.10.8.60 (GENE3D); IPR019489 (PFAM); IPR004176 (PFAM); PTHR11638:SF82 (PANTHER); PTHR11638 (PANTHER); IPR…	F:nucleotide binding; P:response to stress; P:response to abiotic stimulus; P:protein metabolic process; C:cytoplasm	-
c78592_g1_i1	54.214	29.813	29.321	37.7827	1.885	2.937	2.605	2.47567	0.0655239	AT5G43530.1_Symbols:_Helicase_protein_with_RING/U-box_domain_	chr5:17489327-17494830 FORWARD LENGTH=1277		no IPS match	-
c30587_g1_i1	42.46	35.689	35.099	37.7493	2.12	2.527	2.088	2.245	0.0594712	AT1G60590.1_Symbols:_Pectin_lyase-like_superfamily_protein_	chr1:22314426-22316867 REVERSE LENGTH=540	polygalacturonase at1g48100-like	no IPS match	-
c10008_g1_i1	38.879	42.191	31.896	37.6553	10.242	6.952	9.195	8.79633	0.233601	AT2G26980.4_Symbols:_CIPK3_CBL-interacting_protein_kinase_3_	chr2:11515234-11518426 REVERSE LENGTH=451	cbl-interacting serine threonine-protein kinase 3-like	IPR000719 (PFAM); G3DSA:1.10.510.10 (GENE3D); PTHR24343:SF136 (PANTHER); PTHR24343 (PANTHER); CYTOPLASMIC_DOMAIN (PHOBIUS); NON_CYTOPLASMIC_DOMAIN (PHOBIUS); TRANSMEMBRANE (PHOBIUS); IPR000719 (PROSITE_PROFILES); IPR011009 (SUPERFAMILY); TMhelix (TMHMM)	F:kinase activity; F:nucleotide binding; P:protein metabolic process; P:cellular process	-
c29604_g1_i1	39.407	35.739	37.004	37.3833	7.119	8.172	7.997	7.76267	0.20765	AT5G15450.1_Symbols:_APG6,_CLPB3,_CLPB-P_casein_lytic_proteinase_B3_	chr5:5014399-5018255 REVERSE LENGTH=968	chaperone protein chloroplastic	Coil (COILS); Coil (COILS); Coil (COILS); IPR001270 (PRINTS); IPR019489 (SMART); IPR003593 (SMART); G3DSA:1.10.8.60 (GENE3D); IPR003959 (PFAM); IPR019489 (PFAM); IPR003959 (PFAM); IPR017730 (TIGRFAM); IPR027417 (G3DSA:3.40.50.GENE3D); IPR004176 (PFAM); G3DSA:1.10.8.60 (GENE3D); IPR023150 (G3DSA:1.10.1780.GENE3D); IPR027417 (G3DSA:3.40.50.GENE3D); PTHR11638:SF82 (PANTHER); PTHR11638 (PANTHER); IPR…	F:nucleotide binding; C:cytoplasm; P:protein metabolic process; P:response to stress; P:response to abiotic stimulus	-
c22578_g1_i1	43.313	33.181	34.328	36.9407	2.72	3.605	4.048	3.45767	0.0936005	AT1G16030.1_Symbols:_Hsp70b_heat_shock_protein_70B_	chr1:5502386-5504326 REVERSE LENGTH=646	heat shock 70 kda protein	Coil (COILS); Coil (COILS); IPR013126 (PRINTS); IPR029047 (G3DSA:2.60.34.GENE3D); IPR029048 (G3DSA:1.20.1270.GENE3D); IPR013126 (PFAM); PTHR19375 (PANTHER); PTHR19375:SF171 (PANTHER); IPR029047 (SUPERFAMILY); IPR029048 (SUPERFAMILY)	-
c30335_g1_i2	26.776	40.199	43.551	36.842	1.182	1.058	2.414	1.55133	0.0421077	AT2G26150.1_Symbols:_ATHSFA2,_HSFA2_heat_shock_transcription_factor_A2_	chr2:11135856-11137217 FORWARD LENGTH=345	heat shock factor protein hsf30 isoform x2	Coil (COILS); IPR000232 (PRINTS); IPR000232 (SMART); IPR011991 (G3DSA:1.10.10.GENE3D); IPR000232 (PFAM); IPR027709 (PTHR10015:PANTHER); IPR027725 (PANTHER); IPR000232 (PROSITE_PATTERNS); SSF46785 (SUPERFAMILY)	F:sequence-specific DNA binding transcription factor activity; F:DNA binding; C:nucleus; P:RNA metabolic process; P:response to stress; P:response to abiotic stimulus	-
c29146_g1_i1	43.638	32.311	34.288	36.7457	147.476	156.61	148.04	150.709	4.1014	AT2G29630.2_Symbols:_THIC_thiaminC_	chr2:12667395-12669569 FORWARD LENGTH=644	phosphomethylpyrimidine chloroplastic	IPR002817 (TIGRFAM); IPR025747 (PFAM); IPR002817 (PFAM); PTHR30557:SF1 (PANTHER); PTHR30557 (PANTHER); IPR002817 (HAMAP)	P:metabolic process; P:cellular process; F:binding	-
c30335_g1_i3	26.163	39.289	42.122	35.858	1.21	0.963	2.315	1.496	0.0417201	AT2G26150.1_Symbols:_ATHSFA2,_HSFA2_heat_shock_transcription_factor_A2_	chr2:11135856-11137217 FORWARD LENGTH=345	heat shock transcription factor a2 isoform 1	Coil (COILS); IPR000232 (PRINTS); IPR000232 (SMART); IPR011991 (G3DSA:1.10.10.GENE3D); IPR000232 (PFAM); IPR027709 (PTHR10015:PANTHER); IPR027725 (PANTHER); IPR000232 (PROSITE_PATTERNS); SSF46785 (SUPERFAMILY)	F:DNA binding; C:nucleus; P:RNA metabolic process; F:sequence-specific DNA binding transcription factor activity; P:response to stress; P:response to abiotic stimulus	-
c15959_g1_i1	43.842	29.843	31.805	35.1633	251.386	268.524	245.387	255.099	7.25469	AT3G19820.1_Symbols:_DWF1,_DIM,_EVE1,_DIM1,_CBB1_cell_elongation_protein_/_DWARF1_/_DIMINUTO_(DIM)_	chr3:6879835-6881616 REVERSE LENGTH=561	delta -sterol reductase	PTHR10801:SF0 (PANTHER); PTHR10801 (PANTHER); TRANSMEMBRANE (PHOBIUS); NON_CYTOPLASMIC_DOMAIN (PHOBIUS); CYTOPLASMIC_DOMAIN (PHOBIUS); TMhelix (TMHMM)	-
c17866_g1_i1	34.576	32.806	33.436	33.606	195.994	203.174	188.912	196.027	5.83309	AT3G56130.1_Symbols:_biotin/lipoyl_attachment_domain-containing_protein_	chr3:20826852-20829007 FORWARD LENGTH=281	biotin lipoyl attachment domain-containing family protein	NON_CYTOPLASMIC_DOMAIN (PHOBIUS); CYTOPLASMIC_DOMAIN (PHOBIUS); TRANSMEMBRANE (PHOBIUS)	-
c22220_g1_i2	28.471	35.911	35.119	33.167	2.045	3.671	4.057	3.25767	0.0982201	AT4G37050.1_Symbols:_PLP4,_PLA_V,_AtPLAIVC_PATATIN-like_protein_4_	chr4:17457261-17459642 REVERSE LENGTH=428	patatin-like protein 2	G3DSA:3.40.1090.10 (GENE3D)	-
c31072_g1_i1	22.931	38.389	37.764	33.028	5.871	3.71	5.137	4.906	0.148541	AT5G59845.1_Symbols:_Gibberellin-regulated_family_protein_	chr5:24111443-24111808 FORWARD LENGTH=89	replication protein a 70 kda dna-binding subunit b-like isoform x1	no IPS match	-
c48759_g1_i1	33.23	28.964	36.568	32.9207	5.384	9.479	6.435	7.09933	0.21565	AT5G64330.1_Symbols:_NPH3,_RPT3,_JK218_Phototropic-responsive_NPH3_family_protein_	chr5:25727568-25730225 FORWARD LENGTH=746		IPR027356 (PFAM); IPR029959 (PTHR32370:PANTHER); PTHR32370 (PANTHER); IPR027356 (PROSITE_PROFILES)	P:protein metabolic process; P:cellular process	-
c25879_g1_i1	37.941	28.781	31.389	32.7037	3.367	4.787	4.774	4.30933	0.131769	AT1G16030.1_Symbols:_Hsp70b_heat_shock_protein_70B_	chr1:5502386-5504326 REVERSE LENGTH=646	heat shock	IPR019651 (PFAM)	-
c19041_g1_i1	30.814	33.201	34.014	32.6763	0.338	0.467	0.309	0.371333	0.011364	AT3G25510.1_Symbols:_disease_resistance_protein_(TIR-NBS-LRR_class),_putative_	chr3:9260838-9268797 REVERSE LENGTH=1981		no IPS match	-
c18583_g1_i1	44.791	23.654	28.531	32.3253	2.514	2.165	1.525	2.068	0.0639746	AT2G10940.1_Symbols:_Bifunctional_inhibitor/lipid-transfer_protein/seed_storage_2S_albumin_superfamily_protein_	chr2:4311160-4312035 REVERSE LENGTH=291	kda proline-rich	TRANSMEMBRANE (PHOBIUS); CYTOPLASMIC_DOMAIN (PHOBIUS); NON_CYTOPLASMIC_DOMAIN (PHOBIUS); TMhelix (TMHMM)	-
c23512_g1_i1	36.102	29.823	30.527	32.1507	148.658	152.252	137.674	146.195	4.54717	AT5G46290.3_Symbols:_KASI_3-ketoacyl-acyl_carrier_protein_synthase_I_	chr5:18774439-18776629 REVERSE LENGTH=489	3-oxoacyl-	IPR020841 (SMART); IPR014030 (PFAM); IPR016038 (G3DSA:3.40.47.GENE3D); IPR017568 (TIGRFAM); IPR016038 (G3DSA:3.40.47.GENE3D); IPR014031 (PFAM); PTHR11712 (PANTHER); PTHR11712:SF226 (PANTHER); IPR018201 (PROSITE_PATTERNS); SIGNAL_PEPTIDE_C_REGION (PHOBIUS); SIGNAL_PEPTIDE_H_REGION (PHOBIUS); SIGNAL_PEPTIDE (PHOBIUS); NON_CYTOPLASMIC_DOMAIN (PHOBIUS); SIGNAL_PEPTIDE_N_REGION (PHOBIUS); SignalP-noTM…	F:transferase activity; P:metabolic process; P:cellular process	-
c25216_g1_i1	26.332	35.405	34.237	31.9913	0.319	0.267	0.599	0.395	0.0123471	AT1G05960.2_Symbols:_ARM_repeat_superfamily_protein_	chr1:1808478-1815060 REVERSE LENGTH=1003		no IPS match	-
c28560_g1_i1	37.701	28.104	30.061	31.9553	4.061	3.862	4.647	4.19	0.131121	AT3G08970.1_Symbols:_ATERDJ3A,_TMS1_DNAJ_heat_shock_N-terminal_domain-containing_protein_	chr3:2737589-2740265 FORWARD LENGTH=572	dnaj protein erdj3a	Coil (COILS); IPR001623 (PRINTS); IPR001623 (SMART); IPR001623 (PFAM); IPR001623 (G3DSA:1.10.287.GENE3D); IPR012336 (G3DSA:3.40.30.GENE3D); PTHR24077 (PANTHER); IPR018253 (PROSITE_PATTERNS); SIGNAL_PEPTIDE_H_REGION (PHOBIUS); SIGNAL_PEPTIDE_N_REGION (PHOBIUS); SIGNAL_PEPTIDE_C_REGION (PHOBIUS); SIGNAL_PEPTIDE (PHOBIUS); NON_CYTOPLASMIC_DOMAIN (PHOBIUS); IPR001623 (PROSITE_PROFILES); SignalP-noTM …	-
c19905_g1_i2	30.141	31.613	33.163	31.639	1.96	2.098	2.551	2.203	0.0696293	AT1G21280.1_Symbols:_CONTAINS_InterPro_DOMAIN/s:_Retrotransposon_gag_protein_(InterPro:IPR005162);_Has_707_Blast_hits_to_705_proteins_in_25_species:_Archae_-_0;_Bacteria_-_0;_Metazoa_-_4;_Fungi_-	chr1:7447690-7448403 REVERSE LENGTH=237	alpha-mannosidase d-like	IPR029472 (PFAM); PTHR11439 (PANTHER); PTHR11439:SF127 (PANTHER)	-
c14293_g1_i1	23.243	36.184	35.19	31.539	3.808	3.156	3.64	3.53467	0.112073	AT3G20300.1_Symbols:_Protein_of_unknown_function_(DUF3537)_	chr3:7079832-7081809 REVERSE LENGTH=452	PREDICTED: uncharacterized protein LOC102597876	IPR021924 (PFAM); PTHR31963:SF4 (PANTHER); PTHR31963 (PANTHER); CYTOPLASMIC_DOMAIN (PHOBIUS); NON_CYTOPLASMIC_DOMAIN (PHOBIUS); TRANSMEMBRANE (PHOBIUS); CYTOPLASMIC_DOMAIN (PHOBIUS); TRANSMEMBRANE (PHOBIUS); NON_CYTOPLASMIC_DOMAIN (PHOBIUS); TRANSMEMBRANE (PHOBIUS); TMhelix (TMHMM); TMhelix (TMHMM)	-
c22578_g1_i2	35.658	29.54	29.25	31.4827	2.823	3.519	3.903	3.415	0.108472	AT1G16030.1_Symbols:_Hsp70b_heat_shock_protein_70B_	chr1:5502386-5504326 REVERSE LENGTH=646	heat shock 70 kda protein	Coil (COILS); IPR013126 (PFAM); IPR029048 (G3DSA:1.20.1270.GENE3D); PTHR19375:SF171 (PANTHER); PTHR19375 (PANTHER); IPR029048 (SUPERFAMILY)	-
c25216_g1_i2	24.757	33.433	36.153	31.4477	0.347	0.153	0.363	0.287667	0.00914747	AT1G05960.2_Symbols:_ARM_repeat_superfamily_protein_	chr1:1808478-1815060 REVERSE LENGTH=1003		no IPS match	-
c1049_g1_i1	28.819	29.985	35.19	31.3313	3.827	7.133	6.1	5.68667	0.181501	AT5G64330.1_Symbols:_NPH3,_RPT3,_JK218_Phototropic-responsive_NPH3_family_protein_	chr5:25727568-25730225 FORWARD LENGTH=746	root phototropism protein 3-like	Coil (COILS); IPR029959 (PTHR32370:PANTHER); PTHR32370 (PANTHER)	P:protein metabolic process; P:cellular process	-
c8778_g1_i1	42.532	24.494	25.46	30.8287	133.811	131.368	135.569	133.583	4.33307	AT3G06130.1_Symbols:_Heavy_metal_transport/detoxification_superfamily_protein_	chr3:1853048-1854673 REVERSE LENGTH=473	basic salivary proline-rich protein 2-like	G3DSA:3.30.70.100 (GENE3D); IPR006121 (PFAM); PTHR22814:SF33 (PANTHER); PTHR22814 (PANTHER); IPR006121 (PROSITE_PROFILES); IPR006121 (SUPERFAMILY)	F:binding; P:transport	-
c19523_g1_i1	36.631	26.445	29.362	30.8127	192.889	213.444	180.398	195.577	6.34729	AT1G01090.1_Symbols:_PDH-E1_ALPHA_pyruvate_dehydrogenase_E1_alpha_	chr1:47705-49166 REVERSE LENGTH=428	pyruvate dehydrogenase e1 component subunit alpha- chloroplastic-like	no IPS match	-
c20988_g1_i3	20.755	34.101	37.561	30.8057	0.131	0.019	0.109	0.0863333	0.00280251	AT1G31690.1_Symbols:_Copper_amine_oxidase_family_protein_	chr1:11343980-11347767 FORWARD LENGTH=677	primary amine oxidase-like	IPR015798 (PFAM); IPR015798 (G3DSA:2.70.98.GENE3D); IPR015801 (G3DSA:3.10.450.GENE3D); IPR015800 (PFAM); IPR015801 (G3DSA:3.10.450.GENE3D); IPR015802 (PFAM); IPR000269 (PANTHER); PTHR10638:SF28 (PANTHER); NON_CYTOPLASMIC_DOMAIN (PHOBIUS); CYTOPLASMIC_DOMAIN (PHOBIUS); TRANSMEMBRANE (PHOBIUS); IPR016182 (SUPERFAMILY); IPR015798 (SUPERFAMILY); IPR016182 (SUPERFAMILY); TMhelix (TMHMM)	F:binding; P:metabolic process; F:catalytic activity	EC:1.4.3.21
c19678_g1_i1	37.629	27.244	26.818	30.5637	3.32	4.005	2.033	3.11933	0.10206	AT5G48485.1_Symbols:_DIR1_Bifunctional_inhibitor/lipid-transfer_protein/seed_storage_2S_albumin_superfamily_protein_	chr5:19646317-19646625 REVERSE LENGTH=102	lipid-transfer protein dir1	no IPS match	-
c69381_g1_i1	33.494	28.741	29.078	30.4377	7.503	6.637	6.481	6.87367	0.225828	AT3G61640.1_Symbols:_AGP20,_AtAGP20_arabinogalactan_protein_20_	chr3:22810283-22810629 REVERSE LENGTH=74	arabinogalactan peptide 20-like	IPR009424 (PFAM); SIGNAL_PEPTIDE_N_REGION (PHOBIUS); SIGNAL_PEPTIDE_H_REGION (PHOBIUS); NON_CYTOPLASMIC_DOMAIN (PHOBIUS); CYTOPLASMIC_DOMAIN (PHOBIUS); SIGNAL_PEPTIDE_C_REGION (PHOBIUS); TRANSMEMBRANE (PHOBIUS); SIGNAL_PEPTIDE (PHOBIUS); SignalP-TM (SIGNALP_EUK); SignalP-TM (SIGNALP_GRAM_POSITIVE); TMhelix (TMHMM); TMhelix (TMHMM)	P:response to mechanical stimulus; P:biological_process; C:anchored to membrane; C:plasma membrane
c20988_g1_i2	20.563	34.556	35.98	30.3663	0.075	0.019	0.073	0.0556667	0.00183317	AT1G31690.1_Symbols:_Copper_amine_oxidase_family_protein_	chr1:11343980-11347767 FORWARD LENGTH=677	primary amine oxidase-like	IPR015798 (PFAM); IPR015798 (G3DSA:2.70.98.GENE3D); PTHR10638:SF28 (PANTHER); IPR000269 (PANTHER); IPR015798 (SUPERFAMILY)	F:binding; F:catalytic activity; P:metabolic process	EC:1.4.3.21
c21858_g1_i1	26.368	31.552	32.919	30.2797	0.206	0.219	0.381	0.268667	0.00887284	AT5G42020.1_Symbols:_BIP,_BIP2_Heat_shock_protein_70_(Hsp_70)_family_protein_	chr5:16807697-16810480 REVERSE LENGTH=668	luminal-binding protein 5-like	Coil (COILS); Coil (COILS); IPR013126 (PRINTS); G3DSA:3.30.420.40 (GENE3D); G3DSA:3.90.640.10 (GENE3D); IPR029047 (G3DSA:2.60.34.GENE3D); IPR013126 (PFAM); G3DSA:3.30.30.30 (GENE3D); IPR029048 (G3DSA:1.20.1270.GENE3D); G3DSA:3.30.420.40 (GENE3D); PTHR19375 (PANTHER); IPR018181 (PROSITE_PATTERNS); IPR018181 (PROSITE_PATTERNS); IPR018181 (PROSITE_PATTERNS); SIGNAL_PEPTIDE (PHOBIUS); SIGNAL_PEPTIDE_…	-
c7559_g1_i1	36.03	24.595	29.625	30.0833	6.19	3.404	3.204	4.266	0.141806	AT1G70580.1_Symbols:_AOAT2,_GGT2_alanine-2-oxoglutarate_aminotransferase_2_	chr1:26613222-26615845 FORWARD LENGTH=481	glutamate--glyoxylate aminotransferase 2-like	IPR004839 (PFAM); IPR015421 (G3DSA:3.40.640.GENE3D); PTHR11751:SF310 (PANTHER); PTHR11751 (PANTHER); IPR015424 (SUPERFAMILY)	P:metabolic process; F:binding; F:catalytic activity	-
c32822_g1_i1	35.045	29.378	25.663	30.0287	5.946	6.16	5.473	5.85967	0.195136	AT5G43580.1_Symbols:_Serine_protease_inhibitor,_potato_inhibitor_I-type_family_protein_	chr5:17508098-17508668 REVERSE LENGTH=99	proteinase inhibitor i-b-like	NON_CYTOPLASMIC_DOMAIN (PHOBIUS); CYTOPLASMIC_DOMAIN (PHOBIUS); TRANSMEMBRANE (PHOBIUS); TMhelix (TMHMM)	-
c12093_g1_i1	35.069	24.14	30.436	29.8817	5.346	6.809	3.485	5.21333	0.174466	AT2G37250.1_Symbols:_ADK,_ATPADK1_adenosine_kinase_	chr2:15641991-15643318 FORWARD LENGTH=284		SignalP-noTM (SIGNALP_EUK)	-
c19391_g1_i1	39.047	24.13	25.379	29.5187	9.36	6.046	6.09	7.16533	0.242739	AT5G38396.1_Symbols:_F-box/RNI-like_superfamily_protein_	chr5:15373094-15374726 FORWARD LENGTH=462		no IPS match	-
c23991_g1_i1	30.226	27.659	30.183	29.356	1.125	1.364	1.988	1.49233	0.0508357	AT5G10695.1_Symbols:_unknown_protein;_BEST_Arabidopsis_thaliana_protein_match_is:_unknown_protein_(TAIR:AT5G57123.1);_Has_30201_Blast_hits_to_17322_proteins_in_780_species:_Archae_-_12;_Bacteria_	chr5:3377817-3378020 FORWARD LENGTH=67	methionyl-trna synthetase	no IPS match	-
c20988_g1_i1	19.157	33.423	34.703	29.0943	0.075	0.038	0.145	0.086	0.0029559	AT1G31690.1_Symbols:_Copper_amine_oxidase_family_protein_	chr1:11343980-11347767 FORWARD LENGTH=677	primary amine oxidase-like	IPR015798 (G3DSA:2.70.98.GENE3D); IPR015800 (PFAM); IPR015801 (G3DSA:3.10.450.GENE3D); IPR015798 (PFAM); IPR015801 (G3DSA:3.10.450.GENE3D); IPR015802 (PFAM); IPR000269 (PANTHER); PTHR10638:SF28 (PANTHER); IPR000269 (PROSITE_PATTERNS); CYTOPLASMIC_DOMAIN (PHOBIUS); NON_CYTOPLASMIC_DOMAIN (PHOBIUS); TRANSMEMBRANE (PHOBIUS); IPR016182 (SUPERFAMILY); IPR015798 (SUPERFAMILY); IPR016182 (SUPERFAMILY); …	F:catalytic activity; P:metabolic process; F:binding	EC:1.4.3.21
c22220_g1_i1	21.38	31.573	33.781	28.9113	3.789	6.399	6.526	5.57133	0.192704	AT4G37050.1_Symbols:_PLP4,_PLA_V,_AtPLAIVC_PATATIN-like_protein_4_	chr4:17457261-17459642 REVERSE LENGTH=428	patatin-like protein 2	no IPS match	-
c16956_g1_i1	39.684	22.916	23.777	28.7923	6.762	4.577	3.631	4.99	0.17331	AT4G30440.1_Symbols:_GAE1_UDP-D-glucuronate_4-epimerase_1_	chr4:14881976-14883265 REVERSE LENGTH=429	udp-glucuronate 4-epimerase 1	IPR008089 (PRINTS); IPR016040 (G3DSA:3.40.50.GENE3D); PTHR10366 (PANTHER); PTHR10366:SF319 (PANTHER)	P:metabolic process; F:catalytic activity	-
c19887_g1_i1	30.274	26.739	28.784	28.599	152.334	204.757	178.42	178.504	6.24161	AT5G25610.1_Symbols:_RD22,_ATRD22_BURP_domain-containing_protein_	chr5:8914498-8916684 REVERSE LENGTH=392	dehydration-responsive protein rd22	TRANSMEMBRANE (PHOBIUS); CYTOPLASMIC_DOMAIN (PHOBIUS); NON_CYTOPLASMIC_DOMAIN (PHOBIUS); TMhelix (TMHMM)	-
c11534_g1_i1	47.135	20.489	17.686	28.4367	4.896	5.865	3.658	4.80633	0.169019	not available	not available	polyphenol oxidase chloroplastic-like	TRANSMEMBRANE (PHOBIUS); CYTOPLASMIC_DOMAIN (PHOBIUS); NON_CYTOPLASMIC_DOMAIN (PHOBIUS); TMhelix (TMHMM)	-
c26682_g1_i1	20.503	30.956	31.987	27.8153	3.123	2.975	2.941	3.013	0.108322	AT3G49290.1_Symbols:_ABIL2_ABL_interactor-like_protein_2_	chr3:18273407-18275221 FORWARD LENGTH=312	probable protein abil5	NON_CYTOPLASMIC_DOMAIN (PHOBIUS); CYTOPLASMIC_DOMAIN (PHOBIUS); TRANSMEMBRANE (PHOBIUS); TMhelix (TMHMM)	-
c43102_g1_i1	29.276	27.275	26.808	27.7863	0.506	0.486	0.345	0.445667	0.0160391	AT5G58770.1_Symbols:_Undecaprenyl_pyrophosphate_synthetase_family_protein_	chr5:23734396-23735495 FORWARD LENGTH=310	cis-prenyl transferase 9	IPR001441 (G3DSA:3.40.1180.GENE3D); IPR001441 (TIGRFAM); IPR001441 (PFAM); IPR001441 (PANTHER); IPR018520 (PROSITE_PATTERNS); SIGNAL_PEPTIDE_C_REGION (PHOBIUS); SIGNAL_PEPTIDE (PHOBIUS); SIGNAL_PEPTIDE_N_REGION (PHOBIUS); SIGNAL_PEPTIDE_H_REGION (PHOBIUS); NON_CYTOPLASMIC_DOMAIN (PHOBIUS); IPR001441 (HAMAP); IPR001441 (SUPERFAMILY)	F:transferase activity	-
c19041_g1_i2	22.75	30.066	30.142	27.6527	0.216	0.305	0.136	0.219	0.00791967	not available	not available		no IPS match	-
c34514_g1_i1	31.968	21.369	29.078	27.4717	6.087	4.377	3.73	4.73133	0.172226	AT1G23310.1_Symbols:_GGT1,_AOAT1,_GGAT1_glutamate:glyoxylate_aminotransferase_	chr1:8268720-8271329 REVERSE LENGTH=481	glutamate--glyoxylate aminotransferase 2-like	no IPS match	-
c54949_g1_i1	27.654	27.123	27.446	27.4077	4.089	6.475	5.972	5.512	0.201112	AT5G64330.1_Symbols:_NPH3,_RPT3,_JK218_Phototropic-responsive_NPH3_family_protein_	chr5:25727568-25730225 FORWARD LENGTH=746	root phototropism protein 3-like	PTHR32370 (PANTHER); IPR029959 (PTHR32370:PANTHER); IPR027356 (PROSITE_PROFILES)	-
c27041_g1_i1	16.849	30.218	32.99	26.6857	5.177	4.205	5.864	5.082	0.190439	AT2G45380.1_Symbols:_FUNCTIONS_IN:_molecular_function_unknown;_INVOLVED_IN:_biological_process_unknown;_LOCATED_IN:_cellular_component_unknown;_EXPRESSED_IN:_inflorescence_meristem,_flower,_cultu	chr2:18699588-18703093 REVERSE LENGTH=494	PREDICTED: uncharacterized protein LOC102598618	PTHR13105 (PANTHER); PTHR13105:SF7 (PANTHER)	-
c18872_g1_i1	27.702	25.596	26.615	26.6377	1.473	2.155	1.797	1.80833	0.0678863	AT1G03070.1_Symbols:_Bax_inhibitor-1_family_protein_	chr1:730148-731379 FORWARD LENGTH=247	bi1-like protein	IPR006214 (PANTHER); PTHR23291:SF31 (PANTHER); NON_CYTOPLASMIC_DOMAIN (PHOBIUS); CYTOPLASMIC_DOMAIN (PHOBIUS); TRANSMEMBRANE (PHOBIUS); TRANSMEMBRANE (PHOBIUS); CYTOPLASMIC_DOMAIN (PHOBIUS); TMhelix (TMHMM); TMhelix (TMHMM)	-
c22332_g1_i3	33.771	21.52	23.321	26.204	4.84	6.046	4.547	5.14433	0.196319	AT5G48490.1_Symbols:_Bifunctional_inhibitor/lipid-transfer_protein/seed_storage_2S_albumin_superfamily_protein_	chr5:19647932-19648237 REVERSE LENGTH=101	lipid-transfer protein dir1	IPR016140 (SMART); IPR016140 (PFAM); G3DSA:1.10.110.10 (GENE3D); SIGNAL_PEPTIDE (PHOBIUS); SIGNAL_PEPTIDE_N_REGION (PHOBIUS); SIGNAL_PEPTIDE_H_REGION (PHOBIUS); SIGNAL_PEPTIDE_C_REGION (PHOBIUS); NON_CYTOPLASMIC_DOMAIN (PHOBIUS); SignalP-noTM (SIGNALP_EUK); IPR016140 (SUPERFAMILY); TMhelix (TMHMM)	-
c14616_g1_i1	27.666	25.08	25.247	25.9977	4.802	3.49	3.83	4.04067	0.155424	AT5G51100.1_Symbols:_FSD2_Fe_superoxide_dismutase_2_	chr5:20773357-20775635 REVERSE LENGTH=305	---NA---	no IPS match	-
c25806_g1_i1	33.518	20.924	22.338	25.5933	4.971	6.217	5.337	5.50833	0.215225	AT3G06750.1_Symbols:_hydroxyproline-rich_glycoprotein_family_protein_	chr3:2129765-2130208 REVERSE LENGTH=147	leucine-rich repeat extensin-like protein 6	PR01217 (PRINTS); SIGNAL_PEPTIDE_C_REGION (PHOBIUS); SIGNAL_PEPTIDE_N_REGION (PHOBIUS); CYTOPLASMIC_DOMAIN (PHOBIUS); NON_CYTOPLASMIC_DOMAIN (PHOBIUS); TRANSMEMBRANE (PHOBIUS); SIGNAL_PEPTIDE (PHOBIUS); SIGNAL_PEPTIDE_H_REGION (PHOBIUS); SignalP-TM (SIGNALP_GRAM_POSITIVE); SignalP-noTM (SIGNALP_EUK)	-
c21944_g1_i1	24.817	25.191	26.098	25.3687	6.031	6.513	5.882	6.142	0.24211	AT1G66080.1_Symbols:_unknown_protein;_CONTAINS_InterPro_DOMAIN/s:_Protein_of_unknown_function_DUF775_(InterPro:IPR008493);_Has_285_Blast_hits_to_283_proteins_in_133_species:_Archae_-_0;_Bacteria_	chr1:24600356-24601027 REVERSE LENGTH=190	protein opi10 homolog	no IPS match	-
c22332_g1_i2	31.367	22.592	20.798	24.919	4.99	6.465	3.558	5.00433	0.200824	AT5G48490.1_Symbols:_Bifunctional_inhibitor/lipid-transfer_protein/seed_storage_2S_albumin_superfamily_protein_	chr5:19647932-19648237 REVERSE LENGTH=101	lipid-transfer protein dir1	IPR016140 (SMART); G3DSA:1.10.110.10 (GENE3D); IPR016140 (PFAM); SIGNAL_PEPTIDE_H_REGION (PHOBIUS); NON_CYTOPLASMIC_DOMAIN (PHOBIUS); SIGNAL_PEPTIDE (PHOBIUS); SIGNAL_PEPTIDE_C_REGION (PHOBIUS); SIGNAL_PEPTIDE_N_REGION (PHOBIUS); SignalP-noTM (SIGNALP_EUK); IPR016140 (SUPERFAMILY); TMhelix (TMHMM)	-
c22332_g1_i1	32.016	20.883	21.791	24.8967	4.849	5.884	2.714	4.48233	0.180037	AT5G48490.1_Symbols:_Bifunctional_inhibitor/lipid-transfer_protein/seed_storage_2S_albumin_superfamily_protein_	chr5:19647932-19648237 REVERSE LENGTH=101	lipid-transfer protein dir1	IPR016140 (SMART); IPR016140 (PFAM); G3DSA:1.10.110.10 (GENE3D); SIGNAL_PEPTIDE_H_REGION (PHOBIUS); NON_CYTOPLASMIC_DOMAIN (PHOBIUS); SIGNAL_PEPTIDE (PHOBIUS); SIGNAL_PEPTIDE_C_REGION (PHOBIUS); SIGNAL_PEPTIDE_N_REGION (PHOBIUS); SignalP-noTM (SIGNALP_EUK); IPR016140 (SUPERFAMILY); TMhelix (TMHMM)	-
c17882_g1_i1	28.928	22.754	22.429	24.7037	147.391	165.059	144.654	152.368	6.16783	AT3G06390.1_Symbols:_Uncharacterised_protein_family_(UPF0497)_	chr3:1938913-1939707 REVERSE LENGTH=199	casp-like protein 1	IPR006702 (PFAM); IPR006459 (TIGRFAM); PTHR11615 (PANTHER); PTHR11615:SF113 (PANTHER); NON_CYTOPLASMIC_DOMAIN (PHOBIUS); TRANSMEMBRANE (PHOBIUS); TRANSMEMBRANE (PHOBIUS); CYTOPLASMIC_DOMAIN (PHOBIUS); TRANSMEMBRANE (PHOBIUS); NON_CYTOPLASMIC_DOMAIN (PHOBIUS); CYTOPLASMIC_DOMAIN (PHOBIUS); CYTOPLASMIC_DOMAIN (PHOBIUS); TRANSMEMBRANE (PHOBIUS); TMhelix (TMHMM); TMhelix (TMHMM); TMhelix (TMHMM); TMh…	-
c26467_g1_i4	19.577	26.718	27.669	24.6547	0.91	0.772	1.053	0.911667	0.0369774	AT1G53540.1_Symbols:_HSP20-like_chaperones_superfamily_protein_	chr1:19980510-19980983 FORWARD LENGTH=157	kda class i heat shock	IPR002068 (PFAM); IPR008978 (G3DSA:2.60.40.GENE3D); PTHR11527 (PANTHER); IPR002068 (PROSITE_PROFILES); IPR008978 (SUPERFAMILY)	-
c16654_g1_i1	27.137	22.319	23.098	24.1847	1.557	2.031	1.616	1.73467	0.0717259	AT2G23620.1_Symbols:_ATMES1,_MES1_methyl_esterase_1_	chr2:10047462-10049248 REVERSE LENGTH=263	salicylic acid-binding protein 2-like	IPR029058 (G3DSA:3.40.50.GENE3D); IPR000073 (PFAM); PTHR10992 (PANTHER); PTHR10992:SF56 (PANTHER); IPR029058 (SUPERFAMILY)	-
c18698_g1_i1	33.002	18.81	20.666	24.1593	5.205	6.074	4.448	5.24233	0.21699	AT2G45180.1_Symbols:_Bifunctional_inhibitor/lipid-transfer_protein/seed_storage_2S_albumin_superfamily_protein_	chr2:18626377-18626781 FORWARD LENGTH=134	14 kda proline-rich	SignalP-TM (SIGNALP_GRAM_POSITIVE)	-
c40298_g1_i1	20.623	24.342	27.021	23.9953	3.02	2.308	5.419	3.58233	0.149293	AT1G73450.1_Symbols:_Protein_kinase_superfamily_protein_	chr1:27613856-27618635 FORWARD LENGTH=1152		SIGNAL_PEPTIDE_C_REGION (PHOBIUS); SIGNAL_PEPTIDE (PHOBIUS); NON_CYTOPLASMIC_DOMAIN (PHOBIUS); SIGNAL_PEPTIDE_H_REGION (PHOBIUS); SIGNAL_PEPTIDE_N_REGION (PHOBIUS); SignalP-TM (SIGNALP_EUK)	-
c21396_g1_i1	15.563	26.273	28.703	23.513	3.245	2.975	4.193	3.471	0.14762	AT3G14420.1_Symbols:_Aldolase-type_TIM_barrel_family_protein_	chr3:4821804-4823899 FORWARD LENGTH=367	peroxisomal -2-hydroxy-acid oxidase glo1	IPR000262 (PFAM); IPR013785 (G3DSA:3.20.20.GENE3D); PTHR10578:SF67 (PANTHER); PTHR10578 (PANTHER); IPR008259 (PROSITE_PATTERNS); IPR012133 (PROSITE_PROFILES); SSF51395 (SUPERFAMILY)	F:catalytic activity; P:metabolic process; F:nucleotide binding	-
c13023_g1_i1	25.262	22.056	23.19	23.5027	6.762	3.681	4.783	5.07533	0.215947	AT2G25620.1_Symbols:_AtDBP1,_DBP1_DNA-binding_protein_phosphatase_1_	chr2:10903154-10904978 REVERSE LENGTH=392	probable protein phosphatase 2c 27	IPR001932 (G3DSA:3.60.40.GENE3D); IPR001932 (PFAM); PTHR13832:SF252 (PANTHER); IPR015655 (PANTHER); IPR001932 (SUPERFAMILY)	F:catalytic activity	-
c12927_g1_i1	23.7	21.713	24.315	23.2427	1.05	0.849	1.652	1.18367	0.0509265	AT1G51320.1_Symbols:_F-box_and_associated_interaction_domains-containing_protein_	chr1:19025642-19026769 FORWARD LENGTH=375	---NA---	TRANSMEMBRANE (PHOBIUS); NON_CYTOPLASMIC_DOMAIN (PHOBIUS); CYTOPLASMIC_DOMAIN (PHOBIUS); TMhelix (TMHMM)	-
c64269_g1_i1	20.587	24.494	24.456	23.179	1.191	0.82	0.545	0.852	0.0367574	AT5G17960.1_Symbols:_Cysteine/Histidine-rich_C1_domain_family_protein_	chr5:5945665-5947464 REVERSE LENGTH=599		no IPS match	-
c11462_g1_i1	26.945	18.082	23.95	22.9923	4.052	4.854	4.42	4.442	0.193195	AT5G47950.1_Symbols:_HXXXD-type_acyl-transferase_family_protein_	chr5:19417218-19418498 REVERSE LENGTH=426	cysteine protease inhibitor 8-like	IPR002160 (PFAM); G3DSA:2.80.10.50 (GENE3D); IPR011065 (SUPERFAMILY)	F:molecular_function	-
c14541_g1_i1	11.477	28.67	28.45	22.8657	0.994	0.62	1.098	0.904	0.0395353	AT3G24100.1_Symbols:_Uncharacterised_protein_family_SERF_	chr3:8703373-8704045 FORWARD LENGTH=69	serf-like protein	no IPS match	-
c17804_g1_i1	26.788	19.518	22.237	22.8477	2.092	3.996	2.605	2.89767	0.126825	AT1G49320.1_Symbols:_ATUSPL1,_USPL1_unknown_seed_protein_like_1_	chr1:18246441-18247817 FORWARD LENGTH=280	burp domain-containing protein 3-like	Coil (COILS); IPR004873 (SMART); IPR004873 (PFAM); PTHR31236 (PANTHER); SIGNAL_PEPTIDE_C_REGION (PHOBIUS); SIGNAL_PEPTIDE (PHOBIUS); SIGNAL_PEPTIDE_N_REGION (PHOBIUS); SIGNAL_PEPTIDE_H_REGION (PHOBIUS); NON_CYTOPLASMIC_DOMAIN (PHOBIUS); IPR004873 (PROSITE_PROFILES); SignalP-noTM (SIGNALP_EUK); SignalP-TM (SIGNALP_GRAM_POSITIVE); TMhelix (TMHMM)	-
c27041_g1_i3	15.047	25.646	27.244	22.6457	3.977	3.576	5.274	4.27567	0.188807	AT4G22740.1_Symbols:_glycine-rich_protein_	chr4:11944050-11945565 REVERSE LENGTH=356	myeloid leukemia factor 1-like	PTHR13105 (PANTHER); PTHR13105:SF7 (PANTHER)	-
c31072_g2_i2	15.708	25.899	26.179	22.5953	4.296	4.94	4.82	4.68533	0.207358	AT1G55325.2_Symbols:_GCT_RNA_polymerase_II_transcription_mediators_	chr1:20637594-20647714 FORWARD LENGTH=2001	replication protein a 70 kda dna-binding subunit b-like isoform x1	IPR012340 (G3DSA:2.40.50.GENE3D)	-
c21006_g1_i1	28.098	16.636	22.663	22.4657	0.76	1.631	1.225	1.20533	0.0536522	AT1G62510.1_Symbols:_Bifunctional_inhibitor/lipid-transfer_protein/seed_storage_2S_albumin_superfamily_protein_	chr1:23136632-23137081 REVERSE LENGTH=149	14 kda proline-rich	IPR027923 (PFAM); G3DSA:1.10.110.10 (GENE3D); PTHR31731 (PANTHER); PTHR31731:SF0 (PANTHER); SIGNAL_PEPTIDE_C_REGION (PHOBIUS); SIGNAL_PEPTIDE_N_REGION (PHOBIUS); SIGNAL_PEPTIDE (PHOBIUS); NON_CYTOPLASMIC_DOMAIN (PHOBIUS); SIGNAL_PEPTIDE_H_REGION (PHOBIUS); PS51257 (PROSITE_PROFILES); SignalP-noTM (SIGNALP_EUK); SignalP-noTM (SIGNALP_GRAM_NEGATIVE); SignalP-TM (SIGNALP_GRAM_POSITIVE); IPR016140 (S…	-
c25014_g1_i1	24.457	21.51	20.858	22.275	3.92	4.148	3.449	3.839	0.172346	AT3G23730.1_Symbols:_XTH16_xyloglucan_endotransglucosylase/hydrolase_16_	chr3:8550222-8551248 FORWARD LENGTH=291	xyloglucan endotransglucosylase hydrolase 2-like	IPR008264 (PRINTS); IPR016455 (PIRSF); IPR013320 (G3DSA:2.60.120.GENE3D); IPR000757 (PFAM); IPR010713 (PFAM); PTHR31062 (PANTHER); PTHR31062:SF20 (PANTHER); IPR008263 (PROSITE_PATTERNS); NON_CYTOPLASMIC_DOMAIN (PHOBIUS); SIGNAL_PEPTIDE (PHOBIUS); SIGNAL_PEPTIDE_H_REGION (PHOBIUS); SIGNAL_PEPTIDE_C_REGION (PHOBIUS); SIGNAL_PEPTIDE_N_REGION (PHOBIUS); SignalP-noTM (SIGNALP_EUK); IPR013320 (SUPERFAM…	F:hydrolase activity; C:cell wall; C:extracellular region; P:metabolic process; P:cellular process; F:transferase activity	EC:2.4.1.207
c16521_g1_i1	23.88	21.52	21.355	22.2517	130.837	140.532	123.506	131.625	5.91529	AT2G05990.1_Symbols:_MOD1,_ENR1_NAD(P)-binding_Rossmann-fold_superfamily_protein_	chr2:2322876-2324867 FORWARD LENGTH=390	enoyl-	IPR002347 (PRINTS); IPR016040 (G3DSA:3.40.50.GENE3D); PF13561 (PFAM); PTHR24322 (PANTHER); PTHR24322:SF317 (PANTHER); SSF51735 (SUPERFAMILY)	-
c22404_g1_i1	24.204	20.367	21.801	22.124	108.994	122.747	102.575	111.439	5.037	AT3G25860.1_Symbols:_LTA2,_PLE2_2-oxoacid_dehydrogenases_acyltransferase_family_protein_	chr3:9460632-9462585 FORWARD LENGTH=480	dihydrolipoyllysine-residue acetyltransferase component 4 of pyruvate dehydrogenase chloroplastic	CYTOPLASMIC_DOMAIN (PHOBIUS); NON_CYTOPLASMIC_DOMAIN (PHOBIUS); TRANSMEMBRANE (PHOBIUS); TMhelix (TMHMM)	-
c27041_g1_i2	14.061	25.515	26.352	21.976	4.371	3.395	5.11	4.292	0.195304	AT4G22740.1_Symbols:_glycine-rich_protein_	chr4:11944050-11945565 REVERSE LENGTH=356	myeloid leukemia factor 1-like	PTHR13105:SF7 (PANTHER); PTHR13105 (PANTHER)	-
c53398_g1_i1	23.099	22.208	20.544	21.9503	0.31	0.477	0.608	0.465	0.0211842	AT2G38530.1_Symbols:_LTP2,_LP2,_cdf3_lipid_transfer_protein_2_	chr2:16128481-16128948 FORWARD LENGTH=118	non-specific lipid-transfer protein 2-like	IPR000528 (PRINTS); IPR016140 (SMART); G3DSA:1.10.110.10 (GENE3D); IPR016140 (PFAM); SIGNAL_PEPTIDE_N_REGION (PHOBIUS); SIGNAL_PEPTIDE (PHOBIUS); NON_CYTOPLASMIC_DOMAIN (PHOBIUS); SIGNAL_PEPTIDE_H_REGION (PHOBIUS); SIGNAL_PEPTIDE_C_REGION (PHOBIUS); SignalP-TM (SIGNALP_GRAM_POSITIVE); SignalP-noTM (SIGNALP_EUK); SignalP-noTM (SIGNALP_GRAM_NEGATIVE); IPR016140 (SUPERFAMILY)	F:lipid binding; P:lipid transport; P:transport; P:response to stress
c21576_g1_i1	21.681	22.127	22.024	21.944	3.845	3.099	3.313	3.419	0.155806	AT1G69770.1_Symbols:_CMT3_chromomethylase_3_	chr1:26248496-26253519 REVERSE LENGTH=839	dna (cytosine-5)-methyltransferase cmt3	G3DSA:3.90.120.10 (GENE3D); PF00145 (PFAM); PTHR10629 (PANTHER); PTHR10629:SF28 (PANTHER); IPR029063 (SUPERFAMILY)	-
c23385_g1_i1	22.87	20.661	21.467	21.666	175.35	201.639	184.365	187.118	8.63648	AT2G27510.1_Symbols:_ATFD3,_FD3_ferredoxin_3_	chr2:11758281-11758748 REVERSE LENGTH=155	root r-b1-like	IPR001041 (PFAM); IPR012675 (G3DSA:3.10.20.GENE3D); IPR010241 (TIGRFAM); PTHR19370:SF67 (PANTHER); PTHR19370 (PANTHER); IPR006058 (PROSITE_PATTERNS); IPR001041 (PROSITE_PROFILES); IPR001041 (SUPERFAMILY)	F:molecular_function; F:binding; P:generation of precursor metabolites and energy	-
c30869_g1_i4	19.662	20.479	24.477	21.5393	1.501	1.221	2.56	1.76067	0.0817419	AT3G08680.1_Symbols:_Leucine-rich_repeat_protein_kinase_family_protein_	chr3:2638591-2640590 FORWARD LENGTH=640		no IPS match	-
c24581_g1_i1	25.971	19.619	18.801	21.4637	3.62	5.054	3.73	4.13467	0.192636	AT3G27060.1_Symbols:_TSO2,_ATTSO2_Ferritin/ribonucleotide_reductase-like_family_protein_	chr3:9979971-9981057 REVERSE LENGTH=332	ribonucleoside-diphosphate reductase small chain	no IPS match	-
c43872_g1_i1	26.512	18.335	19.51	21.4523	1.519	1.287	1.779	1.52833	0.0712432	AT5G13200.1_Symbols:_GRAM_domain_family_protein_	chr5:4207081-4208079 FORWARD LENGTH=272		no IPS match	-
c23972_g1_i1	20.226	22.491	21.497	21.4047	4.671	5.207	5.9	5.25933	0.24571	AT4G02280.1_Symbols:_SUS3,_ATSUS3_sucrose_synthase_3_	chr4:995166-998719 FORWARD LENGTH=809	sucrose synthase	Coil (COILS); IPR012820 (TIGRFAM); IPR001296 (PFAM); G3DSA:3.40.50.2000 (GENE3D); IPR000368 (PFAM); IPR012820 (PTHR12526:PANTHER); PTHR12526 (PANTHER); SSF53756 (SUPERFAMILY)	P:metabolic process; P:cellular process; F:transferase activity	EC:2.4.1.13
c22563_g1_i1	21.825	21.015	21.152	21.3307	3.236	2.737	2.541	2.838	0.133048	AT5G23420.1_Symbols:_HMGB6_high-mobility_group_box_6_	chr5:7888712-7890111 REVERSE LENGTH=241	high mobility group b protein 7-like	IPR009071 (SMART); IPR009071 (PFAM); IPR009071 (G3DSA:1.10.30.GENE3D); PTHR13711 (PANTHER); PTHR13711:SF147 (PANTHER); IPR009071 (PROSITE_PROFILES); IPR009071 (SUPERFAMILY)	-
c25312_g1_i1	14.326	23.017	26.575	21.306	0.581	0.944	0.935	0.82	0.0384868	AT4G01700.1_Symbols:_Chitinase_family_protein_	chr4:732413-733487 REVERSE LENGTH=280		no IPS match	-
c31072_g2_i5	13.076	24.868	25.429	21.1243	4.727	3.49	5.864	4.69367	0.222192	AT5G08020.1_Symbols:_ATRPA70B,_RPA70B_RPA70-kDa_subunit_B_	chr5:2572107-2574879 FORWARD LENGTH=604	replication protein a 70 kda dna-binding subunit b-like isoform x1	no IPS match	-
c16782_g1_i2	21.152	19.852	22.358	21.1207	2.41	2.47	1.942	2.274	0.107667	AT3G54770.1_Symbols:_RNA-binding_(RRM/RBD/RNP_motifs)_family_protein_	chr3:20273863-20275827 REVERSE LENGTH=261	rna recognition motif-containing family protein	IPR012677 (G3DSA:3.30.70.GENE3D); PTHR24011:SF218 (PANTHER); PTHR24011 (PANTHER); SSF54928 (SUPERFAMILY)	F:nucleotide binding	-
c20721_g1_i1	22.726	20.438	20.007	21.057	0.816	0.401	0.545	0.587333	0.0278925	AT3G51680.1_Symbols:_NAD(P)-binding_Rossmann-fold_superfamily_protein_	chr3:19173622-19174667 REVERSE LENGTH=303	secoisolariciresinol dehydrogenase-like	no IPS match	-
c14541_g1_i3	12.09	23.644	26.311	20.6817	0.929	0.744	0.989	0.887333	0.0429043	AT3G24100.1_Symbols:_Uncharacterised_protein_family_SERF_	chr3:8703373-8704045 FORWARD LENGTH=69	hypothetical protein CARUB_v10006444mg	TRANSMEMBRANE (PHOBIUS); CYTOPLASMIC_DOMAIN (PHOBIUS); NON_CYTOPLASMIC_DOMAIN (PHOBIUS); TMhelix (TMHMM)	-
c43275_g1_i1	37.545	14.037	10.216	20.5993	4.793	3.662	2.596	3.68367	0.178825	AT5G61130.1_Symbols:_PDCB1_plasmodesmata_callose-binding_protein_1_	chr5:24587438-24589369 REVERSE LENGTH=201		no IPS match	-
c20645_g1_i1	25.238	16.191	20.068	20.499	2.757	1.526	2.197	2.16	0.105371	not available	not available		TMhelix (TMHMM)	-
c28494_g2_i1	26.031	16.474	18.183	20.2293	4.249	3.433	2.741	3.47433	0.171747	AT4G30440.1_Symbols:_GAE1_UDP-D-glucuronate_4-epimerase_1_	chr4:14881976-14883265 REVERSE LENGTH=429	udp-glucuronate 4-epimerase 1-like	IPR016040 (G3DSA:3.40.50.GENE3D); IPR001509 (PFAM); PTHR10366 (PANTHER); PTHR10366:SF319 (PANTHER); NON_CYTOPLASMIC_DOMAIN (PHOBIUS); TRANSMEMBRANE (PHOBIUS); CYTOPLASMIC_DOMAIN (PHOBIUS); SSF51735 (SUPERFAMILY); TMhelix (TMHMM)	F:binding; F:catalytic activity	-
c20693_g1_i1	20.587	18.942	20.717	20.082	3.301	4.091	3.594	3.662	0.182352	AT4G15870.1_Symbols:_ATTS1,_TS1_terpene_synthase_1_	chr4:9008372-9010947 REVERSE LENGTH=598	germacrene c synthase-like	IPR008949 (G3DSA:1.10.600.GENE3D); IPR005630 (PFAM); IPR001906 (G3DSA:1.50.30.GENE3D); IPR001906 (PFAM); PTHR31225 (PANTHER); PTHR31225:SF1 (PANTHER); IPR008949 (SUPERFAMILY); IPR008930 (SUPERFAMILY)	F:catalytic activity; F:binding; P:metabolic process	-
c17115_g1_i1	21.633	18.213	20.088	19.978	4.633	4.348	4.157	4.37933	0.219208	AT3G16240.1_Symbols:_DELTA-TIP,_TIP2;1,_DELTA-TIP1,_AQP1,_ATTIP2;1_delta_tonoplast_integral_protein_	chr3:5505534-5506788 FORWARD LENGTH=250	aquaporin tip2-1-like	IPR000425 (PRINTS); IPR023271 (G3DSA:1.20.1080.GENE3D); IPR000425 (PFAM); IPR000425 (PANTHER); PTHR19139:SF99 (PANTHER); IPR022357 (PROSITE_PATTERNS); NON_CYTOPLASMIC_DOMAIN (PHOBIUS); NON_CYTOPLASMIC_DOMAIN (PHOBIUS); TRANSMEMBRANE (PHOBIUS); TRANSMEMBRANE (PHOBIUS); CYTOPLASMIC_DOMAIN (PHOBIUS); CYTOPLASMIC_DOMAIN (PHOBIUS); TRANSMEMBRANE (PHOBIUS); NON_CYTOPLASMIC_DOMAIN (PHOBIUS); CYTOPLASMIC…	C:membrane; P:transport; F:transporter activity	-
c2819_g1_i1	20.407	20.519	18.912	19.946	2.57	2.804	2.36	2.578	0.129249	AT3G46940.1_Symbols:_DUT1_DUTP-PYROPHOSPHATASE-LIKE_1_	chr3:17288367-17288867 REVERSE LENGTH=166	deoxyuridine 5 -triphosphate nucleotidohydrolase	IPR008181 (TIGRFAM); IPR029054 (G3DSA:2.70.40.GENE3D); IPR008180 (PFAM); PTHR11241 (PANTHER); PTHR11241:SF0 (PANTHER); IPR029054 (SUPERFAMILY)	P:metabolic process; P:cellular process; F:hydrolase activity	EC:3.6.1.23
c28142_g1_i10	14.698	20.772	23.94	19.8033	3.414	0.82	2.905	2.37967	0.120165	AT5G28530.1_Symbols:_FRS10_FAR1-related_sequence_10_	chr5:10525078-10527300 REVERSE LENGTH=685		no IPS match	-
c28142_g1_i12	18.051	21.126	20.22	19.799	1.932	0.868	2.051	1.617	0.0816708	not available	not available		CYTOPLASMIC_DOMAIN (PHOBIUS); NON_CYTOPLASMIC_DOMAIN (PHOBIUS); TRANSMEMBRANE (PHOBIUS); TMhelix (TMHMM)	-
c24152_g1_i1	19.229	19.973	20.169	19.7903	2.879	2.489	2.923	2.76367	0.139647	AT2G47180.1_Symbols:_AtGolS1,_GolS1_galactinol_synthase_1_	chr2:19369049-19370372 REVERSE LENGTH=344	galactinol synthase	IPR029044 (G3DSA:3.90.550.GENE3D); IPR002495 (PFAM); IPR002495 (PANTHER); IPR030515 (PTHR11183:PANTHER); IPR029044 (SUPERFAMILY)	P:metabolic process; F:transferase activity	EC:2.4.1.123
c16782_g1_i1	18.34	20.297	20.646	19.761	2.167	2.47	2.151	2.26267	0.114502	AT3G54770.1_Symbols:_RNA-binding_(RRM/RBD/RNP_motifs)_family_protein_	chr3:20273863-20275827 REVERSE LENGTH=261	rna-binding protein 38	IPR012677 (G3DSA:3.30.70.GENE3D); PTHR24011 (PANTHER); PTHR24011:SF218 (PANTHER); SSF54928 (SUPERFAMILY)	F:nucleotide binding	-
c63021_g1_i1	34.877	11.134	13.206	19.739	4.643	2.708	4.266	3.87233	0.196177	AT2G25312.1_Symbols:_ECA1_gametogenesis_related_family_protein_	chr2:10780074-10780409 REVERSE LENGTH=111		no IPS match	-
c26561_g1_i1	18.496	19.68	20.483	19.553	125.238	142.001	127.327	131.522	6.72644	AT4G01900.1_Symbols:_PII,_GLB1_GLNB1_homolog_	chr4:821736-823294 FORWARD LENGTH=196	nitrogen regulatory protein p-ii homolog	IPR002187 (PRINTS); IPR002187 (SMART); IPR002187 (PFAM); IPR015867 (G3DSA:3.30.70.GENE3D); PTHR30115:SF11 (PANTHER); PTHR30115 (PANTHER); IPR017918 (PROSITE_PATTERNS); IPR002187 (PROSITE_PROFILES); IPR011322 (SUPERFAMILY)	P:biological_process; F:molecular_function	-
c76742_g1_i1	19.83	21.369	17.402	19.5337	1.548	0.477	0.572	0.865667	0.0443166	AT1G02145.3_Symbols:_ALG12,_EBS4_homolog_of_asparagine-linked_glycosylation_12_	chr1:404627-408485 FORWARD LENGTH=497		no IPS match	-
c41828_g1_i1	29.276	14.785	14.443	19.5013	1.004	0.343	0.309	0.552	0.0283058	not available	not available		no IPS match	-
c22896_g1_i1	23.664	17.263	16.926	19.2843	3.461	3.786	2.532	3.25967	0.169032	AT3G53010.1_Symbols:_Domain_of_unknown_function_(DUF303)_	chr3:19656603-19657928 REVERSE LENGTH=297	probable carbohydrate esterase at4g34215	IPR005181 (PFAM); PTHR31988:SF1 (PANTHER); PTHR31988 (PANTHER); SIGNAL_PEPTIDE_C_REGION (PHOBIUS); SIGNAL_PEPTIDE_H_REGION (PHOBIUS); SIGNAL_PEPTIDE (PHOBIUS); SIGNAL_PEPTIDE_N_REGION (PHOBIUS); NON_CYTOPLASMIC_DOMAIN (PHOBIUS); SignalP-noTM (SIGNALP_EUK); IPR013830 (SUPERFAMILY)	-
c27749_g1_i1	20.443	18.547	18.74	19.2433	1.641	2.174	1.643	1.81933	0.0945436	AT5G43080.1_Symbols:_CYCA3;1_Cyclin_A3;1_	chr5:17293227-17294789 FORWARD LENGTH=355	cyclin-a3-1	IPR013763 (SMART); PIRSF001771 (PIRSF); IPR013763 (G3DSA:1.10.472.GENE3D); IPR013763 (G3DSA:1.10.472.GENE3D); IPR004367 (PFAM); IPR006671 (PFAM); IPR029507 (PTHR10177:PANTHER); PTHR10177 (PANTHER); NON_CYTOPLASMIC_DOMAIN (PHOBIUS); CYTOPLASMIC_DOMAIN (PHOBIUS); TRANSMEMBRANE (PHOBIUS); IPR013763 (SUPERFAMILY); IPR013763 (SUPERFAMILY)	C:nucleus	-
c31072_g2_i3	11.525	23.037	23.159	19.2403	4.024	3.185	5.237	4.14867	0.215623	AT2G06510.1_Symbols:_ATRPA1A,_RPA1A,_RPA70A,_ATRPA70A_replication_protein_A_1A_	chr2:2585215-2587601 FORWARD LENGTH=640	replication protein a 70 kda dna-binding subunit b-like isoform x1	IPR012340 (G3DSA:2.40.50.GENE3D)	-
c23592_g1_i1	17.378	19.599	20.514	19.1637	3.104	2.87	2.469	2.81433	0.146858	AT5G14180.1_Symbols:_MPL1_Myzus_persicae-induced_lipase_1_	chr5:4571442-4574413 REVERSE LENGTH=418	triacylglycerol lipase 2-like	IPR029058 (G3DSA:3.40.50.GENE3D); IPR006693 (PFAM); IPR000073 (PFAM); PTHR11005:SF19 (PANTHER); PTHR11005 (PANTHER); TRANSMEMBRANE (PHOBIUS); NON_CYTOPLASMIC_DOMAIN (PHOBIUS); TRANSMEMBRANE (PHOBIUS); CYTOPLASMIC_DOMAIN (PHOBIUS); NON_CYTOPLASMIC_DOMAIN (PHOBIUS); IPR029058 (SUPERFAMILY)	P:metabolic process	-
c21469_g1_i1	23.123	16.403	17.787	19.1043	87.309	88.313	75.872	83.8313	4.38808	AT5G15530.1_Symbols:_BCCP2,_CAC1-B_biotin_carboxyl_carrier_protein_2_	chr5:5038955-5040437 FORWARD LENGTH=255	biotin carboxyl carrier protein of acetyl- carboxylase chloroplastic-like	IPR001249 (PRINTS); G3DSA:2.40.50.100 (GENE3D); IPR000089 (PFAM); IPR001249 (TIGRFAM); PTHR23151 (PANTHER); IPR001882 (PROSITE_PATTERNS); IPR000089 (PROSITE_PROFILES); SignalP-TM (SIGNALP_GRAM_POSITIVE); IPR011053 (SUPERFAMILY)	P:metabolic process; P:cellular process; C:cytoplasm; F:catalytic activity	EC:6.4.1.2
c5896_g1_i1	20.07	18.213	18.223	18.8353	3.977	3.319	3.086	3.46067	0.183733	AT1G23310.1_Symbols:_GGT1,_AOAT1,_GGAT1_glutamate:glyoxylate_aminotransferase_	chr1:8268720-8271329 REVERSE LENGTH=481	glutamate--glyoxylate aminotransferase 2-like	no IPS match	-
c25392_g1_i2	25.647	14.906	15.912	18.8217	3.189	3.013	2.287	2.82967	0.150341	AT3G10040.1_Symbols:_sequence-specific_DNA_binding_transcription_factors_	chr3:3096580-3097875 REVERSE LENGTH=431	stress response protein nst1	TRANSMEMBRANE (PHOBIUS); CYTOPLASMIC_DOMAIN (PHOBIUS); NON_CYTOPLASMIC_DOMAIN (PHOBIUS)	-
c28992_g1_i1	20.275	17.981	18.193	18.8163	4.239	4.387	3.295	3.97367	0.211182	AT5G13200.1_Symbols:_GRAM_domain_family_protein_	chr5:4207081-4208079 FORWARD LENGTH=272	gem-like protein 5	IPR004182 (SMART); IPR004182 (PFAM); PTHR31969:SF0 (PANTHER); PTHR31969 (PANTHER)	-
c18872_g1_i2	17.042	19.963	19.115	18.7067	0.694	1.163	0.717	0.858	0.045866	AT1G03070.1_Symbols:_Bax_inhibitor-1_family_protein_	chr1:730148-731379 FORWARD LENGTH=247	bi1-like protein	PTHR23291:SF31 (PANTHER); IPR006214 (PANTHER); CYTOPLASMIC_DOMAIN (PHOBIUS); TRANSMEMBRANE (PHOBIUS); TRANSMEMBRANE (PHOBIUS); NON_CYTOPLASMIC_DOMAIN (PHOBIUS); CYTOPLASMIC_DOMAIN (PHOBIUS); TMhelix (TMHMM); TMhelix (TMHMM)	-
c20279_g1_i1	19.325	18.294	18.446	18.6883	98.846	114.26	104.363	105.823	5.66252	AT3G15690.2_Symbols:_Single_hybrid_motif_superfamily_protein_	chr3:5317108-5319435 FORWARD LENGTH=263	biotin carboxyl carrier protein of acetyl- carboxylase chloroplastic-like	G3DSA:2.40.50.100 (GENE3D); IPR000089 (PFAM); PTHR18866 (PANTHER); PTHR18866:SF61 (PANTHER); SIGNAL_PEPTIDE_C_REGION (PHOBIUS); SIGNAL_PEPTIDE_N_REGION (PHOBIUS); SIGNAL_PEPTIDE_H_REGION (PHOBIUS); NON_CYTOPLASMIC_DOMAIN (PHOBIUS); SIGNAL_PEPTIDE (PHOBIUS); CYTOPLASMIC_DOMAIN (PHOBIUS); TRANSMEMBRANE (PHOBIUS); IPR000089 (PROSITE_PROFILES); IPR011053 (SUPERFAMILY)	-
c25392_g1_i1	24.589	14.917	16.399	18.635	3.067	3.023	2.723	2.93767	0.157642	AT3G10040.1_Symbols:_sequence-specific_DNA_binding_transcription_factors_	chr3:3096580-3097875 REVERSE LENGTH=431	stress response protein nst1	SIGNAL_PEPTIDE_C_REGION (PHOBIUS); SIGNAL_PEPTIDE_H_REGION (PHOBIUS); SIGNAL_PEPTIDE_N_REGION (PHOBIUS); SIGNAL_PEPTIDE (PHOBIUS); NON_CYTOPLASMIC_DOMAIN (PHOBIUS); SignalP-TM (SIGNALP_GRAM_POSITIVE)	-
c18470_g1_i1	14.878	21.733	18.933	18.5147	1.426	1.602	1.697	1.575	0.0850677	AT3G20300.1_Symbols:_Protein_of_unknown_function_(DUF3537)_	chr3:7079832-7081809 REVERSE LENGTH=452	PREDICTED: uncharacterized protein LOC102597876	no IPS match	-
c24915_g1_i3	18.904	15.544	20.899	18.449	1.773	1.983	0.817	1.52433	0.0826242	AT3G63070.1_Symbols:_Tudor/PWWP/MBT_domain-containing_protein_	chr3:23302667-23309575 FORWARD LENGTH=1347		no IPS match	-
c27614_g1_i1	22.546	15.989	16.5	18.345	4.052	4.129	3.122	3.76767	0.205378	AT1G03230.1_Symbols:_Eukaryotic_aspartyl_protease_family_protein_	chr1:790110-791414 FORWARD LENGTH=434	basic 7s globulin-like	IPR021109 (G3DSA:2.40.70.GENE3D); PF14543 (PFAM); PF14541 (PFAM); IPR021109 (G3DSA:2.40.70.GENE3D); IPR001461 (PANTHER); PTHR13683:SF100 (PANTHER); SIGNAL_PEPTIDE (PHOBIUS); SIGNAL_PEPTIDE_C_REGION (PHOBIUS); SIGNAL_PEPTIDE_H_REGION (PHOBIUS); NON_CYTOPLASMIC_DOMAIN (PHOBIUS); SIGNAL_PEPTIDE_N_REGION (PHOBIUS); SignalP-noTM (SIGNALP_EUK); IPR021109 (SUPERFAMILY)	F:hydrolase activity; P:protein metabolic process	EC:3.4.23
c18946_g1_i1	21.2	17.05	16.49	18.2467	0.76	0.706	0.608	0.691333	0.0378882	not available	not available		no IPS match	-
c6236_g1_i1	22.858	15.099	16.257	18.0713	3.442	3.147	1.861	2.81667	0.155864	AT2G17760.1_Symbols:_Eukaryotic_aspartyl_protease_family_protein_	chr2:7713488-7716269 FORWARD LENGTH=513		no IPS match	-
c6186_g1_i1	14.794	16.656	22.713	18.0543	3.686	4.205	5.156	4.349	0.240884	AT2G25620.1_Symbols:_AtDBP1,_DBP1_DNA-binding_protein_phosphatase_1_	chr2:10903154-10904978 REVERSE LENGTH=392	probable protein phosphatase 2c 27	IPR001932 (G3DSA:3.60.40.GENE3D); IPR001932 (PFAM); PTHR13832:SF252 (PANTHER); IPR015655 (PANTHER); IPR001932 (SUPERFAMILY)	F:catalytic activity	-
c11332_g1_i1	19.626	17.415	16.936	17.9923	130.941	119.677	120.91	123.843	6.88308	AT1G79750.1_Symbols:_ATNADP-ME4,_NADP-ME4_NADP-malic_enzyme_4_	chr1:30007655-30011179 REVERSE LENGTH=646	nadp-dependent malic chloroplastic-like	no IPS match	-
c31072_g2_i1	11.658	20.459	21.598	17.905	3.733	2.699	5.228	3.88667	0.217072	AT2G06510.1_Symbols:_ATRPA1A,_RPA1A,_RPA70A,_ATRPA70A_replication_protein_A_1A_	chr2:2585215-2587601 FORWARD LENGTH=640	replication protein a 70 kda dna-binding subunit b-like isoform x1	no IPS match	-
c1612_g1_i1	25.406	13.926	14.189	17.8403	0	0	0.254	0.0846667	0.0047458	AT3G04330.1_Symbols:_Kunitz_family_trypsin_and_protease_inhibitor_protein_	chr3:1145757-1146365 FORWARD LENGTH=202	kunitz-type inhibitor partial	G3DSA:2.80.10.50 (GENE3D); IPR011065 (SUPERFAMILY)	-
c29176_g1_i1	18.616	17.182	17.26	17.686	3.086	3.452	2.914	3.15067	0.178145	AT4G02320.1_Symbols:_Plant_invertase/pectin_methylesterase_inhibitor_superfamily_	chr4:1022725-1026118 REVERSE LENGTH=518	pectinesterase-like	IPR006501 (G3DSA:1.20.140.GENE3D); IPR000070 (PFAM); IPR012334 (G3DSA:2.160.20.GENE3D); PTHR31707:SF1 (PANTHER); PTHR31707 (PANTHER); IPR018040 (PROSITE_PATTERNS); IPR011050 (SUPERFAMILY)	F:molecular_function; F:hydrolase activity; C:cell wall; P:cellular component organization; P:cellular process	EC:3.1.1.11
c21420_g1_i1	12.847	19.184	20.95	17.6603	1.688	0.544	1.561	1.26433	0.0715917	AT3G04110.1_Symbols:_GLR1,_ATGLR1.1,_GLR1.1_glutamate_receptor_1.1_	chr3:1077361-1080236 FORWARD LENGTH=808		no IPS match	-
c22775_g1_i1	18.76	16.707	17.281	17.5827	4.202	4.139	3.041	3.794	0.215781	AT5G44635.1_Symbols:_MCM6_minichromosome_maintenance_(MCM2/3/5)_family_protein_	chr5:18006431-18010542 REVERSE LENGTH=831	dna replication licensing factor mcm6	Coil (COILS); IPR001208 (PRINTS); IPR001208 (SMART); IPR001208 (PFAM); IPR027417 (G3DSA:3.40.50.GENE3D); IPR008049 (PTHR11630:PANTHER); PTHR11630 (PANTHER); IPR001208 (PROSITE_PROFILES); IPR027417 (SUPERFAMILY)	F:DNA binding; F:nucleotide binding; C:nucleus; C:cellular_component; P:DNA metabolic process; F:hydrolase activity	-
c17584_g1_i1	12.018	19.852	20.727	17.5323	1.529	1.383	2.886	1.93267	0.110234	not available	not available		no IPS match	-
c23415_g1_i1	19.698	15.392	17.22	17.4367	65.362	74.171	77.406	72.313	4.14718	AT3G10985.1_Symbols:_SAG20,_WI12,_ATWI-12_senescence_associated_gene_20_	chr3:3442776-3443108 FORWARD LENGTH=110	wound-induced protein 1- partial	G3DSA:3.10.450.50 (GENE3D); IPR009798 (PFAM); SSF54427 (SUPERFAMILY)	-
c25483_g1_i1	18.364	17.071	16.551	17.3287	101.162	90.573	105.661	99.132	5.72069	AT2G30970.1_Symbols:_ASP1_aspartate_aminotransferase_1_	chr2:13179012-13181686 FORWARD LENGTH=430	aspartate mitochondrial	IPR000796 (PRINTS); IPR004839 (PFAM); IPR015421 (G3DSA:3.40.640.GENE3D); IPR000796 (PANTHER); IPR004838 (PROSITE_PATTERNS); IPR015424 (SUPERFAMILY)	F:transferase activity; P:metabolic process; P:cellular process; F:binding	-
c18855_g1_i1	14.001	22.127	15.771	17.2997	0.91	0.944	1.398	1.084	0.0626602	AT2G32850.2_Symbols:_Protein_kinase_superfamily_protein_	chr2:13935448-13937977 REVERSE LENGTH=670		no IPS match	-
c20800_g1_i1	17.871	16.858	16.45	17.0597	82.958	96.152	95.831	91.647	5.37214	AT1G08820.1_Symbols:_VAP27-2_vamp/synaptobrevin-associated_protein_27-2_	chr1:2821810-2824412 REVERSE LENGTH=386	vesicle-associated protein 2-2-like	no IPS match	-
c22470_g1_i2	16.921	17.688	16.5	17.0363	2.467	1.983	1.597	2.01567	0.118316	AT1G21400.1_Symbols:_Thiamin_diphosphate-binding_fold_(THDP-binding)_superfamily_protein_	chr1:7493492-7496240 FORWARD LENGTH=472	2-oxoisovalerate dehydrogenase subunit alpha mitochondrial-like	IPR001017 (PFAM); IPR029061 (G3DSA:3.40.50.GENE3D); PTHR11516 (PANTHER); PTHR11516:SF1 (PANTHER); IPR029061 (SUPERFAMILY)	F:catalytic activity; P:metabolic process	-
c11008_g1_i1	19.193	15.19	15.943	16.7753	1.491	1.211	1.38	1.36067	0.0811112	AT3G05630.1_Symbols:_PLDP2,_PDLZ2,_PLDZETA2_phospholipase_D_P2_	chr3:1635321-1640105 FORWARD LENGTH=1046		no IPS match	-
c16562_g1_i1	21.164	12.55	16.348	16.6873	1.304	2.708	1.071	1.69433	0.101534	AT5G43990.2_Symbols:_SUVR2,_SDG18_SET-domain_containing_protein_lysine_methyltransferase_family_protein_	chr5:17698454-17701733 FORWARD LENGTH=740	---NA---	no IPS match	-
c13828_g1_i1	24.253	11.964	13.784	16.667	2.382	3.023	1.706	2.37033	0.142217	not available	not available		SIGNAL_PEPTIDE_C_REGION (PHOBIUS); SIGNAL_PEPTIDE_H_REGION (PHOBIUS); NON_CYTOPLASMIC_DOMAIN (PHOBIUS); SIGNAL_PEPTIDE_N_REGION (PHOBIUS); SIGNAL_PEPTIDE (PHOBIUS); TMhelix (TMHMM)	-
c1177_g1_i1	25.707	12.661	11.301	16.5563	130.734	82.42	85.511	99.555	6.01311	AT1G01090.1_Symbols:_PDH-E1_ALPHA_pyruvate_dehydrogenase_E1_alpha_	chr1:47705-49166 REVERSE LENGTH=428	pyruvate dehydrogenase e1 component subunit alpha- chloroplastic-like	IPR029061 (G3DSA:3.40.50.GENE3D); PTHR11516:SF30 (PANTHER); PTHR11516 (PANTHER); IPR029061 (SUPERFAMILY); TMhelix (TMHMM)	-
c18587_g1_i1	17.522	15.341	16.602	16.4883	2.589	2.174	1.189	1.984	0.120328	not available	not available		no IPS match	-
c29619_g1_i1	11.285	20.105	18.01	16.4667	1.941	1.869	3.313	2.37433	0.14419	AT3G04500.1_Symbols:_RNA-binding_(RRM/RBD/RNP_motifs)_family_protein_	chr3:1212065-1213795 REVERSE LENGTH=245	hypothetical protein L484_024511	TRANSMEMBRANE (PHOBIUS); NON_CYTOPLASMIC_DOMAIN (PHOBIUS); CYTOPLASMIC_DOMAIN (PHOBIUS); TMhelix (TMHMM)	-
c20651_g1_i1	14.686	17.688	16.946	16.44	0.225	0.324	0.517	0.355333	0.0216139	AT1G56300.1_Symbols:_Chaperone_DnaJ-domain_superfamily_protein_	chr1:21079022-21080168 REVERSE LENGTH=156	dnaj homolog subfamily b member 6-like	Coil (COILS); IPR001623 (PRINTS); IPR001623 (SMART); IPR001623 (G3DSA:1.10.287.GENE3D); IPR001623 (PFAM); PTHR24076 (PANTHER); PTHR24076:SF83 (PANTHER); IPR018253 (PROSITE_PATTERNS); IPR001623 (PROSITE_PROFILES); IPR001623 (SUPERFAMILY)	-
c30467_g1_i2	17.174	15.918	16.125	16.4057	2.87	4.568	4.057	3.83167	0.233558	AT3G48610.1_Symbols:_NPC6_non-specific_phospholipase_C6_	chr3:18011653-18013959 REVERSE LENGTH=520	non-specific phospholipase c6	TRANSMEMBRANE (PHOBIUS); TRANSMEMBRANE (PHOBIUS); NON_CYTOPLASMIC_DOMAIN (PHOBIUS); NON_CYTOPLASMIC_DOMAIN (PHOBIUS); CYTOPLASMIC_DOMAIN (PHOBIUS); TMhelix (TMHMM); TMhelix (TMHMM)	-
c21231_g1_i1	17.114	14.583	17.037	16.2447	3.001	3.814	1.888	2.901	0.178582	AT5G46280.1_Symbols:_MCM3_Minichromosome_maintenance_(MCM2/3/5)_family_protein_	chr5:18769902-18773606 REVERSE LENGTH=776	dna replication licensing factor mcm3 homolog 2 isoform x2	IPR001208 (PRINTS); IPR008046 (PRINTS); IPR001208 (SMART); G3DSA:3.30.1640.10 (GENE3D); IPR027417 (G3DSA:3.40.50.GENE3D); IPR027925 (PFAM); IPR001208 (PFAM); IPR012340 (G3DSA:2.40.50.GENE3D); PTHR11630 (PANTHER); PTHR11630:SF46 (PANTHER); IPR018525 (PROSITE_PATTERNS); IPR001208 (PROSITE_PROFILES); IPR012340 (SUPERFAMILY); IPR027417 (SUPERFAMILY)	F:nucleotide binding; F:DNA binding; P:DNA metabolic process; C:nucleus; F:hydrolase activity; C:cellular_component	-
c27806_g1_i1	17.643	14.229	16.764	16.212	2.739	3.233	2.669	2.88033	0.177667	AT1G79720.1_Symbols:_Eukaryotic_aspartyl_protease_family_protein_	chr1:29997259-29998951 REVERSE LENGTH=484	protein aspartic protease in guard cell 2-like	IPR021109 (G3DSA:2.40.70.GENE3D); IPR021109 (G3DSA:2.40.70.GENE3D); PF14543 (PFAM); PF14541 (PFAM); IPR001461 (PANTHER); PTHR13683:SF263 (PANTHER); IPR001969 (PROSITE_PATTERNS); SIGNAL_PEPTIDE_H_REGION (PHOBIUS); SIGNAL_PEPTIDE_C_REGION (PHOBIUS); NON_CYTOPLASMIC_DOMAIN (PHOBIUS); SIGNAL_PEPTIDE_N_REGION (PHOBIUS); SIGNAL_PEPTIDE (PHOBIUS); SignalP-noTM (SIGNALP_EUK); IPR021109 (SUPERFAMILY)	P:protein metabolic process; F:hydrolase activity	EC:3.4.23
c25165_g1_i1	17.679	14.785	16.135	16.1997	2.626	3.252	3.24	3.03933	0.187617	AT5G64570.1_Symbols:_XYL4,_ATBXL4_beta-D-xylosidase_4_	chr5:25810227-25813309 REVERSE LENGTH=784	beta-xylosidase alpha-l-arabinofuranosidase 2-like	NON_CYTOPLASMIC_DOMAIN (PHOBIUS); TRANSMEMBRANE (PHOBIUS); CYTOPLASMIC_DOMAIN (PHOBIUS); TMhelix (TMHMM)	-
c20387_g1_i1	18.027	15.341	14.808	16.0587	3.405	3.118	2.941	3.15467	0.196446	AT1G44414.1_Symbols:_unknown_protein;_Has_29_Blast_hits_to_29_proteins_in_12_species:_Archae_-_0;_Bacteria_-_4;_Metazoa_-_0;_Fungi_-_0;_Plants_-_25;_Viruses_-_0;_Other_Eukaryotes_-_0_(source:_NCB	chr1:16847781-16848086 FORWARD LENGTH=101	PREDICTED: uncharacterized protein LOC102592423	no IPS match	-
c22339_g1_i1	18.304	14.168	15.426	15.966	76.036	80.846	70.099	75.6603	4.73884	AT5G62740.1_Symbols:_HIR1,_ATHIR1_SPFH/Band_7/PHB_domain-containing_membrane-associated_protein_family_	chr5:25201320-25202535 FORWARD LENGTH=286	hypersensitive-induced response protein 1	Coil (COILS); Coil (COILS); IPR001107 (SMART); IPR001107 (PFAM); IPR028512 (PTHR10264:PANTHER); IPR001972 (PANTHER); SSF117892 (SUPERFAMILY)	C:membrane	-
c30467_g1_i1	16.657	16.09	15.122	15.9563	3.423	4.348	3.685	3.81867	0.23932	AT3G48610.1_Symbols:_NPC6_non-specific_phospholipase_C6_	chr3:18011653-18013959 REVERSE LENGTH=520	non-specific phospholipase c6	TRANSMEMBRANE (PHOBIUS); TRANSMEMBRANE (PHOBIUS); CYTOPLASMIC_DOMAIN (PHOBIUS); NON_CYTOPLASMIC_DOMAIN (PHOBIUS); NON_CYTOPLASMIC_DOMAIN (PHOBIUS); TMhelix (TMHMM); TMhelix (TMHMM)	-
c91103_g1_i1	16.561	14.017	17.149	15.909	3.001	3.891	2.215	3.03567	0.190814	AT3G06035.1_Symbols:_Glycoprotein_membrane_precursor_GPI-anchored_	chr3:1823172-1824110 REVERSE LENGTH=200		no IPS match	-
c30751_g1_i1	18.015	14.846	14.676	15.8457	3.639	2.985	3.649	3.42433	0.216105	AT2G21790.1_Symbols:_R1,_RNR1,_CLS8,_ATRNR1_ribonucleotide_reductase_1_	chr2:9293529-9297580 FORWARD LENGTH=816	ribonucleoside-diphosphate reductase large subunit-like	no IPS match	-
c27412_g1_i1	16.633	14.441	16.095	15.723	70.971	67.057	67.839	68.6223	4.36446	AT1G77590.1_Symbols:_LACS9_long_chain_acyl-CoA_synthetase_9_	chr1:29148501-29151776 REVERSE LENGTH=691	long chain acyl- synthetase chloroplastic	G3DSA:2.30.38.10 (GENE3D); G3DSA:3.40.50.980 (GENE3D); G3DSA:3.40.50.980 (GENE3D); IPR000873 (PFAM); PTHR24096 (PANTHER); PTHR24096:SF147 (PANTHER); IPR020845 (PROSITE_PATTERNS); SSF56801 (SUPERFAMILY)	F:catalytic activity; P:metabolic process	-
c26467_g1_i3	12.463	17.162	17.331	15.652	0.45	0.668	0.772	0.63	0.0402504	AT1G53540.1_Symbols:_HSP20-like_chaperones_superfamily_protein_	chr1:19980510-19980983 FORWARD LENGTH=157	kda class i heat shock	IPR002068 (PFAM); IPR008978 (G3DSA:2.60.40.GENE3D); PTHR11527 (PANTHER); IPR002068 (PROSITE_PROFILES); IPR008978 (SUPERFAMILY)	-
c21201_g1_i1	14.987	15.109	16.764	15.62	1.201	2.289	2.251	1.91367	0.122514	AT2G27510.1_Symbols:_ATFD3,_FD3_ferredoxin_3_	chr2:11758281-11758748 REVERSE LENGTH=155	root r-b2-like	IPR012675 (G3DSA:3.10.20.GENE3D); IPR010241 (TIGRFAM); IPR001041 (PFAM); PTHR19370:SF67 (PANTHER); PTHR19370 (PANTHER); IPR001041 (PROSITE_PROFILES); SignalP-TM (SIGNALP_GRAM_POSITIVE); IPR001041 (SUPERFAMILY)	F:molecular_function; F:binding; P:generation of precursor metabolites and energy	-
c3174_g1_i1	9.915	17.657	19.186	15.586	2.157	1.44	2.841	2.146	0.137688	AT1G21928.1_Symbols:_Plant_thionin_family_protein_	chr1:7712211-7712513 REVERSE LENGTH=100		no IPS match	-
c50133_g1_i1	16.621	14.108	15.031	15.2533	60.354	72.788	64.726	65.956	4.32404	AT4G22540.1_Symbols:_ORP2A_OSBP(oxysterol_binding_protein)-related_protein_2A_	chr4:11860969-11866108 REVERSE LENGTH=721		no IPS match
c6124_g1_i1	20.214	10.042	15.274	15.1767	73.963	70.156	71.097	71.7387	4.72691	AT5G40210.1_Symbols:_nodulin_MtN21_/EamA-like_transporter_family_protein_	chr5:16073725-16076088 REVERSE LENGTH=339		no IPS match	-
c16333_g1_i1	14.53	15.341	15.507	15.126	0.15	0	0.309	0.153	0.010115	AT5G43860.1_Symbols:_ATCLH2,_CLH2_chlorophyllase_2_	chr5:17630492-17632184 FORWARD LENGTH=318	chlorophyllase- chloroplastic-like	IPR017395 (PFAM); IPR029058 (G3DSA:3.40.50.GENE3D); IPR029058 (SUPERFAMILY)	P:metabolic process; P:cellular process; F:hydrolase activity	EC:3.1.1.14
c26526_g2_i1	10.936	17.961	15.943	14.9467	3.02	1.697	2.659	2.45867	0.164496	AT1G11170.1_Symbols:_Protein_of_unknown_function_(DUF707)_	chr1:3741724-3744459 FORWARD LENGTH=438	PREDICTED: uncharacterized protein LOC102578269 isoform X1	IPR007877 (PFAM); PTHR31210:SF3 (PANTHER); PTHR31210 (PANTHER)	-
c31072_g2_i4	10.131	16.889	17.504	14.8413	4.099	2.575	4.103	3.59233	0.242049	AT5G08020.1_Symbols:_ATRPA70B,_RPA70B_RPA70-kDa_subunit_B_	chr5:2572107-2574879 FORWARD LENGTH=604	replication protein a 70 kda dna-binding subunit b-like isoform x1	no IPS match	-
c49885_g1_i1	11.273	16.696	16.46	14.8097	3.086	2.203	2.433	2.574	0.173805	AT3G06000.1_Symbols:_RNI-like_superfamily_protein_	chr3:1801446-1802081 FORWARD LENGTH=211		TRANSMEMBRANE (PHOBIUS); NON_CYTOPLASMIC_DOMAIN (PHOBIUS); CYTOPLASMIC_DOMAIN (PHOBIUS); TMhelix (TMHMM)
c27636_g1_i1	14.518	15.726	14.118	14.7873	1.36	0.982	1.498	1.28	0.0865606	not available	not available		no IPS match	-
c17352_g1_i2	20.383	10.71	13.095	14.7293	1.294	2.146	0.953	1.46433	0.0994161	AT3G49800.1_Symbols:_BSD_domain-containing_protein_	chr3:18471957-18473676 REVERSE LENGTH=428		no IPS match	-
c42396_g1_i1	17.883	12.49	13.774	14.7157	188.734	178.39	168.78	178.635	12.1391	AT3G02630.1_Symbols:_Plant_stearoyl-acyl-carrier-protein_desaturase_family_protein_	chr3:562164-564524 FORWARD LENGTH=396	acyl-	IPR012348 (G3DSA:1.10.620.GENE3D); IPR005067 (PIRSF); IPR005067 (PFAM); PTHR31155 (PANTHER); PTHR31155:SF2 (PANTHER); IPR005803 (PROSITE_PATTERNS); IPR009078 (SUPERFAMILY)	P:metabolic process; F:catalytic activity; P:cellular process	EC:1.14.19.2
c22148_g1_i1	10.372	16.332	17.23	14.6447	3.208	2.537	4.901	3.54867	0.242318	AT2G47000.1_Symbols:_MDR4,_PGP4,_ABCB4,_ATPGP4_ATP_binding_cassette_subfamily_B4_	chr2:19310008-19314750 REVERSE LENGTH=1286	abc transporter b family member 21-like isoform x2	no IPS match	-
c51878_g1_i1	8.905	15.887	19.075	14.6223	0.657	1.764	0.408	0.943	0.0644904	not available	not available		CYTOPLASMIC_DOMAIN (PHOBIUS); TRANSMEMBRANE (PHOBIUS); NON_CYTOPLASMIC_DOMAIN (PHOBIUS); SignalP-noTM (SIGNALP_EUK)
c14038_g1_i1	15.359	13.208	15.223	14.5967	1.172	3.185	1.888	2.08167	0.142612	AT5G57785.1_Symbols:_unknown_protein;_Has_30201_Blast_hits_to_17322_proteins_in_780_species:_Archae_-_12;_Bacteria_-_1396;_Metazoa_-_17338;_Fungi_-_3422;_Plants_-_5037;_Viruses_-_0;_Other_Eukaryo	chr5:23409105-23409326 REVERSE LENGTH=73		no IPS match	-
c1151_g1_i1	16.946	11.893	14.798	14.5457	60.56	68.163	72.114	66.9457	4.60245	AT3G05220.1_Symbols:_Heavy_metal_transport/detoxification_superfamily_protein_	chr3:1488808-1491171 FORWARD LENGTH=577	heavy-metal-associated domain-containing protein	no IPS match	-
c29833_g1_i1	15.551	13.835	14.179	14.5217	0.591	0.515	0.844	0.65	0.0447607	AT1G04920.1_Symbols:_ATSPS3F,_SPS3F_sucrose_phosphate_synthase_3F_	chr1:1391674-1395756 REVERSE LENGTH=1062	probable sucrose-phosphate synthase 3	no IPS match	-
c17245_g1_i1	14.554	14.745	14.189	14.496	120.633	138.739	123.814	127.729	8.8113	AT5G48810.1_Symbols:_ATB5-B,_B5_#3,_ATCB5-D,_CB5-D_cytochrome_B5_isoform_D_	chr5:19789249-19790180 REVERSE LENGTH=140	cytochrome b5	no IPS match	-
c19386_g1_i1	15.587	12.307	15.568	14.4873	2.129	3.977	3.821	3.309	0.228406	AT5G50335.1_Symbols:_unknown_protein;_Has_30201_Blast_hits_to_17322_proteins_in_780_species:_Archae_-_12;_Bacteria_-_1396;_Metazoa_-_17338;_Fungi_-_3422;_Plants_-_5037;_Viruses_-_0;_Other_Eukaryo	chr5:20489391-20489615 REVERSE LENGTH=74	PREDICTED: uncharacterized protein LOC102593032	no IPS match	-
c27847_g1_i1	13.388	14.492	15.527	14.469	68.955	59.142	67.058	65.0517	4.49593	AT1G49720.2_Symbols:_ABF1_abscisic_acid_responsive_element-binding_factor_1_	chr1:18400826-18402362 FORWARD LENGTH=403	abscisic acid-insensitive 5-like protein 7	no IPS match	-
c34510_g1_i1	15.672	14.138	13.581	14.4637	3.714	2.718	1.207	2.54633	0.17605	AT5G59970.1_Symbols:_Histone_superfamily_protein_	chr5:24146352-24146663 REVERSE LENGTH=103		TRANSMEMBRANE (PHOBIUS); CYTOPLASMIC_DOMAIN (PHOBIUS); NON_CYTOPLASMIC_DOMAIN (PHOBIUS); TMhelix (TMHMM)	-
c85605_g1_i1	16.729	13.46	13.135	14.4413	0	0.153	0.281	0.144667	0.0100175	AT3G12280.1_Symbols:_RBR1,_RBR,_RB,_ATRBR1,_RB1_retinoblastoma-related_1_	chr3:3913671-3918433 REVERSE LENGTH=1013	kunitz-type inhibitor partial	CYTOPLASMIC_DOMAIN (PHOBIUS); NON_CYTOPLASMIC_DOMAIN (PHOBIUS); TRANSMEMBRANE (PHOBIUS); TMhelix (TMHMM)	F:peptidase inhibitor activity; P:negative regulation of endopeptidase activity; C:vacuole; F:cysteine-type endopeptidase inhibitor activity; F:endopeptidase inhibitor activity; P:negative regulation of peptidase activity
c87148_g1_i1	10.36	13.197	19.247	14.268	94.119	78.92	134.607	102.549	7.18732	AT1G09980.1_Symbols:_Putative_serine_esterase_family_protein_	chr1:3256541-3260866 REVERSE LENGTH=802	uncharacterized protein LOC102577703	Coil (COILS)	-
c15811_g1_i1	12.295	16.11	14.2	14.2017	0.469	0.362	0.436	0.422333	0.0297383	AT4G05100.1_Symbols:_AtMYB74,_MYB74_myb_domain_protein_74_	chr4:2618557-2619790 FORWARD LENGTH=324		no IPS match	-
c24730_g1_i1	18.46	12.115	11.98	14.185	1.669	1.478	0.989	1.37867	0.0971919	AT1G03220.1_Symbols:_Eukaryotic_aspartyl_protease_family_protein_	chr1:787143-788444 FORWARD LENGTH=433	basic 7s globulin-like	IPR021109 (G3DSA:2.40.70.GENE3D); IPR021109 (G3DSA:2.40.70.GENE3D); PF14541 (PFAM); PF14543 (PFAM); IPR001461 (PANTHER); PTHR13683:SF100 (PANTHER); SIGNAL_PEPTIDE_C_REGION (PHOBIUS); SIGNAL_PEPTIDE (PHOBIUS); SIGNAL_PEPTIDE_H_REGION (PHOBIUS); NON_CYTOPLASMIC_DOMAIN (PHOBIUS); SIGNAL_PEPTIDE_N_REGION (PHOBIUS); SignalP-TM (SIGNALP_EUK); IPR021109 (SUPERFAMILY); TMhelix (TMHMM)	F:hydrolase activity; P:protein metabolic process	EC:3.4.23
c67448_g1_i1	14.926	13.814	13.703	14.1477	0	0	0.281	0.0936667	0.00662064	AT3G60750.1_Symbols:_Transketolase_	chr3:22454004-22456824 FORWARD LENGTH=741	at3g60750-like protein	IPR009014 (G3DSA:3.40.50.GENE3D); PTHR11624:SF60 (PANTHER); PTHR11624 (PANTHER); IPR009014 (SUPERFAMILY)	P:metabolic process; F:catalytic activity	-
c329_g1_i1	7.656	17.92	16.49	14.022	1.163	1.726	0.617	1.16867	0.0833452	AT2G25940.1_Symbols:_ALPHA-VPE,_ALPHAVPE_alpha-vacuolar_processing_enzyme_	chr2:11063496-11066020 REVERSE LENGTH=478	vacuolar-processing enzyme-like	IPR001096 (PRINTS); IPR001096 (PFAM)	P:protein metabolic process; F:hydrolase activity	EC:3.4.22
c21728_g1_i1	14.626	13.39	14.048	14.0213	1.041	0.744	1.234	1.00633	0.0717716	AT5G50240.1_Symbols:_PIMT2,_AtPIMT2_protein-l-isoaspartate_methyltransferase_2_	chr5:20451251-20452461 FORWARD LENGTH=309	anthocyanin 1	SIGNAL_PEPTIDE (PHOBIUS); SIGNAL_PEPTIDE_N_REGION (PHOBIUS); CYTOPLASMIC_DOMAIN (PHOBIUS); SIGNAL_PEPTIDE_C_REGION (PHOBIUS); SIGNAL_PEPTIDE_H_REGION (PHOBIUS); TRANSMEMBRANE (PHOBIUS); NON_CYTOPLASMIC_DOMAIN (PHOBIUS)	-
c23551_g1_i1	14.386	13.137	14.483	14.002	3.058	2.27	2.423	2.58367	0.184521	AT5G04885.1_Symbols:_Glycosyl_hydrolase_family_protein_	chr5:1423369-1426628 FORWARD LENGTH=665	lysosomal beta glucosidase	IPR001764 (PRINTS); IPR002772 (G3DSA:3.40.50.GENE3D); IPR001764 (G3DSA:3.20.20.GENE3D); IPR002772 (PFAM); IPR001764 (PFAM); PTHR30620:SF16 (PANTHER); IPR026892 (PANTHER); SIGNAL_PEPTIDE (PHOBIUS); SIGNAL_PEPTIDE_C_REGION (PHOBIUS); SIGNAL_PEPTIDE_N_REGION (PHOBIUS); CYTOPLASMIC_DOMAIN (PHOBIUS); SIGNAL_PEPTIDE_H_REGION (PHOBIUS); TRANSMEMBRANE (PHOBIUS); NON_CYTOPLASMIC_DOMAIN (PHOBIUS); SignalP-…	F:hydrolase activity; P:metabolic process	-
c21213_g1_i1	16.573	12.52	12.902	13.9983	2.804	3.509	2.423	2.912	0.208025	AT4G38460.1_Symbols:_GGR_geranylgeranyl_reductase_	chr4:17994849-17995974 FORWARD LENGTH=326	heterodimeric geranylgeranyl pyrophosphate synthase small chloroplastic-like	IPR000092 (PFAM); IPR008949 (G3DSA:1.10.600.GENE3D); IPR017446 (PANTHER); PTHR12001:SF41 (PANTHER); IPR008949 (SUPERFAMILY)	P:metabolic process; P:cellular process	-
c32843_g1_i1	18.087	12.54	11.352	13.993	3.799	3.28	2.968	3.349	0.239334	AT2G47140.1_Symbols:_NAD(P)-binding_Rossmann-fold_superfamily_protein_	chr2:19350970-19352059 REVERSE LENGTH=257	short-chain dehydrogenase reductase 3b-like	TMhelix (TMHMM)	-
c25246_g1_i2	14.662	13.895	13.287	13.948	2.786	2.146	2.142	2.358	0.169056	AT3G07800.1_Symbols:_Thymidine_kinase_	chr3:2489944-2490935 REVERSE LENGTH=238	thymidine kinase-like	G3DSA:3.30.60.20 (GENE3D); IPR001267 (PFAM); IPR027417 (G3DSA:3.40.50.GENE3D); IPR001267 (PIRSF); IPR001267 (PANTHER); IPR020633 (PROSITE_PATTERNS); IPR027417 (SUPERFAMILY); SSF57716 (SUPERFAMILY)	F:kinase activity; F:nucleotide binding	EC:2.7.1.21
c29039_g2_i1	12.258	13.814	14.909	13.6603	2.448	2.222	1.852	2.174	0.159147	AT1G66360.1_Symbols:_Calcium-dependent_lipid-binding_(CaLB_domain)_family_protein_	chr1:24751431-24752607 FORWARD LENGTH=174	probable adp-ribosylation factor gtpase-activating protein agd11	IPR000008 (SMART); IPR000008 (G3DSA:2.60.40.GENE3D); IPR000008 (PFAM); PTHR23180 (PANTHER); IPR000008 (PROSITE_PROFILES); IPR000008 (SUPERFAMILY)	F:protein binding	-
c27012_g1_i1	12.956	13.764	14.027	13.5823	0.253	0.429	0.39	0.357333	0.0263087	AT2G19590.1_Symbols:_ACO1,_ATACO1_ACC_oxidase_1_	chr2:8476239-8477354 REVERSE LENGTH=310	1-aminocyclopropane-1-carboxylate oxidase 1	no IPS match	-
c36172_g1_i1	13.568	12.702	14.473	13.581	2.701	2.279	2.369	2.44967	0.180375	not available	not available		SIGNAL_PEPTIDE_N_REGION (PHOBIUS); NON_CYTOPLASMIC_DOMAIN (PHOBIUS); SIGNAL_PEPTIDE_C_REGION (PHOBIUS); SIGNAL_PEPTIDE_H_REGION (PHOBIUS); SIGNAL_PEPTIDE (PHOBIUS)	-
c24298_g1_i1	14.398	12.793	13.531	13.574	71.6	65.589	68.783	68.6573	5.058	AT1G57820.1_Symbols:_VIM1,_ORTH2_Zinc_finger_(C3HC4-type_RING_finger)_family_protein_	chr1:21414342-21417902 REVERSE LENGTH=645	e3 ubiquitin-protein ligase orthrus 2-like	Coil (COILS); IPR001965 (SMART); IPR003105 (SMART); IPR001841 (SMART); IPR013083 (G3DSA:3.30.40.GENE3D); IPR003105 (G3DSA:2.30.280.GENE3D); IPR001841 (PFAM); IPR013083 (G3DSA:3.30.40.GENE3D); IPR003105 (PFAM); PTHR14140 (PANTHER); IPR019786 (PROSITE_PATTERNS); IPR017907 (PROSITE_PATTERNS); IPR019787 (PROSITE_PROFILES); IPR001841 (PROSITE_PROFILES); IPR001841 (PROSITE_PROFILES); IPR003105 (PROSITE…	F:binding; F:protein binding	-
c86039_g1_i1	16.825	11.256	12.162	13.4143	1.557	0.973	2.006	1.512	0.112715	AT2G40980.1_Symbols:_Protein_kinase_superfamily_protein_	chr2:17102090-17104443 FORWARD LENGTH=617		no IPS match	-
c32505_g1_i1	14.097	11.569	14.493	13.3863	0.188	1.116	0.517	0.607	0.0453448	AT1G68660.1_Symbols:_Ribosomal_protein_L12/_ATP-dependent_Clp_protease_adaptor_protein_ClpS_family_protein_	chr1:25778058-25779083 REVERSE LENGTH=159		no IPS match	-
c22627_g1_i1	15.335	12.297	12.517	13.383	3.011	3.462	3.213	3.22867	0.241251	AT5G44635.1_Symbols:_MCM6_minichromosome_maintenance_(MCM2/3/5)_family_protein_	chr5:18006431-18010542 REVERSE LENGTH=831	dna replication licensing factor mcm6	IPR001208 (PRINTS); IPR008049 (PRINTS); IPR001208 (SMART); IPR001208 (PFAM); IPR027925 (PFAM); IPR027417 (G3DSA:3.40.50.GENE3D); IPR004039 (G3DSA:2.20.28.GENE3D); IPR012340 (G3DSA:2.40.50.GENE3D); PTHR11630 (PANTHER); IPR008049 (PTHR11630:PANTHER); IPR018525 (PROSITE_PATTERNS); IPR001208 (PROSITE_PROFILES); IPR012340 (SUPERFAMILY); IPR027417 (SUPERFAMILY)	F:nucleotide binding; F:DNA binding; P:DNA metabolic process; C:nucleus; F:hydrolase activity; C:cellular_component	-
c28142_g1_i17	15.095	12.156	12.7	13.317	1.726	0.687	1.298	1.237	0.0928888	not available	not available		no IPS match	-
c17619_g1_i1	19.001	9.476	11.412	13.2963	1.754	0.582	1.761	1.36567	0.10271	AT4G17200.1_Symbols:_F-box_and_associated_interaction_domains-containing_protein_	chr4:9651108-9652253 FORWARD LENGTH=381		no IPS match	-
c13418_g1_i2	16.369	11.084	12.335	13.2627	1.979	2.861	1.307	2.049	0.154494	AT1G49320.1_Symbols:_ATUSPL1,_USPL1_unknown_seed_protein_like_1_	chr1:18246441-18247817 FORWARD LENGTH=280	burp domain-containing protein 3-like	IPR004873 (PFAM); PTHR31236 (PANTHER); IPR004873 (PROSITE_PROFILES)	-
c24319_g1_i1	12.883	13.622	13.206	13.237	2.514	2.422	2.623	2.51967	0.19035	AT4G10270.1_Symbols:_Wound-responsive_family_protein_	chr4:6374805-6375077 FORWARD LENGTH=90	wound-responsive family protein	no IPS match	-
c35673_g1_i1	14.121	11.913	13.45	13.1613	0.197	0	0	0.0656667	0.00498936	AT3G60750.1_Symbols:_Transketolase_	chr3:22454004-22456824 FORWARD LENGTH=741	chloroplastic	no IPS match	-
c6165_g1_i1	14.193	12.51	12.7	13.1343	2.889	3.156	2.442	2.829	0.21539	AT2G40550.1_Symbols:_ETG1_E2F_target_gene_1_	chr2:16934927-16938033 FORWARD LENGTH=589	mini-chromosome maintenance complex-binding protein	PF13615 (PFAM); IPR019140 (PFAM); PTHR13489:SF0 (PANTHER); IPR019140 (PANTHER)	-
c19665_g1_i1	13.617	12.985	12.264	12.9553	3.283	2.441	2.578	2.76733	0.213606	AT4G35160.1_Symbols:_O-methyltransferase_family_protein_	chr4:16730989-16732808 REVERSE LENGTH=382	-norcoclaurine 6-o-methyltransferase-like	IPR011991 (G3DSA:1.10.10.GENE3D); IPR012967 (PFAM); IPR029063 (G3DSA:3.40.50.GENE3D); IPR016461 (PIRSF); IPR001077 (PFAM); PTHR11746:SF68 (PANTHER); PTHR11746 (PANTHER); IPR016461 (PROSITE_PROFILES); IPR029063 (SUPERFAMILY); SSF46785 (SUPERFAMILY)	F:protein binding; F:transferase activity	EC:2.1.1
c26467_g1_i1	10.071	14.087	14.23	12.796	0.319	0.296	0.49	0.368333	0.028785	AT1G53540.1_Symbols:_HSP20-like_chaperones_superfamily_protein_	chr1:19980510-19980983 FORWARD LENGTH=157	kda class i heat shock	IPR008978 (G3DSA:2.60.40.GENE3D)	-
c26526_g1_i1	9.434	14.421	14.423	12.7593	3.039	1.945	2.433	2.47233	0.193767	AT1G11170.1_Symbols:_Protein_of_unknown_function_(DUF707)_	chr1:3741724-3744459 FORWARD LENGTH=438	PREDICTED: uncharacterized protein LOC102578269 isoform X1	IPR007877 (PFAM); PTHR31210:SF3 (PANTHER); PTHR31210 (PANTHER)	-
c44737_g1_i1	14.29	11.731	12.254	12.7583	1.913	3.547	3.023	2.82767	0.221633	AT3G02520.1_Symbols:_GRF7,_GF14_NU_general_regulatory_factor_7_	chr3:526800-527915 REVERSE LENGTH=265	---NA---	G3DSA:1.20.190.20 (GENE3D); TRANSMEMBRANE (PHOBIUS); NON_CYTOPLASMIC_DOMAIN (PHOBIUS); CYTOPLASMIC_DOMAIN (PHOBIUS); SignalP-noTM (SIGNALP_EUK); TMhelix (TMHMM)	-
c29447_g1_i1	12.667	11.964	13.5	12.7103	2.232	2.479	2.278	2.32967	0.183289	AT5G54190.1_Symbols:_PORA_protochlorophyllide_oxidoreductase_A_	chr5:21991183-21992773 REVERSE LENGTH=405	protochlorophyllide reductase	no IPS match	-
c94563_g1_i1	7.944	11.104	18.983	12.677	1.182	1.831	3.531	2.18133	0.17207	AT5G08020.1_Symbols:_ATRPA70B,_RPA70B_RPA70-kDa_subunit_B_	chr5:2572107-2574879 FORWARD LENGTH=604		no IPS match	-
c17023_g1_i1	13.316	13.015	11.585	12.6387	2.636	2.346	3.295	2.759	0.218298	AT2G33700.1_Symbols:_Protein_phosphatase_2C_family_protein_	chr2:14254200-14255784 FORWARD LENGTH=380	probable protein phosphatase 2c 27	no IPS match	-
c59628_g1_i1	13.604	12.449	10.946	12.333	0	0	0.517	0.172333	0.0139734	AT2G45290.1_Symbols:_Transketolase_	chr2:18672737-18675589 FORWARD LENGTH=741	chloroplastic	IPR009014 (G3DSA:3.40.50.GENE3D); PTHR11624:SF1 (PANTHER); PTHR11624 (PANTHER); IPR009014 (SUPERFAMILY)	F:transferase activity; C:chloroplast thylakoid membrane; F:transketolase activity; C:membrane; C:thylakoid; F:catalytic activity; P:reductive pentose-phosphate cycle; F:metal ion binding; P:metabolic process; C:chloroplast; C:plastid
c17549_g1_i1	12.15	12.287	12.477	12.3047	1.482	2.527	1.516	1.84167	0.149672	AT1G72060.1_Symbols:_serine-type_endopeptidase_inhibitors_	chr1:27118494-27118843 FORWARD LENGTH=81	trypsin proteinase inhibitor precursor	IPR003465 (PFAM); G3DSA:3.30.60.30 (GENE3D); SIGNAL_PEPTIDE_C_REGION (PHOBIUS); NON_CYTOPLASMIC_DOMAIN (PHOBIUS); SIGNAL_PEPTIDE_N_REGION (PHOBIUS); SIGNAL_PEPTIDE_H_REGION (PHOBIUS); SIGNAL_PEPTIDE (PHOBIUS); SignalP-TM (SIGNALP_GRAM_NEGATIVE); SignalP-TM (SIGNALP_GRAM_POSITIVE); SignalP-noTM (SIGNALP_EUK); SSF100897 (SUPERFAMILY); SSF100897 (SUPERFAMILY); TMhelix (TMHMM)	F:molecular_function	-
c25246_g1_i1	14.53	11.6	10.764	12.298	1.96	2.27	1.443	1.891	0.153765	AT3G07800.1_Symbols:_Thymidine_kinase_	chr3:2489944-2490935 REVERSE LENGTH=238	thymidine kinase-like	IPR001267 (PFAM); IPR027417 (G3DSA:3.40.50.GENE3D); IPR001267 (PANTHER); TRANSMEMBRANE (PHOBIUS); NON_CYTOPLASMIC_DOMAIN (PHOBIUS); CYTOPLASMIC_DOMAIN (PHOBIUS); SignalP-noTM (SIGNALP_EUK); IPR027417 (SUPERFAMILY); TMhelix (TMHMM)	F:kinase activity; F:nucleotide binding	EC:2.7.1.21
c66505_g1_i1	9.134	12.055	15.649	12.2793	1.913	3.023	1.67	2.202	0.179326	AT4G12020.2_Symbols:_WRKY19,_ATWRKY19,_MAPKKK11,_MEKK4_protein_kinase_family_protein_	chr4:7201656-7209469 FORWARD LENGTH=1895		no IPS match	-
c43233_g1_i1	8.617	14.654	13.551	12.274	1.857	1.593	2.632	2.02733	0.165173	AT1G79190.1_Symbols:_ARM_repeat_superfamily_protein_	chr1:29788639-29794116 FORWARD LENGTH=1335		no IPS match	-
c19217_g1_i1	12.054	12.49	12.243	12.2623	0.15	0.076	0.563	0.263	0.0214478	AT1G71000.1_Symbols:_Chaperone_DnaJ-domain_superfamily_protein_	chr1:26769336-26770111 REVERSE LENGTH=165	chaperone protein dnaj 6-like	IPR001623 (PRINTS); IPR001623 (SMART); IPR001623 (PFAM); IPR001623 (G3DSA:1.10.287.GENE3D); PTHR24076:SF83 (PANTHER); PTHR24076 (PANTHER); IPR018253 (PROSITE_PATTERNS); IPR001623 (PROSITE_PROFILES); IPR001623 (SUPERFAMILY)	-
c21790_g1_i1	15.323	10.042	11.352	12.239	74.545	82.896	68.374	75.2717	6.15015	AT1G01090.1_Symbols:_PDH-E1_ALPHA_pyruvate_dehydrogenase_E1_alpha_	chr1:47705-49166 REVERSE LENGTH=428	---NA---	no IPS match	-
c13223_g1_i1	11.393	11.903	13.298	12.198	0.291	0.153	0	0.148	0.0121331	AT1G15120.2_Symbols:_Ubiquinol-cytochrome_C_reductase_hinge_protein_	chr1:5202648-5203950 FORWARD LENGTH=166		no IPS match	-
c24843_g1_i1	8.16	14.856	13.51	12.1753	0.188	0.172	0	0.12	0.00985599	AT3G22840.1_Symbols:_ELIP1,_ELIP_Chlorophyll_A-B_binding_family_protein_	chr3:8084628-8085445 REVERSE LENGTH=195	early light-induced chloroplastic-like	no IPS match	-
c22031_g1_i2	10.179	13.288	12.912	12.1263	1.885	1.697	1.833	1.805	0.14885	AT4G18360.1_Symbols:_Aldolase-type_TIM_barrel_family_protein_	chr4:10146141-10148386 REVERSE LENGTH=368	peroxisomal -2-hydroxy-acid oxidase glo1	IPR013785 (G3DSA:3.20.20.GENE3D); IPR000262 (PFAM); PTHR10578 (PANTHER); IPR012133 (PROSITE_PROFILES); SSF51395 (SUPERFAMILY)	F:catalytic activity; F:nucleotide binding; P:metabolic process	-
c6612_g1_i1	9.482	11.943	14.818	12.081	55.299	48.958	66.831	57.0293	4.72058	AT3G54250.1_Symbols:_GHMP_kinase_family_protein_	chr3:20082468-20084688 REVERSE LENGTH=419	---NA---	SIGNAL_PEPTIDE_C_REGION (PHOBIUS); SIGNAL_PEPTIDE (PHOBIUS); NON_CYTOPLASMIC_DOMAIN (PHOBIUS); SIGNAL_PEPTIDE_H_REGION (PHOBIUS); SIGNAL_PEPTIDE_N_REGION (PHOBIUS); SignalP-noTM (SIGNALP_EUK)	-
c53881_g1_i1	7.403	14.532	14.088	12.0077	0.385	1.783	1.234	1.134	0.0944397	AT5G05920.1_Symbols:_DHS,_EDA22_deoxyhypusine_synthase_	chr5:1777781-1779699 REVERSE LENGTH=368	deoxyhypusine synthase	IPR002773 (G3DSA:3.40.910.GENE3D); IPR002773 (PFAM); IPR002773 (PANTHER); IPR029035 (SUPERFAMILY)	F:transferase activity; F:deoxyhypusine synthase activity; P:deoxyhypusine biosynthetic process from spermidine; P:peptidyl-lysine modification to hypusine
c20384_g1_i1	12.619	11.873	11.169	11.887	0.572	0.753	1.225	0.85	0.0715067	AT4G25050.2_Symbols:_ACP4_acyl_carrier_protein_4_	chr4:12870178-12871024 FORWARD LENGTH=149	acyl carrier protein 4	IPR003231 (TIGRFAM); IPR009081 (PFAM); IPR009081 (G3DSA:1.10.1200.GENE3D); PTHR20863:SF29 (PANTHER); PTHR20863 (PANTHER); IPR006162 (PROSITE_PATTERNS); IPR003231 (PRODOM); IPR003231 (HAMAP); IPR009081 (PROSITE_PROFILES); IPR009081 (SUPERFAMILY)	P:metabolic process; P:cellular process	-
c17402_g1_i1	13.436	10.75	11.463	11.883	1.116	2.041	1.679	1.612	0.135656	not available	not available		TRANSMEMBRANE (PHOBIUS); CYTOPLASMIC_DOMAIN (PHOBIUS); NON_CYTOPLASMIC_DOMAIN (PHOBIUS); TMhelix (TMHMM)	-
c65718_g1_i1	7.007	12.813	15.629	11.8163	1.754	3.29	2.36	2.468	0.208863	AT1G72540.1_Symbols:_Protein_kinase_superfamily_protein_	chr1:27314932-27316669 REVERSE LENGTH=450		no IPS match	-
c27012_g1_i2	11.201	11.701	12.456	11.786	0.291	0.362	0.517	0.39	0.0330901	AT2G19590.1_Symbols:_ACO1,_ATACO1_ACC_oxidase_1_	chr2:8476239-8477354 REVERSE LENGTH=310	1-aminocyclopropane-1-carboxylate oxidase 1	no IPS match	-
c26973_g1_i1	9.939	12.52	12.71	11.723	1.229	1.249	1.579	1.35233	0.115357	not available	not available		TRANSMEMBRANE (PHOBIUS); NON_CYTOPLASMIC_DOMAIN (PHOBIUS); CYTOPLASMIC_DOMAIN (PHOBIUS)	-
c27636_g1_i3	13.016	10.973	11.058	11.6823	1.416	1.278	1.915	1.53633	0.131509	not available	not available		no IPS match	-
c31539_g1_i1	13.4	9.253	12.345	11.666	1.557	1.411	2.378	1.782	0.152752	AT3G25810.1_Symbols:_Terpenoid_cyclases/Protein_prenyltransferases_superfamily_protein_	chr3:9430805-9433844 FORWARD LENGTH=598	germacrene c synthase-like	IPR005630 (PFAM); IPR008949 (G3DSA:1.10.600.GENE3D); PTHR31225 (PANTHER); IPR008949 (SUPERFAMILY)	F:catalytic activity; F:binding	-
c30751_g1_i2	12.992	10.7	11.301	11.6643	2.814	3.242	2.487	2.84767	0.244135	AT2G21790.1_Symbols:_R1,_RNR1,_CLS8,_ATRNR1_ribonucleotide_reductase_1_	chr2:9293529-9297580 FORWARD LENGTH=816	ribonucleoside-diphosphate reductase large subunit	IPR000788 (PRINTS); IPR013509 (PFAM); G3DSA:3.20.70.20 (GENE3D); IPR000788 (PFAM); IPR013346 (TIGRFAM); PTHR11573 (PANTHER); PTHR11573:SF6 (PANTHER); IPR000788 (PROSITE_PATTERNS); IPR008926 (SUPERFAMILY); SSF51998 (SUPERFAMILY)	P:DNA metabolic process; P:metabolic process; F:catalytic activity; F:nucleotide binding	EC:1.17.4.1
c28142_g1_i9	12.102	11.327	11.564	11.6643	1.838	1.106	1.452	1.46533	0.125625	AT1G77520.1_Symbols:_O-methyltransferase_family_protein_	chr1:29130557-29132007 FORWARD LENGTH=381		CYTOPLASMIC_DOMAIN (PHOBIUS); TRANSMEMBRANE (PHOBIUS); NON_CYTOPLASMIC_DOMAIN (PHOBIUS); TMhelix (TMHMM)	-
c2352_g1_i1	13.4	10.447	11.088	11.645	0.497	0.544	0.345	0.462	0.0396737	AT1G75590.1_Symbols:_SAUR-like_auxin-responsive_protein_family_	chr1:28383250-28383714 REVERSE LENGTH=154	auxin-induced protein 10a5-like	IPR003676 (PFAM); PTHR31374 (PANTHER); PTHR31374:SF3 (PANTHER)	-
c8323_g1_i1	9.23	12.894	12.76	11.628	0.966	1.421	1.262	1.21633	0.104604	AT3G20300.1_Symbols:_Protein_of_unknown_function_(DUF3537)_	chr3:7079832-7081809 REVERSE LENGTH=452	PREDICTED: uncharacterized protein LOC102597876	IPR021924 (PFAM); PTHR31963 (PANTHER); PTHR31963:SF4 (PANTHER); CYTOPLASMIC_DOMAIN (PHOBIUS); TRANSMEMBRANE (PHOBIUS); CYTOPLASMIC_DOMAIN (PHOBIUS); NON_CYTOPLASMIC_DOMAIN (PHOBIUS); TRANSMEMBRANE (PHOBIUS); TMhelix (TMHMM); TMhelix (TMHMM)	-
c54106_g1_i1	10.107	12.904	11.868	11.6263	71.309	47.537	59.888	59.578	5.1244	AT5G01210.1_Symbols:_HXXXD-type_acyl-transferase_family_protein_	chr5:84554-85981 FORWARD LENGTH=475		no IPS match	-
c21924_g1_i1	13.076	10.993	10.591	11.5533	2.157	1.573	2.269	1.99967	0.173081	AT2G18570.1_Symbols:_UDP-Glycosyltransferase_superfamily_protein_	chr2:8063429-8064841 FORWARD LENGTH=470	anthocyanidin 3-o-glucosyltransferase 5-like	G3DSA:3.40.50.2000 (GENE3D); IPR002213 (PFAM); PTHR11926:SF140 (PANTHER); IPR002213 (PANTHER); SSF53756 (SUPERFAMILY)	P:metabolic process; F:transferase activity	-
c74699_g1_i1	10.023	13.076	11.554	11.551	3.367	0.582	4.13	2.693	0.23314	AT1G47350.1_Symbols:_F-box_associated_ubiquitination_effector_family_protein_	chr1:17358447-17360722 REVERSE LENGTH=528		no IPS match	-
c17576_g1_i1	11.045	11.397	12.142	11.528	1.229	1.821	0.536	1.19533	0.10369	AT3G46940.1_Symbols:_DUT1_DUTP-PYROPHOSPHATASE-LIKE_1_	chr3:17288367-17288867 REVERSE LENGTH=166	deoxyuridine 5 -triphosphate nucleotidohydrolase	IPR008181 (TIGRFAM); IPR008180 (PFAM); IPR029054 (G3DSA:2.70.40.GENE3D); PTHR11241 (PANTHER); IPR029054 (SUPERFAMILY)	F:hydrolase activity; P:metabolic process; P:cellular process	EC:3.6.1.23
c90177_g1_i1	15.383	9.88	9.031	11.4313	1.397	3.5	1.289	2.062	0.180381	AT5G25610.1_Symbols:_RD22,_ATRD22_BURP_domain-containing_protein_	chr5:8914498-8916684 REVERSE LENGTH=392	burp domain-containing protein 3-like	IPR004873 (PFAM); IPR004873 (PROSITE_PROFILES)	-
c27030_g1_i1	11.213	10.831	12.223	11.4223	3.958	1.583	2.478	2.673	0.234015	AT3G13350.1_Symbols:_HMG_(high_mobility_group)_box_protein_with_ARID/BRIGHT_DNA-binding_domain_	chr3:4335721-4337804 REVERSE LENGTH=319		no IPS match	-
c30849_g2_i1	9.362	12.045	12.841	11.416	51.913	44.047	56.457	50.8057	4.45039	AT3G62310.1_Symbols:_RNA_helicase_family_protein_	chr3:23057516-23060561 REVERSE LENGTH=726	f-box protein at2g26160-like	no IPS match	-
c19091_g1_i1	12.859	9.85	11.473	11.394	1.032	1.392	0.853	1.09233	0.0958692	AT5G43250.1_Symbols:_NF-YC13_nuclear_factor_Y,_subunit_C13_	chr5:17356174-17356566 REVERSE LENGTH=130	chromatin accessibility complex protein 1	CYTOPLASMIC_DOMAIN (PHOBIUS); NON_CYTOPLASMIC_DOMAIN (PHOBIUS); TRANSMEMBRANE (PHOBIUS); TMhelix (TMHMM)	-
c23419_g1_i5	8.317	12.449	13.318	11.3613	0.957	0.992	0.953	0.967333	0.0851426	AT3G07150.1_Symbols:_unknown_protein;_Has_19_Blast_hits_to_19_proteins_in_8_species:_Archae_-_0;_Bacteria_-_0;_Metazoa_-_0;_Fungi_-_0;_Plants_-_19;_Viruses_-_0;_Other_Eukaryotes_-_0_(source:_NCBI	chr3:2263806-2264576 REVERSE LENGTH=199	amino acid--	Coil (COILS)	-
c9405_g1_i1	9.23	11.225	13.531	11.3287	1.754	1.516	2.015	1.76167	0.155505	AT1G78390.1_Symbols:_NCED9,_ATNCED9_nine-cis-epoxycarotenoid_dioxygenase_9_	chr1:29490895-29492868 REVERSE LENGTH=657		no IPS match	-
c20525_g1_i1	14.169	9.516	10.176	11.287	1.698	1.736	1.316	1.58333	0.140279	AT5G54970.1_Symbols:_unknown_protein;_BEST_Arabidopsis_thaliana_protein_match_is:_unknown_protein_(TAIR:AT4G26960.1);_Has_1807_Blast_hits_to_1807_proteins_in_277_species:_Archae_-_0;_Bacteria_-_0	chr5:22313271-22313648 FORWARD LENGTH=125	sh3 domain-binding protein	no IPS match	-
c28142_g1_i16	10.3	11.256	12.254	11.27	1.473	1.402	2.124	1.66633	0.147856	AT4G35150.1_Symbols:_O-methyltransferase_family_protein_	chr4:16726948-16728531 REVERSE LENGTH=325	trans-resveratrol di-o-methyltransferase-like	TMhelix (TMHMM)	-
c30752_g1_i3	10.287	11.802	11.645	11.2447	2.026	1.678	1.489	1.731	0.15394	AT1G69770.1_Symbols:_CMT3_chromomethylase_3_	chr1:26248496-26253519 REVERSE LENGTH=839	dna (cytosine-5)-methyltransferase cmt3	IPR001525 (PRINTS); IPR001025 (SMART); IPR000953 (SMART); IPR029063 (G3DSA:3.40.50.GENE3D); IPR001025 (PFAM); IPR023780 (PFAM); G3DSA:2.40.50.40 (GENE3D); PF00145 (PFAM); PTHR10629 (PANTHER); PTHR10629:SF28 (PANTHER); IPR023779 (PROSITE_PATTERNS); IPR018117 (PROSITE_PATTERNS); IPR000953 (PROSITE_PROFILES); IPR001025 (PROSITE_PROFILES); IPR001525 (PROSITE_PROFILES); SignalP-TM (SIGNALP_GRAM_POSITI…	F:transferase activity; F:binding; F:DNA binding; P:DNA metabolic process	-
c9019_g1_i1	11.91	10.983	10.693	11.1953	1.482	0.772	0.227	0.827	0.0738701	not available	not available		no IPS match	-
c30752_g1_i2	10.179	12.024	11.301	11.168	1.791	1.583	1.452	1.60867	0.144043	AT1G69770.1_Symbols:_CMT3_chromomethylase_3_	chr1:26248496-26253519 REVERSE LENGTH=839	dna (cytosine-5)-methyltransferase cmt3	IPR001525 (PRINTS); IPR000953 (SMART); IPR001025 (SMART); IPR001025 (PFAM); G3DSA:2.40.50.40 (GENE3D); IPR029063 (G3DSA:3.40.50.GENE3D); IPR023780 (PFAM); PF00145 (PFAM); PTHR10629:SF28 (PANTHER); PTHR10629 (PANTHER); IPR018117 (PROSITE_PATTERNS); IPR023779 (PROSITE_PATTERNS); IPR001525 (PROSITE_PROFILES); IPR001025 (PROSITE_PROFILES); IPR000953 (PROSITE_PROFILES); IPR029063 (SUPERFAMILY); IPR016…	F:transferase activity; F:binding; P:DNA metabolic process; F:DNA binding	-
c18583_g2_i1	14.157	8.363	10.683	11.0677	2.12	1.821	1.416	1.78567	0.161341	AT2G10940.1_Symbols:_Bifunctional_inhibitor/lipid-transfer_protein/seed_storage_2S_albumin_superfamily_protein_	chr2:4311160-4312035 REVERSE LENGTH=291	kda proline-rich	IPR016140 (SMART); IPR027923 (PFAM); G3DSA:1.10.110.10 (GENE3D); PTHR31731:SF1 (PANTHER); PTHR31731 (PANTHER); IPR016140 (SUPERFAMILY)	-
c14208_g1_i1	8.172	10.851	13.895	10.9727	2.879	0.992	3.894	2.58833	0.235889	AT5G43940.2_Symbols:_HOT5_GroES-like_zinc-binding_dehydrogenase_family_protein_	chr5:17684265-17686379 FORWARD LENGTH=391		no IPS match	-
c15054_g1_i1	4.278	14.805	13.652	10.9117	0.263	0.267	0	0.176667	0.0161906	AT3G55050.1_Symbols:_Protein_phosphatase_2C_family_protein_	chr3:20400669-20401922 REVERSE LENGTH=384		TRANSMEMBRANE (PHOBIUS); NON_CYTOPLASMIC_DOMAIN (PHOBIUS); CYTOPLASMIC_DOMAIN (PHOBIUS); TMhelix (TMHMM)	-
c13362_g1_i1	10.924	10.517	11.129	10.8567	0.853	0.439	0	0.430667	0.0396684	AT1G04600.1_Symbols:_XIA,_ATXIA_myosin_XI_A_	chr1:1262123-1272376 FORWARD LENGTH=1730		no IPS match	-
c4114_g1_i1	11.838	10.71	9.912	10.82	0.778	0.267	0.236	0.427	0.039464	AT5G28190.1_Symbols:_unknown_protein;_Has_45_Blast_hits_to_34_proteins_in_11_species:_Archae_-_0;_Bacteria_-_2;_Metazoa_-_1;_Fungi_-_0;_Plants_-_7;_Viruses_-_2;_Other_Eukaryotes_-_33_(source:_NCB	chr5:10167850-10170696 REVERSE LENGTH=839		no IPS match	-
c15908_g1_i1	8.713	11.771	11.97	10.818	1.022	0.696	0.781	0.833	0.0770013	AT5G13750.1_Symbols:_ZIFL1_zinc_induced_facilitator-like_1_	chr5:4438318-4441289 FORWARD LENGTH=478	protein zinc induced facilitator-like 1-like isoform x1	IPR001958 (PRINTS); G3DSA:1.20.1250.20 (GENE3D); IPR011701 (PFAM); G3DSA:1.20.1250.20 (GENE3D); PTHR24003 (PANTHER); PTHR24003:SF453 (PANTHER); CYTOPLASMIC_DOMAIN (PHOBIUS); TRANSMEMBRANE (PHOBIUS); TRANSMEMBRANE (PHOBIUS); TRANSMEMBRANE (PHOBIUS); CYTOPLASMIC_DOMAIN (PHOBIUS); TRANSMEMBRANE (PHOBIUS); CYTOPLASMIC_DOMAIN (PHOBIUS); CYTOPLASMIC_DOMAIN (PHOBIUS); NON_CYTOPLASMIC_DOMAIN (PHOBIUS); N…	F:transporter activity; C:plasma membrane; C:membrane; P:transport; P:cellular process	-
c29355_g2_i4	6.874	11.407	14.027	10.7693	1.857	1.726	1.779	1.78733	0.165965	AT2G15630.1_Symbols:_Pentatricopeptide_repeat_(PPR)_superfamily_protein_	chr2:6814521-6816404 FORWARD LENGTH=627		no IPS match	-
c42795_g1_i1	14.037	9.89	8.362	10.763	0.525	1.23	1.688	1.14767	0.106631	AT4G11050.1_Symbols:_AtGH9C3,_GH9C3_glycosyl_hydrolase_9C3_	chr4:6747498-6751311 REVERSE LENGTH=626	endoglucanase 6-like	TRANSMEMBRANE (PHOBIUS); NON_CYTOPLASMIC_DOMAIN (PHOBIUS); CYTOPLASMIC_DOMAIN (PHOBIUS)	-
c26474_g1_i1	12.787	9.506	9.953	10.7487	1.097	2.041	2.06	1.73267	0.161198	AT4G28310.1_Symbols:_unknown_protein;_BEST_Arabidopsis_thaliana_protein_match_is:_unknown_protein_(TAIR:AT1G52270.1);_Has_30201_Blast_hits_to_17322_proteins_in_780_species:_Archae_-_12;_Bacteria_	chr4:14017458-14018066 FORWARD LENGTH=202	microtubule-associated protein	no IPS match	-
c29557_g1_i2	10.924	10.093	11.179	10.732	46.004	47.947	47.607	47.186	4.39676	AT2G34590.1_Symbols:_Transketolase_family_protein_	chr2:14568956-14570844 REVERSE LENGTH=406	pyruvate dehydrogenase e1 component subunit beta- chloroplastic-like	IPR005475 (SMART); IPR005475 (PFAM); IPR029061 (G3DSA:3.40.50.GENE3D); PTHR11624:SF63 (PANTHER); PTHR11624 (PANTHER); IPR029061 (SUPERFAMILY)	-
c23228_g1_i1	11.609	9.901	10.51	10.6733	2.242	1.993	1.843	2.026	0.189819	AT1G75150.1_Symbols:_unknown_protein;_Has_38228_Blast_hits_to_24529_proteins_in_1168_species:_Archae_-_169;_Bacteria_-_4103;_Metazoa_-_14594;_Fungi_-_5866;_Plants_-_1861;_Viruses_-_317;_Other_Euk	chr1:28204709-28208512 REVERSE LENGTH=784	dna ligase 1-like isoform x2	no IPS match	-
c17804_g1_i2	13.364	10.103	8.544	10.6703	1.05	2.203	1.135	1.46267	0.137078	AT1G49320.1_Symbols:_ATUSPL1,_USPL1_unknown_seed_protein_like_1_	chr1:18246441-18247817 FORWARD LENGTH=280	burp domain-containing protein 3-like	IPR004873 (SMART); IPR004873 (PFAM); PTHR31236 (PANTHER); SIGNAL_PEPTIDE_N_REGION (PHOBIUS); NON_CYTOPLASMIC_DOMAIN (PHOBIUS); SIGNAL_PEPTIDE_C_REGION (PHOBIUS); SIGNAL_PEPTIDE_H_REGION (PHOBIUS); SIGNAL_PEPTIDE (PHOBIUS); IPR004873 (PROSITE_PROFILES); SignalP-TM (SIGNALP_GRAM_POSITIVE); SignalP-noTM (SIGNALP_EUK); TMhelix (TMHMM)	-
c54396_g1_i1	10.84	10.123	11.037	10.6667	1.557	1.068	1.906	1.51033	0.141594	not available	not available		NON_CYTOPLASMIC_DOMAIN (PHOBIUS); TRANSMEMBRANE (PHOBIUS); CYTOPLASMIC_DOMAIN (PHOBIUS); TMhelix (TMHMM)	-
c27636_g1_i5	14.278	8.505	9.122	10.635	0.938	1.306	2.151	1.465	0.137753	AT4G32820.2_Symbols:_Tetratricopeptide_repeat_(TPR)-like_superfamily_protein_	chr4:15831679-15841454 REVERSE LENGTH=1872		no IPS match	-
c22031_g1_i1	8.605	11.155	12.122	10.6273	2.185	1.421	1.407	1.671	0.157236	AT4G18360.1_Symbols:_Aldolase-type_TIM_barrel_family_protein_	chr4:10146141-10148386 REVERSE LENGTH=368	peroxisomal -2-hydroxy-acid oxidase glo1-like	no IPS match	-
c1965_g1_i1	7.055	12.752	11.889	10.5653	0.253	0.257	0.935	0.481667	0.0455893	AT4G30920.1_Symbols:_Cytosol_aminopeptidase_family_protein_	chr4:15046589-15049304 REVERSE LENGTH=583	leucine aminopeptidase	G3DSA:3.40.630.10 (GENE3D); IPR000819 (PFAM); PTHR11963:SF11 (PANTHER); PTHR11963 (PANTHER); SIGNAL_PEPTIDE_C_REGION (PHOBIUS); SIGNAL_PEPTIDE_N_REGION (PHOBIUS); SIGNAL_PEPTIDE (PHOBIUS); SIGNAL_PEPTIDE_H_REGION (PHOBIUS); NON_CYTOPLASMIC_DOMAIN (PHOBIUS); SignalP-TM (SIGNALP_GRAM_POSITIVE); SSF53187 (SUPERFAMILY)	F:hydrolase activity; C:intracellular; P:protein metabolic process	EC:3.4.11
c20918_g1_i1	11.513	9.941	10.186	10.5467	57.381	56.873	55.068	56.4407	5.35152	AT5G49820.1_Symbols:_RUS6_Protein_of_unknown_function,_DUF647_	chr5:20246753-20249432 REVERSE LENGTH=497	upf0420 protein c16orf58 homolog	IPR006968 (PFAM); IPR006968 (PANTHER); PTHR12770:SF20 (PANTHER); SignalP-TM (SIGNALP_GRAM_POSITIVE)	-
c85771_g1_i1	11.862	10.578	9.193	10.5443	0.666	1.039	0.772	0.825667	0.0783043	AT5G51600.1_Symbols:_PLE,_ATMAP65-3,_MAP65-3_Microtubule_associated_protein_(MAP65/ASE1)_family_protein_	chr5:20961061-20964080 REVERSE LENGTH=707		no IPS match	-
c69238_g1_i1	10.155	8.556	12.7	10.4703	0.113	0.353	0.318	0.261333	0.0249594	not available	not available		no IPS match	-
c13329_g1_i1	9.302	11.478	10.561	10.447	1.763	1.669	2.36	1.93067	0.184806	AT2G40850.1_Symbols:_ATPI4K_GAMMA_1,_PI4K_GAMMA_1_phosphoinositide_4-kinase_gamma_1_	chr2:17051575-17053260 FORWARD LENGTH=561		TRANSMEMBRANE (PHOBIUS); CYTOPLASMIC_DOMAIN (PHOBIUS); NON_CYTOPLASMIC_DOMAIN (PHOBIUS)	-
c12207_g1_i1	13.508	8.748	9.081	10.4457	1.623	3.643	1.116	2.12733	0.203657	AT5G04380.1_Symbols:_S-adenosyl-L-methionine-dependent_methyltransferases_superfamily_protein_	chr5:1234883-1236317 FORWARD LENGTH=385	burp domain-containing protein 17-like	SIGNAL_PEPTIDE (PHOBIUS); SIGNAL_PEPTIDE_N_REGION (PHOBIUS); SIGNAL_PEPTIDE_H_REGION (PHOBIUS); NON_CYTOPLASMIC_DOMAIN (PHOBIUS); SIGNAL_PEPTIDE_C_REGION (PHOBIUS); SignalP-TM (SIGNALP_GRAM_POSITIVE); SignalP-noTM (SIGNALP_EUK)	-
c6866_g1_i1	12.811	7.231	11.25	10.4307	1.36	0.868	1.053	1.09367	0.104851	AT4G11050.1_Symbols:_AtGH9C3,_GH9C3_glycosyl_hydrolase_9C3_	chr4:6747498-6751311 REVERSE LENGTH=626	endoglucanase 6-like	IPR001701 (PFAM); IPR019028 (PFAM); IPR012341 (G3DSA:1.50.10.GENE3D); PTHR22298:SF19 (PANTHER); PTHR22298 (PANTHER); IPR018221 (PROSITE_PATTERNS); IPR008928 (SUPERFAMILY)	F:hydrolase activity; P:metabolic process; F:binding	-
c9643_g1_i1	10.023	10.689	10.541	10.4177	2.157	2.661	2.614	2.47733	0.237801	AT2G15480.1_Symbols:_UGT73B5_UDP-glucosyl_transferase_73B5_	chr2:6758817-6760452 FORWARD LENGTH=484	scopoletin glucosyltransferase-like	SIGNAL_PEPTIDE_H_REGION (PHOBIUS); NON_CYTOPLASMIC_DOMAIN (PHOBIUS); SIGNAL_PEPTIDE_N_REGION (PHOBIUS); SIGNAL_PEPTIDE_C_REGION (PHOBIUS); SIGNAL_PEPTIDE (PHOBIUS)	-
c32076_g1_i1	8.268	8.535	14.341	10.3813	1.135	1.078	1.044	1.08567	0.104579	AT3G26910.2_Symbols:_hydroxyproline-rich_glycoprotein_family_protein_	chr3:9915304-9918511 REVERSE LENGTH=614		SIGNAL_PEPTIDE (PHOBIUS); SIGNAL_PEPTIDE_H_REGION (PHOBIUS); NON_CYTOPLASMIC_DOMAIN (PHOBIUS); SIGNAL_PEPTIDE_C_REGION (PHOBIUS); SIGNAL_PEPTIDE_N_REGION (PHOBIUS)	-
c77167_g1_i1	9.999	11.832	9.223	10.3513	0.76	1.011	2.097	1.28933	0.124557	not available	not available	hypothetical protein SDM1_22t00011	no IPS match	-
c20280_g1_i1	6.874	12.045	12.112	10.3437	2.964	2.203	1.697	2.288	0.221198	AT2G38695.3_Symbols:_unknown_protein;_Has_56_Blast_hits_to_54_proteins_in_13_species:_Archae_-_0;_Bacteria_-_0;_Metazoa_-_0;_Fungi_-_0;_Plants_-_56;_Viruses_-_0;_Other_Eukaryotes_-_0_(source:_NCB	chr2:16177946-16180236 FORWARD LENGTH=260	PREDICTED: uncharacterized protein LOC102578377 isoform X4	CYTOPLASMIC_DOMAIN (PHOBIUS); TRANSMEMBRANE (PHOBIUS); TRANSMEMBRANE (PHOBIUS); NON_CYTOPLASMIC_DOMAIN (PHOBIUS); NON_CYTOPLASMIC_DOMAIN (PHOBIUS); TMhelix (TMHMM)	-
c84303_g1_i1	9.915	7.666	13.389	10.3233	0.31	0.639	1.135	0.694667	0.0672909	AT3G04850.1_Symbols:_Tesmin/TSO1-like_CXC_domain-containing_protein_	chr3:1332269-1335851 REVERSE LENGTH=639		no IPS match	-
c23254_g1_i1	9.927	9.951	11.078	10.3187	1.641	1.545	1.416	1.534	0.148663	AT5G08020.1_Symbols:_ATRPA70B,_RPA70B_RPA70-kDa_subunit_B_	chr5:2572107-2574879 FORWARD LENGTH=604	replication protein a 70 kda dna-binding subunit b	TRANSMEMBRANE (PHOBIUS); NON_CYTOPLASMIC_DOMAIN (PHOBIUS); CYTOPLASMIC_DOMAIN (PHOBIUS); TMhelix (TMHMM)	-
c61887_g1_i1	13.472	9.921	7.561	10.318	0	0	0	0	0	AT3G60750.1_Symbols:_Transketolase_	chr3:22454004-22456824 FORWARD LENGTH=741	chloroplastic	IPR029061 (G3DSA:3.40.50.GENE3D); PTHR11624 (PANTHER); PTHR11624:SF60 (PANTHER)	F:transferase activity; C:chloroplast thylakoid membrane; F:transketolase activity; C:membrane; C:thylakoid; F:catalytic activity; P:reductive pentose-phosphate cycle; F:metal ion binding; P:metabolic process; C:chloroplast; C:plastid
c27287_g1_i1	10.071	10.396	10.449	10.3053	2.776	2.012	2.433	2.407	0.233568	not available	not available		no IPS match	-
c26467_g1_i2	8.509	11.205	11.159	10.291	0.216	0.219	0.399	0.278	0.0270139	AT1G53540.1_Symbols:_HSP20-like_chaperones_superfamily_protein_	chr1:19980510-19980983 FORWARD LENGTH=157	kda class i heat shock	IPR008978 (G3DSA:2.60.40.GENE3D)	-
c19206_g1_i1	11.081	9.071	10.612	10.2547	1.97	2.193	2.006	2.05633	0.200527	AT3G61850.4_Symbols:_DAG1_Dof-type_zinc_finger_DNA-binding_family_protein_	chr3:22895495-22897150 FORWARD LENGTH=324	dof zinc finger	IPR003851 (PFAM); PTHR31992:SF7 (PANTHER); PTHR31992 (PANTHER); IPR003851 (PROSITE_PATTERNS); IPR003851 (PRODOM); IPR003851 (PROSITE_PROFILES)	F:DNA binding; P:RNA metabolic process	-
c3730_g1_i1	12.331	8.99	9.355	10.2253	2.701	2.355	2.178	2.41133	0.23582	AT2G16370.1_Symbols:_THY-1_thymidylate_synthase_1_	chr2:7082038-7084333 REVERSE LENGTH=519	classical arabinogalactan protein 26-like	CYTOPLASMIC_DOMAIN (PHOBIUS); CYTOPLASMIC_DOMAIN (PHOBIUS); NON_CYTOPLASMIC_DOMAIN (PHOBIUS); TRANSMEMBRANE (PHOBIUS); TRANSMEMBRANE (PHOBIUS)	-
c5260_g1_i1	8.905	11.043	10.713	10.2203	0.319	0.496	1.026	0.613667	0.0600437	AT3G55270.1_Symbols:_MKP1,_ATMKP1_mitogen-activated_protein_kinase_phosphatase_1_	chr3:20496775-20499408 FORWARD LENGTH=784	---NA---	no IPS match	-
c17054_g1_i1	9.614	10.922	10.004	10.18	2.11	1.678	1.616	1.80133	0.176948	AT5G23960.1_Symbols:_ATTPS21,_TPS21_terpene_synthase_21_	chr5:8092969-8095128 FORWARD LENGTH=547	germacrene c synthase-like	IPR008949 (G3DSA:1.10.600.GENE3D); IPR005630 (PFAM); PTHR31225 (PANTHER); IPR008949 (SUPERFAMILY)	F:catalytic activity; F:binding	-
c35884_g1_i1	4.699	13.804	11.96	10.1543	0.563	0.229	0.418	0.403333	0.0397203	AT5G14740.1_Symbols:_CA2,_CA18,_BETA_CA2_carbonic_anhydrase_2_	chr5:4758257-4762382 FORWARD LENGTH=331	carbonic chloroplastic-like	no IPS match	-
c88103_g1_i1	6.297	11.792	12.233	10.1073	1.463	1.087	1.343	1.29767	0.128389	AT2G30790.1_Symbols:_PSBP-2_photosystem_II_subunit_P-2_	chr2:13119047-13119596 REVERSE LENGTH=125	oxygen-evolving enhancer protein 2- chloroplastic	IPR002683 (PFAM); IPR016123 (G3DSA:3.40.1000.GENE3D); PTHR31407:SF13 (PANTHER); PTHR31407 (PANTHER); IPR016123 (SUPERFAMILY)	P:metabolic process; P:cellular process; C:membrane; F:binding; C:intracellular	-
c13907_g1_i1	12.367	8.808	9.031	10.0687	2.729	2.441	2.079	2.41633	0.239985	AT4G33010.1_Symbols:_AtGLDP1,_GLDP1_glycine_decarboxylase_P-protein_1_	chr4:15926852-15931150 REVERSE LENGTH=1037	extensin-like protein	no IPS match	-
c23423_g1_i1	10.696	9.496	9.993	10.0617	41.024	49.253	46.545	45.6073	4.53278	AT3G62980.1_Symbols:_TIR1_F-box/RNI-like_superfamily_protein_	chr3:23273479-23276181 REVERSE LENGTH=594	protein transport inhibitor response 1-like	IPR001810 (SMART); IPR001810 (PFAM); G3DSA:3.80.10.10 (GENE3D); PTHR23125 (PANTHER); PTHR23125:SF17 (PANTHER); SSF52047 (SUPERFAMILY); IPR001810 (SUPERFAMILY)	F:protein binding	-
c79615_g1_i1	7.752	11.832	10.571	10.0517	0.544	0.572	2.687	1.26767	0.126115	not available	not available		no IPS match	-
c14079_g1_i1	8.401	9.506	12.243	10.05	0.975	1.135	1.225	1.11167	0.110614	AT2G17270.1_Symbols:_PHT3;3_phosphate_transporter_3;3_	chr2:7510456-7512118 FORWARD LENGTH=309		no IPS match	-
c33873_g1_i1	12.811	8.1	9.132	10.0143	0	0	0	0	0	AT1G50880.1_Symbols:_F-box_and_associated_interaction_domains-containing_protein_	chr1:18860837-18861982 FORWARD LENGTH=279	kunitz-type inhibitor partial	G3DSA:2.80.10.50 (GENE3D); IPR002160 (PFAM); IPR011065 (SUPERFAMILY)	F:molecular_function	-
c23569_g1_i1	7.595	11.407	11.037	10.013	1.576	1.402	2.423	1.80033	0.1798	not available	not available		no IPS match	-
c15839_g1_i1	12.667	9.769	7.47	9.96867	2.439	2.26	2.033	2.244	0.225105	AT2G37640.1_Symbols:_ATEXPA3,_ATEXP3,_ATHEXP_ALPHA_1.9,_EXP3_Barwin-like_endoglucanases_superfamily_protein_	chr2:15788077-15789812 REVERSE LENGTH=262	expansin precursor	IPR002963 (PRINTS); IPR007118 (PRINTS); IPR007112 (SMART); IPR009009 (PFAM); IPR014733 (G3DSA:2.40.40.GENE3D); PTHR31867 (PANTHER); PTHR31867:SF5 (PANTHER); SIGNAL_PEPTIDE (PHOBIUS); SIGNAL_PEPTIDE_N_REGION (PHOBIUS); SIGNAL_PEPTIDE_H_REGION (PHOBIUS); SIGNAL_PEPTIDE_C_REGION (PHOBIUS); NON_CYTOPLASMIC_DOMAIN (PHOBIUS); IPR007112 (PROSITE_PROFILES); IPR009009 (SUPERFAMILY); TMhelix (TMHMM)	P:cellular component organization; P:cellular process; C:extracellular region	-
c29364_g1_i1	11.682	9.344	8.858	9.96133	1.116	1.068	0.871	1.01833	0.102229	AT4G34950.1_Symbols:_Major_facilitator_superfamily_protein_	chr4:16642544-16644759 REVERSE LENGTH=567	probable transporter mch1	G3DSA:1.20.1250.20 (GENE3D); IPR010658 (PFAM); G3DSA:1.20.1250.20 (GENE3D); PTHR21576 (PANTHER); PTHR21576:SF17 (PANTHER); CYTOPLASMIC_DOMAIN (PHOBIUS); TRANSMEMBRANE (PHOBIUS); TRANSMEMBRANE (PHOBIUS); CYTOPLASMIC_DOMAIN (PHOBIUS); TRANSMEMBRANE (PHOBIUS); CYTOPLASMIC_DOMAIN (PHOBIUS); CYTOPLASMIC_DOMAIN (PHOBIUS); TRANSMEMBRANE (PHOBIUS); TRANSMEMBRANE (PHOBIUS); NON_CYTOPLASMIC_DOMAIN (PHOBIUS…	-
c82721_g1_i1	8.497	10.517	10.845	9.953	1.097	0.782	0.445	0.774667	0.0778325	not available	not available		no IPS match	-
c28142_g1_i4	10.239	10.133	9.487	9.953	1.21	0.763	1.189	1.054	0.105898	AT4G35150.1_Symbols:_O-methyltransferase_family_protein_	chr4:16726948-16728531 REVERSE LENGTH=325	trans-resveratrol di-o-methyltransferase-like	NON_CYTOPLASMIC_DOMAIN (PHOBIUS); CYTOPLASMIC_DOMAIN (PHOBIUS); TRANSMEMBRANE (PHOBIUS); TMhelix (TMHMM)	-
c4495_g1_i1	12.511	7.362	9.953	9.942	1.773	2.041	1.87	1.89467	0.190572	AT1G09070.1_Symbols:_SRC2,_(AT)SRC2_soybean_gene_regulated_by_cold-2_	chr1:2927767-2928741 FORWARD LENGTH=324	src2 homolog	IPR000008 (SMART); IPR000008 (PFAM); IPR000008 (G3DSA:2.60.40.GENE3D); PTHR32246:SF18 (PANTHER); PTHR32246 (PANTHER); IPR000008 (PROSITE_PROFILES); IPR000008 (SUPERFAMILY)	F:protein binding	-
c30325_g1_i2	11.045	9.466	9.243	9.918	2.542	2.212	1.924	2.226	0.22444	AT2G16440.1_Symbols:_MCM4_Minichromosome_maintenance_(MCM2/3/5)_family_protein_	chr2:7126536-7130665 REVERSE LENGTH=847	dna replication licensing factor mcm4	IPR001208 (PRINTS); IPR008047 (PRINTS); IPR001208 (SMART); IPR003593 (SMART); IPR027925 (PFAM); G3DSA:3.30.1640.10 (GENE3D); IPR027417 (G3DSA:3.40.50.GENE3D); IPR012340 (G3DSA:2.40.50.GENE3D); IPR001208 (PFAM); IPR004039 (G3DSA:2.20.28.GENE3D); PTHR11630:SF66 (PANTHER); PTHR11630 (PANTHER); IPR018525 (PROSITE_PATTERNS); IPR001208 (PROSITE_PROFILES); IPR027417 (SUPERFAMILY); IPR012340 (SUPERFAMILY)	F:nucleotide binding; F:DNA binding; F:hydrolase activity; P:DNA metabolic process; C:cellular_component	-
c21011_g1_i2	10.155	8.778	10.784	9.90567	1.904	1.478	1.752	1.71133	0.172763	AT3G57450.1_Symbols:_unknown_protein;_Has_65_Blast_hits_to_65_proteins_in_11_species:_Archae_-_0;_Bacteria_-_0;_Metazoa_-_0;_Fungi_-_0;_Plants_-_65;_Viruses_-_0;_Other_Eukaryotes_-_0_(source:_NCB	chr3:21262028-21262318 FORWARD LENGTH=96	PREDICTED: uncharacterized protein LOC104114990	no IPS match	-
c75595_g1_i1	6.057	10.851	12.558	9.822	0.3	0.515	0.781	0.532	0.0541641	AT1G06680.1_Symbols:_PSBP-1,_OEE2,_PSII-P,_OE23_photosystem_II_subunit_P-1_	chr1:2047940-2049186 FORWARD LENGTH=263	oxygen-evolving enhancer protein 2	IPR002683 (PFAM); IPR016123 (G3DSA:3.40.1000.GENE3D); PTHR31407 (PANTHER); PTHR31407:SF13 (PANTHER); SIGNAL_PEPTIDE_C_REGION (PHOBIUS); SIGNAL_PEPTIDE_H_REGION (PHOBIUS); SIGNAL_PEPTIDE_N_REGION (PHOBIUS); SIGNAL_PEPTIDE (PHOBIUS); NON_CYTOPLASMIC_DOMAIN (PHOBIUS); IPR016123 (SUPERFAMILY)	F:binding; P:metabolic process; P:cellular process; C:membrane; C:intracellular	-
c20638_g1_i1	5.288	9.102	14.929	9.773	2.654	0.763	2.442	1.953	0.199836	AT5G54250.1_Symbols:_ATCNGC4,_CNGC4,_HLM1,_DND2_cyclic_nucleotide-gated_cation_channel_4_	chr5:22025684-22029971 REVERSE LENGTH=694		CYTOPLASMIC_DOMAIN (PHOBIUS); TRANSMEMBRANE (PHOBIUS); NON_CYTOPLASMIC_DOMAIN (PHOBIUS)	-
c74721_g1_i1	9.578	9.89	9.821	9.763	2.007	1.907	1.334	1.74933	0.17918	AT3G54560.1_Symbols:_HTA11_histone_H2A_11_	chr3:20196532-20197466 FORWARD LENGTH=136		no IPS match	-
c18225_g1_i2	8.28	10.376	10.622	9.75933	0.075	0.048	0.064	0.0623333	0.00638705	AT4G29010.1_Symbols:_AIM1_Enoyl-CoA_hydratase/isomerase_family_	chr4:14297312-14302016 REVERSE LENGTH=721	peroxisomal fatty acid beta-oxidation multifunctional protein aim1-like	IPR006108 (PFAM); IPR013328 (G3DSA:1.10.1040.GENE3D); IPR006176 (PFAM); IPR013328 (G3DSA:1.10.1040.GENE3D); IPR016040 (G3DSA:3.40.50.GENE3D); PTHR23309:SF10 (PANTHER); PTHR23309 (PANTHER); IPR006180 (PROSITE_PATTERNS); IPR008927 (SUPERFAMILY); IPR008927 (SUPERFAMILY)	P:metabolic process; F:catalytic activity; P:cellular process; F:binding	EC:1.1.1.35
c26337_g1_i1	11.79	7.605	9.821	9.73867	2.092	2.26	2.088	2.14667	0.220427	AT1G27461.1_Symbols:_unknown_protein;_Has_30201_Blast_hits_to_17322_proteins_in_780_species:_Archae_-_12;_Bacteria_-_1396;_Metazoa_-_17338;_Fungi_-_3422;_Plants_-_5037;_Viruses_-_0;_Other_Eukaryo	chr1:9537948-9539012 REVERSE LENGTH=354	PREDICTED: uncharacterized protein LOC101256871	no IPS match	-
c18225_g1_i3	7.367	10.851	10.906	9.708	0.084	0.057	0.082	0.0743333	0.00765692	AT4G29010.1_Symbols:_AIM1_Enoyl-CoA_hydratase/isomerase_family_	chr4:14297312-14302016 REVERSE LENGTH=721	peroxisomal fatty acid beta-oxidation multifunctional protein aim1-like	IPR013328 (G3DSA:1.10.1040.GENE3D); IPR006176 (PFAM); IPR013328 (G3DSA:1.10.1040.GENE3D); IPR016040 (G3DSA:3.40.50.GENE3D); IPR006108 (PFAM); IPR001753 (PFAM); IPR029045 (G3DSA:3.90.226.GENE3D); PTHR23309 (PANTHER); PTHR23309:SF10 (PANTHER); IPR006180 (PROSITE_PATTERNS); NON_CYTOPLASMIC_DOMAIN (PHOBIUS); TRANSMEMBRANE (PHOBIUS); CYTOPLASMIC_DOMAIN (PHOBIUS); IPR029045 (SUPERFAMILY); IPR008927 (SU…	F:binding; P:metabolic process; P:cellular process; F:catalytic activity	EC:1.1.1.35
c26189_g1_i5	5.649	11.913	11.554	9.70533	2.467	1.86	2.46	2.26233	0.233102	AT1G20925.1_Symbols:_Auxin_efflux_carrier_family_protein_	chr1:7289973-7292507 FORWARD LENGTH=472	uncharacterized transporter ybr287w-like	IPR004776 (PFAM); PTHR31651:SF2 (PANTHER); PTHR31651 (PANTHER); CYTOPLASMIC_DOMAIN (PHOBIUS); TRANSMEMBRANE (PHOBIUS); TRANSMEMBRANE (PHOBIUS); TRANSMEMBRANE (PHOBIUS); NON_CYTOPLASMIC_DOMAIN (PHOBIUS); NON_CYTOPLASMIC_DOMAIN (PHOBIUS); CYTOPLASMIC_DOMAIN (PHOBIUS); TRANSMEMBRANE (PHOBIUS); TRANSMEMBRANE (PHOBIUS); NON_CYTOPLASMIC_DOMAIN (PHOBIUS); TRANSMEMBRANE (PHOBIUS); CYTOPLASMIC_DOMAIN (PHO…	P:transport; P:cellular process; C:membrane	-
c25296_g1_i1	11.345	8.859	8.757	9.65367	1.716	1.373	1.207	1.432	0.148337	AT3G48710.1_Symbols:_DEK_domain-containing_chromatin_associated_protein_	chr3:18041024-18043995 FORWARD LENGTH=462	protein dek-like isoform x2	Coil (COILS); Coil (COILS); Coil (COILS); Coil (COILS); IPR014876 (PFAM); IPR009057 (G3DSA:1.10.10.GENE3D); PTHR13468 (PANTHER); PTHR13468:SF6 (PANTHER); SSF109715 (SUPERFAMILY)	F:DNA binding	-
c86484_g1_i1	8.112	9.921	10.916	9.64967	1.144	0.563	0.663	0.79	0.0818681	AT1G16980.1_Symbols:_ATTPS2,_TPS2_trehalose-phosphatase/synthase_2_	chr1:5807311-5811488 FORWARD LENGTH=821		no IPS match	-
c30404_g1_i8	6.55	11.094	11.291	9.645	0.957	0.315	0.744	0.672	0.0696734	AT3G53830.1_Symbols:_Regulator_of_chromosome_condensation_(RCC1)_family_protein_	chr3:19940814-19943592 FORWARD LENGTH=472	ultraviolet-b receptor uvr8-like isoform x5	IPR009091 (G3DSA:2.130.10.GENE3D); PTHR22870 (PANTHER); NON_CYTOPLASMIC_DOMAIN (PHOBIUS); CYTOPLASMIC_DOMAIN (PHOBIUS); TRANSMEMBRANE (PHOBIUS); IPR009091 (SUPERFAMILY); TMhelix (TMHMM)	-
c27282_g1_i2	10.119	8.535	10.216	9.62333	1.641	2.441	1.634	1.90533	0.197991	AT5G46280.1_Symbols:_MCM3_Minichromosome_maintenance_(MCM2/3/5)_family_protein_	chr5:18769902-18773606 REVERSE LENGTH=776	dna replication licensing factor mcm3 homolog 2 isoform x2	Coil (COILS); IPR001208 (PRINTS); IPR008046 (PRINTS); IPR001208 (SMART); IPR027417 (G3DSA:3.40.50.GENE3D); IPR001208 (PFAM); PTHR11630:SF46 (PANTHER); PTHR11630 (PANTHER); IPR001208 (PROSITE_PROFILES); IPR027417 (SUPERFAMILY)	F:nucleotide binding; F:DNA binding; F:hydrolase activity; C:nucleus; C:cellular_component; P:DNA metabolic process	-
c21810_g1_i1	13.34	7.352	8.108	9.6	44.278	38.278	34.31	38.9553	4.05785	AT3G45210.1_Symbols:_Protein_of_unknown_function,_DUF584_	chr3:16557482-16557928 REVERSE LENGTH=148	PREDICTED: uncharacterized protein LOC102589274	IPR007608 (PFAM)	-
c30325_g1_i1	10.973	8.818	9	9.597	2.542	2.336	2.06	2.31267	0.240978	AT2G16440.1_Symbols:_MCM4_Minichromosome_maintenance_(MCM2/3/5)_family_protein_	chr2:7126536-7130665 REVERSE LENGTH=847	dna replication licensing factor mcm4	IPR001208 (PRINTS); IPR008047 (PRINTS); IPR001208 (SMART); IPR003593 (SMART); IPR027925 (PFAM); G3DSA:3.30.1640.10 (GENE3D); IPR027417 (G3DSA:3.40.50.GENE3D); IPR012340 (G3DSA:2.40.50.GENE3D); IPR001208 (PFAM); IPR004039 (G3DSA:2.20.28.GENE3D); PTHR11630:SF66 (PANTHER); PTHR11630 (PANTHER); IPR018525 (PROSITE_PATTERNS); IPR001208 (PROSITE_PROFILES); IPR027417 (SUPERFAMILY); IPR012340 (SUPERFAMILY)	F:nucleotide binding; F:DNA binding; F:hydrolase activity; C:cellular_component; P:DNA metabolic process	-
c38491_g1_i1	10.804	7.342	10.571	9.57233	0.244	0.381	0.227	0.284	0.0296688	AT5G48300.1_Symbols:_ADG1,_APS1_ADP_glucose_pyrophosphorylase_1_	chr5:19570326-19572557 FORWARD LENGTH=520	adp-glucose pyrophosphorylase small subunit	CYTOPLASMIC_DOMAIN (PHOBIUS); NON_CYTOPLASMIC_DOMAIN (PHOBIUS); TRANSMEMBRANE (PHOBIUS); TMhelix (TMHMM)	-
c32893_g1_i1	6.382	10.71	11.585	9.559	0	0.019	0	0.00633333	0.000662552	AT5G43300.1_Symbols:_PLC-like_phosphodiesterases_superfamily_protein_	chr5:17376946-17379070 REVERSE LENGTH=370	glycerophosphodiester phosphodiesterase gde1-like	IPR030395 (PFAM); IPR017946 (G3DSA:3.20.20.GENE3D); PTHR22958 (PANTHER); IPR030395 (PROSITE_PROFILES); IPR017946 (SUPERFAMILY)	F:hydrolase activity; P:metabolic process	-
c12280_g1_i1	6.706	11.61	10.358	9.558	1.191	0.877	0.826	0.964667	0.100928	AT4G23370.1_Symbols:_unknown_protein;_FUNCTIONS_IN:_molecular_function_unknown;_INVOLVED_IN:_biological_process_unknown;_LOCATED_IN:_endomembrane_system;_CONTAINS_InterPro_DOMAIN/s:_Protein_of_un	chr4:12206362-12213435 REVERSE LENGTH=1038		TRANSMEMBRANE (PHOBIUS); NON_CYTOPLASMIC_DOMAIN (PHOBIUS); TRANSMEMBRANE (PHOBIUS); CYTOPLASMIC_DOMAIN (PHOBIUS); NON_CYTOPLASMIC_DOMAIN (PHOBIUS); TMhelix (TMHMM)	-
c25524_g1_i1	9.002	9.233	10.419	9.55133	2.148	1.926	1.779	1.951	0.204265	AT5G67100.1_Symbols:_ICU2_DNA-directed_DNA_polymerases_	chr5:26776994-26785104 FORWARD LENGTH=1524	dna polymerase alpha catalytic subunit	Coil (COILS); IPR006172 (PRINTS); IPR006172 (SMART); IPR006134 (PFAM); TIGR00592 (TIGRFAM); IPR006133 (PFAM); IPR015088 (PFAM); IPR012337 (G3DSA:3.30.420.GENE3D); G3DSA:1.10.287.690 (GENE3D); IPR024647 (PFAM); IPR023211 (G3DSA:3.90.1600.GENE3D); PTHR10322 (PANTHER); IPR029702 (PTHR10322:PANTHER); IPR017964 (PROSITE_PATTERNS); SSF56672 (SUPERFAMILY); IPR012337 (SUPERFAMILY)	F:nucleotide binding; F:transferase activity; F:DNA binding; F:hydrolase activity; F:binding; P:DNA metabolic process	EC:2.7.7.7
c42923_g1_i1	14.698	7.463	6.406	9.52233	1.651	2.098	0.272	1.34033	0.140757	AT5G22720.2_Symbols:_F-box/RNI-like_superfamily_protein_	chr5:7547797-7551174 REVERSE LENGTH=675		no IPS match	-
c9956_g1_i1	10.648	10.78	7.064	9.49733	1.304	2.813	2.197	2.10467	0.221606	AT1G78380.1_Symbols:_ATGSTU19,_GST8,_GSTU19_glutathione_S-transferase_TAU_19_	chr1:29486659-29487819 REVERSE LENGTH=219	probable glutathione s-transferase	IPR012336 (G3DSA:3.40.30.GENE3D); IPR004045 (PFAM); PTHR11260 (PANTHER); PTHR11260:SF174 (PANTHER); IPR004045 (PROSITE_PROFILES); IPR012336 (SUPERFAMILY)	F:protein binding	-
c11469_g1_i1	10.612	9.051	8.818	9.49367	2.307	1.135	1.679	1.707	0.179804	AT4G24630.1_Symbols:_DHHC-type_zinc_finger_family_protein_	chr4:12714919-12717111 FORWARD LENGTH=407	protein s-acyltransferase 8-like	IPR001594 (PFAM); PTHR22883 (PANTHER); PTHR22883:SF41 (PANTHER); TRANSMEMBRANE (PHOBIUS); CYTOPLASMIC_DOMAIN (PHOBIUS); TRANSMEMBRANE (PHOBIUS); NON_CYTOPLASMIC_DOMAIN (PHOBIUS); CYTOPLASMIC_DOMAIN (PHOBIUS); TMhelix (TMHMM); TMhelix (TMHMM)	F:binding	-
c27282_g1_i1	9.35	9.365	9.75	9.48833	1.66	2.308	1.77	1.91267	0.201581	AT5G46280.1_Symbols:_MCM3_Minichromosome_maintenance_(MCM2/3/5)_family_protein_	chr5:18769902-18773606 REVERSE LENGTH=776	dna replication licensing factor mcm3 homolog 2 isoform x2	Coil (COILS); IPR001208 (PRINTS); IPR008046 (PRINTS); IPR001208 (SMART); IPR027417 (G3DSA:3.40.50.GENE3D); IPR001208 (PFAM); PTHR11630:SF46 (PANTHER); PTHR11630 (PANTHER); IPR001208 (PROSITE_PROFILES); IPR027417 (SUPERFAMILY)	F:DNA binding; F:nucleotide binding; C:nucleus; P:DNA metabolic process; F:hydrolase activity; C:cellular_component	-
c13242_g1_i2	5.841	12.419	10.054	9.438	1.294	0.172	3.867	1.77767	0.188352	AT5G16590.1_Symbols:_LRR1_Leucine-rich_repeat_protein_kinase_family_protein_	chr5:5431862-5433921 FORWARD LENGTH=625		no IPS match	-
c23114_g1_i1	7.704	10.457	10.135	9.432	2.129	1.669	2.051	1.94967	0.206708	AT4G28556.1_Symbols:_RIC7_PAK-box/P21-Rho-binding_family_protein_	chr4:14114754-14115795 FORWARD LENGTH=216	crib domain-containing protein ric10-like isoform x1	no IPS match	-
c33417_g1_i1	10.744	9.092	8.351	9.39567	1.21	1.783	0.635	1.20933	0.128712	AT4G16790.1_Symbols:_hydroxyproline-rich_glycoprotein_family_protein_	chr4:9451747-9453168 REVERSE LENGTH=473		no IPS match	-
c28991_g1_i1	10.287	8.384	9.487	9.386	39.392	40.881	41.589	40.6207	4.32779	AT1G62660.1_Symbols:_Glycosyl_hydrolases_family_32_protein_	chr1:23199949-23203515 FORWARD LENGTH=648	vacuolar invertase	IPR001362 (SMART); IPR021792 (PFAM); IPR013148 (PFAM); IPR013189 (PFAM); IPR023296 (G3DSA:2.115.10.GENE3D); IPR013189 (G3DSA:2.60.120.GENE3D); PTHR31953 (PANTHER); PTHR31953:SF1 (PANTHER); IPR018053 (PROSITE_PATTERNS); TRANSMEMBRANE (PHOBIUS); CYTOPLASMIC_DOMAIN (PHOBIUS); NON_CYTOPLASMIC_DOMAIN (PHOBIUS); IPR013320 (SUPERFAMILY); IPR023296 (SUPERFAMILY); TMhelix (TMHMM)	P:metabolic process; F:hydrolase activity	EC:3.2.1.26; EC:3.2.1.48
c30943_g2_i14	6.706	9.011	12.355	9.35733	1.679	2.374	2.287	2.11333	0.225848	AT4G19610.1_Symbols:_nucleotide_binding;nucleic_acid_binding;RNA_binding_	chr4:10677482-10681623 FORWARD LENGTH=816		TRANSMEMBRANE (PHOBIUS); NON_CYTOPLASMIC_DOMAIN (PHOBIUS); CYTOPLASMIC_DOMAIN (PHOBIUS); TMhelix (TMHMM)	-
c6747_g1_i1	8.593	9.253	10.166	9.33733	56.49	56.844	48.27	53.868	5.7691	AT5G49460.1_Symbols:_ACLB-2_ATP_citrate_lyase_subunit_B_2_	chr5:20055048-20058195 FORWARD LENGTH=608	atp-citrate synthase beta chain protein partial	no IPS match	-
c5793_g1_i1	11.069	9.011	7.926	9.33533	1.716	1.783	1.162	1.55367	0.166429	AT5G62360.1_Symbols:_Plant_invertase/pectin_methylesterase_inhibitor_superfamily_protein_	chr5:25040699-25041310 FORWARD LENGTH=203	21 kda	IPR006501 (SMART); IPR006501 (TIGRFAM); IPR006501 (PFAM); IPR006501 (G3DSA:1.20.140.GENE3D); PTHR31080:SF2 (PANTHER); PTHR31080 (PANTHER); SIGNAL_PEPTIDE_C_REGION (PHOBIUS); SIGNAL_PEPTIDE (PHOBIUS); SIGNAL_PEPTIDE_H_REGION (PHOBIUS); SIGNAL_PEPTIDE_N_REGION (PHOBIUS); NON_CYTOPLASMIC_DOMAIN (PHOBIUS); SignalP-TM (SIGNALP_GRAM_POSITIVE); SignalP-noTM (SIGNALP_EUK); IPR006501 (SUPERFAMILY); TMheli…	F:hydrolase activity; F:molecular_function	EC:3.1.1.11
c65019_g1_i1	12.319	7.554	8.108	9.327	1.379	1.936	2.169	1.828	0.19599	AT1G64390.1_Symbols:_AtGH9C2,_GH9C2_glycosyl_hydrolase_9C2_	chr1:23911329-23914642 FORWARD LENGTH=620	endoglucanase 6-like	IPR012341 (G3DSA:1.50.10.GENE3D); IPR001701 (PFAM); PTHR22298:SF19 (PANTHER); PTHR22298 (PANTHER); IPR008928 (SUPERFAMILY)	F:hydrolase activity, hydrolyzing O-glycosyl compounds; F:carbohydrate binding; F:cellulase activity; F:hydrolase activity; P:metabolic process; P:carbohydrate metabolic process; F:hydrolase activity, acting on glycosyl bonds; F:catalytic activity
c78668_g1_i1	4.567	11.6	11.797	9.32133	0.403	0.572	1.389	0.788	0.0845373	AT4G14240.1_Symbols:_CBS_domain-containing_protein_with_a_domain_of_unknown_function_(DUF21)_	chr4:8204712-8207273 REVERSE LENGTH=494	duf21 domain-containing protein at4g14240-like	NON_CYTOPLASMIC_DOMAIN (PHOBIUS); CYTOPLASMIC_DOMAIN (PHOBIUS); TRANSMEMBRANE (PHOBIUS); TMhelix (TMHMM)	F:adenyl nucleotide binding; F:molecular_function; P:biological_process; F:nucleic acid binding; P:DNA integration
c19315_g1_i1	9.482	9.557	8.879	9.306	2.101	2.403	1.607	2.037	0.218891	AT2G24490.1_Symbols:_RPA2,_ATRPA2,_ROR1,_ATRPA32A,_RPA32A_replicon_protein_A2_	chr2:10398651-10400416 REVERSE LENGTH=279	replication protein a 32 kda subunit a-like	IPR014646 (PIRSF); IPR011991 (G3DSA:1.10.10.GENE3D); IPR014892 (PFAM); IPR004365 (PFAM); IPR012340 (G3DSA:2.40.50.GENE3D); PTHR13989:SF14 (PANTHER); PTHR13989 (PANTHER); SSF46785 (SUPERFAMILY); IPR012340 (SUPERFAMILY)	P:response to stress; P:DNA metabolic process; C:nucleus; F:DNA binding	-
c86461_g1_i1	7.728	10.578	9.466	9.25733	1.444	1.678	1.824	1.64867	0.178093	AT1G16420.1_Symbols:_ATMC8,_MC8_metacaspase_8_	chr1:5612304-5613829 REVERSE LENGTH=381		no IPS match	-
c29557_g1_i1	9.867	8.798	9.051	9.23867	40.667	44.257	40.836	41.92	4.53745	AT2G34590.1_Symbols:_Transketolase_family_protein_	chr2:14568956-14570844 REVERSE LENGTH=406	pyruvate dehydrogenase e1 component subunit beta- chloroplastic-like	IPR005475 (SMART); IPR005476 (PFAM); IPR005475 (PFAM); IPR029061 (G3DSA:3.40.50.GENE3D); IPR009014 (G3DSA:3.40.50.GENE3D); PTHR11624:SF63 (PANTHER); PTHR11624 (PANTHER); SIGNAL_PEPTIDE (PHOBIUS); SIGNAL_PEPTIDE_C_REGION (PHOBIUS); SIGNAL_PEPTIDE_H_REGION (PHOBIUS); NON_CYTOPLASMIC_DOMAIN (PHOBIUS); SIGNAL_PEPTIDE_N_REGION (PHOBIUS); IPR029061 (SUPERFAMILY); IPR009014 (SUPERFAMILY)	F:catalytic activity; P:metabolic process	-
c20609_g1_i1	10.985	8.03	8.615	9.21	36.363	40.48	38.122	38.3217	4.16088	AT3G52710.1_Symbols:_unknown_protein;_FUNCTIONS_IN:_molecular_function_unknown;_INVOLVED_IN:_biological_process_unknown;_LOCATED_IN:_plasma_membrane;_EXPRESSED_IN:_19_plant_structures;_EXPRESSED_	chr3:19534638-19535507 FORWARD LENGTH=289	PREDICTED: uncharacterized protein LOC101257619	SignalP-noTM (SIGNALP_EUK)	-
c28142_g1_i3	9.23	9.557	8.818	9.20167	1.022	0.706	1.071	0.933	0.101395	AT4G35150.1_Symbols:_O-methyltransferase_family_protein_	chr4:16726948-16728531 REVERSE LENGTH=325	trans-resveratrol di-o-methyltransferase-like	IPR029063 (G3DSA:3.40.50.GENE3D); TMhelix (TMHMM)	-
c19128_g1_i1	9.506	8.879	9.213	9.19933	1.688	2.098	1.243	1.67633	0.182223	AT5G62550.1_Symbols:_unknown_protein;_FUNCTIONS_IN:_molecular_function_unknown;_INVOLVED_IN:_biological_process_unknown;_LOCATED_IN:_plasma_membrane;_EXPRESSED_IN:_17_plant_structures;_EXPRESSED_	chr5:25105839-25107875 REVERSE LENGTH=487	nucleolar and coiled-body phosphoprotein 1-like	no IPS match	-
c13907_g1_i2	9.795	8.738	9.061	9.198	2.11	2.365	0.536	1.67033	0.181597	AT3G48030.1_Symbols:_hypoxia-responsive_family_protein_/_zinc_finger_(C3HC4-type_RING_finger)_family_protein_	chr3:17725410-17727954 REVERSE LENGTH=349	extensin-like protein	no IPS match	-
c21863_g1_i1	8.064	9.334	10.176	9.19133	1.97	1.678	2.895	2.181	0.237289	AT5G14760.1_Symbols:_AO_L-aspartate_oxidase_	chr5:4769133-4772012 FORWARD LENGTH=651	l-aspartate chloroplastic	no IPS match	-
c27636_g1_i4	10.119	9.365	8.058	9.18067	2.392	1.573	1.734	1.89967	0.20692	AT4G01750.1_Symbols:_RGXT2_rhamnogalacturonan_xylosyltransferase_2_	chr4:756534-758364 FORWARD LENGTH=367		no IPS match	-
c21011_g1_i1	9.663	7.413	10.46	9.17867	2.232	1.793	2.124	2.04967	0.223308	AT3G57450.1_Symbols:_unknown_protein;_Has_65_Blast_hits_to_65_proteins_in_11_species:_Archae_-_0;_Bacteria_-_0;_Metazoa_-_0;_Fungi_-_0;_Plants_-_65;_Viruses_-_0;_Other_Eukaryotes_-_0_(source:_NCB	chr3:21262028-21262318 FORWARD LENGTH=96	PREDICTED: uncharacterized protein LOC104114990	CYTOPLASMIC_DOMAIN (PHOBIUS); TRANSMEMBRANE (PHOBIUS); NON_CYTOPLASMIC_DOMAIN (PHOBIUS); TMhelix (TMHMM)	-
c7850_g1_i1	9.47	9.051	8.949	9.15667	0.234	0.467	0.163	0.288	0.0314525	AT2G45290.1_Symbols:_Transketolase_	chr2:18672737-18675589 FORWARD LENGTH=741	chloroplastic	IPR029061 (G3DSA:3.40.50.GENE3D); IPR005474 (PFAM); PTHR11624 (PANTHER); PTHR11624:SF60 (PANTHER); IPR029061 (SUPERFAMILY)	-
c25708_g1_i2	9.699	8.434	9.274	9.13567	1.154	1.049	0.926	1.043	0.114168	AT3G54650.1_Symbols:_FBL17_RNI-like_superfamily_protein_	chr3:20226004-20228882 REVERSE LENGTH=593	f-box lrr-repeat protein 17-like	IPR001810 (SMART); IPR001810 (PFAM); G3DSA:3.80.10.10 (GENE3D); PTHR23125:SF166 (PANTHER); PTHR23125 (PANTHER); IPR001810 (PROSITE_PROFILES); SSF52047 (SUPERFAMILY); IPR001810 (SUPERFAMILY)	F:protein binding	-
c10248_g1_i1	4.495	10.629	12.233	9.119	1.829	1.392	1.189	1.47	0.161202	AT1G18060.1_Symbols:_unknown_protein;_INVOLVED_IN:_biological_process_unknown;_LOCATED_IN:_chloroplast;_EXPRESSED_IN:_22_plant_structures;_EXPRESSED_DURING:_13_growth_stages;_Has_74_Blast_hits_to	chr1:6212065-6213314 REVERSE LENGTH=226		no IPS match	-
c76338_g1_i1	4.495	11.225	11.625	9.115	3.217	1.974	1.616	2.269	0.24893	AT5G23470.1_Symbols:_Haloacid_dehalogenase-like_hydrolase_(HAD)_superfamily_protein_	chr5:7913861-7914769 FORWARD LENGTH=302	---NA---	no IPS match	-
c56371_g1_i1	5.348	10.093	11.848	9.09633	0.872	0.639	0.799	0.77	0.0846495	AT4G14230.1_Symbols:_CBS_domain-containing_protein_with_a_domain_of_unknown_function_(DUF21)_	chr4:8200850-8203130 REVERSE LENGTH=495	duf21 domain-containing protein at4g14240-like	no IPS match	C:mitochondrion; F:adenyl nucleotide binding; F:molecular_function; P:biological_process
c30742_g1_i2	6.081	10.76	10.419	9.08667	0.919	0.868	1.289	1.02533	0.112839	AT3G22104.1_Symbols:_Phototropic-responsive_NPH3_family_protein_	chr3:7789814-7792179 FORWARD LENGTH=506	btb poz domain-containing protein at3g22104-like	IPR027356 (PFAM); PTHR32370:SF11 (PANTHER); PTHR32370 (PANTHER); NON_CYTOPLASMIC_DOMAIN (PHOBIUS); CYTOPLASMIC_DOMAIN (PHOBIUS); TRANSMEMBRANE (PHOBIUS); IPR027356 (PROSITE_PROFILES)	-
c49715_g1_i1	8.617	8.222	10.379	9.07267	2.354	2.556	0.2	1.70333	0.187743	AT3G45850.1_Symbols:_P-loop_containing_nucleoside_triphosphate_hydrolases_superfamily_protein_	chr3:16855814-16860950 REVERSE LENGTH=1058		IPR001752 (G3DSA:3.40.850.GENE3D); IPR001752 (PFAM); PTHR24115:SF105 (PANTHER); IPR027640 (PANTHER); IPR001752 (PROSITE_PROFILES); IPR027417 (SUPERFAMILY)	F:nucleotide binding; F:hydrolase activity; P:cellular process; F:protein binding; C:intracellular	-
c30108_g1_i1	7.451	10.103	9.618	9.05733	2.007	2.241	2.369	2.20567	0.243523	AT5G20400.1_Symbols:_2-oxoglutarate_(2OG)_and_Fe(II)-dependent_oxygenase_superfamily_protein_	chr5:6894871-6896185 FORWARD LENGTH=348	protein srg1-like	IPR026992 (PFAM); IPR027443 (G3DSA:2.60.120.GENE3D); PTHR10209 (PANTHER); SSF51197 (SUPERFAMILY)	-
c37270_g1_i1	9.494	7.888	9.77	9.05067	0.272	0	0	0.0906667	0.0100177	AT3G60750.1_Symbols:_Transketolase_	chr3:22454004-22456824 FORWARD LENGTH=741	at3g60750-like protein	IPR005475 (PFAM); IPR029061 (G3DSA:3.40.50.GENE3D); PTHR11624 (PANTHER); PTHR11624:SF60 (PANTHER); NON_CYTOPLASMIC_DOMAIN (PHOBIUS); CYTOPLASMIC_DOMAIN (PHOBIUS); TRANSMEMBRANE (PHOBIUS); IPR029061 (SUPERFAMILY); TMhelix (TMHMM)	-
c43402_g1_i1	6.394	10.113	10.247	8.918	1.866	1.535	1.616	1.67233	0.187523	not available	not available	PREDICTED: uncharacterized protein LOC104246970	NON_CYTOPLASMIC_DOMAIN (PHOBIUS); CYTOPLASMIC_DOMAIN (PHOBIUS); TRANSMEMBRANE (PHOBIUS)	-
c16710_g1_i1	13.124	6.927	6.649	8.9	48.433	46.765	56.03	50.4093	5.66397	AT5G41761.1_Symbols:_unknown_protein;_FUNCTIONS_IN:_molecular_function_unknown;_INVOLVED_IN:_biological_process_unknown;_LOCATED_IN:_cellular_component_unknown;_BEST_Arabidopsis_thaliana_protein_	chr5:16711437-16711742 FORWARD LENGTH=101	PREDICTED: uncharacterized protein LOC102599207	no IPS match	-
c26189_g1_i2	5.612	10.426	10.632	8.89	2.288	2.041	2.269	2.19933	0.247394	AT1G20925.1_Symbols:_Auxin_efflux_carrier_family_protein_	chr1:7289973-7292507 FORWARD LENGTH=472	uncharacterized transporter ybr287w-like	IPR004776 (PFAM); PTHR31651 (PANTHER); PTHR31651:SF2 (PANTHER); CYTOPLASMIC_DOMAIN (PHOBIUS); CYTOPLASMIC_DOMAIN (PHOBIUS); TRANSMEMBRANE (PHOBIUS); CYTOPLASMIC_DOMAIN (PHOBIUS); NON_CYTOPLASMIC_DOMAIN (PHOBIUS); TRANSMEMBRANE (PHOBIUS); TRANSMEMBRANE (PHOBIUS); TRANSMEMBRANE (PHOBIUS); TRANSMEMBRANE (PHOBIUS); NON_CYTOPLASMIC_DOMAIN (PHOBIUS); TRANSMEMBRANE (PHOBIUS); NON_CYTOPLASMIC_DOMAIN (PHO…	C:membrane; P:transport; P:cellular process	-
c30404_g1_i3	6.574	9.88	10.176	8.87667	0.741	0.334	0.717	0.597333	0.0672925	AT3G53830.1_Symbols:_Regulator_of_chromosome_condensation_(RCC1)_family_protein_	chr3:19940814-19943592 FORWARD LENGTH=472	ultraviolet-b receptor uvr8-like isoform x5	IPR009091 (G3DSA:2.130.10.GENE3D); PTHR22870 (PANTHER); TRANSMEMBRANE (PHOBIUS); CYTOPLASMIC_DOMAIN (PHOBIUS); NON_CYTOPLASMIC_DOMAIN (PHOBIUS); IPR009091 (SUPERFAMILY); TMhelix (TMHMM)	-
c48259_g1_i1	10.636	7.473	8.463	8.85733	0	0.305	0	0.101667	0.0114782	AT2G45290.1_Symbols:_Transketolase_	chr2:18672737-18675589 FORWARD LENGTH=741		IPR029061 (G3DSA:3.40.50.GENE3D); IPR005475 (PFAM); IPR009014 (G3DSA:3.40.50.GENE3D); PTHR11624:SF60 (PANTHER); PTHR11624 (PANTHER); IPR009014 (SUPERFAMILY); IPR029061 (SUPERFAMILY)	F:catalytic activity; P:metabolic process	-
c20461_g1_i1	9.314	8.91	8.341	8.855	1.351	2.394	1.307	1.684	0.190175	AT5G62550.1_Symbols:_unknown_protein;_FUNCTIONS_IN:_molecular_function_unknown;_INVOLVED_IN:_biological_process_unknown;_LOCATED_IN:_plasma_membrane;_EXPRESSED_IN:_17_plant_structures;_EXPRESSED_	chr5:25105839-25107875 REVERSE LENGTH=487	muscle m-line assembly protein unc-89-like	Coil (COILS)	-
c727_g1_i1	7.415	9.041	10.105	8.85367	1.313	0.677	1.806	1.26533	0.142916	AT3G14070.1_Symbols:_CAX9,_CCX3,_ATCCX3_cation_exchanger_9_	chr3:4661143-4663074 REVERSE LENGTH=643		no IPS match	-
c22500_g1_i1	9.999	8.545	8.007	8.85033	1.782	2.022	1.189	1.66433	0.188053	AT1G72210.1_Symbols:_basic_helix-loop-helix_(bHLH)_DNA-binding_superfamily_protein_	chr1:27180066-27182268 FORWARD LENGTH=320	transcription factor bhlh71	Coil (COILS); IPR011598 (SMART); IPR011598 (G3DSA:4.10.280.GENE3D); IPR011598 (PFAM); PTHR11969 (PANTHER); IPR011598 (PROSITE_PROFILES); IPR011598 (SUPERFAMILY)	F:protein binding	-
c42539_g1_i1	8.353	8.191	9.983	8.84233	2.082	1.554	2.133	1.923	0.217477	AT3G61220.2_Symbols:_NAD(P)-binding_Rossmann-fold_superfamily_protein_	chr3:22663025-22664316 FORWARD LENGTH=303	(+)-neomenthol dehydrogenase-like isoform x1	no IPS match	-
c26588_g2_i2	7.067	9.698	9.72	8.82833	1.041	0.763	1.516	1.10667	0.125354	AT5G38180.1_Symbols:_Bifunctional_inhibitor/lipid-transfer_protein/seed_storage_2S_albumin_superfamily_protein_	chr5:15229856-15230143 FORWARD LENGTH=95		no IPS match	-
c27359_g1_i1	7.007	9.456	10.004	8.82233	0.985	0.935	1.479	1.133	0.128424	AT5G67090.1_Symbols:_Subtilisin-like_serine_endopeptidase_family_protein_	chr5:26774111-26776321 REVERSE LENGTH=736	subtilisin-like protease	no IPS match	-
c10558_g1_i1	6.201	10.517	9.618	8.77867	2.148	1.326	2.923	2.13233	0.242899	AT1G07150.1_Symbols:_MAPKKK13_mitogen-activated_protein_kinase_kinase_kinase_13_	chr1:2194279-2195778 REVERSE LENGTH=499	mitogen-activated protein kinase kinase kinase 3-like	G3DSA:1.10.510.10 (GENE3D); IPR000719 (PFAM); IPR011009 (SUPERFAMILY)	P:protein metabolic process; P:cellular process; F:nucleotide binding; F:kinase activity	-
c1316_g1_i1	7.247	9.142	9.943	8.77733	1.079	0.277	0.399	0.585	0.0666489	not available	not available		no IPS match	-
c16337_g1_i1	7.043	8.606	10.591	8.74667	1.866	1.783	1.715	1.788	0.204421	AT2G38480.1_Symbols:_Uncharacterised_protein_family_(UPF0497)_	chr2:16110960-16111694 REVERSE LENGTH=188	casp-like protein 4b1	IPR006702 (PFAM); PTHR11615 (PANTHER); PTHR11615:SF116 (PANTHER); CYTOPLASMIC_DOMAIN (PHOBIUS); TRANSMEMBRANE (PHOBIUS); CYTOPLASMIC_DOMAIN (PHOBIUS); TRANSMEMBRANE (PHOBIUS); TRANSMEMBRANE (PHOBIUS); NON_CYTOPLASMIC_DOMAIN (PHOBIUS); TRANSMEMBRANE (PHOBIUS); CYTOPLASMIC_DOMAIN (PHOBIUS); NON_CYTOPLASMIC_DOMAIN (PHOBIUS); TMhelix (TMHMM); TMhelix (TMHMM); TMhelix (TMHMM); TMhelix (TMHMM)	-
c93402_g1_i1	6.117	10.447	9.649	8.73767	1.866	2.212	1.961	2.013	0.230382	AT3G61790.1_Symbols:_Protein_with_RING/U-box_and_TRAF-like_domains_	chr3:22871974-22873543 REVERSE LENGTH=326	e3 ubiquitin-protein ligase sinat3-like	IPR013083 (G3DSA:3.30.40.GENE3D); IPR004162 (PANTHER); IPR001841 (PROSITE_PROFILES); SSF57850 (SUPERFAMILY)	P:multicellular organismal development; P:protein metabolic process; P:cellular process; C:nucleus; F:binding; F:protein binding	-
c50857_g1_i1	9.446	7.362	9.375	8.72767	0	0	0.1	0.0333333	0.00381927	AT2G45290.1_Symbols:_Transketolase_	chr2:18672737-18675589 FORWARD LENGTH=741		SIGNAL_PEPTIDE_H_REGION (PHOBIUS); SIGNAL_PEPTIDE_C_REGION (PHOBIUS); SIGNAL_PEPTIDE (PHOBIUS); SIGNAL_PEPTIDE_N_REGION (PHOBIUS); NON_CYTOPLASMIC_DOMAIN (PHOBIUS); SignalP-TM (SIGNALP_GRAM_POSITIVE); SignalP-noTM (SIGNALP_EUK)
c68679_g1_i1	8.617	8.869	8.676	8.72067	2.138	1.335	1.77	1.74767	0.200405	AT1G47480.1_Symbols:_alpha/beta-Hydrolases_superfamily_protein_	chr1:17417623-17419296 FORWARD LENGTH=314	2-hydroxyisoflavanone dehydratase-like	no IPS match	-
c29557_g1_i3	9.999	8.171	7.936	8.702	43.913	46.822	42.905	44.5467	5.11913	AT2G34590.1_Symbols:_Transketolase_family_protein_	chr2:14568956-14570844 REVERSE LENGTH=406	pyruvate dehydrogenase e1 component subunit beta- chloroplastic-like	IPR005475 (SMART); IPR005476 (PFAM); IPR029061 (G3DSA:3.40.50.GENE3D); IPR005475 (PFAM); IPR009014 (G3DSA:3.40.50.GENE3D); PTHR11624:SF63 (PANTHER); PTHR11624 (PANTHER); SIGNAL_PEPTIDE_H_REGION (PHOBIUS); SIGNAL_PEPTIDE (PHOBIUS); SIGNAL_PEPTIDE_C_REGION (PHOBIUS); NON_CYTOPLASMIC_DOMAIN (PHOBIUS); SIGNAL_PEPTIDE_N_REGION (PHOBIUS); IPR009014 (SUPERFAMILY); IPR029061 (SUPERFAMILY)	F:catalytic activity; P:metabolic process	-
c39531_g1_i1	8.545	7.989	9.537	8.69033	0.263	1.211	0.472	0.648667	0.0746423	AT5G42590.1_Symbols:_CYP71A16_cytochrome_P450,_family_71,_subfamily_A,_polypeptide_16_	chr5:17031217-17033640 REVERSE LENGTH=497		no IPS match	-
c16802_g1_i2	9.074	8.94	8.007	8.67367	1.444	2.441	1.77	1.885	0.217324	AT1G49320.1_Symbols:_ATUSPL1,_USPL1_unknown_seed_protein_like_1_	chr1:18246441-18247817 FORWARD LENGTH=280	burp domain-containing protein 3-like	IPR004873 (SMART); IPR004873 (PFAM); PTHR31236 (PANTHER); IPR004873 (PROSITE_PROFILES)	-
c28142_g1_i7	9.074	8.434	8.433	8.647	0.807	0.753	1.28	0.946667	0.109479	AT4G35150.1_Symbols:_O-methyltransferase_family_protein_	chr4:16726948-16728531 REVERSE LENGTH=325	trans-resveratrol di-o-methyltransferase-like	TRANSMEMBRANE (PHOBIUS); NON_CYTOPLASMIC_DOMAIN (PHOBIUS); CYTOPLASMIC_DOMAIN (PHOBIUS); TMhelix (TMHMM)	-
c24232_g1_i1	9.098	8.242	8.595	8.645	1.857	2.422	1.225	1.83467	0.212223	AT4G34135.1_Symbols:_UGT73B2_UDP-glucosyltransferase_73B2_	chr4:16345476-16347016 REVERSE LENGTH=483	zeatin o-glucosyltransferase-like	IPR002213 (PANTHER); PTHR11926:SF140 (PANTHER); SSF53756 (SUPERFAMILY)	F:transferase activity; P:metabolic process	-
c42830_g1_i1	10.732	6.412	8.696	8.61333	1.247	1.43	0.853	1.17667	0.13661	AT2G39780.1_Symbols:_RNS2_ribonuclease_2_	chr2:16591256-16593515 FORWARD LENGTH=259	ribonuclease 3-like	IPR001568 (G3DSA:3.90.730.GENE3D); IPR001568 (PFAM); IPR001568 (PANTHER); SIGNAL_PEPTIDE_C_REGION (PHOBIUS); NON_CYTOPLASMIC_DOMAIN (PHOBIUS); SIGNAL_PEPTIDE_H_REGION (PHOBIUS); SIGNAL_PEPTIDE (PHOBIUS); SIGNAL_PEPTIDE_N_REGION (PHOBIUS); SignalP-noTM (SIGNALP_EUK); IPR001568 (SUPERFAMILY)	F:RNA binding; F:hydrolase activity	EC:3.1.27.1
c12214_g1_i1	7.932	8.434	9.183	8.51633	0.375	0.191	0.69	0.418667	0.0491604	AT4G30920.1_Symbols:_Cytosol_aminopeptidase_family_protein_	chr4:15046589-15049304 REVERSE LENGTH=583	leucine aminopeptidase	IPR000819 (PFAM); G3DSA:3.40.630.10 (GENE3D); PTHR11963 (PANTHER); PTHR11963:SF11 (PANTHER); SSF53187 (SUPERFAMILY)	C:intracellular; F:hydrolase activity; P:protein metabolic process	EC:3.4.11
c14541_g1_i2	5.528	11.67	8.341	8.513	0.497	0.257	0.154	0.302667	0.0355535	AT5G55840.1_Symbols:_Pentatricopeptide_repeat_(PPR)_superfamily_protein_	chr5:22598038-22601688 FORWARD LENGTH=1136		no IPS match	-
c4288_g1_i1	5.408	9.951	10.034	8.46433	1.566	1.211	1.652	1.47633	0.174418	not available	not available		no IPS match	-
c65_g1_i1	7.307	9.092	8.98	8.45967	2.073	1.163	1.743	1.65967	0.196186	AT4G23430.2_Symbols:_NAD(P)-binding_Rossmann-fold_superfamily_protein_	chr4:12229171-12231493 FORWARD LENGTH=322	short-chain dehydrogenase tic chloroplastic-like	IPR016040 (G3DSA:3.40.50.GENE3D); PTHR24320:SF44 (PANTHER); PTHR24320 (PANTHER); SSF51735 (SUPERFAMILY)	-
c13804_g1_i1	9.014	7.989	8.321	8.44133	0.9	0.706	0.726	0.777333	0.0920866	AT5G06970.1_Symbols:_Protein_of_unknown_function_(DUF810)_	chr5:2158431-2166004 REVERSE LENGTH=1101		TRANSMEMBRANE (PHOBIUS); CYTOPLASMIC_DOMAIN (PHOBIUS); NON_CYTOPLASMIC_DOMAIN (PHOBIUS); TMhelix (TMHMM)	-
c8129_g1_i1	6.61	7.029	11.514	8.38433	0.413	0.067	0.127	0.202333	0.0241323	AT5G48300.1_Symbols:_ADG1,_APS1_ADP_glucose_pyrophosphorylase_1_	chr5:19570326-19572557 FORWARD LENGTH=520	adp-glucose pyrophosphorylase small subunit	G3DSA:2.160.10.10 (GENE3D); PTHR22572 (PANTHER); PTHR22572:SF79 (PANTHER); IPR011004 (SUPERFAMILY)	-
c28689_g1_i1	8.797	8.434	7.916	8.38233	49.943	51.742	54.369	52.018	6.20567	AT1G22540.1_Symbols:_Major_facilitator_superfamily_protein_	chr1:7964202-7966222 FORWARD LENGTH=557	protein nrt1 ptr family -like	no IPS match	-
c30742_g1_i3	5.012	9.86	10.237	8.36967	0.807	0.629	0.762	0.732667	0.0875383	AT3G22104.1_Symbols:_Phototropic-responsive_NPH3_family_protein_	chr3:7789814-7792179 FORWARD LENGTH=506	btb poz domain-containing protein at3g22104-like isoform x2	TRANSMEMBRANE (PHOBIUS); NON_CYTOPLASMIC_DOMAIN (PHOBIUS); CYTOPLASMIC_DOMAIN (PHOBIUS); TMhelix (TMHMM)	-
c26189_g1_i4	4.855	10.012	10.166	8.34433	2.514	1.726	2.079	2.10633	0.252427	AT1G20925.1_Symbols:_Auxin_efflux_carrier_family_protein_	chr1:7289973-7292507 FORWARD LENGTH=472	uncharacterized transporter ybr287w-like	IPR004776 (PFAM); PTHR31651 (PANTHER); PTHR31651:SF2 (PANTHER); NON_CYTOPLASMIC_DOMAIN (PHOBIUS); TRANSMEMBRANE (PHOBIUS); NON_CYTOPLASMIC_DOMAIN (PHOBIUS); TRANSMEMBRANE (PHOBIUS); TRANSMEMBRANE (PHOBIUS); NON_CYTOPLASMIC_DOMAIN (PHOBIUS); CYTOPLASMIC_DOMAIN (PHOBIUS); TRANSMEMBRANE (PHOBIUS); TRANSMEMBRANE (PHOBIUS); TRANSMEMBRANE (PHOBIUS); CYTOPLASMIC_DOMAIN (PHOBIUS); TRANSMEMBRANE (PHOBIUS)…	C:membrane; P:transport; P:cellular process	-
c20567_g1_i1	8.148	9.243	7.531	8.30733	30.172	51.876	41.507	41.185	4.95767	AT3G01680.1_Symbols:_CONTAINS_InterPro_DOMAIN/s:_Mediator_complex_subunit_Med28_(InterPro:IPR021640);_BEST_Arabidopsis_thaliana_protein_match_is:_unknown_protein_(TAIR:AT3G01670.1);_Has_122_Blast	chr3:252033-255246 FORWARD LENGTH=740	proteoglycan 4-like	no IPS match	-
c24076_g1_i1	7.716	7.918	9.284	8.306	1.163	1.497	1.797	1.48567	0.178867	AT5G58740.1_Symbols:_HSP20-like_chaperones_superfamily_protein_	chr5:23725936-23727528 REVERSE LENGTH=158	---NA---	no IPS match	-
c3517_g1_i1	8.305	8.09	8.473	8.28933	0.431	0.887	0.989	0.769	0.0927698	not available	not available		TRANSMEMBRANE (PHOBIUS); NON_CYTOPLASMIC_DOMAIN (PHOBIUS); CYTOPLASMIC_DOMAIN (PHOBIUS); TMhelix (TMHMM)	-
c21986_g1_i1	8.569	8.374	7.906	8.283	1.979	1.802	1.715	1.832	0.221176	AT4G05520.1_Symbols:_ATEHD2,_EHD2_EPS15_homology_domain_2_	chr4:2804522-2807833 FORWARD LENGTH=546	eh domain-containing protein 1-like	no IPS match	-
c30742_g1_i5	5.3	9.921	9.598	8.273	0.732	0.61	1.144	0.828667	0.100165	AT3G22104.1_Symbols:_Phototropic-responsive_NPH3_family_protein_	chr3:7789814-7792179 FORWARD LENGTH=506	btb poz domain-containing protein at3g22104-like isoform x2	TRANSMEMBRANE (PHOBIUS); NON_CYTOPLASMIC_DOMAIN (PHOBIUS); CYTOPLASMIC_DOMAIN (PHOBIUS); TMhelix (TMHMM)	-
c663_g1_i1	7.415	7.514	9.872	8.267	1.613	1.449	1.28	1.44733	0.175074	AT4G28070.2_Symbols:_AFG1-like_ATPase_family_protein_	chr4:13946009-13948462 FORWARD LENGTH=473		no IPS match	-
c17274_g1_i1	10.78	6.776	7.237	8.26433	47.711	54.575	47.317	49.8677	6.03408	not available	not available	---NA---	SIGNAL_PEPTIDE (PHOBIUS); SIGNAL_PEPTIDE_N_REGION (PHOBIUS); SIGNAL_PEPTIDE_C_REGION (PHOBIUS); SIGNAL_PEPTIDE_H_REGION (PHOBIUS); NON_CYTOPLASMIC_DOMAIN (PHOBIUS); SignalP-noTM (SIGNALP_GRAM_NEGATIVE); SignalP-noTM (SIGNALP_EUK); SignalP-TM (SIGNALP_GRAM_POSITIVE)	-
c4483_g1_i1	8.064	7.807	8.909	8.26	0.816	0.648	0.463	0.642333	0.0777643	AT1G17020.1_Symbols:_SRG1,_ATSRG1_senescence-related_gene_1_	chr1:5820258-5821741 FORWARD LENGTH=358	protein srg1-like	Coil (COILS); IPR027443 (G3DSA:2.60.120.GENE3D); IPR026992 (PFAM); IPR005123 (PFAM); PTHR10209 (PANTHER); SSF51197 (SUPERFAMILY)	F:catalytic activity; P:metabolic process	EC:1.14.11
c26189_g1_i3	4.507	10.123	10.135	8.255	2.317	1.545	2.369	2.077	0.251605	AT1G20925.1_Symbols:_Auxin_efflux_carrier_family_protein_	chr1:7289973-7292507 FORWARD LENGTH=472	uncharacterized transporter ybr287w-like isoform x1	IPR004776 (PFAM); PTHR31651 (PANTHER); PTHR31651:SF2 (PANTHER); CYTOPLASMIC_DOMAIN (PHOBIUS); TRANSMEMBRANE (PHOBIUS); NON_CYTOPLASMIC_DOMAIN (PHOBIUS); NON_CYTOPLASMIC_DOMAIN (PHOBIUS); NON_CYTOPLASMIC_DOMAIN (PHOBIUS); TRANSMEMBRANE (PHOBIUS); TRANSMEMBRANE (PHOBIUS); CYTOPLASMIC_DOMAIN (PHOBIUS); TRANSMEMBRANE (PHOBIUS); NON_CYTOPLASMIC_DOMAIN (PHOBIUS); TRANSMEMBRANE (PHOBIUS); TRANSMEMBRANE …	P:transport; P:cellular process; C:membrane	-
c22737_g1_i1	8.677	7.686	8.392	8.25167	0.872	0.715	1.144	0.910333	0.110321	not available	not available	swi snf-related matrix-associated actin-dependent regulator of chromatin subfamily a member 3-like 1	no IPS match	-
c19327_g1_i1	8.653	8.242	7.784	8.22633	2.11	0.896	2.296	1.76733	0.214839	AT1G18420.1_Symbols:_Aluminium_activated_malate_transporter_family_protein_	chr1:6343330-6345689 FORWARD LENGTH=581		no IPS match	-
c8816_g1_i1	8.329	8.272	8.007	8.20267	0.094	0.048	0.182	0.108	0.0131664	AT5G47550.1_Symbols:_Cystatin/monellin_superfamily_protein_	chr5:19286596-19286964 REVERSE LENGTH=122	cysteine proteinase inhibitor 5-like	IPR000010 (SMART); G3DSA:3.10.450.10 (GENE3D); IPR000010 (PFAM); PTHR11413:SF34 (PANTHER); IPR027214 (PANTHER); IPR018073 (PROSITE_PATTERNS); SIGNAL_PEPTIDE (PHOBIUS); SIGNAL_PEPTIDE_N_REGION (PHOBIUS); SIGNAL_PEPTIDE_H_REGION (PHOBIUS); SIGNAL_PEPTIDE_C_REGION (PHOBIUS); NON_CYTOPLASMIC_DOMAIN (PHOBIUS); IPR020381 (PRODOM); SignalP-noTM (SIGNALP_EUK); SSF54403 (SUPERFAMILY)	F:molecular_function	-
c53715_g1_i1	13.136	5.087	6.385	8.20267	1.557	1.411	1.316	1.428	0.17409	not available	not available		no IPS match	-
c18824_g1_i1	6.466	8.657	9.385	8.16933	1.529	1.116	1.425	1.35667	0.166068	AT1G62990.1_Symbols:_KNAT7,_IXR11_KNOTTED-like_homeobox_of_Arabidopsis_thaliana_7_	chr1:23337468-23340348 FORWARD LENGTH=291		NON_CYTOPLASMIC_DOMAIN (PHOBIUS); TRANSMEMBRANE (PHOBIUS); CYTOPLASMIC_DOMAIN (PHOBIUS); TMhelix (TMHMM)	-
c75307_g1_i1	7.511	7.929	8.99	8.14333	0.253	0.391	0.699	0.447667	0.0549734	AT3G25250.1_Symbols:_AGC2-1,_AGC2,_OXI1,_AtOXI1_AGC_(cAMP-dependent,_cGMP-dependent_and_protein_kinase_C)_kinase_family_protein_	chr3:9195566-9196949 FORWARD LENGTH=421		no IPS match	-
c8947_g1_i1	10.6	5.774	8.037	8.137	1.182	1.43	0.545	1.05233	0.129327	AT2G45310.1_Symbols:_GAE4_UDP-D-glucuronate_4-epimerase_4_	chr2:18682652-18683965 FORWARD LENGTH=437	udp-glucuronate 4-epimerase 1	G3DSA:3.90.25.10 (GENE3D); PTHR10366:SF319 (PANTHER); PTHR10366 (PANTHER); SSF51735 (SUPERFAMILY)	-
c93758_g1_i1	9.302	6.846	8.26	8.136	0.422	0.324	0.191	0.312333	0.0383891	AT4G30920.1_Symbols:_Cytosol_aminopeptidase_family_protein_	chr4:15046589-15049304 REVERSE LENGTH=583	leucine aminopeptidase	PTHR11963:SF11 (PANTHER); PTHR11963 (PANTHER)	P:proteolysis; C:cytoplasm; P:protein metabolic process; F:metalloexopeptidase activity; F:aminopeptidase activity; F:manganese ion binding; C:intracellular; P:response to stress; F:hydrolase activity; F:peptidase activity; F:metal ion binding; C:plastid; C:chloroplast
c34693_g1_i1	6.706	8.788	8.909	8.13433	0.853	1.612	0.3	0.921667	0.113306	AT4G14240.1_Symbols:_CBS_domain-containing_protein_with_a_domain_of_unknown_function_(DUF21)_	chr4:8204712-8207273 REVERSE LENGTH=494	duf21 domain-containing protein at4g14240-like	IPR002550 (PFAM); PTHR12064 (PANTHER); TRANSMEMBRANE (PHOBIUS); TRANSMEMBRANE (PHOBIUS); CYTOPLASMIC_DOMAIN (PHOBIUS); CYTOPLASMIC_DOMAIN (PHOBIUS); NON_CYTOPLASMIC_DOMAIN (PHOBIUS); TMhelix (TMHMM)	-
c26247_g1_i1	8.28	8.03	8.007	8.10567	1.313	1.945	1.516	1.59133	0.196324	AT1G43710.1_Symbols:_emb1075_Pyridoxal_phosphate_(PLP)-dependent_transferases_superfamily_protein_	chr1:16486534-16488298 REVERSE LENGTH=482	histidine decarboxylase-like	IPR002129 (PFAM); IPR015421 (G3DSA:3.40.640.GENE3D); PTHR11999 (PANTHER); PTHR11999:SF58 (PANTHER); IPR021115 (PROSITE_PATTERNS); IPR015424 (SUPERFAMILY)	P:metabolic process; P:cellular process; F:binding; F:catalytic activity	-
c12434_g1_i1	8.112	8.161	8.017	8.09667	0.413	0.162	0.608	0.394333	0.0487032	AT1G22570.1_Symbols:_Major_facilitator_superfamily_protein_	chr1:7976620-7978573 REVERSE LENGTH=565		TRANSMEMBRANE (PHOBIUS); CYTOPLASMIC_DOMAIN (PHOBIUS); NON_CYTOPLASMIC_DOMAIN (PHOBIUS); TMhelix (TMHMM)	-
c30752_g1_i1	7.896	8.374	7.956	8.07533	1.585	1.078	0.753	1.13867	0.141006	AT1G80740.1_Symbols:_CMT1,_DMT4_chromomethylase_1_	chr1:30342394-30346831 FORWARD LENGTH=791	dna (cytosine-5)-methyltransferase cmt3	IPR001525 (PRINTS); IPR000953 (SMART); IPR023780 (PFAM); G3DSA:2.40.50.40 (GENE3D); PF00145 (PFAM); IPR029063 (G3DSA:3.40.50.GENE3D); PTHR10629 (PANTHER); PTHR10629:SF28 (PANTHER); IPR018117 (PROSITE_PATTERNS); IPR000953 (PROSITE_PROFILES); IPR001525 (PROSITE_PROFILES); IPR016197 (SUPERFAMILY); IPR029063 (SUPERFAMILY)	F:transferase activity; P:DNA metabolic process; F:DNA binding	-
c79566_g1_i1	6.971	6.755	10.49	8.072	1.416	0.915	1.625	1.31867	0.163363	AT2G45160.1_Symbols:_HAM1,_ATHAM1,_LOM1_GRAS_family_transcription_factor_	chr2:18618110-18620032 REVERSE LENGTH=640		NON_CYTOPLASMIC_DOMAIN (PHOBIUS); CYTOPLASMIC_DOMAIN (PHOBIUS); TRANSMEMBRANE (PHOBIUS); TMhelix (TMHMM)	-
c12973_g1_i1	6.442	8.353	9.365	8.05333	2.12	1.926	1.997	2.01433	0.250124	AT4G33270.1_Symbols:_CDC20.1_Transducin_family_protein_/_WD-40_repeat_family_protein_	chr4:16044545-16046590 REVERSE LENGTH=457	cell division cycle cofactor of apc complex-like	IPR001680 (SMART); IPR015943 (G3DSA:2.130.10.GENE3D); IPR001680 (PFAM); PTHR19918 (PANTHER); PTHR19918:SF8 (PANTHER); IPR019775 (PROSITE_PATTERNS); IPR001680 (PROSITE_PROFILES); IPR017986 (PROSITE_PROFILES); IPR001680 (PROSITE_PROFILES); IPR017986 (SUPERFAMILY)	F:protein binding	-
c77939_g1_i1	9.35	6.917	7.855	8.04067	0.563	0.124	1.688	0.791667	0.0984578	ATMG00510.1_Symbols:_NAD7_NADH_dehydrogenase_subunit_7_	chrM:132071-138153 FORWARD LENGTH=394		no IPS match	-
c129_g1_i1	4.879	8.97	10.166	8.005	1.247	1.011	0.98	1.07933	0.134832	AT1G32340.1_Symbols:_NHL8_NDR1/HIN1-like_8_	chr1:11663462-11666037 REVERSE LENGTH=688		CYTOPLASMIC_DOMAIN (PHOBIUS); NON_CYTOPLASMIC_DOMAIN (PHOBIUS); TRANSMEMBRANE (PHOBIUS); TMhelix (TMHMM)	-
c34248_g1_i1	5.973	8.95	9.071	7.998	0.797	0.62	1.525	0.980667	0.122614	AT5G15730.2_Symbols:_CRLK2,_AtCRLK2_Protein_kinase_superfamily_protein_	chr5:5131284-5133046 FORWARD LENGTH=436		TRANSMEMBRANE (PHOBIUS); CYTOPLASMIC_DOMAIN (PHOBIUS); NON_CYTOPLASMIC_DOMAIN (PHOBIUS); TMhelix (TMHMM)	-
c64737_g1_i1	7.631	8.707	7.51	7.94933	0.619	0.467	0.517	0.534333	0.0672174	AT1G61430.1_Symbols:_S-locus_lectin_protein_kinase_family_protein_	chr1:22664669-22667769 REVERSE LENGTH=806	hypothetical protein MIMGU_mgv1a017182mg	Coil (COILS)	-
c8214_g1_i1	14.902	4.177	4.764	7.94767	0.694	0.181	0	0.291667	0.0366984	not available	not available		CYTOPLASMIC_DOMAIN (PHOBIUS); TRANSMEMBRANE (PHOBIUS); NON_CYTOPLASMIC_DOMAIN (PHOBIUS); TMhelix (TMHMM)	-
c82395_g1_i1	9.434	5.481	8.889	7.93467	1.613	0.839	1.489	1.31367	0.16556	AT4G40030.2_Symbols:_Histone_superfamily_protein_	chr4:18555840-18556827 REVERSE LENGTH=164		no IPS match	-
c14466_g1_i1	6.658	9.496	7.52	7.89133	1.548	0.744	0.917	1.06967	0.13555	AT4G14240.1_Symbols:_CBS_domain-containing_protein_with_a_domain_of_unknown_function_(DUF21)_	chr4:8204712-8207273 REVERSE LENGTH=494	duf21 domain-containing protein at4g14240-like	IPR002550 (PFAM); PTHR12064 (PANTHER); SIGNAL_PEPTIDE (PHOBIUS); CYTOPLASMIC_DOMAIN (PHOBIUS); TRANSMEMBRANE (PHOBIUS); NON_CYTOPLASMIC_DOMAIN (PHOBIUS); SIGNAL_PEPTIDE_N_REGION (PHOBIUS); SIGNAL_PEPTIDE_C_REGION (PHOBIUS); SIGNAL_PEPTIDE_H_REGION (PHOBIUS); NON_CYTOPLASMIC_DOMAIN (PHOBIUS); TRANSMEMBRANE (PHOBIUS); SignalP-TM (SIGNALP_EUK); TMhelix (TMHMM); TMhelix (TMHMM); TMhelix (TMHMM)	-
c10499_g1_i1	8.545	6.766	8.351	7.88733	1.923	1.135	1.298	1.452	0.184093	AT2G41880.1_Symbols:_GK-1,_AGK1_guanylate_kinase_1_	chr2:17475088-17477076 FORWARD LENGTH=387	guanylate kinase 2-like	IPR015915 (G3DSA:2.120.10.GENE3D); IPR011043 (SUPERFAMILY)	F:protein binding	-
c9807_g1_i1	5.096	9.749	8.787	7.87733	1.182	0.944	1.67	1.26533	0.16063	AT2G39550.1_Symbols:_ATGGT-IB,_GGB,_PGGT-I_Prenyltransferase_family_protein_	chr2:16501666-16504144 FORWARD LENGTH=375		no IPS match	-
c17189_g1_i1	6.946	9.122	7.551	7.873	1.397	1.697	1.861	1.65167	0.209789	AT5G63110.1_Symbols:_HDA6,_AXE1,_ATHDA6,_RTS1,_RPD3B,_SIL1_histone_deacetylase_6_	chr5:25315834-25318227 REVERSE LENGTH=471	histone deacetylase 6	IPR023801 (G3DSA:3.40.800.GENE3D); PTHR10625:SF115 (PANTHER); IPR000286 (PANTHER)	-
c18841_g1_i1	10.083	6.826	6.699	7.86933	43.369	40.251	39.057	40.8923	5.19642	AT5G11650.1_Symbols:_alpha/beta-Hydrolases_superfamily_protein_	chr5:3745069-3746816 FORWARD LENGTH=390	monoglyceride lipase	CYTOPLASMIC_DOMAIN (PHOBIUS); NON_CYTOPLASMIC_DOMAIN (PHOBIUS); TRANSMEMBRANE (PHOBIUS); TMhelix (TMHMM)	-
c30742_g1_i4	4.903	8.778	9.72	7.80033	0.9	0.467	1.098	0.821667	0.105337	AT3G22104.1_Symbols:_Phototropic-responsive_NPH3_family_protein_	chr3:7789814-7792179 FORWARD LENGTH=506	btb poz domain-containing protein at3g22104-like isoform x2	TRANSMEMBRANE (PHOBIUS); CYTOPLASMIC_DOMAIN (PHOBIUS); NON_CYTOPLASMIC_DOMAIN (PHOBIUS); TMhelix (TMHMM)	-
c10857_g1_i1	8.569	7.605	7.156	7.77667	0.431	0.563	0.372	0.455333	0.0585512	AT5G49690.1_Symbols:_UDP-Glycosyltransferase_superfamily_protein_	chr5:20189968-20191350 REVERSE LENGTH=460	crocetin glucoside glucosyltransferase-like	IPR002213 (PFAM); G3DSA:3.40.50.2000 (GENE3D); G3DSA:3.40.50.2000 (GENE3D); IPR002213 (PANTHER); PTHR11926:SF145 (PANTHER); IPR002213 (PROSITE_PATTERNS); SIGNAL_PEPTIDE_C_REGION (PHOBIUS); NON_CYTOPLASMIC_DOMAIN (PHOBIUS); SIGNAL_PEPTIDE (PHOBIUS); SIGNAL_PEPTIDE_N_REGION (PHOBIUS); SIGNAL_PEPTIDE_H_REGION (PHOBIUS); SSF53756 (SUPERFAMILY); TMhelix (TMHMM)	P:metabolic process; F:transferase activity	-
c17316_g1_i1	8.905	6.149	8.179	7.74433	0.628	1.144	0.871	0.881	0.113761	AT3G12950.1_Symbols:_Trypsin_family_protein_	chr3:4132798-4134818 REVERSE LENGTH=558	aquaporin pip2-1-like	no IPS match	-
c23419_g1_i3	7.103	7.494	8.574	7.72367	0.516	0.62	0.654	0.596667	0.0772517	AT3G07150.1_Symbols:_unknown_protein;_Has_19_Blast_hits_to_19_proteins_in_8_species:_Archae_-_0;_Bacteria_-_0;_Metazoa_-_0;_Fungi_-_0;_Plants_-_19;_Viruses_-_0;_Other_Eukaryotes_-_0_(source:_NCBI	chr3:2263806-2264576 REVERSE LENGTH=199	PREDICTED: uncharacterized protein LOC102593332	no IPS match	-
c15304_g1_i1	10.504	5.724	6.902	7.71	1.613	0.944	0.336	0.964333	0.125076	ATCG01280.1_Symbols:_YCF2.2_Chloroplast_Ycf2;ATPase,_AAA_type,_core_	chrC:145291-152175 REVERSE LENGTH=2294		no IPS match	-
c20635_g2_i1	6.081	8.343	8.656	7.69333	1.791	1.326	1.688	1.60167	0.208189	not available	not available		no IPS match	-
c69778_g1_i1	8.389	6.836	7.814	7.67967	0.488	0.381	0.681	0.516667	0.0672772	AT1G17020.1_Symbols:_SRG1,_ATSRG1_senescence-related_gene_1_	chr1:5820258-5821741 FORWARD LENGTH=358	protein srg1-like	IPR027443 (G3DSA:2.60.120.GENE3D); IPR005123 (PFAM); PTHR10209 (PANTHER); SSF51197 (SUPERFAMILY)	F:catalytic activity; P:metabolic process	EC:1.14.11
c12017_g1_i1	4.939	9.446	8.645	7.67667	0.947	0.601	1.189	0.912333	0.118845	not available	not available		NON_CYTOPLASMIC_DOMAIN (PHOBIUS); TRANSMEMBRANE (PHOBIUS); TRANSMEMBRANE (PHOBIUS); CYTOPLASMIC_DOMAIN (PHOBIUS); CYTOPLASMIC_DOMAIN (PHOBIUS)	-
c30050_g1_i2	5.769	8.414	8.818	7.667	1.941	1.793	1.652	1.79533	0.234164	AT4G14710.5_Symbols:_ATARD2_RmlC-like_cupins_superfamily_protein_	chr4:8424897-8426174 REVERSE LENGTH=201	iron-deficiency-responsive protein	no IPS match	-
c19011_g1_i1	7.007	7.777	8.199	7.661	1.773	1.621	1.797	1.73033	0.225863	AT4G15830.1_Symbols:_ARM_repeat_superfamily_protein_	chr4:8995285-8996548 REVERSE LENGTH=296	protein fam179b	IPR024395 (PFAM); IPR011989 (G3DSA:1.25.10.GENE3D); PTHR21567 (PANTHER); NON_CYTOPLASMIC_DOMAIN (PHOBIUS); TRANSMEMBRANE (PHOBIUS); CYTOPLASMIC_DOMAIN (PHOBIUS); IPR016024 (SUPERFAMILY)	F:binding	-
c1321_g1_i1	7.235	7.736	7.966	7.64567	2.054	1.65	0.862	1.522	0.199067	AT1G66345.1_Symbols:_Pentatricopeptide_repeat_(PPR)_superfamily_protein_	chr1:24737719-24739353 FORWARD LENGTH=544	mads-box transcription factor 50-like isoform x2	Coil (COILS)	-
c22958_g2_i1	5.997	7.575	9.355	7.64233	1.191	1.783	1.153	1.37567	0.180006	not available	not available	---NA---	no IPS match	-
c64701_g1_i1	8.268	6.937	7.703	7.636	0.038	0.019	0	0.019	0.00248821	AT3G20660.1_Symbols:_AtOCT4,_4-Oct_organic_cation/carnitine_transporter4_	chr3:7225271-7228510 REVERSE LENGTH=526	organic cation carnitine transporter 4-like	G3DSA:1.20.1250.20 (GENE3D); G3DSA:1.20.1250.20 (GENE3D); IPR005828 (PFAM); PTHR24064 (PANTHER); PTHR24064:SF202 (PANTHER); IPR005829 (PROSITE_PATTERNS); CYTOPLASMIC_DOMAIN (PHOBIUS); TRANSMEMBRANE (PHOBIUS); TRANSMEMBRANE (PHOBIUS); CYTOPLASMIC_DOMAIN (PHOBIUS); CYTOPLASMIC_DOMAIN (PHOBIUS); CYTOPLASMIC_DOMAIN (PHOBIUS); TRANSMEMBRANE (PHOBIUS); CYTOPLASMIC_DOMAIN (PHOBIUS); NON_CYTOPLASMIC_DOMA…	P:fatty acid beta-oxidation; C:chloroplast thylakoid membrane; F:transporter activity; F:sugar:hydrogen symporter activity; C:integral to membrane; C:membrane; P:transport; P:nitrate transport; C:plant-type vacuole membrane; F:transmembrane transporter activity; P:para-aminobenzoic acid metabolic process; P:response to cyclopentenone; P:toxin catabolic process; P:transmembrane transport; F:carboh…
c19922_g1_i1	5.192	8.97	8.595	7.58567	1.773	1.383	2.541	1.899	0.250341	not available	not available		SIGNAL_PEPTIDE_C_REGION (PHOBIUS); SIGNAL_PEPTIDE_N_REGION (PHOBIUS); SIGNAL_PEPTIDE_H_REGION (PHOBIUS); SIGNAL_PEPTIDE (PHOBIUS); NON_CYTOPLASMIC_DOMAIN (PHOBIUS); TMhelix (TMHMM)	-
c13010_g1_i1	7.307	7.878	7.48	7.555	0.675	1.097	1.216	0.996	0.131833	AT2G37330.1_Symbols:_ALS3_aluminum_sensitive_3_	chr2:15669190-15670172 FORWARD LENGTH=273	protein aluminum sensitive 3	IPR005226 (TIGRFAM); IPR005226 (PFAM); IPR005226 (PTHR30028:PANTHER); PTHR30028 (PANTHER); TRANSMEMBRANE (PHOBIUS); CYTOPLASMIC_DOMAIN (PHOBIUS); TRANSMEMBRANE (PHOBIUS); NON_CYTOPLASMIC_DOMAIN (PHOBIUS); TRANSMEMBRANE (PHOBIUS); TRANSMEMBRANE (PHOBIUS); TRANSMEMBRANE (PHOBIUS); NON_CYTOPLASMIC_DOMAIN (PHOBIUS); CYTOPLASMIC_DOMAIN (PHOBIUS); TRANSMEMBRANE (PHOBIUS); CYTOPLASMIC_DOMAIN (PHOBIUS); …	-
c3747_g1_i1	6.141	7.868	8.585	7.53133	1.135	0.734	0.781	0.883333	0.117288	AT1G23300.1_Symbols:_MATE_efflux_family_protein_	chr1:8263827-8266048 REVERSE LENGTH=515	protein transparent testa 12-like	PTHR11206 (PANTHER); PTHR11206:SF79 (PANTHER); TRANSMEMBRANE (PHOBIUS); SIGNAL_PEPTIDE_H_REGION (PHOBIUS); SIGNAL_PEPTIDE (PHOBIUS); CYTOPLASMIC_DOMAIN (PHOBIUS); NON_CYTOPLASMIC_DOMAIN (PHOBIUS); SIGNAL_PEPTIDE_C_REGION (PHOBIUS); SIGNAL_PEPTIDE_N_REGION (PHOBIUS); TMhelix (TMHMM); TMhelix (TMHMM)	-
c30404_g1_i7	5.072	8.778	8.645	7.49833	0.647	0.391	0.717	0.585	0.0780173	AT3G53830.1_Symbols:_Regulator_of_chromosome_condensation_(RCC1)_family_protein_	chr3:19940814-19943592 FORWARD LENGTH=472	ultraviolet-b receptor uvr8-like isoform x2	TRANSMEMBRANE (PHOBIUS); CYTOPLASMIC_DOMAIN (PHOBIUS); NON_CYTOPLASMIC_DOMAIN (PHOBIUS); TMhelix (TMHMM)	-
c16292_g1_i1	5.432	7.807	9.233	7.49067	1.988	1.583	1.706	1.759	0.234826	AT4G33270.1_Symbols:_CDC20.1_Transducin_family_protein_/_WD-40_repeat_family_protein_	chr4:16044545-16046590 REVERSE LENGTH=457	cell division cycle cofactor of apc complex-like	IPR001680 (SMART); IPR001680 (PFAM); IPR015943 (G3DSA:2.130.10.GENE3D); PTHR19918 (PANTHER); PTHR19918:SF8 (PANTHER); IPR019775 (PROSITE_PATTERNS); IPR019775 (PROSITE_PATTERNS); IPR019775 (PROSITE_PATTERNS); IPR017986 (PROSITE_PROFILES); IPR001680 (PROSITE_PROFILES); IPR001680 (PROSITE_PROFILES); IPR001680 (PROSITE_PROFILES); IPR017986 (SUPERFAMILY)	F:protein binding	-
c8145_g1_i2	4.158	9.031	9.243	7.47733	0.553	0.41	0.599	0.520667	0.0696327	AT4G05120.1_Symbols:_ENT3,_FUR1,_ATENT3_Major_facilitator_superfamily_protein_	chr4:2632886-2634824 REVERSE LENGTH=418	equilibrative nucleotide transporter 3-like isoform x1	IPR002259 (PIRSF); IPR002259 (PFAM); IPR002259 (PANTHER); IPR030200 (PTHR10332:PANTHER); TRANSMEMBRANE (PHOBIUS); TRANSMEMBRANE (PHOBIUS); NON_CYTOPLASMIC_DOMAIN (PHOBIUS); TRANSMEMBRANE (PHOBIUS); TRANSMEMBRANE (PHOBIUS); NON_CYTOPLASMIC_DOMAIN (PHOBIUS); NON_CYTOPLASMIC_DOMAIN (PHOBIUS); CYTOPLASMIC_DOMAIN (PHOBIUS); TRANSMEMBRANE (PHOBIUS); NON_CYTOPLASMIC_DOMAIN (PHOBIUS); NON_CYTOPLASMIC_DOM…	F:transporter activity; P:transport; C:membrane	-
c13709_g1_i1	9.074	6.219	7.054	7.449	41.906	47.747	41.426	43.693	5.86562	AT2G26640.1_Symbols:_KCS11_3-ketoacyl-CoA_synthase_11_	chr2:11330094-11331623 FORWARD LENGTH=509	3-ketoacyl- synthase 19-like	no IPS match	-
c28084_g1_i1	8.978	7.008	6.355	7.447	1.791	1.573	1.452	1.60533	0.215568	AT2G32990.1_Symbols:_AtGH9B8,_GH9B8_glycosyl_hydrolase_9B8_	chr2:14003361-14005844 FORWARD LENGTH=525	endoglucanase 11-like	IPR012341 (G3DSA:1.50.10.GENE3D); IPR001701 (PFAM); PTHR22298 (PANTHER); PTHR22298:SF15 (PANTHER); IPR018221 (PROSITE_PATTERNS); SIGNAL_PEPTIDE_N_REGION (PHOBIUS); SIGNAL_PEPTIDE_C_REGION (PHOBIUS); SIGNAL_PEPTIDE (PHOBIUS); NON_CYTOPLASMIC_DOMAIN (PHOBIUS); SIGNAL_PEPTIDE_H_REGION (PHOBIUS); SignalP-noTM (SIGNALP_GRAM_NEGATIVE); SignalP-noTM (SIGNALP_EUK); SignalP-TM (SIGNALP_GRAM_POSITIVE); IPR…	P:metabolic process; F:hydrolase activity	-
c67529_g1_i1	8.16	7.261	6.912	7.44433	2.392	1.001	1.116	1.503	0.201899	AT1G04850.1_Symbols:_ubiquitin-associated_(UBA)/TS-N_domain-containing_protein_	chr1:1365311-1368706 REVERSE LENGTH=413	ubiquitin-associated uba ubx domain-containing	TRANSMEMBRANE (PHOBIUS); CYTOPLASMIC_DOMAIN (PHOBIUS); NON_CYTOPLASMIC_DOMAIN (PHOBIUS)	F:metal ion binding
c31020_g3_i1	9.23	7.12	5.939	7.42967	0.31	0.801	1.144	0.751667	0.101171	not available	not available		no IPS match	-
c78215_g1_i1	4.218	9.86	8.179	7.419	0.488	0.172	0.744	0.468	0.0630813	AT5G14740.1_Symbols:_CA2,_CA18,_BETA_CA2_carbonic_anhydrase_2_	chr5:4758257-4762382 FORWARD LENGTH=331	carbonic chloroplastic-like	IPR001765 (G3DSA:3.40.1050.GENE3D); PTHR11002:SF7 (PANTHER); IPR001765 (PANTHER); IPR001765 (SUPERFAMILY)	F:catalytic activity; F:binding	EC:4.2.1.1
c18084_g1_i1	6.85	8.727	6.659	7.412	1.763	1.23	1.616	1.53633	0.207276	AT3G48430.1_Symbols:_REF6_relative_of_early_flowering_6_	chr3:17935609-17940456 FORWARD LENGTH=1360	reticulon-like protein b21	no IPS match	-
c23009_g1_i1	5.757	7.918	8.514	7.39633	1.163	1.106	1.216	1.16167	0.15706	ATCG01280.1_Symbols:_YCF2.2_Chloroplast_Ycf2;ATPase,_AAA_type,_core_	chrC:145291-152175 REVERSE LENGTH=2294	serine threonine-protein kinase ht1-like	CYTOPLASMIC_DOMAIN (PHOBIUS); TRANSMEMBRANE (PHOBIUS); NON_CYTOPLASMIC_DOMAIN (PHOBIUS); TMhelix (TMHMM)	-
c9362_g1_i1	7.884	7.736	6.568	7.396	1.276	1.602	1.67	1.516	0.204976	AT3G13750.1_Symbols:_BGAL1_beta_galactosidase_1_	chr3:4511192-4515756 FORWARD LENGTH=847	beta-galactosidase precursor	IPR008979 (G3DSA:2.60.120.GENE3D); PTHR23421:SF55 (PANTHER); IPR001944 (PANTHER); IPR008979 (SUPERFAMILY)	P:metabolic process; F:hydrolase activity	-
c14769_g1_i1	8.569	6.331	7.166	7.35533	1.154	1.411	0.926	1.16367	0.158207	AT3G51600.1_Symbols:_LTP5_lipid_transfer_protein_5_	chr3:19138661-19139124 REVERSE LENGTH=118	non-specific lipid-transfer protein 2-like	IPR000528 (PRINTS); IPR016140 (SMART); G3DSA:1.10.110.10 (GENE3D); SIGNAL_PEPTIDE_H_REGION (PHOBIUS); SIGNAL_PEPTIDE (PHOBIUS); SIGNAL_PEPTIDE_N_REGION (PHOBIUS); NON_CYTOPLASMIC_DOMAIN (PHOBIUS); SIGNAL_PEPTIDE_C_REGION (PHOBIUS); SignalP-TM (SIGNALP_GRAM_NEGATIVE); SignalP-TM (SIGNALP_GRAM_POSITIVE); IPR016140 (SUPERFAMILY); TMhelix (TMHMM)	F:binding; P:transport	-
c30050_g1_i3	5.42	8.505	8.139	7.35467	1.632	1.058	1.579	1.423	0.193483	AT5G43850.1_Symbols:_ATARD4,_ARD4_RmlC-like_cupins_superfamily_protein_	chr5:17627364-17629122 REVERSE LENGTH=187	-dihydroxy-3-keto-5-methylthiopentene dioxygenase 2-like	IPR014710 (G3DSA:2.60.120.GENE3D)	-
c2209_g2_i1	5.036	7.959	8.919	7.30467	1.698	1.44	1.67	1.60267	0.219403	not available	not available		CYTOPLASMIC_DOMAIN (PHOBIUS); TRANSMEMBRANE (PHOBIUS); NON_CYTOPLASMIC_DOMAIN (PHOBIUS); TMhelix (TMHMM)	-
c49584_g1_i1	9.675	5.916	6.274	7.28833	0	0.277	0.744	0.340333	0.0466956	AT2G19940.1_Symbols:_oxidoreductases,_acting_on_the_aldehyde_or_oxo_group_of_donors,_NAD_or_NADP_as_acceptor;copper_ion_binding_	chr2:8613168-8615649 FORWARD LENGTH=401		no IPS match
c8976_g1_i1	9.35	6.28	6.213	7.281	0.253	0.391	0.118	0.254	0.0348853	AT1G62510.1_Symbols:_Bifunctional_inhibitor/lipid-transfer_protein/seed_storage_2S_albumin_superfamily_protein_	chr1:23136632-23137081 REVERSE LENGTH=149	14 kda proline-rich protein	IPR027923 (PFAM); G3DSA:1.10.110.10 (GENE3D); PTHR31731 (PANTHER); SIGNAL_PEPTIDE (PHOBIUS); SIGNAL_PEPTIDE_N_REGION (PHOBIUS); NON_CYTOPLASMIC_DOMAIN (PHOBIUS); SIGNAL_PEPTIDE_C_REGION (PHOBIUS); SIGNAL_PEPTIDE_H_REGION (PHOBIUS); PS51257 (PROSITE_PROFILES); SignalP-noTM (SIGNALP_EUK); TMhelix (TMHMM)	-
c30171_g2_i1	4.687	7.939	9.213	7.27967	2.11	1.144	1.407	1.55367	0.213426	AT3G55160.1_Symbols:_unknown_protein;_EXPRESSED_IN:_11_plant_structures;_EXPRESSED_DURING:_4_anthesis,_F_mature_embryo_stage,_petal_differentiation_and_expansion_stage,_E_expanded_cotyledon_stage	chr3:20445629-20452400 REVERSE LENGTH=2130		CYTOPLASMIC_DOMAIN (PHOBIUS); TRANSMEMBRANE (PHOBIUS); NON_CYTOPLASMIC_DOMAIN (PHOBIUS); TMhelix (TMHMM)	-
c5757_g1_i1	4.723	8.333	8.757	7.271	0	1.087	1.924	1.00367	0.138037	AT4G09984.1_Symbols:_LCR34_low-molecular-weight_cysteine-rich_34_	chr4:6254428-6255482 REVERSE LENGTH=85		no IPS match	-
c14894_g1_i1	7.535	6.422	7.814	7.257	1.088	1.335	0.826	1.083	0.149235	AT1G66740.1_Symbols:_AtSP7,_SP7,_SGA2,_ASF1A_ASF1_like_histone_chaperone_	chr1:24892586-24893548 FORWARD LENGTH=196	probable histone chaperone asf1a	IPR006818 (G3DSA:2.60.40.GENE3D); IPR006818 (PFAM); IPR006818 (PANTHER); IPR006818 (SUPERFAMILY)	P:cellular component organization; P:cellular process; C:nucleus	-
c11526_g1_i1	9.614	6.199	5.949	7.254	1.529	1.554	0.88	1.321	0.182106	AT1G68760.1_Symbols:_ATNUDT1,_ATNUDX1,_NUDX1_nudix_hydrolase_1_	chr1:25829090-25829607 FORWARD LENGTH=147	nudix hydrolase 1	no IPS match	-
c30135_g1_i4	6.406	7.443	7.814	7.221	1.566	1.659	1.443	1.556	0.215483	AT5G65940.1_Symbols:_CHY1_beta-hydroxyisobutyryl-CoA_hydrolase_1_	chr5:26376830-26379161 REVERSE LENGTH=378	3-hydroxyisobutyryl- hydrolase 1-like	IPR001753 (PFAM); IPR029045 (G3DSA:3.90.226.GENE3D); PTHR11941:SF53 (PANTHER); PTHR11941 (PANTHER); SignalP-TM (SIGNALP_GRAM_POSITIVE); IPR029045 (SUPERFAMILY)	P:metabolic process; F:catalytic activity	-
c21286_g1_i1	6.754	7.059	7.845	7.21933	0.825	0.515	0.871	0.737	0.102087	AT5G65640.1_Symbols:_bHLH093_beta_HLH_protein_93_	chr5:26237137-26238904 FORWARD LENGTH=351	transcription factor bhlh93-like	Coil (COILS); IPR011598 (G3DSA:4.10.280.GENE3D); PTHR31945 (PANTHER); PTHR31945:SF4 (PANTHER); IPR011598 (PROSITE_PROFILES); IPR011598 (SUPERFAMILY)	F:protein binding	-
c24645_g1_i2	7.067	7.838	6.75	7.21833	34.721	24.565	33.702	30.996	4.29407	AT5G12250.1_Symbols:_TUB6_beta-6_tubulin_	chr5:3961317-3962971 REVERSE LENGTH=449		no IPS match	-
c79888_g1_i1	9.326	5.946	6.345	7.20567	1.669	0.772	1.289	1.24333	0.172549	AT3G01085.1_Symbols:_Protein_kinase_superfamily_protein_	chr3:28060-30556 FORWARD LENGTH=629		CYTOPLASMIC_DOMAIN (PHOBIUS); TRANSMEMBRANE (PHOBIUS); NON_CYTOPLASMIC_DOMAIN (PHOBIUS)	-
c30742_g1_i1	6.177	7.413	8.007	7.199	0.413	0	0.191	0.201333	0.0279668	AT3G49020.1_Symbols:_FBD,_F-box_and_Leucine_Rich_Repeat_domains_containing_protein_	chr3:18169079-18170660 FORWARD LENGTH=447		CYTOPLASMIC_DOMAIN (PHOBIUS); TRANSMEMBRANE (PHOBIUS); NON_CYTOPLASMIC_DOMAIN (PHOBIUS); TMhelix (TMHMM)	-
c28924_g1_i1	6.37	8.283	6.933	7.19533	52.147	42.187	52.853	49.0623	6.81863	AT1G72110.1_Symbols:_O-acyltransferase_(WSD1-like)_family_protein_	chr1:27129253-27131354 REVERSE LENGTH=479	o-acyltransferase wsd1-like	IPR004255 (PFAM); PTHR31650 (PANTHER)	F:transferase activity; P:metabolic process; P:cellular process	EC:2.3.1.20
c20915_g1_i1	9.266	6.341	5.97	7.19233	29.366	32.165	29.662	30.3977	4.2264	AT5G41040.1_Symbols:_HXXXD-type_acyl-transferase_family_protein_	chr5:16431448-16433086 FORWARD LENGTH=457	omega-hydroxypalmitate o-feruloyl transferase	IPR023213 (G3DSA:3.30.559.GENE3D); IPR003480 (PFAM); IPR023213 (G3DSA:3.30.559.GENE3D); PTHR31642:SF10 (PANTHER); PTHR31642 (PANTHER)	F:transferase activity	-
c79843_g1_i1	5.132	8.303	8.108	7.181	1.125	1.354	1.38	1.28633	0.17913	AT3G09220.1_Symbols:_LAC7_laccase_7_	chr3:2827434-2830477 REVERSE LENGTH=567		no IPS match	-
c83946_g1_i1	5.961	8.576	6.912	7.14967	0.366	0.095	0.336	0.265667	0.0371579	AT4G30910.1_Symbols:_Cytosol_aminopeptidase_family_protein_	chr4:15042621-15045248 REVERSE LENGTH=581	leucine aminopeptidase	IPR008283 (PFAM); G3DSA:3.40.220.10 (GENE3D); PTHR11963 (PANTHER); PTHR11963:SF11 (PANTHER); SSF52949 (SUPERFAMILY)	C:intracellular; F:hydrolase activity; P:protein metabolic process	EC:3.4.11
c17631_g1_i1	7.019	7.666	6.669	7.118	0.666	0.658	0.79	0.704667	0.0989978	AT5G19430.1_Symbols:_RING/U-box_superfamily_protein_	chr5:6553998-6555616 FORWARD LENGTH=255		no IPS match	-
c25122_g1_i1	7.595	6.745	7.003	7.11433	1.538	1.697	1.144	1.45967	0.205173	AT3G42660.1_Symbols:_transducin_family_protein_/_WD-40_repeat_family_protein_	chr3:14751280-14755701 FORWARD LENGTH=953	wd repeat and hmg-box dna-binding protein 1	IPR001680 (SMART); IPR022100 (PFAM); IPR001680 (PFAM); IPR015943 (G3DSA:2.130.10.GENE3D); PTHR19932:SF10 (PANTHER); PTHR19932 (PANTHER); IPR019775 (PROSITE_PATTERNS); IPR001680 (PROSITE_PROFILES); IPR001680 (PROSITE_PROFILES); IPR017986 (PROSITE_PROFILES); IPR001680 (PROSITE_PROFILES); IPR017986 (SUPERFAMILY)	F:protein binding	-
c14680_g1_i1	8.497	6.351	6.466	7.10467	0.844	0.839	0.726	0.803	0.113024	AT4G13420.1_Symbols:_HAK5,_ATHAK5_high_affinity_K+_transporter_5_	chr4:7797038-7802174 REVERSE LENGTH=785	potassium transporter 5-like	IPR003855 (TIGRFAM); IPR003855 (PFAM); PTHR30540 (PANTHER); PTHR30540:SF2 (PANTHER); CYTOPLASMIC_DOMAIN (PHOBIUS); TRANSMEMBRANE (PHOBIUS); NON_CYTOPLASMIC_DOMAIN (PHOBIUS); CYTOPLASMIC_DOMAIN (PHOBIUS); TRANSMEMBRANE (PHOBIUS); TRANSMEMBRANE (PHOBIUS); TRANSMEMBRANE (PHOBIUS); TRANSMEMBRANE (PHOBIUS); TRANSMEMBRANE (PHOBIUS); TRANSMEMBRANE (PHOBIUS); NON_CYTOPLASMIC_DOMAIN (PHOBIUS); TRANSMEMBRA…	F:transporter activity; C:membrane; P:transport; P:cellular process	-
c21482_g1_i1	6.778	7.271	7.237	7.09533	0.6	0.534	0.363	0.499	0.0703279	AT3G58120.1_Symbols:_ATBZIP61,_BZIP61_Basic-leucine_zipper_(bZIP)_transcription_factor_family_protein_	chr3:21521289-21523078 REVERSE LENGTH=329	basic leucine zipper 61-like	Coil (COILS); IPR004827 (SMART); IPR004827 (PFAM); G3DSA:1.20.5.170 (GENE3D); PTHR13301 (PANTHER); PTHR13301:SF36 (PANTHER); IPR004827 (PROSITE_PATTERNS); IPR004827 (PROSITE_PROFILES); SSF57959 (SUPERFAMILY)	F:sequence-specific DNA binding transcription factor activity; F:DNA binding; P:RNA metabolic process	-
c31494_g1_i1	6.189	6.968	8.058	7.07167	0.553	0.849	0.418	0.606667	0.0857884	AT3G18750.1_Symbols:_WNK6,_ZIK5,_ATWNK6_with_no_lysine_(K)_kinase_6_	chr3:6454307-6456830 REVERSE LENGTH=567	probable serine threonine-protein kinase wnk10	G3DSA:3.10.20.90 (GENE3D); PTHR13902:SF45 (PANTHER); PTHR13902 (PANTHER)	-
c8145_g1_i1	4.134	8.313	8.747	7.06467	0.797	0.553	0.481	0.610333	0.0863924	AT4G05120.1_Symbols:_ENT3,_FUR1,_ATENT3_Major_facilitator_superfamily_protein_	chr4:2632886-2634824 REVERSE LENGTH=418	equilibrative nucleotide transporter 3-like isoform x1	IPR002259 (PFAM); IPR030200 (PTHR10332:PANTHER); IPR002259 (PANTHER); TRANSMEMBRANE (PHOBIUS); TRANSMEMBRANE (PHOBIUS); CYTOPLASMIC_DOMAIN (PHOBIUS); TRANSMEMBRANE (PHOBIUS); CYTOPLASMIC_DOMAIN (PHOBIUS); TRANSMEMBRANE (PHOBIUS); TRANSMEMBRANE (PHOBIUS); TRANSMEMBRANE (PHOBIUS); CYTOPLASMIC_DOMAIN (PHOBIUS); CYTOPLASMIC_DOMAIN (PHOBIUS); TRANSMEMBRANE (PHOBIUS); NON_CYTOPLASMIC_DOMAIN (PHOBIUS); …	P:transport; C:membrane; F:transporter activity	-
c15169_g1_i1	7.559	6.644	6.943	7.04867	1.21	1.221	1.425	1.28533	0.182351	AT1G32790.2_Symbols:_CID11_CTC-interacting_domain_11_	chr1:11875028-11877188 REVERSE LENGTH=406	cysteine-rich receptor-like protein kinase 26	IPR002290 (SMART); IPR000719 (PFAM); G3DSA:1.10.510.10 (GENE3D); G3DSA:3.30.200.20 (GENE3D); IPR000719 (PROSITE_PROFILES); IPR011009 (SUPERFAMILY)	P:protein metabolic process; P:cellular process; F:kinase activity; F:nucleotide binding	-
c15986_g1_i1	7.583	5.987	7.52	7.03	1.182	1.144	1.307	1.211	0.172262	not available	not available	Uncharacterized protein TCM_007931	no IPS match	-
c21088_g1_i1	7.788	6.584	6.71	7.02733	1.782	1.621	1.489	1.63067	0.232046	AT4G02060.1_Symbols:_PRL,_MCM7_Minichromosome_maintenance_(MCM2/3/5)_family_protein_	chr4:901484-905297 FORWARD LENGTH=716	dna replication licensing factor mcm7	IPR008050 (PRINTS); IPR001208 (PRINTS); IPR001208 (SMART); IPR003593 (SMART); IPR001208 (PFAM); G3DSA:3.30.1640.10 (GENE3D); IPR027925 (PFAM); IPR027417 (G3DSA:3.40.50.GENE3D); IPR012340 (G3DSA:2.40.50.GENE3D); PTHR11630 (PANTHER); IPR008050 (PTHR11630:PANTHER); IPR018525 (PROSITE_PATTERNS); IPR001208 (PROSITE_PROFILES); IPR012340 (SUPERFAMILY); IPR027417 (SUPERFAMILY)	F:hydrolase activity; F:DNA binding; P:DNA metabolic process; C:nucleus; F:nucleotide binding; C:cellular_component	-
c85459_g1_i1	7.728	6.017	7.308	7.01767	0.234	0	0.654	0.296	0.0421793	AT1G60950.1_Symbols:_FED_A,_ATFD2_2Fe-2S_ferredoxin-like_superfamily_protein_	chr1:22444565-22445011 FORWARD LENGTH=148	ferredoxin- chloroplastic-like	TRANSMEMBRANE (PHOBIUS); CYTOPLASMIC_DOMAIN (PHOBIUS); NON_CYTOPLASMIC_DOMAIN (PHOBIUS); TMhelix (TMHMM); TMhelix (TMHMM)	F:metal ion binding; F:electron carrier activity; P:electron transport chain; F:2 iron, 2 sulfur cluster binding; F:iron-sulfur cluster binding; C:plastid; C:chloroplast
c13497_g1_i2	7.644	6.776	6.578	6.99933	0.028	0.01	0	0.0126667	0.0018097	AT2G07050.1_Symbols:_CAS1_cycloartenol_synthase_1_	chr2:2924629-2930295 FORWARD LENGTH=759	cycloartenol synthase	IPR001330 (PFAM); IPR008930 (G3DSA:1.50.10.GENE3D); IPR018333 (TIGRFAM); PTHR11764:SF12 (PANTHER); PTHR11764 (PANTHER); IPR002365 (PROSITE_PATTERNS); IPR008930 (SUPERFAMILY); TMhelix (TMHMM)	F:catalytic activity	-
c72308_g1_i1	7.007	8.121	5.808	6.97867	0.253	0.391	0	0.214667	0.0307604	AT1G21990.1_Symbols:_F-box/RNI-like/FBD-like_domains-containing_protein_	chr1:7740530-7742106 REVERSE LENGTH=465		no IPS match	-
c71003_g1_i1	5.588	8.687	6.578	6.951	0	0.172	0	0.0573333	0.00824821	AT3G02040.1_Symbols:_SRG3_senescence-related_gene_3_	chr3:348505-349909 REVERSE LENGTH=361	glycerophosphodiester phosphodiesterase gde1-like	IPR017946 (G3DSA:3.20.20.GENE3D); IPR030395 (PFAM); PTHR22958 (PANTHER); IPR030395 (PROSITE_PROFILES); IPR017946 (SUPERFAMILY)	P:metabolic process; F:hydrolase activity	-
c1288_g1_i1	8.341	6.28	6.213	6.94467	0.253	0.391	0.935	0.526333	0.0757896	AT4G24350.1_Symbols:_Phosphorylase_superfamily_protein_	chr4:12609637-12611328 FORWARD LENGTH=336		no IPS match	-
c88_g1_i1	6.682	5.785	8.341	6.936	0.478	0.62	0.663	0.587	0.0846309	AT3G03510.1_Symbols:_Phototropic-responsive_NPH3_family_protein_	chr3:836340-837707 FORWARD LENGTH=455		no IPS match	-
c88985_g1_i1	7.415	6.29	7.044	6.91633	0	0	0	0	0	not available	not available		no IPS match	-
c10717_g1_i1	6.49	7.524	6.679	6.89767	57.991	47.842	44.839	50.224	7.2813	AT5G47060.1_Symbols:_Protein_of_unknown_function_(DUF581)_	chr5:19116843-19117639 FORWARD LENGTH=177	senescence-associated family protein	Coil (COILS); IPR007650 (PFAM)	-
c14952_g1_i1	5.432	7.2	8.037	6.88967	0.994	1.058	1.325	1.12567	0.163385	not available	not available		no IPS match	-
c36259_g1_i1	6.862	7.656	6.132	6.88333	0.281	0.582	0.263	0.375333	0.0545278	AT3G07780.1_Symbols:_OBE1_Protein_of_unknown_function_(DUF1423)_	chr3:2485104-2486876 FORWARD LENGTH=566		no IPS match	-
c10806_g1_i1	4.675	7.12	8.737	6.844	1.313	1.23	2.414	1.65233	0.241428	AT1G75200.1_Symbols:_flavodoxin_family_protein_/_radical_SAM_domain-containing_protein_	chr1:28220849-28223597 REVERSE LENGTH=647		no IPS match	-
c28502_g1_i1	8.509	5.582	6.436	6.84233	38.426	46.421	44.848	43.2317	6.31826	AT5G52510.1_Symbols:_SCL8_SCARECROW-like_8_	chr5:21307196-21309118 FORWARD LENGTH=640	scarecrow-like protein 8	Coil (COILS); IPR005202 (PFAM); PTHR31636 (PANTHER); IPR030013 (PTHR31636:PANTHER); IPR005202 (PROSITE_PROFILES)	-
c85729_g1_i1	6.105	7.16	7.257	6.84067	0.703	0.639	0.871	0.737667	0.107835	AT2G41740.1_Symbols:_VLN2,_ATVLN2_villin_2_	chr2:17410962-17416878 REVERSE LENGTH=976		no IPS match	-
c18192_g2_i1	6.526	6.482	7.439	6.81567	1.116	0.648	0.635	0.799667	0.117328	AT5G19610.1_Symbols:_GNL2_GNOM-like_2_	chr5:6617746-6622045 REVERSE LENGTH=1375		no IPS match	-
c30404_g1_i6	4.579	7.878	7.936	6.79767	0.657	0.372	0.663	0.564	0.0829696	AT3G53830.1_Symbols:_Regulator_of_chromosome_condensation_(RCC1)_family_protein_	chr3:19940814-19943592 FORWARD LENGTH=472	ultraviolet-b receptor uvr8-like isoform x1	IPR009091 (G3DSA:2.130.10.GENE3D); PTHR22870 (PANTHER); IPR000408 (PROSITE_PROFILES); IPR009091 (SUPERFAMILY)	-
c33028_g1_i1	6.334	8.92	5.108	6.78733	0	0	0.218	0.0726667	0.0107062	AT1G72270.1_Symbols:_CONTAINS_InterPro_DOMAIN/s:_Ribosome_60S_biogenesis_N-terminal_(InterPro:IPR021714);_BEST_Arabidopsis_thaliana_protein_match_is:_unknown_protein_(TAIR:AT4G27010.1);_Has_772_B	chr1:27199733-27211122 REVERSE LENGTH=2845		no IPS match	-
c68318_g1_i1	6.586	6.755	7.003	6.78133	1.06	0.734	1.942	1.24533	0.183641	AT3G26590.1_Symbols:_MATE_efflux_family_protein_	chr3:9761927-9765259 REVERSE LENGTH=500	protein transparent testa 12-like	IPR002528 (PFAM); PTHR11206 (PANTHER); PTHR11206:SF79 (PANTHER); TRANSMEMBRANE (PHOBIUS); CYTOPLASMIC_DOMAIN (PHOBIUS); NON_CYTOPLASMIC_DOMAIN (PHOBIUS); TMhelix (TMHMM)	F:transporter activity; C:membrane; P:transport; P:cellular process	-
c28325_g1_i1	7.583	6.381	6.375	6.77967	35.743	29.352	35.726	33.607	4.95703	AT2G27830.1_Symbols:_unknown_protein;_BEST_Arabidopsis_thaliana_protein_match_is:_unknown_protein_(TAIR:AT4G22758.1);_Has_131_Blast_hits_to_131_proteins_in_17_species:_Archae_-_0;_Bacteria_-_0;_M	chr2:11860734-11861306 FORWARD LENGTH=190	hypothetical protein	no IPS match	-
c30404_g1_i5	4.615	7.929	7.784	6.776	0.478	0.41	0.418	0.435333	0.0642464	AT3G53830.1_Symbols:_Regulator_of_chromosome_condensation_(RCC1)_family_protein_	chr3:19940814-19943592 FORWARD LENGTH=472	ultraviolet-b receptor uvr8-like isoform x5	IPR000408 (PRINTS); IPR009091 (G3DSA:2.130.10.GENE3D); PF13540 (PFAM); PTHR22870 (PANTHER); IPR000408 (PROSITE_PATTERNS); IPR000408 (PROSITE_PATTERNS); TRANSMEMBRANE (PHOBIUS); CYTOPLASMIC_DOMAIN (PHOBIUS); NON_CYTOPLASMIC_DOMAIN (PHOBIUS); IPR000408 (PROSITE_PROFILES); IPR009091 (SUPERFAMILY); TMhelix (TMHMM)	-
c27814_g1_i1	7.379	6.543	6.345	6.75567	0.272	0.305	0.472	0.349667	0.051759	AT4G20190.1_Symbols:_unknown_protein;_BEST_Arabidopsis_thaliana_protein_match_is:_unknown_protein_(TAIR:AT5G44660.1);_Has_271_Blast_hits_to_209_proteins_in_52_species:_Archae_-_0;_Bacteria_-_15;_	chr4:10906508-10907677 REVERSE LENGTH=389	PREDICTED: uncharacterized protein LOC102595848	no IPS match	-
c14339_g1_i1	5.456	7.2	7.51	6.722	0.732	1.192	1.398	1.10733	0.164733	AT5G36700.1_Symbols:_ATPGLP1,_PGLP1_2-phosphoglycolate_phosphatase_1_	chr5:14421929-14424430 REVERSE LENGTH=362		no IPS match	-
c5854_g1_i1	5.18	7.423	7.47	6.691	1.013	1.182	1.761	1.31867	0.197081	AT2G28550.3_Symbols:_RAP2.7_related_to_AP2.7_	chr2:12226168-12228251 REVERSE LENGTH=464	---NA---	no IPS match	-
c35247_g1_i1	5.06	6.159	8.767	6.662	0.61	1.097	1.67	1.12567	0.168968	AT5G49890.1_Symbols:_CLC-C,_ATCLC-C_chloride_channel_C_	chr5:20288489-20292143 REVERSE LENGTH=779		no IPS match	-
c271_g1_i1	4.278	7.747	7.936	6.65367	1.369	0.62	1.262	1.08367	0.162868	AT3G29320.1_Symbols:_Glycosyl_transferase,_family_35_	chr3:11252871-11257587 FORWARD LENGTH=962		no IPS match	-
c28998_g2_i1	5.408	6.685	7.764	6.619	0.469	1.612	0.998	1.02633	0.155059	AT2G25570.1_Symbols:_binding_	chr2:10885881-10887842 REVERSE LENGTH=288	---NA---	no IPS match	-
c27994_g1_i1	6.862	6.836	6.091	6.59633	146.257	131.959	128.48	135.565	20.5516	AT1G24360.1_Symbols:_NAD(P)-binding_Rossmann-fold_superfamily_protein_	chr1:8640820-8643283 FORWARD LENGTH=319	3-oxoacyl-	IPR002198 (PRINTS); IPR002347 (PRINTS); IPR013968 (SMART); IPR002198 (PFAM); IPR011284 (TIGRFAM); IPR016040 (G3DSA:3.40.50.GENE3D); PTHR24312:SF0 (PANTHER); PTHR24312 (PANTHER); IPR020904 (PROSITE_PATTERNS); SSF51735 (SUPERFAMILY)	F:transferase activity; P:metabolic process; F:nucleotide binding; P:cellular process	EC:1.1.1.100
c13028_g1_i1	8.028	5.289	6.446	6.58767	0.703	0.505	0.708	0.638667	0.0969488	AT5G02220.1_Symbols:_unknown_protein;_Has_30201_Blast_hits_to_17322_proteins_in_780_species:_Archae_-_12;_Bacteria_-_1396;_Metazoa_-_17338;_Fungi_-_3422;_Plants_-_5037;_Viruses_-_0;_Other_Eukaryo	chr5:441884-442102 REVERSE LENGTH=72	PREDICTED: uncharacterized protein LOC104093208	no IPS match	-
c92104_g1_i1	6.37	4.298	9.061	6.57633	0	0	0	0	0	AT1G78340.1_Symbols:_ATGSTU22,_GSTU22_glutathione_S-transferase_TAU_22_	chr1:29473046-29473797 REVERSE LENGTH=218	probable glutathione s-transferase	IPR012336 (G3DSA:3.40.30.GENE3D); IPR004045 (PFAM); PTHR11260 (PANTHER); PTHR11260:SF174 (PANTHER); IPR004045 (PROSITE_PROFILES); IPR012336 (SUPERFAMILY)	F:protein binding	-
c89022_g1_i1	6.598	6.462	6.639	6.56633	0.478	0.925	1.534	0.979	0.149094	not available	not available		SignalP-noTM (SIGNALP_EUK)	-
c19126_g1_i1	6.057	6.624	6.983	6.55467	0.385	0.162	0.408	0.318333	0.0485659	AT5G15250.2_Symbols:_FTSH6_FTSH_protease_6_	chr5:4950411-4952771 REVERSE LENGTH=709	atp-dependent zinc metalloprotease ftsh chloroplastic-like	PTHR23076:SF54 (PANTHER); PTHR23076 (PANTHER); SIGNAL_PEPTIDE_H_REGION (PHOBIUS); TRANSMEMBRANE (PHOBIUS); SIGNAL_PEPTIDE (PHOBIUS); SIGNAL_PEPTIDE_C_REGION (PHOBIUS); CYTOPLASMIC_DOMAIN (PHOBIUS); NON_CYTOPLASMIC_DOMAIN (PHOBIUS); SIGNAL_PEPTIDE_N_REGION (PHOBIUS)	-
c5503_g1_i1	7.415	6.25	5.949	6.538	1.397	1.631	1.035	1.35433	0.207148	AT5G01840.1_Symbols:_ATOFP1,_OFP1_ovate_family_protein_1_	chr5:324552-325364 FORWARD LENGTH=270	transcription repressor ofp1	IPR006458 (TIGRFAM); IPR025830 (PFAM); IPR006458 (PFAM)	F:DNA binding	-
c19773_g1_i1	7.499	5.916	6.193	6.536	0.835	1.163	0.899	0.965667	0.147746	AT2G23060.1_Symbols:_Acyl-CoA_N-acyltransferases_(NAT)_superfamily_protein_	chr2:9812839-9814633 REVERSE LENGTH=413	probable n-acetyltransferase hls1	IPR016181 (G3DSA:3.40.630.GENE3D); IPR000182 (PFAM); PTHR23091 (PANTHER); PTHR23091:SF211 (PANTHER); IPR000182 (PROSITE_PROFILES); IPR016181 (SUPERFAMILY)	F:transferase activity	EC:2.3.1
c30404_g1_i4	4.387	7.393	7.814	6.53133	0.525	0.343	0.49	0.452667	0.0693069	AT3G53830.1_Symbols:_Regulator_of_chromosome_condensation_(RCC1)_family_protein_	chr3:19940814-19943592 FORWARD LENGTH=472	ultraviolet-b receptor uvr8-like isoform x5	IPR009091 (G3DSA:2.130.10.GENE3D); PTHR22870 (PANTHER); NON_CYTOPLASMIC_DOMAIN (PHOBIUS); CYTOPLASMIC_DOMAIN (PHOBIUS); TRANSMEMBRANE (PHOBIUS); IPR009091 (SUPERFAMILY); TMhelix (TMHMM)	-
c51157_g1_i1	6.069	7.969	5.554	6.53067	0.797	0.41	2.678	1.295	0.198295	AT3G26330.1_Symbols:_CYP71B37_cytochrome_P450,_family_71,_subfamily_B,_polypeptide_37_	chr3:9646873-9648536 REVERSE LENGTH=500		IPR001128 (PFAM); IPR001128 (G3DSA:1.10.630.GENE3D); PTHR24298 (PANTHER); IPR001128 (SUPERFAMILY)	F:binding; P:metabolic process; F:catalytic activity	-
c43238_g1_i1	2.956	7.868	8.737	6.52033	1.632	0.677	1.806	1.37167	0.210368	AT5G18180.1_Symbols:_H/ACA_ribonucleoprotein_complex,_subunit_Gar1/Naf1_protein_	chr5:6008561-6009605 REVERSE LENGTH=189		no IPS match	-
c49061_g1_i1	4.807	7.807	6.943	6.519	0	0	0	0	0	AT1G67856.1_Symbols:_RING/U-box_superfamily_protein_	chr1:25442486-25442887 FORWARD LENGTH=133		NON_CYTOPLASMIC_DOMAIN (PHOBIUS); SIGNAL_PEPTIDE_C_REGION (PHOBIUS); SIGNAL_PEPTIDE_H_REGION (PHOBIUS); SIGNAL_PEPTIDE_N_REGION (PHOBIUS); SIGNAL_PEPTIDE (PHOBIUS)
c12280_g1_i2	4.387	6.412	8.747	6.51533	0.694	0.362	1.479	0.845	0.129694	not available	not available		NON_CYTOPLASMIC_DOMAIN (PHOBIUS); TRANSMEMBRANE (PHOBIUS); NON_CYTOPLASMIC_DOMAIN (PHOBIUS); TRANSMEMBRANE (PHOBIUS); CYTOPLASMIC_DOMAIN (PHOBIUS); TMhelix (TMHMM)	-
c18225_g1_i1	5.372	6.857	7.297	6.50867	1.013	0.524	1.271	0.936	0.143808	AT4G29010.1_Symbols:_AIM1_Enoyl-CoA_hydratase/isomerase_family_	chr4:14297312-14302016 REVERSE LENGTH=721	peroxisomal fatty acid beta-oxidation multifunctional protein aim1-like	IPR001753 (PFAM); IPR029045 (G3DSA:3.90.226.GENE3D); IPR016040 (G3DSA:3.40.50.GENE3D); PTHR23309:SF10 (PANTHER); PTHR23309 (PANTHER); NON_CYTOPLASMIC_DOMAIN (PHOBIUS); CYTOPLASMIC_DOMAIN (PHOBIUS); TRANSMEMBRANE (PHOBIUS); SSF51735 (SUPERFAMILY); IPR029045 (SUPERFAMILY); TMhelix (TMHMM)	P:metabolic process; F:catalytic activity	-
c43706_g1_i1	5.564	9.425	4.53	6.50633	0.234	0	0.218	0.150667	0.0231569	AT5G48300.1_Symbols:_ADG1,_APS1_ADP_glucose_pyrophosphorylase_1_	chr5:19570326-19572557 FORWARD LENGTH=520	adp-glucose pyrophosphorylase	IPR029044 (G3DSA:3.90.550.GENE3D); IPR005835 (PFAM); PTHR22572 (PANTHER); PTHR22572:SF79 (PANTHER); IPR005836 (PROSITE_PATTERNS); IPR029044 (SUPERFAMILY)	P:generation of precursor metabolites and energy; F:transferase activity	EC:2.7.7.27
c21265_g1_i2	7.956	5.572	5.97	6.49933	1.229	1.039	0.526	0.931333	0.143297	AT4G28310.1_Symbols:_unknown_protein;_BEST_Arabidopsis_thaliana_protein_match_is:_unknown_protein_(TAIR:AT1G52270.1);_Has_30201_Blast_hits_to_17322_proteins_in_780_species:_Archae_-_12;_Bacteria_	chr4:14017458-14018066 FORWARD LENGTH=202	microtubule-associated protein	Coil (COILS); TRANSMEMBRANE (PHOBIUS); CYTOPLASMIC_DOMAIN (PHOBIUS); NON_CYTOPLASMIC_DOMAIN (PHOBIUS)	-
c30404_g1_i2	4.435	7.12	7.926	6.49367	0.61	0.334	0.526	0.49	0.0754581	AT3G53830.1_Symbols:_Regulator_of_chromosome_condensation_(RCC1)_family_protein_	chr3:19940814-19943592 FORWARD LENGTH=472	ultraviolet-b receptor uvr8-like isoform x5	IPR009091 (G3DSA:2.130.10.GENE3D); PTHR22870 (PANTHER); NON_CYTOPLASMIC_DOMAIN (PHOBIUS); CYTOPLASMIC_DOMAIN (PHOBIUS); TRANSMEMBRANE (PHOBIUS); IPR009091 (SUPERFAMILY); TMhelix (TMHMM)	-
c49154_g1_i1	1.935	8.879	8.666	6.49333	0.966	0.305	0.536	0.602333	0.0927618	not available	not available		no IPS match
c15312_g1_i1	5.54	5.653	8.27	6.48767	1.501	0.963	0.953	1.139	0.175564	not available	not available		no IPS match	-
[truncated: 3,818 more rows]

## Sheet: Kuras, 8016 S3
	FPKM
[truncated: 3,845 more rows]

## Sheet: Kuras, 8016 S3_sorted
	FPKM
[truncated: 3,845 more rows]

## Sheet: Kuras, 8016 S4
	FPKM
[truncated: 3,186 more rows]

## Sheet: Kuras, 8016 S4_sorted
	FPKM
[truncated: 3,186 more rows]
