# Supplementary material for: Potato tuber expression of Arabidopsis WRINKLED1 increase triacylglycerol and membrane lipids while affecting central carbohydrate metabolism
Source: Plant Biotechnol J. 2016 Mar 17;14(9):1883–98. doi: 10.1111/pbi.12550 (PMC5069604; doi:10.1111/pbi.12550)
Supplement: Supplementary file 5 — Dataset S4 Expression levels of transcripts in Kuras and transgenic line 8016. [file PBI-14-1883-s002.xlsx]

## Sheet: Kuras transcripts FPKM
	FPKM
Transcript	Kuras S2 average	Kuras S3 average	Kuras S4 average	BlastX	Tair_accession	Tair_Description	Enzyme	GO	InterproScan
c27182_g2_i2	23458.4	29255.1	33081.8	kunitz-type inhibitor b	not available	not available	-	F:molecular_function	IPR002160 (PRINTS); IPR002160 (PFAM); G3DSA:2.80.10.50 (GENE3D); IPR002160 (PROSITE_PATTERNS); NON_CYTOPLASMIC_DOMAIN (PHOBIUS); SIGNAL_PEPTIDE_N_REGION (PHOBIUS); SIGNAL_PEPTIDE (PHOBIUS); SIGNAL_PEPTIDE_H_REGION (PHOBIUS); SIGNAL_PEPTIDE_C_REGION (PHOBIUS); SignalP-noTM (SIGNALP_EUK); SignalP-noTM (SIGNALP_GRAM_NEGATIVE); SignalP-TM (SIGNALP_GRAM_POSITIVE); IPR011065 (SUPERFAMILY)
c27043_g1_i1	22861.5	18077.1	10232.5	patatin precursor	AT4G37070.2_Symbols:_PLP1,_PLA_IVA,_AtPLAIVA_Acyl_transferase/acyl_hydrolase/lysophospholipase_superfamily_protein_	chr4:17464916-17467058 REVERSE LENGTH=414	-	P:metabolic process	Coil (COILS); G3DSA:3.40.1090.10 (GENE3D); IPR002641 (PFAM); PTHR32176 (PANTHER); NON_CYTOPLASMIC_DOMAIN (PHOBIUS); SIGNAL_PEPTIDE (PHOBIUS); SIGNAL_PEPTIDE_H_REGION (PHOBIUS); SIGNAL_PEPTIDE_N_REGION (PHOBIUS); SIGNAL_PEPTIDE_C_REGION (PHOBIUS); SignalP-TM (SIGNALP_EUK); SignalP-noTM (SIGNALP_GRAM_NEGATIVE); IPR016035 (SUPERFAMILY); TMhelix (TMHMM)
c27043_g1_i2	19331.7	15265.2	8522.1	patatin precursor	AT4G37070.2_Symbols:_PLP1,_PLA_IVA,_AtPLAIVA_Acyl_transferase/acyl_hydrolase/lysophospholipase_superfamily_protein_	chr4:17464916-17467058 REVERSE LENGTH=414	-	P:metabolic process	Coil (COILS); IPR002641 (PFAM); G3DSA:3.40.1090.10 (GENE3D); PTHR32176 (PANTHER); SIGNAL_PEPTIDE_C_REGION (PHOBIUS); SIGNAL_PEPTIDE (PHOBIUS); SIGNAL_PEPTIDE_N_REGION (PHOBIUS); NON_CYTOPLASMIC_DOMAIN (PHOBIUS); SIGNAL_PEPTIDE_H_REGION (PHOBIUS); SignalP-noTM (SIGNALP_GRAM_NEGATIVE); SignalP-TM (SIGNALP_EUK); IPR016035 (SUPERFAMILY); TMhelix (TMHMM)
c15224_g3_i1	17659.8	20953.4	21832.4	rrna intron-encoded homing endonuclease	not available	not available		-	no IPS match
c25477_g1_i1	16922.9	11421.3	9324.83	proteinase inhibitor i	AT2G38870.1_Symbols:_Serine_protease_inhibitor,_potato_inhibitor_I-type_family_protein_	chr2:16236546-16237050 REVERSE LENGTH=70	-	P:response to stress; F:molecular_function	IPR000864 (PRINTS); G3DSA:3.30.10.10 (GENE3D); IPR000864 (PFAM); IPR000864 (PROSITE_PATTERNS); SIGNAL_PEPTIDE_N_REGION (PHOBIUS); NON_CYTOPLASMIC_DOMAIN (PHOBIUS); SIGNAL_PEPTIDE_H_REGION (PHOBIUS); SIGNAL_PEPTIDE (PHOBIUS); SIGNAL_PEPTIDE_C_REGION (PHOBIUS); IPR000864 (PRODOM); SignalP-noTM (SIGNALP_EUK); IPR000864 (SUPERFAMILY)
c25477_g1_i2	15416.8	11948	10533.7	proteinase inhibitor 1	AT2G38870.1_Symbols:_Serine_protease_inhibitor,_potato_inhibitor_I-type_family_protein_	chr2:16236546-16237050 REVERSE LENGTH=70	-	P:response to stress; F:molecular_function	IPR000864 (PRINTS); IPR000864 (PFAM); G3DSA:3.30.10.10 (GENE3D); IPR000864 (PROSITE_PATTERNS); SIGNAL_PEPTIDE (PHOBIUS); SIGNAL_PEPTIDE_C_REGION (PHOBIUS); NON_CYTOPLASMIC_DOMAIN (PHOBIUS); SIGNAL_PEPTIDE_N_REGION (PHOBIUS); SIGNAL_PEPTIDE_H_REGION (PHOBIUS); IPR000864 (PRODOM); SignalP-noTM (SIGNALP_EUK); IPR000864 (SUPERFAMILY)
c29271_g1_i1	13876.9	12342.8	13878.1	kunitz-type inhibitor partial	not available	not available	-	F:molecular_function	IPR002160 (SMART); G3DSA:2.80.10.50 (GENE3D); IPR002160 (PFAM); IPR002160 (PROSITE_PATTERNS); NON_CYTOPLASMIC_DOMAIN (PHOBIUS); SIGNAL_PEPTIDE_C_REGION (PHOBIUS); SIGNAL_PEPTIDE_N_REGION (PHOBIUS); SIGNAL_PEPTIDE (PHOBIUS); SIGNAL_PEPTIDE_H_REGION (PHOBIUS); SignalP-TM (SIGNALP_GRAM_POSITIVE); SignalP-noTM (SIGNALP_GRAM_NEGATIVE); SignalP-noTM (SIGNALP_EUK); IPR011065 (SUPERFAMILY)
c15224_g2_i1	13289.5	13884	18571.3	senescence-associated partial	not available	not available		-	no IPS match
c11429_g1_i1	12721.7	19533.9	13228.7	kunitz-type protease inhibitor precursor	not available	not available		-	CYTOPLASMIC_DOMAIN (PHOBIUS); NON_CYTOPLASMIC_DOMAIN (PHOBIUS); TRANSMEMBRANE (PHOBIUS); TMhelix (TMHMM)
c16675_g1_i2	11896.7	12985.3	10530.6	metallocarboxypeptidase inhibitor	not available	not available		-	no IPS match
c16675_g1_i1	11668.2	13332.6	12561.8	metallocarboxypeptidase inhibitor	not available	not available		-	no IPS match
c27182_g1_i1	11213.7	13594.3	17258	kunitz-type inhibitor b	AT1G17860.1_Symbols:_Kunitz_family_trypsin_and_protease_inhibitor_protein_	chr1:6149343-6149933 FORWARD LENGTH=196		-	no IPS match
c27182_g2_i1	11004	14981.9	11990	kunitz-type protease inhibitor precursor	not available	not available	-	F:molecular_function	IPR002160 (PFAM); G3DSA:2.80.10.50 (GENE3D); IPR002160 (PROSITE_PATTERNS); SIGNAL_PEPTIDE (PHOBIUS); SIGNAL_PEPTIDE_N_REGION (PHOBIUS); NON_CYTOPLASMIC_DOMAIN (PHOBIUS); SIGNAL_PEPTIDE_H_REGION (PHOBIUS); SIGNAL_PEPTIDE_C_REGION (PHOBIUS); SignalP-TM (SIGNALP_GRAM_POSITIVE); SignalP-noTM (SIGNALP_GRAM_NEGATIVE); SignalP-noTM (SIGNALP_EUK); IPR011065 (SUPERFAMILY); TMhelix (TMHMM)
c15747_g1_i1	9439.75	5471.56	1413.25	PREDICTED: patatin-08-like	not available	not available		-	TMhelix (TMHMM)
c29271_g1_i2	8339.58	8098.06	9414.57	kunitz-type inhibitor partial	not available	not available	-	F:molecular_function	IPR002160 (SMART); G3DSA:2.80.10.50 (GENE3D); IPR002160 (PFAM); IPR011065 (SUPERFAMILY)
c27182_g1_i2	8082.29	10617.8	10741.8	kunitz-type inhibitor b	AT1G73325.1_Symbols:_Kunitz_family_trypsin_and_protease_inhibitor_protein_	chr1:27567518-27568186 REVERSE LENGTH=222		-	no IPS match
c13757_g1_i1	5774.17	6749.97	4173.43	metallocarboxypeptidase inhibitor-like	not available	not available	-	F:molecular_function	IPR004231 (PFAM); SIGNAL_PEPTIDE (PHOBIUS); SIGNAL_PEPTIDE_C_REGION (PHOBIUS); SIGNAL_PEPTIDE_N_REGION (PHOBIUS); NON_CYTOPLASMIC_DOMAIN (PHOBIUS); SIGNAL_PEPTIDE_H_REGION (PHOBIUS); IPR021142 (PRODOM); SignalP-noTM (SIGNALP_EUK); IPR011052 (SUPERFAMILY)
c28607_g1_i1	5483.6	8687.17	7404.51	heat shock cognate 70 kda protein 2-like	AT3G12580.1_Symbols:_HSP70,_ATHSP70_heat_shock_protein_70_	chr3:3991487-3993689 REVERSE LENGTH=650		-	IPR019651 (PFAM)
c26159_g1_i1	4442.59	8257.54	8699.76	heat shock cognate protein 80-like	AT5G56000.1_Symbols:_Hsp81.4,_AtHsp90.4_HEAT_SHOCK_PROTEIN_81.4_	chr5:22677602-22680067 REVERSE LENGTH=699		-	SIGNAL_PEPTIDE_N_REGION (PHOBIUS); SIGNAL_PEPTIDE_H_REGION (PHOBIUS); SIGNAL_PEPTIDE_C_REGION (PHOBIUS); NON_CYTOPLASMIC_DOMAIN (PHOBIUS); SIGNAL_PEPTIDE (PHOBIUS)
c28344_g1_i1	4026.23	4299.77	3447.95	elongation factor 1-alpha-like	AT5G60390.1_Symbols:_GTP_binding_Elongation_factor_Tu_family_protein_	chr5:24289226-24290675 FORWARD LENGTH=449		-	SIGNAL_PEPTIDE_H_REGION (PHOBIUS); SIGNAL_PEPTIDE_N_REGION (PHOBIUS); NON_CYTOPLASMIC_DOMAIN (PHOBIUS); SIGNAL_PEPTIDE (PHOBIUS); SIGNAL_PEPTIDE_C_REGION (PHOBIUS); SignalP-noTM (SIGNALP_EUK); TMhelix (TMHMM)
c18951_g1_i1	4018.59	6623.96	7556.46	proteinase inhibitor ii	not available	not available	-	F:molecular_function	G3DSA:3.30.60.30 (GENE3D); IPR003465 (PFAM); G3DSA:3.30.60.30 (GENE3D); NON_CYTOPLASMIC_DOMAIN (PHOBIUS); CYTOPLASMIC_DOMAIN (PHOBIUS); TRANSMEMBRANE (PHOBIUS); SignalP-noTM (SIGNALP_EUK); SignalP-TM (SIGNALP_GRAM_POSITIVE); SSF100897 (SUPERFAMILY); TMhelix (TMHMM)
c20226_g1_i1	3107.74	1193.81	432.69	kunitz trypsin inhibitor 4	AT1G73260.1_Symbols:_ATKTI1,_KTI1_kunitz_trypsin_inhibitor_1_	chr1:27547410-27548057 REVERSE LENGTH=215	-	F:molecular_function	IPR002160 (PRINTS); IPR002160 (SMART); G3DSA:2.80.10.50 (GENE3D); IPR002160 (PFAM); SIGNAL_PEPTIDE_N_REGION (PHOBIUS); NON_CYTOPLASMIC_DOMAIN (PHOBIUS); SIGNAL_PEPTIDE_H_REGION (PHOBIUS); SIGNAL_PEPTIDE (PHOBIUS); SIGNAL_PEPTIDE_C_REGION (PHOBIUS); PS51257 (PROSITE_PROFILES); SignalP-noTM (SIGNALP_EUK); SignalP-noTM (SIGNALP_GRAM_NEGATIVE); SignalP-TM (SIGNALP_GRAM_POSITIVE); IPR011065 (SUPERFAMI…
c15229_g1_i1	2773.75	6040.81	8300.94	alpha- glucan phosphorylase l-1 chloroplastic amyloplastic	AT3G29320.1_Symbols:_Glycosyl_transferase,_family_35_	chr3:11252871-11257587 FORWARD LENGTH=962	-	P:metabolic process; F:binding; F:transferase activity	G3DSA:3.40.50.2000 (GENE3D); IPR011833 (TIGRFAM); G3DSA:3.40.50.2000 (GENE3D); IPR000811 (PFAM); PTHR11468:SF8 (PANTHER); IPR000811 (PANTHER); IPR000811 (PROSITE_PATTERNS); SSF53756 (SUPERFAMILY)
c25707_g1_i1	2721.97	1803.62	1096.69	granule-bound starch synthase chloroplastic amyloplastic	AT1G32900.1_Symbols:_UDP-Glycosyltransferase_superfamily_protein_	chr1:11920582-11923506 REVERSE LENGTH=610	EC:2.4.1.21	F:transferase activity; P:metabolic process; P:cellular process	IPR001296 (PFAM); IPR011835 (TIGRFAM); IPR013534 (PFAM); G3DSA:3.40.50.2000 (GENE3D); PTHR12526 (PANTHER); PTHR12526:SF337 (PANTHER); IPR011835 (HAMAP); SSF53756 (SUPERFAMILY)
c25221_g1_i1	2655.68	2815.03	66.2267	21 kda seed	AT1G73260.1_Symbols:_ATKTI1,_KTI1_kunitz_trypsin_inhibitor_1_	chr1:27547410-27548057 REVERSE LENGTH=215		-	NON_CYTOPLASMIC_DOMAIN (PHOBIUS); CYTOPLASMIC_DOMAIN (PHOBIUS); TRANSMEMBRANE (PHOBIUS); TMhelix (TMHMM)
c31164_g1_i1	2624.47	3763.54	2102.08	kunitz-type inhibitor b	not available	not available	-	F:molecular_function	IPR002160 (PRINTS); IPR002160 (SMART); IPR002160 (PFAM); G3DSA:2.80.10.50 (GENE3D); IPR002160 (PROSITE_PATTERNS); IPR011065 (SUPERFAMILY)
c30551_g1_i1	2585.33	5299.23	1822.83	lipoxygenase	AT1G55020.1_Symbols:_LOX1,_ATLOX1_lipoxygenase_1_	chr1:20525798-20530143 FORWARD LENGTH=859	EC:1.13.11	F:catalytic activity; P:metabolic process; F:binding; F:protein binding	IPR013819 (PRINTS); IPR001246 (PRINTS); IPR001024 (SMART); IPR013819 (PFAM); G3DSA:3.10.450.60 (GENE3D); IPR001024 (PFAM); IPR027433 (G3DSA:4.10.372.GENE3D); G3DSA:1.20.245.10 (GENE3D); IPR001024 (G3DSA:2.60.60.GENE3D); G3DSA:4.10.375.10 (GENE3D); IPR000907 (PANTHER); PTHR11771:SF42 (PANTHER); IPR020833 (PROSITE_PATTERNS); IPR020834 (PROSITE_PATTERNS); IPR001024 (PROSITE_PROFILES); IPR013819 (PRO…
c20213_g1_i1	2419.17	2040.53	456.52	probable serine threonine-protein kinase kinx-like isoform x1	not available	not available		-	SignalP-TM (SIGNALP_GRAM_POSITIVE); TMhelix (TMHMM)
c19787_g1_i2	2213.2	2320.28	1531.11		not available	not available		-	SIGNAL_PEPTIDE_C_REGION (PHOBIUS); SIGNAL_PEPTIDE (PHOBIUS); SIGNAL_PEPTIDE_H_REGION (PHOBIUS); NON_CYTOPLASMIC_DOMAIN (PHOBIUS); SIGNAL_PEPTIDE_N_REGION (PHOBIUS); SignalP-noTM (SIGNALP_EUK); TMhelix (TMHMM)
c19787_g1_i1	2194.43	2251.87	1478.73		not available	not available		-	SIGNAL_PEPTIDE_H_REGION (PHOBIUS); SIGNAL_PEPTIDE (PHOBIUS); SIGNAL_PEPTIDE_N_REGION (PHOBIUS); NON_CYTOPLASMIC_DOMAIN (PHOBIUS); SIGNAL_PEPTIDE_C_REGION (PHOBIUS); SignalP-noTM (SIGNALP_EUK); TMhelix (TMHMM)
c23531_g1_i1	2176.53	2628.82	3058.13	translationally-controlled tumor protein homolog	AT3G05540.1_Symbols:_Methionine_sulfoxide_reductase_(MSS4-like)_family_protein_	chr3:1606487-1608030 REVERSE LENGTH=168		-	IPR018105 (PRINTS); IPR018105 (PFAM); IPR011323 (G3DSA:2.170.150.GENE3D); IPR018105 (PANTHER); PTHR11991:SF2 (PANTHER); IPR018103 (PROSITE_PATTERNS); IPR018103 (PROSITE_PATTERNS); IPR011057 (SUPERFAMILY)
c19295_g1_i1	2057.99	1078.46	948.387	aquaporin tip1-1-like	AT2G36830.1_Symbols:_GAMMA-TIP,_TIP1;1,_GAMMA-TIP1_gamma_tonoplast_intrinsic_protein_	chr2:15445490-15446336 FORWARD LENGTH=251	-	C:membrane; F:transporter activity; P:transport	IPR000425 (PRINTS); IPR023271 (G3DSA:1.20.1080.GENE3D); IPR000425 (PFAM); IPR000425 (PANTHER); PTHR19139:SF52 (PANTHER); IPR022357 (PROSITE_PATTERNS); NON_CYTOPLASMIC_DOMAIN (PHOBIUS); CYTOPLASMIC_DOMAIN (PHOBIUS); TRANSMEMBRANE (PHOBIUS); NON_CYTOPLASMIC_DOMAIN (PHOBIUS); NON_CYTOPLASMIC_DOMAIN (PHOBIUS); CYTOPLASMIC_DOMAIN (PHOBIUS); TRANSMEMBRANE (PHOBIUS); TRANSMEMBRANE (PHOBIUS); CYTOPLASMIC…
c8215_g1_i1	2014.09	2912.5	1558.64	---NA---	not available	not available		-	no IPS match
c23610_g1_i1	1962.63	1364.38	2570.1	chitin-binding lectin 1-like	not available	not available	-	F:binding	IPR001002 (SMART); IPR001002 (G3DSA:3.30.60.GENE3D); IPR001002 (PFAM); SIGNAL_PEPTIDE (PHOBIUS); SIGNAL_PEPTIDE_N_REGION (PHOBIUS); SIGNAL_PEPTIDE_C_REGION (PHOBIUS); NON_CYTOPLASMIC_DOMAIN (PHOBIUS); SIGNAL_PEPTIDE_H_REGION (PHOBIUS); IPR001002 (PRODOM); IPR001002 (PROSITE_PROFILES); IPR001002 (PROSITE_PROFILES); SignalP-noTM (SIGNALP_EUK); IPR001002 (SUPERFAMILY); IPR001002 (SUPERFAMILY)
c30553_g2_i1	1818.73	1238.61	402.25	sucrose synthase	AT5G20830.1_Symbols:_SUS1,_ASUS1,_atsus1_sucrose_synthase_1_	chr5:7050599-7054032 REVERSE LENGTH=808	-	P:metabolic process; P:cellular process	IPR000368 (PFAM)
c2469_g1_i1	1781.53	763.393	334.897		not available	not available		-	PR01217 (PRINTS)
c22687_g1_i2	1719.97	3276.74	3700.88	dnaj protein homolog	AT3G44110.1_Symbols:_ATJ3,_ATJ_DNAJ_homologue_3_	chr3:15869115-15871059 REVERSE LENGTH=420	-	F:protein binding; F:nucleotide binding; P:protein metabolic process; P:cellular process; P:response to stress; P:response to abiotic stimulus	IPR001623 (PRINTS); IPR001623 (SMART); G3DSA:2.60.260.20 (GENE3D); IPR001305 (PFAM); IPR002939 (PFAM); G3DSA:2.60.260.20 (GENE3D); IPR001305 (G3DSA:2.10.230.GENE3D); IPR001623 (PFAM); IPR001623 (G3DSA:1.10.287.GENE3D); PTHR24076 (PANTHER); PTHR24076:SF1 (PANTHER); IPR018253 (PROSITE_PATTERNS); IPR012724 (HAMAP); IPR001305 (PROSITE_PROFILES); IPR001623 (PROSITE_PROFILES); IPR001623 (SUPERFAMILY); …
c5861_g1_i1	1706.66	2945.27	3663.94	dnaj protein homolog	AT5G22060.1_Symbols:_ATJ2,_J2_DNAJ_homologue_2_	chr5:7303798-7305668 REVERSE LENGTH=419		-	no IPS match
c5126_g1_i1	1705.29	7146.91	3675.2	proteinase inhibitor i-b-like	AT2G38870.1_Symbols:_Serine_protease_inhibitor,_potato_inhibitor_I-type_family_protein_	chr2:16236546-16237050 REVERSE LENGTH=70		-	no IPS match
c19318_g1_i1	1647.91	2067.33	2217.11	glycine-rich rna-binding protein	AT2G21660.1_Symbols:_ATGRP7,_CCR2,_GR-RBP7,_GRP7_cold,_circadian_rhythm,_and_rna_binding_2_	chr2:9265477-9266316 REVERSE LENGTH=176	-	F:nucleic acid binding; F:nucleotide binding	IPR000504 (SMART); IPR000504 (PFAM); IPR012677 (G3DSA:3.30.70.GENE3D); PTHR24012 (PANTHER); PTHR24012:SF238 (PANTHER); IPR000504 (PROSITE_PROFILES); SSF54928 (SUPERFAMILY)
c15955_g1_i1	1618.94	688.437	281.1		not available	not available	-	F:structural molecule activity; P:cellular component organization; P:cellular process	IPR006706 (PFAM)
c22687_g1_i1	1592.87	2787.19	3392.41	dnaj protein homolog	AT3G44110.1_Symbols:_ATJ3,_ATJ_DNAJ_homologue_3_	chr3:15869115-15871059 REVERSE LENGTH=420	-	F:protein binding; F:nucleotide binding; P:protein metabolic process; P:cellular process; P:response to stress; P:response to abiotic stimulus	Coil (COILS); IPR001623 (PRINTS); IPR001623 (SMART); IPR001623 (PFAM); G3DSA:2.60.260.20 (GENE3D); G3DSA:2.60.260.20 (GENE3D); IPR001623 (G3DSA:1.10.287.GENE3D); IPR002939 (PFAM); IPR001305 (PFAM); IPR001305 (G3DSA:2.10.230.GENE3D); PTHR24076:SF1 (PANTHER); PTHR24076 (PANTHER); IPR018253 (PROSITE_PATTERNS); IPR012724 (HAMAP); IPR001305 (PROSITE_PROFILES); IPR001623 (PROSITE_PROFILES); IPR008971 (…
c23288_g2_i1	1511.06	1538.05	1007.16	plastidic atp adp-transporter	AT1G80300.1_Symbols:_NTT1,_ATNTT1_nucleotide_transporter_1_	chr1:30191954-30194280 FORWARD LENGTH=624	-	P:transport; F:transporter activity; C:membrane; F:nucleotide binding	IPR004667 (PFAM); IPR004667 (TIGRFAM); PTHR31187 (PANTHER); IPR004667 (PTHR31187:PANTHER); TRANSMEMBRANE (PHOBIUS); CYTOPLASMIC_DOMAIN (PHOBIUS); CYTOPLASMIC_DOMAIN (PHOBIUS); TRANSMEMBRANE (PHOBIUS); TRANSMEMBRANE (PHOBIUS); TRANSMEMBRANE (PHOBIUS); CYTOPLASMIC_DOMAIN (PHOBIUS); TRANSMEMBRANE (PHOBIUS); TRANSMEMBRANE (PHOBIUS); TRANSMEMBRANE (PHOBIUS); TRANSMEMBRANE (PHOBIUS); CYTOPLASMIC_DOMAIN…
c17848_g1_i1	1491.93	2400.34	3320.85	ubiquitin-conjugating enzyme e2-17 kda	AT5G53300.1_Symbols:_UBC10_ubiquitin-conjugating_enzyme_10_	chr5:21632802-21633989 REVERSE LENGTH=148		-	SM00212 (SMART); IPR000608 (PFAM); IPR016135 (G3DSA:3.10.110.GENE3D); PTHR24068:SF45 (PANTHER); PTHR24068 (PANTHER); IPR023313 (PROSITE_PATTERNS); IPR000608 (PROSITE_PROFILES); IPR016135 (SUPERFAMILY)
c30553_g1_i1	1415.95	956.997	295.81	sucrose synthase	AT3G43190.1_Symbols:_SUS4,_ATSUS4_sucrose_synthase_4_	chr3:15179204-15182577 REVERSE LENGTH=808	-	P:metabolic process; P:cellular process	IPR000368 (PFAM)
c27794_g1_i1	1406.14	445.827	1955.44	bag family molecular chaperone regulator 6	AT2G46240.1_Symbols:_BAG6,_ATBAG6_BCL-2-associated_athanogene_6_	chr2:18986586-18989827 FORWARD LENGTH=1043	-	F:protein binding	Coil (COILS); Coil (COILS); IPR003103 (SMART); IPR003103 (G3DSA:1.20.58.GENE3D); IPR000048 (PFAM); IPR003103 (PFAM); IPR003103 (PROSITE_PROFILES); IPR000048 (PROSITE_PROFILES); SSF63491 (SUPERFAMILY)
c23288_g1_i1	1397.33	1425.98	984.103	plastidic atp adp-transporter-like	AT1G80300.1_Symbols:_NTT1,_ATNTT1_nucleotide_transporter_1_	chr1:30191954-30194280 FORWARD LENGTH=624		-	NON_CYTOPLASMIC_DOMAIN (PHOBIUS); SIGNAL_PEPTIDE_H_REGION (PHOBIUS); SIGNAL_PEPTIDE (PHOBIUS); SIGNAL_PEPTIDE_N_REGION (PHOBIUS); SIGNAL_PEPTIDE_C_REGION (PHOBIUS); SignalP-noTM (SIGNALP_EUK)
c16940_g1_i1	1395.17	1031.63	625.997	elongation factor 1-	AT5G60390.1_Symbols:_GTP_binding_Elongation_factor_Tu_family_protein_	chr5:24289226-24290675 FORWARD LENGTH=449	-	F:hydrolase activity; F:nucleotide binding	IPR000795 (PRINTS); IPR027417 (G3DSA:3.40.50.GENE3D); IPR000795 (PFAM); PTHR23115 (PANTHER); PTHR23115:SF109 (PANTHER); IPR000795 (PROSITE_PATTERNS); IPR027417 (SUPERFAMILY)
c20293_g1_i1	1381.85	1108.69	802.19	defensin-like protein	AT2G02130.1_Symbols:_PDF2.3,_LCR68_low-molecular-weight_cysteine-rich_68_	chr2:540071-540407 FORWARD LENGTH=77		-	no IPS match
c18459_g1_i1	1259.66	1649.86	1244.44	40s ribosomal protein s5	AT2G37270.1_Symbols:_ATRPS5B,_RPS5B_ribosomal_protein_5B_	chr2:15647883-15649042 REVERSE LENGTH=207	-	P:protein metabolic process; P:cellular process; C:ribosome; F:structural molecule activity; F:RNA binding	IPR005716 (TIGRFAM); IPR023798 (PFAM); IPR023798 (G3DSA:1.10.455.GENE3D); IPR000235 (PANTHER); IPR020606 (PROSITE_PATTERNS); IPR023798 (SUPERFAMILY)
c22888_g1_i1	1244.24	1399.89	853.783	40s ribosomal protein s3a-like	AT4G34670.1_Symbols:_Ribosomal_protein_S3Ae_	chr4:16548724-16550222 FORWARD LENGTH=262	-	C:ribosome; F:structural molecule activity; P:protein metabolic process; P:cellular process	IPR001593 (PFAM); PTHR11830 (PANTHER); IPR018281 (PROSITE_PATTERNS); IPR027500 (HAMAP)
c10897_g1_i1	1200.47	297.007	315.407	protein partial	not available	not available		-	no IPS match
c25032_g1_i1	1197.26	1405.89	975.243	60s ribosomal protein l17-1-like	AT1G67430.1_Symbols:_Ribosomal_protein_L22p/L17e_family_protein_	chr1:25262209-25263627 FORWARD LENGTH=175	-	P:protein metabolic process; P:cellular process; F:structural molecule activity; C:ribosome	IPR001063 (G3DSA:3.90.470.GENE3D); IPR005721 (TIGRFAM); IPR001063 (PFAM); IPR005721 (PANTHER); IPR018260 (PROSITE_PATTERNS); IPR001063 (SUPERFAMILY)
c20331_g1_i1	1147.68	1410.38	1472.58	60s ribosomal protein l27	AT4G15000.1_Symbols:_Ribosomal_L27e_protein_family_	chr4:8571896-8572303 FORWARD LENGTH=135	-	C:ribosome; P:protein metabolic process; P:cellular process; F:structural molecule activity	Coil (COILS); IPR014722 (G3DSA:2.30.30.GENE3D); IPR001141 (PFAM); PTHR10497:SF0 (PANTHER); IPR001141 (PANTHER); IPR018262 (PROSITE_PATTERNS); IPR001141 (PRODOM); IPR008991 (SUPERFAMILY)
c30553_g3_i1	1135.19	781.593	285.677	sucrose synthase	AT3G43190.1_Symbols:_SUS4,_ATSUS4_sucrose_synthase_4_	chr3:15179204-15182577 REVERSE LENGTH=808		-	no IPS match
c53733_g1_i1	1130.41	3594.65	4102.99	heat shock protein 70	AT5G02500.1_Symbols:_HSC70-1,_HSP70-1,_AT-HSC70-1,_HSC70_heat_shock_cognate_protein_70-1_	chr5:554055-556334 REVERSE LENGTH=651		P:response to stress; F:ATP binding; F:nucleotide binding	Coil (COILS); IPR029048 (G3DSA:1.20.1270.GENE3D); IPR013126 (PFAM); IPR029047 (G3DSA:2.60.34.GENE3D); PTHR19375 (PANTHER); PTHR19375:SF164 (PANTHER); IPR029047 (SUPERFAMILY)
c20540_g1_i1	1112.27	1152.93	779.57	40s ribosomal protein s27-2	AT3G61110.1_Symbols:_ARS27A,_RS27A_ribosomal_protein_S27_	chr3:22611710-22612632 FORWARD LENGTH=86	-	F:structural molecule activity; P:protein metabolic process; P:cellular process; C:ribosome	IPR023407 (G3DSA:2.20.25.GENE3D); IPR000592 (PFAM); IPR000592 (PANTHER); IPR000592 (PROSITE_PATTERNS); IPR000592 (PRODOM); IPR000592 (HAMAP); IPR011332 (SUPERFAMILY)
c24733_g1_i1	1100.83	1388.54	1259.21	60s ribosomal protein l6-like	AT1G18540.1_Symbols:_Ribosomal_protein_L6_family_protein_	chr1:6377448-6378548 REVERSE LENGTH=233		-	SIGNAL_PEPTIDE_C_REGION (PHOBIUS); SIGNAL_PEPTIDE_N_REGION (PHOBIUS); NON_CYTOPLASMIC_DOMAIN (PHOBIUS); SIGNAL_PEPTIDE_H_REGION (PHOBIUS); SIGNAL_PEPTIDE (PHOBIUS); TMhelix (TMHMM); TMhelix (TMHMM)
c25731_g1_i1	1070.63	1195.27	1992.85	annexin d1-like	AT1G35720.1_Symbols:_ANNAT1,_OXY5,_ATOXY5_annexin_1_	chr1:13225304-13226939 FORWARD LENGTH=317		-	no IPS match
c24083_g1_i1	1064.25	1125.27	963.803	40s ribosomal protein s4-like	AT5G58420.1_Symbols:_Ribosomal_protein_S4_(RPS4A)_family_protein_	chr5:23619599-23620896 FORWARD LENGTH=262		-	no IPS match
c26475_g1_i1	1058.38	1432.55	1315.27	40s ribosomal protein s2-3-like	AT1G58684.1_Symbols:_Ribosomal_protein_S5_family_protein_	chr1:21770021-21771217 REVERSE LENGTH=284	-	F:structural molecule activity; P:protein metabolic process; P:cellular process; C:ribosome; F:RNA binding	IPR005324 (PFAM); IPR005711 (TIGRFAM); IPR013810 (PFAM); IPR014720 (G3DSA:3.30.160.GENE3D); IPR014721 (G3DSA:3.30.230.GENE3D); IPR000851 (PANTHER); IPR018192 (PROSITE_PATTERNS); IPR013810 (PROSITE_PROFILES); IPR020568 (SUPERFAMILY); SSF54768 (SUPERFAMILY)
c28488_g1_i1	1051.18	1136.46	859.167	abc transporter f family member 1-like	AT5G60790.1_Symbols:_ATGCN1,_GCN1_ABC_transporter_family_protein_	chr5:24453760-24455767 REVERSE LENGTH=595	EC:3.6.1.3	F:nucleotide binding; F:hydrolase activity	Coil (COILS); Coil (COILS); IPR003593 (SMART); IPR003439 (PFAM); IPR027417 (G3DSA:3.40.50.GENE3D); PF12848 (PFAM); PTHR19211 (PANTHER); PTHR19211:SF15 (PANTHER); IPR017871 (PROSITE_PATTERNS); IPR003439 (PROSITE_PROFILES); IPR003439 (PROSITE_PROFILES); SignalP-TM (SIGNALP_GRAM_POSITIVE); IPR027417 (SUPERFAMILY); IPR027417 (SUPERFAMILY)
c14269_g1_i1	1032.02	763.14	471.25	elongation factor 1-alpha	AT5G60390.1_Symbols:_GTP_binding_Elongation_factor_Tu_family_protein_	chr5:24289226-24290675 FORWARD LENGTH=449	-	F:hydrolase activity; F:nucleotide binding	IPR000795 (PRINTS); IPR027417 (G3DSA:3.40.50.GENE3D); IPR000795 (PFAM); PTHR23115:SF109 (PANTHER); PTHR23115 (PANTHER); IPR027417 (SUPERFAMILY)
c10398_g1_i1	1020.87	1177.94	1794.64	hypothetical protein NEMVEDRAFT_v1g142226	not available	not available		-	no IPS match
c24657_g1_i1	1006.67	1141.28	737.16	gtp-binding nuclear protein ran-3-like	AT5G55190.1_Symbols:_RAN3,_ATRAN3_RAN_GTPase_3_	chr5:22392285-22393957 FORWARD LENGTH=221	-	P:transport; F:hydrolase activity; P:metabolic process; P:cellular process; F:nucleotide binding; C:membrane; C:intracellular; P:signal transduction	IPR002041 (PRINTS); IPR020849 (SMART); IPR003578 (SMART); IPR003579 (SMART); IPR002041 (SMART); IPR001806 (PFAM); IPR027417 (G3DSA:3.40.50.GENE3D); IPR005225 (TIGRFAM); PTHR24071 (PANTHER); IPR002041 (PROSITE_PROFILES); IPR027417 (SUPERFAMILY)
c25933_g2_i7	984.3	667.577	658.907	polyubiquitin partial	AT4G05050.1_Symbols:_UBQ11_ubiquitin_11_	chr4:2588271-2588960 REVERSE LENGTH=229	-	F:protein binding	IPR019956 (PRINTS); IPR000626 (SMART); G3DSA:3.10.20.90 (GENE3D); G3DSA:3.10.20.90 (GENE3D); IPR000626 (PFAM); PTHR10666 (PANTHER); IPR019954 (PROSITE_PATTERNS); IPR000626 (PROSITE_PROFILES); IPR000626 (PROSITE_PROFILES); IPR029071 (SUPERFAMILY); IPR029071 (SUPERFAMILY)
c27800_g2_i1	966.833	731.793	423.47	glyceraldehyde-3-phosphate cytosolic	AT1G13440.1_Symbols:_GAPC-2,_GAPC2_glyceraldehyde-3-phosphate_dehydrogenase_C2_	chr1:4608465-4610494 REVERSE LENGTH=338	-	P:metabolic process; F:catalytic activity; F:nucleotide binding	IPR020831 (PRINTS); IPR020828 (SMART); IPR020831 (PIRSF); G3DSA:3.30.360.10 (GENE3D); IPR020828 (PFAM); IPR020829 (PFAM); IPR006424 (TIGRFAM); IPR016040 (G3DSA:3.40.50.GENE3D); IPR020831 (PANTHER); PTHR10836:SF30 (PANTHER); IPR020830 (PROSITE_PATTERNS); SSF55347 (SUPERFAMILY); SSF51735 (SUPERFAMILY)
c19310_g1_i1	965.467	1552.34	1471.95	elongation factor 1-beta	AT5G19510.1_Symbols:_Translation_elongation_factor_EF1B/ribosomal_protein_S6_family_protein_	chr5:6581854-6583137 REVERSE LENGTH=224	-	P:protein metabolic process; P:cellular process; F:RNA binding; C:cytoplasm	IPR014038 (SMART); IPR014038 (PFAM); IPR014717 (G3DSA:3.30.70.GENE3D); IPR010987 (G3DSA:1.20.1050.GENE3D); PTHR11595 (PANTHER); PTHR11595:SF24 (PANTHER); IPR001326 (PROSITE_PATTERNS); IPR001326 (PROSITE_PATTERNS); IPR010987 (SUPERFAMILY); IPR014038 (SUPERFAMILY)
c20805_g1_i1	956.723	443.15	314.123	s-adenosylmethionine decarboxylase proenzyme	AT3G25570.1_Symbols:_Adenosylmethionine_decarboxylase_family_protein_	chr3:9287413-9288462 REVERSE LENGTH=349	EC:4.1.1.50	F:catalytic activity; P:metabolic process; P:cellular process	IPR018167 (TIGRFAM); IPR001985 (PFAM); IPR016067 (G3DSA:3.60.90.GENE3D); IPR018167 (PIRSF); IPR001985 (PANTHER); PTHR11570:SF0 (PANTHER); IPR018166 (PROSITE_PATTERNS); IPR016067 (SUPERFAMILY)
c43015_g1_i1	937.127	925.187	559.96	60s ribosomal protein l27a-3	AT1G70600.1_Symbols:_Ribosomal_protein_L18e/L15_superfamily_protein_	chr1:26621168-26621608 REVERSE LENGTH=146		-	no IPS match
c17687_g1_i1	929.833	1028.29	804.81	60s ribosomal protein l3-like	AT1G43170.1_Symbols:_ARP1,_emb2207,_RPL3A,_RP1_ribosomal_protein_1_	chr1:16266992-16268631 FORWARD LENGTH=389	-	F:structural molecule activity; P:protein metabolic process; P:cellular process; C:ribosome	G3DSA:2.40.30.10 (GENE3D); G3DSA:3.30.1430.10 (GENE3D); IPR000597 (PFAM); PTHR11363 (PANTHER); IPR019926 (PROSITE_PATTERNS); IPR009000 (SUPERFAMILY)
c22754_g1_i1	914.147	515.113	464.097	peptidyl-prolyl cis-trans isomerase	AT4G34870.1_Symbols:_ROC5,_ATCYP1_rotamase_cyclophilin_5_	chr4:16614451-16614969 FORWARD LENGTH=172	EC:5.2.1.8	F:catalytic activity; P:protein metabolic process; P:cellular process	IPR002130 (PRINTS); IPR029000 (G3DSA:2.40.100.GENE3D); IPR024936 (PIRSF); IPR002130 (PFAM); IPR024936 (PANTHER); IPR020892 (PROSITE_PATTERNS); IPR002130 (PROSITE_PROFILES); IPR029000 (SUPERFAMILY)
c18816_g1_i1	892.49	676.083	436.7	elongation factor 1- partial	AT5G60390.1_Symbols:_GTP_binding_Elongation_factor_Tu_family_protein_	chr5:24289226-24290675 FORWARD LENGTH=449		-	no IPS match
c29987_g1_i1	883.01	112.167	477.16	chaperone protein 1	AT1G74310.1_Symbols:_ATHSP101,_HSP101,_HOT1_heat_shock_protein_101_	chr1:27936715-27939862 REVERSE LENGTH=911	-	F:nucleotide binding; P:protein metabolic process	Coil (COILS); Coil (COILS); Coil (COILS); IPR001270 (PRINTS); IPR003593 (SMART); IPR019489 (SMART); IPR003959 (PFAM); IPR004176 (PFAM); IPR019489 (PFAM); G3DSA:1.10.8.60 (GENE3D); IPR003959 (PFAM); G3DSA:1.10.8.60 (GENE3D); IPR027417 (G3DSA:3.40.50.GENE3D); IPR023150 (G3DSA:1.10.1780.GENE3D); IPR027417 (G3DSA:3.40.50.GENE3D); PTHR11638:SF18 (PANTHER); PTHR11638 (PANTHER); IPR028299 (PROSITE_PATTE…
c26448_g1_i1	871.52	808.943	485.4	60s ribosomal protein l23a-like	AT3G55280.1_Symbols:_RPL23AB_ribosomal_protein_L23AB_	chr3:20500667-20501519 FORWARD LENGTH=154	-	C:ribosome; P:protein metabolic process; P:cellular process; F:structural molecule activity; F:nucleotide binding	IPR013025 (PFAM); IPR012677 (G3DSA:3.30.70.GENE3D); IPR005633 (PFAM); IPR019985 (TIGRFAM); PTHR11620 (PANTHER); IPR001014 (PROSITE_PATTERNS); IPR013025 (HAMAP); IPR012678 (SUPERFAMILY)
c6176_g1_i1	868.403	1095.93	779.373		not available	not available		-	no IPS match
c25933_g1_i1	842	532.77	477.997	polyubiquitin partial	AT4G05050.1_Symbols:_UBQ11_ubiquitin_11_	chr4:2588271-2588960 REVERSE LENGTH=229	-	F:protein binding	IPR019956 (PRINTS); IPR000626 (SMART); IPR000626 (PFAM); G3DSA:3.10.20.90 (GENE3D); PTHR10666 (PANTHER); IPR000626 (PROSITE_PROFILES); IPR029071 (SUPERFAMILY)
c20018_g1_i1	839.653	949.33	755.863	40s ribosomal protein s15-like	AT5G09500.1_Symbols:_Ribosomal_protein_S19_family_protein_	chr5:2954044-2954850 REVERSE LENGTH=150	-	P:protein metabolic process; P:cellular process; F:structural molecule activity; C:ribosome; F:RNA binding	IPR002222 (PRINTS); IPR002222 (PIRSF); IPR005713 (TIGRFAM); IPR002222 (PFAM); IPR023575 (G3DSA:3.30.860.GENE3D); IPR002222 (PANTHER); PTHR11880:SF2 (PANTHER); IPR020934 (PROSITE_PATTERNS); IPR002222 (HAMAP); IPR023575 (SUPERFAMILY)
c27102_g1_i1	836.563	788.467	523.347	carrier mitochondrial	AT5G13490.1_Symbols:_AAC2_ADP/ATP_carrier_2_	chr5:4336034-4337379 FORWARD LENGTH=385		-	CYTOPLASMIC_DOMAIN (PHOBIUS); NON_CYTOPLASMIC_DOMAIN (PHOBIUS); TRANSMEMBRANE (PHOBIUS); TMhelix (TMHMM)
c15538_g1_i1	835.887	1153.79	750.263	elongation factor 1-gamma 2	AT1G09640.1_Symbols:_Translation_elongation_factor_EF1B,_gamma_chain_	chr1:3120162-3122152 FORWARD LENGTH=414	-	F:protein binding; F:RNA binding; P:protein metabolic process; P:cellular process	IPR004045 (PFAM); IPR001662 (PFAM); IPR012336 (G3DSA:3.40.30.GENE3D); IPR004046 (PFAM); IPR001662 (G3DSA:3.30.70.GENE3D); IPR010987 (G3DSA:1.20.1050.GENE3D); PTHR11260:SF143 (PANTHER); PTHR11260 (PANTHER); IPR001662 (PROSITE_PROFILES); IPR010987 (PROSITE_PROFILES); IPR004045 (PROSITE_PROFILES); IPR010987 (SUPERFAMILY); IPR012336 (SUPERFAMILY); IPR001662 (SUPERFAMILY)
c12261_g1_i1	832.267	760.677	401.553	60s ribosomal protein l21-1-like	AT1G57860.1_Symbols:_Translation_protein_SH3-like_family_protein_	chr1:21430034-21430827 REVERSE LENGTH=164	-	P:protein metabolic process; P:cellular process; C:ribosome; F:structural molecule activity	IPR001147 (PFAM); IPR001147 (G3DSA:2.30.30.GENE3D); IPR001147 (PANTHER); IPR018259 (PROSITE_PATTERNS); IPR008991 (SUPERFAMILY)
c21538_g1_i1	824.043	1001.22	495.273	fructokinase 2	AT3G59480.1_Symbols:_pfkB-like_carbohydrate_kinase_family_protein_	chr3:21983103-21984440 FORWARD LENGTH=326	EC:2.7.1.15	P:metabolic process; F:kinase activity	IPR002139 (PRINTS); IPR011611 (PFAM); IPR029056 (G3DSA:3.40.1190.GENE3D); PTHR10584:SF168 (PANTHER); PTHR10584 (PANTHER); IPR002173 (PROSITE_PATTERNS); IPR002173 (PROSITE_PATTERNS); IPR029056 (SUPERFAMILY)
c29276_g1_i1	810.127	585.83	432.117	dead-box atp-dependent rna helicase 7-like	AT5G62190.1_Symbols:_PRH75_DEAD_box_RNA_helicase_(PRH75)_	chr5:24980542-24983879 REVERSE LENGTH=671		-	no IPS match
c26536_g1_i1	807.053	1172.41	491.63	enolase (2-phospho-d-glycerate hydroylase)	AT2G36530.1_Symbols:_LOS2,_ENO2_Enolase_	chr2:15321081-15323786 REVERSE LENGTH=444	EC:4.2.1.11	F:binding; F:catalytic activity; P:generation of precursor metabolites and energy; C:cytosol	IPR000941 (PRINTS); IPR020810 (PFAM); IPR029065 (G3DSA:3.20.20.GENE3D); IPR020811 (PFAM); IPR000941 (PIRSF); IPR029017 (G3DSA:3.30.390.GENE3D); IPR000941 (PANTHER); IPR029065 (SUPERFAMILY); IPR029017 (SUPERFAMILY)
c31389_g1_i1	794.92	202.723	183.433	amylase-binding protein	not available	not available		-	PR01217 (PRINTS)
c15487_g1_i1	793.543	1160.29	1299.54	eukaryotic translation initiation factor 1a	AT2G04520.1_Symbols:_Nucleic_acid-binding,_OB-fold-like_protein_	chr2:1574802-1575239 REVERSE LENGTH=145		-	TRANSMEMBRANE (PHOBIUS); CYTOPLASMIC_DOMAIN (PHOBIUS); NON_CYTOPLASMIC_DOMAIN (PHOBIUS); TMhelix (TMHMM)
c16558_g1_i1	773.417	673.99	436.91	60s acidic ribosomal protein	AT3G44590.2_Symbols:_60S_acidic_ribosomal_protein_family_	chr3:16163983-16164658 FORWARD LENGTH=111		-	PF00428 (PFAM); PTHR21141 (PANTHER); SIGNAL_PEPTIDE_C_REGION (PHOBIUS); SIGNAL_PEPTIDE_N_REGION (PHOBIUS); NON_CYTOPLASMIC_DOMAIN (PHOBIUS); SIGNAL_PEPTIDE (PHOBIUS); SIGNAL_PEPTIDE_H_REGION (PHOBIUS)
c27477_g2_i1	768.037	6.84667	300.38	kda class i heat shock	AT1G07400.1_Symbols:_HSP20-like_chaperones_superfamily_protein_	chr1:2275148-2275621 FORWARD LENGTH=157		-	IPR008978 (G3DSA:2.60.40.GENE3D); IPR002068 (PFAM); PTHR11527 (PANTHER); PTHR11527:SF93 (PANTHER); IPR002068 (PROSITE_PROFILES); IPR008978 (SUPERFAMILY)
c19231_g1_i1	756.107	975.08	599.813	stem-specific protein tsjt1-like	AT5G19140.1_Symbols:_ATAILP1,_AILP1_Aluminium_induced_protein_with_YGL_and_LRDR_motifs_	chr5:6423398-6425785 FORWARD LENGTH=234		-	TRANSMEMBRANE (PHOBIUS); CYTOPLASMIC_DOMAIN (PHOBIUS); NON_CYTOPLASMIC_DOMAIN (PHOBIUS)
c13747_g1_i1	752.763	332.793	117.39		not available	not available		-	PR01217 (PRINTS)
c3721_g1_i1	748.373	855.7	1247.2	glycine-rich rna-binding	AT2G21660.1_Symbols:_ATGRP7,_CCR2,_GR-RBP7,_GRP7_cold,_circadian_rhythm,_and_rna_binding_2_	chr2:9265477-9266316 REVERSE LENGTH=176	-	F:nucleotide binding; F:nucleic acid binding	IPR012677 (G3DSA:3.30.70.GENE3D); IPR000504 (PFAM); PTHR24012 (PANTHER); PTHR24012:SF238 (PANTHER); SSF54928 (SUPERFAMILY)
c25851_g1_i1	745.693	711.997	1378.73	catalase isozyme 1	AT4G35090.1_Symbols:_CAT2_catalase_2_	chr4:16700937-16703215 REVERSE LENGTH=492		-	no IPS match
c13118_g1_i1	740.32	580.643	295.553	60s ribosomal protein l38	AT3G59540.1_Symbols:_Ribosomal_L38e_protein_family_	chr3:21995897-21996742 REVERSE LENGTH=69	-	P:protein metabolic process; P:cellular process; F:structural molecule activity; C:ribosome	IPR002675 (PFAM); IPR002675 (PANTHER); IPR002675 (PRODOM)
c28680_g1_i1	728.963	1164.58	1501.64	yth domain family protein 1-like	AT1G09810.1_Symbols:_ECT11_evolutionarily_conserved_C-terminal_region_11_	chr1:3181138-3183354 REVERSE LENGTH=470		-	IPR007275 (PFAM); PTHR12357:SF21 (PANTHER); PTHR12357 (PANTHER); IPR007275 (PROSITE_PROFILES)
c63994_g1_i1	728.66	811.743	684.89	60s ribosomal protein l27a-3-like	AT1G70600.1_Symbols:_Ribosomal_protein_L18e/L15_superfamily_protein_	chr1:26621168-26621608 REVERSE LENGTH=146		F:structural constituent of ribosome; P:translation; C:ribonucleoprotein complex; C:ribosome; C:intracellular	no IPS match
c26536_g2_i1	727.767	1033.92	461.573	partial	AT2G36530.1_Symbols:_LOS2,_ENO2_Enolase_	chr2:15321081-15323786 REVERSE LENGTH=444	EC:4.2.1.11	F:catalytic activity; F:binding; C:cytosol; P:generation of precursor metabolites and energy	IPR000941 (PRINTS); IPR029065 (G3DSA:3.20.20.GENE3D); IPR020810 (PFAM); IPR000941 (PANTHER); IPR020809 (PROSITE_PATTERNS); IPR029065 (SUPERFAMILY)
c21059_g1_i1	725.35	285.187	191.3	protein spiral1-like 1	AT1G26355.1_Symbols:_SP1L1_SPIRAL1-like1_	chr1:9117950-9118611 REVERSE LENGTH=113		-	no IPS match
c16681_g1_i1	722.677	173.663	33.8567		not available	not available		-	PR01217 (PRINTS); PR00021 (PRINTS)
c18580_g1_i1	712.223	506.743	271.103	60s ribosomal protein l35a-3-like	AT1G74270.1_Symbols:_Ribosomal_protein_L35Ae_family_protein_	chr1:27928415-27929466 REVERSE LENGTH=112	-	F:structural molecule activity; C:ribosome; P:protein metabolic process; P:cellular process	IPR001780 (PFAM); PTHR10902:SF0 (PANTHER); IPR001780 (PANTHER); IPR018266 (PROSITE_PATTERNS); IPR001780 (PRODOM); IPR009000 (SUPERFAMILY)
c11267_g1_i1	706.293	625.677	561.387	60s ribosomal protein l18-2-like	AT3G05590.1_Symbols:_RPL18_ribosomal_protein_L18_	chr3:1621511-1622775 FORWARD LENGTH=187		-	NON_CYTOPLASMIC_DOMAIN (PHOBIUS); TRANSMEMBRANE (PHOBIUS); CYTOPLASMIC_DOMAIN (PHOBIUS); CYTOPLASMIC_DOMAIN (PHOBIUS); TRANSMEMBRANE (PHOBIUS); TMhelix (TMHMM)
c17691_g1_i1	706.163	550.76	335.493	tubulin alpha chain	AT5G19780.1_Symbols:_TUA5_tubulin_alpha-5_	chr5:6687212-6688926 FORWARD LENGTH=450	-	P:cellular process; F:structural molecule activity; C:intracellular; F:nucleotide binding; F:hydrolase activity	IPR002452 (PRINTS); IPR000217 (PRINTS); IPR003008 (SMART); IPR003008 (G3DSA:3.40.50.GENE3D); IPR003008 (PFAM); PTHR11588:SF48 (PANTHER); IPR000217 (PANTHER); IPR017975 (PROSITE_PATTERNS); IPR003008 (SUPERFAMILY)
c17901_g1_i1	704.39	686.313	380.84	glucose-6-phosphate phosphate translocator chloroplastic-like	AT5G54800.1_Symbols:_GPT1,_ATGPT1_glucose_6-phosphate/phosphate_translocator_1_	chr5:22261408-22263562 FORWARD LENGTH=388		-	IPR004853 (PFAM); PTHR11132 (PANTHER); PTHR11132:SF30 (PANTHER); CYTOPLASMIC_DOMAIN (PHOBIUS); NON_CYTOPLASMIC_DOMAIN (PHOBIUS); TRANSMEMBRANE (PHOBIUS); TRANSMEMBRANE (PHOBIUS); CYTOPLASMIC_DOMAIN (PHOBIUS); CYTOPLASMIC_DOMAIN (PHOBIUS); NON_CYTOPLASMIC_DOMAIN (PHOBIUS); TRANSMEMBRANE (PHOBIUS); TRANSMEMBRANE (PHOBIUS); TMhelix (TMHMM); TMhelix (TMHMM); TMhelix (TMHMM)
c85442_g1_i1	697.523	2249.02	2396.73	heat shock cognate 70 kda protein 2-like	AT1G56410.1_Symbols:_ERD2,_HSP70T-1_heat_shock_protein_70_(Hsp_70)_family_protein_	chr1:21117147-21119241 FORWARD LENGTH=617		F:ATP binding; F:nucleotide binding; P:response to stress	IPR013126 (PRINTS); G3DSA:3.30.30.30 (GENE3D); G3DSA:3.30.420.40 (GENE3D); IPR013126 (PFAM); PTHR19375 (PANTHER); PTHR19375:SF164 (PANTHER); IPR018181 (PROSITE_PATTERNS); SSF53067 (SUPERFAMILY)
c26250_g1_i1	697.44	527.483	217.97	tubulin alpha chain	AT4G14960.2_Symbols:_TUA6_Tubulin/FtsZ_family_protein_	chr4:8548769-8550319 REVERSE LENGTH=450		-	NON_CYTOPLASMIC_DOMAIN (PHOBIUS); TRANSMEMBRANE (PHOBIUS); CYTOPLASMIC_DOMAIN (PHOBIUS); TMhelix (TMHMM)
c25933_g2_i5	683.867	472.457	497.347	polyubiquitin partial	AT4G05050.1_Symbols:_UBQ11_ubiquitin_11_	chr4:2588271-2588960 REVERSE LENGTH=229	-	F:protein binding	IPR019956 (PRINTS); IPR000626 (SMART); G3DSA:3.10.20.90 (GENE3D); IPR000626 (PFAM); PTHR10666 (PANTHER); IPR019954 (PROSITE_PATTERNS); IPR000626 (PROSITE_PROFILES); IPR029071 (SUPERFAMILY)
c24854_g2_i1	681.503	697.657	529.71	60s ribosomal protein l32-1-like	AT4G18100.1_Symbols:_Ribosomal_protein_L32e_	chr4:10035715-10036475 REVERSE LENGTH=133		-	CYTOPLASMIC_DOMAIN (PHOBIUS); TRANSMEMBRANE (PHOBIUS); NON_CYTOPLASMIC_DOMAIN (PHOBIUS); TMhelix (TMHMM)
c14441_g1_i1	677.277	438.1	239.133	60s ribosomal protein l9-1-like	AT1G33140.1_Symbols:_PGY2_Ribosomal_protein_L6_family_	chr1:12023360-12024502 FORWARD LENGTH=194		-	no IPS match
c15662_g1_i1	673.477	667	726.547	60s ribosomal protein l31	AT2G19740.1_Symbols:_Ribosomal_protein_L31e_family_protein_	chr2:8513577-8514346 FORWARD LENGTH=119		-	no IPS match
c25596_g1_i1	673.03	564.39	416.707	polyadenylate-binding protein 8-like	AT4G34110.1_Symbols:_PAB2,_PABP2,_ATPAB2_poly(A)_binding_protein_2_	chr4:16336732-16339892 FORWARD LENGTH=629	-	F:RNA binding; F:nucleotide binding	Coil (COILS); IPR000504 (SMART); IPR003954 (SMART); IPR006515 (TIGRFAM); IPR012677 (G3DSA:3.30.70.GENE3D); IPR012677 (G3DSA:3.30.70.GENE3D); IPR000504 (PFAM); PTHR24011 (PANTHER); PTHR24011:SF258 (PANTHER); IPR000504 (PROSITE_PROFILES); IPR000504 (PROSITE_PROFILES); IPR000504 (PROSITE_PROFILES); IPR000504 (PROSITE_PROFILES); SSF54928 (SUPERFAMILY); SSF54928 (SUPERFAMILY)
c33792_g1_i1	670.677	217.507	196.777	heat shock protein 90-2	AT5G56030.2_Symbols:_HSP81-2_heat_shock_protein_81-2_	chr5:22686923-22689433 FORWARD LENGTH=728	-	P:protein metabolic process; P:cellular process; F:nucleotide binding; P:response to stress; F:protein binding	Coil (COILS); IPR001404 (PFAM); IPR001404 (PANTHER); PTHR11528:SF43 (PANTHER); SSF110942 (SUPERFAMILY)
c10579_g1_i1	663.297	178.2	120.19	trypsin proteinase inhibitor precursor	not available	not available	-	F:molecular_function	G3DSA:3.30.60.30 (GENE3D); IPR003465 (PFAM); G3DSA:3.30.60.30 (GENE3D); SIGNAL_PEPTIDE_H_REGION (PHOBIUS); NON_CYTOPLASMIC_DOMAIN (PHOBIUS); SIGNAL_PEPTIDE_C_REGION (PHOBIUS); SIGNAL_PEPTIDE (PHOBIUS); SIGNAL_PEPTIDE_N_REGION (PHOBIUS); SignalP-TM (SIGNALP_GRAM_POSITIVE); SignalP-noTM (SIGNALP_GRAM_NEGATIVE); SignalP-noTM (SIGNALP_EUK); SSF100897 (SUPERFAMILY)
c21860_g1_i1	659.977	789.78	679.517	60s ribosomal protein l13-1-like	AT3G49010.1_Symbols:_ATBBC1,_BBC1,_RSU2_breast_basic_conserved_1_	chr3:18166971-18168047 REVERSE LENGTH=206	-	F:structural molecule activity; P:protein metabolic process; P:cellular process; C:ribosome	IPR001380 (PFAM); IPR001380 (PANTHER); PTHR11722:SF0 (PANTHER); IPR018256 (PROSITE_PATTERNS)
c22113_g1_i1	658.477	755.643	541.727	40s ribosomal protein s8	AT5G59240.1_Symbols:_Ribosomal_protein_S8e_family_protein_	chr5:23902626-23903670 REVERSE LENGTH=210	-	P:protein metabolic process; P:cellular process; C:ribosome; F:structural molecule activity	IPR022309 (PFAM); IPR001047 (TIGRFAM); IPR001047 (PANTHER); IPR018283 (PROSITE_PATTERNS)
c53917_g1_i1	655.137	216.167	182.973	heat shock cognate protein 80-like	AT5G56000.1_Symbols:_Hsp81.4,_AtHsp90.4_HEAT_SHOCK_PROTEIN_81.4_	chr5:22677602-22680067 REVERSE LENGTH=699		F:unfolded protein binding; F:ATP binding; P:response to stress; P:protein folding; P:defense response signaling pathway, resistance gene-dependent; C:cytoplasm; F:nucleotide binding	IPR001404 (PFAM); IPR001404 (PANTHER); PTHR11528:SF43 (PANTHER); IPR020568 (SUPERFAMILY)
c24493_g1_i1	651.7	408.19	218.677	60s ribosomal protein l9-1-like	AT1G33140.1_Symbols:_PGY2_Ribosomal_protein_L6_family_	chr1:12023360-12024502 FORWARD LENGTH=194	-	F:RNA binding; P:protein metabolic process; P:cellular process; C:ribosome; F:structural molecule activity	IPR020040 (PFAM); IPR020040 (G3DSA:3.90.930.GENE3D); PTHR11655:SF16 (PANTHER); IPR000702 (PANTHER); IPR020040 (SUPERFAMILY)
c25366_g3_i1	650.863	195.407	111.023	aquaporin pip2-7-like	AT4G35100.1_Symbols:_PIP3,_PIP3A,_PIP2;7,_SIMIP_plasma_membrane_intrinsic_protein_3_	chr4:16708672-16709958 FORWARD LENGTH=280	-	P:transport; C:membrane; F:transporter activity	IPR000425 (PRINTS); IPR000425 (PFAM); IPR000425 (TIGRFAM); IPR023271 (G3DSA:1.20.1080.GENE3D); PTHR19139:SF50 (PANTHER); IPR000425 (PANTHER); IPR022357 (PROSITE_PATTERNS); NON_CYTOPLASMIC_DOMAIN (PHOBIUS); CYTOPLASMIC_DOMAIN (PHOBIUS); TRANSMEMBRANE (PHOBIUS); NON_CYTOPLASMIC_DOMAIN (PHOBIUS); NON_CYTOPLASMIC_DOMAIN (PHOBIUS); CYTOPLASMIC_DOMAIN (PHOBIUS); TRANSMEMBRANE (PHOBIUS); TRANSMEMBRANE (…
c28818_g2_i1	646.95	104.503	317.95	heat shock cognate 70 kda protein	AT3G12580.1_Symbols:_HSP70,_ATHSP70_heat_shock_protein_70_	chr3:3991487-3993689 REVERSE LENGTH=650		-	Coil (COILS); IPR013126 (PRINTS); IPR029047 (G3DSA:2.60.34.GENE3D); IPR013126 (PFAM); IPR029048 (G3DSA:1.20.1270.GENE3D); G3DSA:3.30.420.40 (GENE3D); PTHR19375:SF164 (PANTHER); PTHR19375 (PANTHER); IPR018181 (PROSITE_PATTERNS); IPR029048 (SUPERFAMILY); IPR029047 (SUPERFAMILY); SSF53067 (SUPERFAMILY)
c17389_g1_i1	629.853	440.45	429.477	ubiquitin	AT3G52590.1_Symbols:_UBQ1,_EMB2167,_ERD16,_HAP4_ubiquitin_extension_protein_1_	chr3:19505668-19506681 FORWARD LENGTH=128	-	F:protein binding	IPR019956 (PRINTS); IPR000626 (SMART); IPR000626 (PFAM); G3DSA:3.10.20.90 (GENE3D); PTHR10666 (PANTHER); IPR019954 (PROSITE_PATTERNS); IPR000626 (PROSITE_PROFILES); IPR029071 (SUPERFAMILY)
c29571_g1_i2	629.613	286.617	160.487	probable aquaporin pip-type ptom75	AT4G00430.1_Symbols:_TMP-C,_PIP1;4,_PIP1E_plasma_membrane_intrinsic_protein_1;4_	chr4:186143-187531 REVERSE LENGTH=287	-	C:membrane; P:transport; F:transporter activity	IPR000425 (PRINTS); IPR000425 (TIGRFAM); IPR000425 (PFAM); IPR023271 (G3DSA:1.20.1080.GENE3D); IPR000425 (PANTHER); PTHR19139:SF90 (PANTHER); IPR022357 (PROSITE_PATTERNS); TRANSMEMBRANE (PHOBIUS); TRANSMEMBRANE (PHOBIUS); TRANSMEMBRANE (PHOBIUS); NON_CYTOPLASMIC_DOMAIN (PHOBIUS); TRANSMEMBRANE (PHOBIUS); CYTOPLASMIC_DOMAIN (PHOBIUS); CYTOPLASMIC_DOMAIN (PHOBIUS); TRANSMEMBRANE (PHOBIUS); NON_CYTO…
c18815_g2_i1	629.533	540.507	380.987	s42643ubiquitin ribosomal protein s27a - potato	AT3G52590.1_Symbols:_UBQ1,_EMB2167,_ERD16,_HAP4_ubiquitin_extension_protein_1_	chr3:19505668-19506681 FORWARD LENGTH=128	-	F:protein binding	IPR019956 (PRINTS); G3DSA:3.10.20.90 (GENE3D); IPR000626 (PFAM); PTHR10666 (PANTHER); IPR000626 (PROSITE_PROFILES); IPR029071 (SUPERFAMILY)
c17919_g1_i1	626.7	874.65	936.833	atp-dependent rna helicase-like protein db10	AT3G01540.2_Symbols:_DRH1,_ATDRH1_DEAD_box_RNA_helicase_1_	chr3:213077-216142 REVERSE LENGTH=619		-	no IPS match
c26250_g1_i2	615.953	466.16	199.37	tubulin alpha chain	AT4G14960.2_Symbols:_TUA6_Tubulin/FtsZ_family_protein_	chr4:8548769-8550319 REVERSE LENGTH=450		-	SIGNAL_PEPTIDE_N_REGION (PHOBIUS); SIGNAL_PEPTIDE (PHOBIUS); CYTOPLASMIC_DOMAIN (PHOBIUS); NON_CYTOPLASMIC_DOMAIN (PHOBIUS); TRANSMEMBRANE (PHOBIUS); SIGNAL_PEPTIDE_C_REGION (PHOBIUS); SIGNAL_PEPTIDE_H_REGION (PHOBIUS)
c19867_g1_i1	608.493	604.927	555.563	40s ribosomal protein s29	AT4G33865.1_Symbols:_Ribosomal_protein_S14p/S29e_family_protein_	chr4:16233395-16234114 REVERSE LENGTH=56	-	F:structural molecule activity; C:ribosome; P:protein metabolic process; P:cellular process	G3DSA:4.10.830.10 (GENE3D); IPR001209 (PFAM); PTHR12010 (PANTHER); SSF57716 (SUPERFAMILY)
c27852_g1_i1	604.107	592.127	436.673	40s ribosomal protein s11-like	AT5G23740.1_Symbols:_RPS11-BETA_ribosomal_protein_S11-beta_	chr5:8008251-8009330 REVERSE LENGTH=159	-	F:structural molecule activity; C:ribosome; P:protein metabolic process; P:cellular process	IPR000266 (PRINTS); IPR000266 (PFAM); IPR012340 (G3DSA:2.40.50.GENE3D); IPR028333 (TIGRFAM); IPR000266 (PANTHER); IPR019979 (PROSITE_PATTERNS); IPR000266 (PRODOM); IPR000266 (HAMAP); IPR012340 (SUPERFAMILY)
c23174_g1_i1	604.003	1256.25	1475.75	ubiquitin-conjugating enzyme e2 7	AT5G59300.1_Symbols:_UBC7,_ATUBC7_ubiquitin_carrier_protein_7_	chr5:23919868-23921304 REVERSE LENGTH=203		-	SM00212 (SMART); IPR016135 (G3DSA:3.10.110.GENE3D); IPR000608 (PFAM); PTHR24067:SF3 (PANTHER); PTHR24067 (PANTHER); IPR023313 (PROSITE_PATTERNS); IPR000608 (PROSITE_PROFILES); IPR016135 (SUPERFAMILY)
c23158_g1_i1	594.933	693.073	502.62	60s ribosomal protein l10a-1-like	AT1G08360.1_Symbols:_Ribosomal_protein_L1p/L10e_family_	chr1:2636231-2637694 FORWARD LENGTH=216		-	SIGNAL_PEPTIDE_H_REGION (PHOBIUS); NON_CYTOPLASMIC_DOMAIN (PHOBIUS); SIGNAL_PEPTIDE_C_REGION (PHOBIUS); SIGNAL_PEPTIDE (PHOBIUS); SIGNAL_PEPTIDE_N_REGION (PHOBIUS); SignalP-noTM (SIGNALP_EUK)
c24630_g1_i1	591.12	572.293	168.65	pathogenesis-related protein sth-2-like	AT1G24020.1_Symbols:_MLP423_MLP-like_protein_423_	chr1:8500653-8501458 REVERSE LENGTH=155		-	no IPS match
c25933_g2_i3	588.177	416.173	510.34	polyubiquitin partial	AT4G05050.1_Symbols:_UBQ11_ubiquitin_11_	chr4:2588271-2588960 REVERSE LENGTH=229	-	F:protein binding	IPR019956 (PRINTS); IPR000626 (SMART); IPR000626 (PFAM); G3DSA:3.10.20.90 (GENE3D); PTHR10666 (PANTHER); IPR019954 (PROSITE_PATTERNS); IPR000626 (PROSITE_PROFILES); IPR029071 (SUPERFAMILY)
c29236_g1_i1	583.92	42.9733	1.45667	lipid-transfer protein dir1	AT5G55410.2_Symbols:_Bifunctional_inhibitor/lipid-transfer_protein/seed_storage_2S_albumin_superfamily_protein_	chr5:22460677-22461009 FORWARD LENGTH=110		-	IPR016140 (SMART); IPR016140 (PFAM); G3DSA:1.10.110.10 (GENE3D); SIGNAL_PEPTIDE_H_REGION (PHOBIUS); SIGNAL_PEPTIDE_C_REGION (PHOBIUS); SIGNAL_PEPTIDE_N_REGION (PHOBIUS); NON_CYTOPLASMIC_DOMAIN (PHOBIUS); SIGNAL_PEPTIDE (PHOBIUS); SignalP-TM (SIGNALP_GRAM_NEGATIVE); SignalP-TM (SIGNALP_GRAM_POSITIVE); SignalP-noTM (SIGNALP_EUK); IPR016140 (SUPERFAMILY); TMhelix (TMHMM)
c14397_g1_i1	582.193	590.317	795.687	hypothetical protein EUTSA_v10022282mg, partial	AT1G15270.1_Symbols:_Translation_machinery_associated_TMA7_	chr1:5250833-5252020 REVERSE LENGTH=64		-	Coil (COILS); IPR015157 (PFAM)
c29571_g1_i3	578.607	258.743	162	probable aquaporin pip-type ptom75	AT4G00430.1_Symbols:_TMP-C,_PIP1;4,_PIP1E_plasma_membrane_intrinsic_protein_1;4_	chr4:186143-187531 REVERSE LENGTH=287	-	F:transporter activity; C:membrane; P:transport	IPR000425 (PRINTS); IPR000425 (PFAM); IPR023271 (G3DSA:1.20.1080.GENE3D); IPR000425 (TIGRFAM); PTHR19139:SF90 (PANTHER); IPR000425 (PANTHER); IPR022357 (PROSITE_PATTERNS); NON_CYTOPLASMIC_DOMAIN (PHOBIUS); CYTOPLASMIC_DOMAIN (PHOBIUS); TRANSMEMBRANE (PHOBIUS); CYTOPLASMIC_DOMAIN (PHOBIUS); CYTOPLASMIC_DOMAIN (PHOBIUS); TRANSMEMBRANE (PHOBIUS); NON_CYTOPLASMIC_DOMAIN (PHOBIUS); TRANSMEMBRANE (PHOB…
c25860_g1_i1	567.6	143.82	324.553	heat shock cognate 70 kda protein 2-like	AT5G02500.1_Symbols:_HSC70-1,_HSP70-1,_AT-HSC70-1,_HSC70_heat_shock_cognate_protein_70-1_	chr5:554055-556334 REVERSE LENGTH=651		-	Coil (COILS); IPR013126 (PRINTS); G3DSA:3.30.420.40 (GENE3D); IPR013126 (PFAM); IPR029047 (G3DSA:2.60.34.GENE3D); PTHR19375:SF164 (PANTHER); PTHR19375 (PANTHER); IPR018181 (PROSITE_PATTERNS); SSF53067 (SUPERFAMILY); IPR029047 (SUPERFAMILY)
c27267_g1_i2	567.18	45.1767	219.247	kda class i heat shock	AT3G46230.1_Symbols:_ATHSP17.4,_HSP17.4_heat_shock_protein_17.4_	chr3:16984263-16984733 REVERSE LENGTH=156		-	IPR002068 (PFAM); IPR008978 (G3DSA:2.60.40.GENE3D); PTHR11527:SF113 (PANTHER); PTHR11527 (PANTHER); IPR002068 (PROSITE_PROFILES); IPR008978 (SUPERFAMILY)
c53348_g1_i1	566.9	592.74	500.51		not available	not available		-	NON_CYTOPLASMIC_DOMAIN (PHOBIUS); CYTOPLASMIC_DOMAIN (PHOBIUS); TRANSMEMBRANE (PHOBIUS)
c18555_g1_i1	566.83	1862.92	2232.45	heat shock protein 70	AT3G12580.1_Symbols:_HSP70,_ATHSP70_heat_shock_protein_70_	chr3:3991487-3993689 REVERSE LENGTH=650		-	IPR013126 (PFAM); IPR029048 (G3DSA:1.20.1270.GENE3D); PTHR19375:SF171 (PANTHER); PTHR19375 (PANTHER); IPR029048 (SUPERFAMILY)
c18012_g1_i1	566.21	1097.43	1708.41	ubiquitin-conjugating enzyme e2 2	AT2G02760.1_Symbols:_ATUBC2,_UBC2_ubiquiting-conjugating_enzyme_2_	chr2:774271-775149 FORWARD LENGTH=152		-	no IPS match
c18016_g1_i1	565.63	503.613	326.73	ubiquitin-40s ribosomal protein s27a	AT2G47110.1_Symbols:_UBQ6_ubiquitin_6_	chr2:19344701-19345174 FORWARD LENGTH=157		-	NON_CYTOPLASMIC_DOMAIN (PHOBIUS); SIGNAL_PEPTIDE (PHOBIUS); SIGNAL_PEPTIDE_N_REGION (PHOBIUS); SIGNAL_PEPTIDE_H_REGION (PHOBIUS); SIGNAL_PEPTIDE_C_REGION (PHOBIUS); TMhelix (TMHMM)
c13756_g1_i1	560.733	288.58	459.273	dehydrin	AT1G20450.1_Symbols:_LTI29,_LTI45,_ERD10_Dehydrin_family_protein_	chr1:7088235-7089107 REVERSE LENGTH=260	-	P:response to abiotic stimulus; P:response to stress	IPR000167 (PFAM); IPR030513 (PROSITE_PATTERNS)
c28783_g1_i1	560.507	640.293	567.32	elongation factor 2	AT1G56070.1_Symbols:_LOS1_Ribosomal_protein_S5/Elongation_factor_G/III/V_family_protein_	chr1:20968245-20971077 REVERSE LENGTH=843		-	no IPS match
c29571_g1_i1	555.96	302.76	589.173	probable aquaporin pip-type ptom75	AT4G00430.1_Symbols:_TMP-C,_PIP1;4,_PIP1E_plasma_membrane_intrinsic_protein_1;4_	chr4:186143-187531 REVERSE LENGTH=287	-	C:membrane; F:transporter activity; P:transport	IPR000425 (PRINTS); IPR000425 (TIGRFAM); IPR023271 (G3DSA:1.20.1080.GENE3D); IPR000425 (PFAM); PTHR19139:SF90 (PANTHER); IPR000425 (PANTHER); IPR022357 (PROSITE_PATTERNS); TRANSMEMBRANE (PHOBIUS); CYTOPLASMIC_DOMAIN (PHOBIUS); NON_CYTOPLASMIC_DOMAIN (PHOBIUS); TRANSMEMBRANE (PHOBIUS); CYTOPLASMIC_DOMAIN (PHOBIUS); TRANSMEMBRANE (PHOBIUS); NON_CYTOPLASMIC_DOMAIN (PHOBIUS); TRANSMEMBRANE (PHOBIUS);…
c15026_g1_i1	551.33	484.453	397.51	nucleoside diphosphate kinase	AT4G09320.1_Symbols:_NDPK1_Nucleoside_diphosphate_kinase_family_protein_	chr4:5923424-5924366 FORWARD LENGTH=169	EC:2.7.4.6	F:nucleotide binding; P:metabolic process; P:cellular process; F:kinase activity	IPR001564 (PRINTS); IPR001564 (SMART); IPR001564 (G3DSA:3.30.70.GENE3D); IPR001564 (PFAM); PTHR11349 (PANTHER); PTHR11349:SF46 (PANTHER); IPR023005 (PROSITE_PATTERNS); IPR001564 (HAMAP); IPR001564 (SUPERFAMILY)
c20623_g1_i1	550.543	120.973	274.88	heat shock cognate 70 kda protein 2-like	AT1G56410.1_Symbols:_ERD2,_HSP70T-1_heat_shock_protein_70_(Hsp_70)_family_protein_	chr1:21117147-21119241 FORWARD LENGTH=617		-	IPR013126 (PRINTS); G3DSA:3.30.420.40 (GENE3D); G3DSA:3.30.30.30 (GENE3D); IPR013126 (PFAM); PTHR19375:SF164 (PANTHER); PTHR19375 (PANTHER); IPR018181 (PROSITE_PATTERNS); SSF53067 (SUPERFAMILY)
c10893_g1_i1	550.18	559.707	380.713	40s ribosomal protein s16-like	AT2G09990.1_Symbols:_Ribosomal_protein_S5_domain_2-like_superfamily_protein_	chr2:3781442-3781882 FORWARD LENGTH=146	-	F:structural molecule activity; P:protein metabolic process; P:cellular process; C:ribosome	IPR000754 (PFAM); IPR014721 (G3DSA:3.30.230.GENE3D); PTHR21569:SF4 (PANTHER); IPR000754 (PANTHER); IPR020574 (PROSITE_PATTERNS); IPR020568 (SUPERFAMILY)
c25190_g1_i1	549.58	719.96	611.99	40s ribosomal protein s9-2-like	AT5G39850.1_Symbols:_Ribosomal_protein_S4_	chr5:15950053-15951171 FORWARD LENGTH=197		-	CYTOPLASMIC_DOMAIN (PHOBIUS); NON_CYTOPLASMIC_DOMAIN (PHOBIUS); TRANSMEMBRANE (PHOBIUS); TMhelix (TMHMM)
c17663_g1_i1	545.773	115.723	38.31	vicianin hydrolase-like	AT2G44480.1_Symbols:_BGLU17_beta_glucosidase_17_	chr2:18359780-18363001 FORWARD LENGTH=517	-	P:metabolic process; F:hydrolase activity	IPR001360 (PRINTS); IPR001360 (PFAM); IPR013781 (G3DSA:3.20.20.GENE3D); IPR001360 (PANTHER); PTHR10353:SF37 (PANTHER); IPR018120 (PROSITE_PATTERNS); NON_CYTOPLASMIC_DOMAIN (PHOBIUS); CYTOPLASMIC_DOMAIN (PHOBIUS); TRANSMEMBRANE (PHOBIUS); IPR017853 (SUPERFAMILY); TMhelix (TMHMM)
c11907_g1_i1	541.24	221.483	97.2733	Uncharacterized protein isoform 3, partial	not available	not available		-	no IPS match
c27004_g1_i1	541.07	1072.6	1191.12	actin-101	AT5G09810.1_Symbols:_ACT7_actin_7_	chr5:3052809-3054220 FORWARD LENGTH=377		-	IPR004000 (PRINTS); IPR004000 (SMART); G3DSA:3.90.640.10 (GENE3D); IPR004000 (PFAM); G3DSA:3.30.420.40 (GENE3D); G3DSA:3.30.420.40 (GENE3D); IPR004000 (PANTHER); PTHR11937:SF188 (PANTHER); IPR004001 (PROSITE_PATTERNS); IPR020902 (PROSITE_PATTERNS); IPR004001 (PROSITE_PATTERNS); SSF53067 (SUPERFAMILY); SSF53067 (SUPERFAMILY)
c18816_g1_i2	538.087	404.817	242.85	elongation factor 1	AT5G60390.1_Symbols:_GTP_binding_Elongation_factor_Tu_family_protein_	chr5:24289226-24290675 FORWARD LENGTH=449		-	no IPS match
c18549_g1_i1	533.437	30.7967	113.567	at3g10020 t22k18_16	AT3G10020.1_Symbols:_unknown_protein;_FUNCTIONS_IN:_molecular_function_unknown;_INVOLVED_IN:_response_to_oxidative_stress,_anaerobic_respiration;_LOCATED_IN:_cellular_component_unknown;_EXPRESSED	chr3:3091225-3091674 REVERSE LENGTH=149		-	PTHR12626 (PANTHER); PTHR12626:SF1 (PANTHER)
c20049_g1_i1	530.013	447.067	217.393	outer envelope pore protein chloroplastic	AT2G28900.1_Symbols:_OEP16,_ATOEP16-L,_ATOEP16-1,_OEP16-1_outer_plastid_envelope_protein_16-1_	chr2:12414423-12415459 REVERSE LENGTH=148		-	CYTOPLASMIC_DOMAIN (PHOBIUS); NON_CYTOPLASMIC_DOMAIN (PHOBIUS); TRANSMEMBRANE (PHOBIUS); TMhelix (TMHMM)
c21347_g1_i1	529.747	172.41	147.077	heat shock cognate protein 80-like	AT5G56030.2_Symbols:_HSP81-2_heat_shock_protein_81-2_	chr5:22686923-22689433 FORWARD LENGTH=728	-	F:nucleotide binding; P:response to stress; P:protein metabolic process; P:cellular process; F:protein binding	Coil (COILS); IPR020575 (PRINTS); IPR001404 (PFAM); IPR003594 (G3DSA:3.30.565.GENE3D); PTHR11528:SF43 (PANTHER); IPR001404 (PANTHER); IPR003594 (SUPERFAMILY)
c19645_g1_i1	523.22	334.533	310.25		not available	not available		-	CYTOPLASMIC_DOMAIN (PHOBIUS); TRANSMEMBRANE (PHOBIUS); NON_CYTOPLASMIC_DOMAIN (PHOBIUS); TMhelix (TMHMM)
c22656_g1_i1	521.717	563.853	400.027	40s ribosomal protein s28	AT5G64140.1_Symbols:_RPS28_ribosomal_protein_S28_	chr5:25667529-25667723 REVERSE LENGTH=64		-	no IPS match
c23150_g1_i1	519.617	1046.62	1537.96	zinc finger a20 and an1 domain-containing stress-associated protein 5-like	AT3G12630.1_Symbols:_A20/AN1-like_zinc_finger_family_protein_	chr3:4012707-4013189 FORWARD LENGTH=160	-	F:binding	IPR000058 (SMART); IPR000058 (PFAM); IPR000058 (G3DSA:4.10.1110.GENE3D); PTHR10634 (PANTHER); PTHR10634:SF22 (PANTHER); IPR000058 (PROSITE_PROFILES); SSF118310 (SUPERFAMILY)
c28304_g1_i2	518.043	81.3667	232.95	heat shock cognate 70 kda protein 2-like	AT5G02500.1_Symbols:_HSC70-1,_HSP70-1,_AT-HSC70-1,_HSC70_heat_shock_cognate_protein_70-1_	chr5:554055-556334 REVERSE LENGTH=651		-	IPR013126 (PRINTS); IPR013126 (PFAM); G3DSA:3.90.640.10 (GENE3D); G3DSA:3.30.30.30 (GENE3D); G3DSA:3.30.420.40 (GENE3D); G3DSA:3.30.420.40 (GENE3D); PTHR19375:SF164 (PANTHER); PTHR19375 (PANTHER); IPR018181 (PROSITE_PATTERNS); IPR018181 (PROSITE_PATTERNS); SSF53067 (SUPERFAMILY); SSF53067 (SUPERFAMILY)
c27165_g1_i1	517.017	364.48	200.54	chitinase-like protein 1	AT1G05850.1_Symbols:_POM1,_ERH2,_ELP1,_CTL1,_ELP,_HOT2,_ATCTL1_Chitinase_family_protein_	chr1:1766833-1768117 REVERSE LENGTH=321	EC:3.2.1.14	F:hydrolase activity; P:metabolic process; P:cellular process	IPR016283 (PIRSF); IPR000726 (PFAM); G3DSA:1.10.530.10 (GENE3D); PTHR22595 (PANTHER); SIGNAL_PEPTIDE (PHOBIUS); NON_CYTOPLASMIC_DOMAIN (PHOBIUS); SIGNAL_PEPTIDE_N_REGION (PHOBIUS); SIGNAL_PEPTIDE_H_REGION (PHOBIUS); SIGNAL_PEPTIDE_C_REGION (PHOBIUS); PS51257 (PROSITE_PROFILES); SignalP-noTM (SIGNALP_EUK); SignalP-TM (SIGNALP_GRAM_POSITIVE); IPR023346 (SUPERFAMILY)
c24797_g1_i1	515.587	661.737	562.17	40s ribosomal protein s7-like	AT1G48830.1_Symbols:_Ribosomal_protein_S7e_family_protein_	chr1:18059854-18060935 REVERSE LENGTH=191	-	P:protein metabolic process; P:cellular process; F:structural molecule activity; C:ribosome	Coil (COILS); IPR000554 (PFAM); PTHR11278:SF0 (PANTHER); IPR000554 (PANTHER); IPR000554 (PROSITE_PATTERNS)
c25933_g2_i2	515.19	442.047	411.383	ubiquitin	AT3G52590.1_Symbols:_UBQ1,_EMB2167,_ERD16,_HAP4_ubiquitin_extension_protein_1_	chr3:19505668-19506681 FORWARD LENGTH=128	-	F:protein binding	IPR019956 (PRINTS); IPR000626 (SMART); G3DSA:3.10.20.90 (GENE3D); IPR000626 (PFAM); PTHR10666 (PANTHER); IPR019954 (PROSITE_PATTERNS); IPR000626 (PROSITE_PROFILES); IPR029071 (SUPERFAMILY)
c17911_g1_i1	515.007	239.737	442.277	ref srpp-like protein at1g67360	AT1G67360.2_Symbols:_Rubber_elongation_factor_protein_(REF)_	chr1:25237072-25237913 REVERSE LENGTH=240		-	IPR008802 (PFAM)
c22176_g1_i1	513.007	45.6567	235.043	kda class ii heat shock	AT5G12020.1_Symbols:_HSP17.6II_17.6_kDa_class_II_heat_shock_protein_	chr5:3882409-3882876 REVERSE LENGTH=155		-	NON_CYTOPLASMIC_DOMAIN (PHOBIUS); SIGNAL_PEPTIDE_C_REGION (PHOBIUS); SIGNAL_PEPTIDE_N_REGION (PHOBIUS); SIGNAL_PEPTIDE_H_REGION (PHOBIUS); SIGNAL_PEPTIDE (PHOBIUS); SignalP-noTM (SIGNALP_EUK)
c26081_g1_i12	509.413	156.68	17.31	cysteine proteinase inhibitor a-like	AT3G12490.2_Symbols:_ATCYSB,_ATCYS6,_CYSB_cystatin_B_	chr3:3960523-3961876 REVERSE LENGTH=234	-	F:molecular_function	IPR000010 (SMART); IPR000010 (PFAM); G3DSA:3.10.450.10 (GENE3D); IPR027214 (PANTHER); IPR020381 (PRODOM); SSF54403 (SUPERFAMILY)
c16123_g1_i1	504.75	506.1	278.853	glucose-6-phosphate phosphate translocator chloroplastic-like	AT5G54800.1_Symbols:_GPT1,_ATGPT1_glucose_6-phosphate/phosphate_translocator_1_	chr5:22261408-22263562 FORWARD LENGTH=388		-	no IPS match
c21775_g1_i1	504.263	555.083	392.893	60s ribosomal protein l4-like	AT3G09630.1_Symbols:_Ribosomal_protein_L4/L1_family_	chr3:2953813-2955444 FORWARD LENGTH=406	-	C:ribosome; F:structural molecule activity; P:protein metabolic process; P:cellular process	Coil (COILS); IPR025755 (PFAM); IPR002136 (PFAM); IPR023574 (G3DSA:3.40.1370.GENE3D); PTHR19431 (PANTHER); IPR013000 (PROSITE_PATTERNS); IPR023574 (SUPERFAMILY)
c29420_g2_i1	501.457	539.077	638.86	endo- -beta-glucanase	AT5G49720.1_Symbols:_ATGH9A1,_TSD1,_DEC,_KOR,_RSW2,_IRX2,_KOR1,_GH9A1_glycosyl_hydrolase_9A1_	chr5:20197765-20200168 REVERSE LENGTH=621	-	F:hydrolase activity; P:metabolic process	IPR012341 (G3DSA:1.50.10.GENE3D); IPR001701 (PFAM); PTHR22298 (PANTHER); PTHR22298:SF21 (PANTHER); NON_CYTOPLASMIC_DOMAIN (PHOBIUS); TRANSMEMBRANE (PHOBIUS); CYTOPLASMIC_DOMAIN (PHOBIUS); IPR008928 (SUPERFAMILY); TMhelix (TMHMM)
c53420_g1_i1	501.053	102.523	497.597	bag family molecular chaperone regulator 6	not available	not available		-	no IPS match
c85963_g1_i1	500.883	447.783	722.383	---NA---	not available	not available		-	TRANSMEMBRANE (PHOBIUS); NON_CYTOPLASMIC_DOMAIN (PHOBIUS); TRANSMEMBRANE (PHOBIUS); CYTOPLASMIC_DOMAIN (PHOBIUS); NON_CYTOPLASMIC_DOMAIN (PHOBIUS); TMhelix (TMHMM)
c26131_g1_i1	500.043	496.533	423.077	40s ribosomal protein s3-3-like	AT5G35530.1_Symbols:_Ribosomal_protein_S3_family_protein_	chr5:13710355-13712192 REVERSE LENGTH=248	-	C:ribosome; P:protein metabolic process; P:cellular process; F:structural molecule activity; F:RNA binding	IPR015946 (G3DSA:3.30.300.GENE3D); IPR005703 (TIGRFAM); IPR001351 (PFAM); IPR001351 (G3DSA:3.30.1140.GENE3D); IPR004044 (PFAM); PTHR11760 (PANTHER); PTHR11760:SF9 (PANTHER); IPR018280 (PROSITE_PATTERNS); IPR004044 (PROSITE_PROFILES); IPR001351 (SUPERFAMILY); IPR009019 (SUPERFAMILY)
c16691_g1_i1	497.693	493.297	333.907	40s ribosomal protein s13	AT4G00100.1_Symbols:_ATRPS13A,_RPS13,_PFL2,_RPS13A_ribosomal_protein_S13A_	chr4:37172-38123 FORWARD LENGTH=151	-	P:protein metabolic process; P:cellular process; F:structural molecule activity; C:ribosome	IPR000589 (PFAM); IPR012606 (PFAM); PTHR11885 (PANTHER); IPR000589 (PROSITE_PATTERNS); IPR023029 (HAMAP); IPR009068 (SUPERFAMILY)
c10896_g1_i1	496.313	812.153	872.087	uncharacterized protein LOC102577744	AT3G02790.1_Symbols:_zinc_finger_(C2H2_type)_family_protein_	chr3:604926-605243 FORWARD LENGTH=105		-	NON_CYTOPLASMIC_DOMAIN (PHOBIUS); TRANSMEMBRANE (PHOBIUS); CYTOPLASMIC_DOMAIN (PHOBIUS); SIGNAL_PEPTIDE (PHOBIUS); SIGNAL_PEPTIDE_N_REGION (PHOBIUS); SIGNAL_PEPTIDE_C_REGION (PHOBIUS); SIGNAL_PEPTIDE_H_REGION (PHOBIUS); TMhelix (TMHMM)
c23751_g1_i1	495.41	295.363	311.157		not available	not available		-	SIGNAL_PEPTIDE (PHOBIUS); SIGNAL_PEPTIDE_H_REGION (PHOBIUS); CYTOPLASMIC_DOMAIN (PHOBIUS); TRANSMEMBRANE (PHOBIUS); NON_CYTOPLASMIC_DOMAIN (PHOBIUS); SIGNAL_PEPTIDE_C_REGION (PHOBIUS); SIGNAL_PEPTIDE_N_REGION (PHOBIUS); TMhelix (TMHMM); TMhelix (TMHMM)
c24970_g1_i2	493.073	582.487	458.953	60s ribosomal protein l7a-2-like	AT3G62870.1_Symbols:_Ribosomal_protein_L7Ae/L30e/S12e/Gadd45_family_protein_	chr3:23242862-23244273 REVERSE LENGTH=256	-	P:biological_process; C:intracellular	IPR001921 (PRINTS); IPR018492 (PRINTS); IPR029064 (G3DSA:3.30.1330.GENE3D); IPR004038 (PFAM); PTHR23105 (PANTHER); IPR001921 (PTHR23105:PANTHER); IPR004037 (PROSITE_PATTERNS); IPR029064 (SUPERFAMILY)
c22973_g1_i1	492.687	740.72	365.803	glucose-6-phosphate phosphate translocator chloroplastic-like	AT1G61800.1_Symbols:_GPT2,_ATGPT2_glucose-6-phosphate/phosphate_translocator_2_	chr1:22824527-22826459 FORWARD LENGTH=388	-	C:membrane; F:transporter activity; P:transport	IPR004696 (TIGRFAM); IPR004853 (PFAM); IPR000620 (PFAM); PTHR11132:SF30 (PANTHER); PTHR11132 (PANTHER); TRANSMEMBRANE (PHOBIUS); CYTOPLASMIC_DOMAIN (PHOBIUS); NON_CYTOPLASMIC_DOMAIN (PHOBIUS); TRANSMEMBRANE (PHOBIUS); TRANSMEMBRANE (PHOBIUS); CYTOPLASMIC_DOMAIN (PHOBIUS); TRANSMEMBRANE (PHOBIUS); NON_CYTOPLASMIC_DOMAIN (PHOBIUS); NON_CYTOPLASMIC_DOMAIN (PHOBIUS); NON_CYTOPLASMIC_DOMAIN (PHOBIUS);…
c15474_g1_i1	492.353	513.75	321.23	60s ribosomal protein l27a-3-like	AT1G23290.1_Symbols:_RPL27A,_RPL27AB_Ribosomal_protein_L18e/L15_superfamily_protein_	chr1:8263007-8263447 FORWARD LENGTH=146	-	F:structural molecule activity; C:ribosome; P:protein metabolic process; P:cellular process	G3DSA:3.100.10.10 (GENE3D); IPR021131 (PFAM); PTHR11721 (PANTHER); IPR001196 (PROSITE_PATTERNS); IPR021131 (SUPERFAMILY)
c17677_g1_i1	492.113	111.093	247.987	probable mediator of rna polymerase ii transcription subunit 37c	AT3G12580.1_Symbols:_HSP70,_ATHSP70_heat_shock_protein_70_	chr3:3991487-3993689 REVERSE LENGTH=650		-	G3DSA:3.90.640.10 (GENE3D); G3DSA:3.30.420.40 (GENE3D); IPR013126 (PFAM); G3DSA:3.30.420.40 (GENE3D); PTHR19375:SF164 (PANTHER); PTHR19375 (PANTHER); IPR018181 (PROSITE_PATTERNS); SSF53067 (SUPERFAMILY)
c22052_g1_i1	489.103	850.897	774.5	eukaryotic translation initiation factor 3 subunit e-like	AT3G57290.1_Symbols:_EIF3E,_TIF3E1,_ATEIF3E-1,_INT-6,_ATINT6,_INT6_eukaryotic_translation_initiation_factor_3E_	chr3:21196786-21199073 REVERSE LENGTH=441	-	F:protein binding; C:cytoplasm; F:RNA binding	Coil (COILS); IPR000717 (SMART); IPR016650 (PIRSF); IPR011991 (G3DSA:1.10.10.GENE3D); IPR019010 (PFAM); IPR000717 (PFAM); IPR011990 (G3DSA:1.25.40.GENE3D); IPR016650 (PANTHER); IPR016650 (HAMAP); SSF46785 (SUPERFAMILY)
c22890_g1_i1	488.537	376.38	279.623	dehydroascorbate reductase	AT1G75270.1_Symbols:_DHAR2_dehydroascorbate_reductase_2_	chr1:28250255-28251237 REVERSE LENGTH=213	-	F:protein binding	IPR010987 (G3DSA:1.20.1050.GENE3D); IPR004045 (PFAM); IPR012336 (G3DSA:3.40.30.GENE3D); PTHR11260:SF171 (PANTHER); PTHR11260 (PANTHER); IPR004045 (PROSITE_PROFILES); IPR010987 (PROSITE_PROFILES); IPR012336 (SUPERFAMILY); IPR010987 (SUPERFAMILY)
c17682_g1_i1	486.693	1026.87	2452.14	protein translation factor sui1 homolog	AT1G54290.1_Symbols:_Translation_initiation_factor_SUI1_family_protein_	chr1:20268710-20269390 REVERSE LENGTH=113	-	F:RNA binding; P:protein metabolic process; P:cellular process	IPR005874 (PIRSF); IPR001950 (G3DSA:3.30.780.GENE3D); IPR005874 (TIGRFAM); IPR001950 (PFAM); PTHR10388 (PANTHER); IPR001950 (PROSITE_PROFILES); IPR001950 (SUPERFAMILY)
c23618_g1_i1	483.437	524.433	222.01	pyrophosphate-energized vacuolar membrane proton pump-like	AT1G15690.1_Symbols:_AVP1,_ATAVP3,_AVP-3,_AtVHP1;1_Inorganic_H_pyrophosphatase_family_protein_	chr1:5399115-5402185 FORWARD LENGTH=770	EC:3.6.1.1	F:hydrolase activity; F:transporter activity; P:transport; C:membrane	IPR004131 (PIRSF); IPR004131 (TIGRFAM); IPR004131 (PFAM); PTHR31998 (PANTHER); PTHR31998:SF4 (PANTHER); CYTOPLASMIC_DOMAIN (PHOBIUS); TRANSMEMBRANE (PHOBIUS); NON_CYTOPLASMIC_DOMAIN (PHOBIUS); CYTOPLASMIC_DOMAIN (PHOBIUS); NON_CYTOPLASMIC_DOMAIN (PHOBIUS); TRANSMEMBRANE (PHOBIUS); TRANSMEMBRANE (PHOBIUS); NON_CYTOPLASMIC_DOMAIN (PHOBIUS); TRANSMEMBRANE (PHOBIUS); TRANSMEMBRANE (PHOBIUS); TRANSMEM…
c22176_g1_i2	483.243	45.4133	223.71	kda class ii heat shock	AT5G12020.1_Symbols:_HSP17.6II_17.6_kDa_class_II_heat_shock_protein_	chr5:3882409-3882876 REVERSE LENGTH=155		-	SIGNAL_PEPTIDE_H_REGION (PHOBIUS); NON_CYTOPLASMIC_DOMAIN (PHOBIUS); SIGNAL_PEPTIDE_N_REGION (PHOBIUS); SIGNAL_PEPTIDE_C_REGION (PHOBIUS); SIGNAL_PEPTIDE (PHOBIUS); SignalP-noTM (SIGNALP_EUK)
c22656_g1_i2	482.883	432.807	277.523	40s ribosomal protein s28	AT5G64140.1_Symbols:_RPS28_ribosomal_protein_S28_	chr5:25667529-25667723 REVERSE LENGTH=64		-	no IPS match
c29045_g1_i1	482.64	652.4	272.473	glucose-1-phosphate adenylyltransferase large subunit 1	AT4G39210.1_Symbols:_APL3_Glucose-1-phosphate_adenylyltransferase_family_protein_	chr4:18260332-18263181 FORWARD LENGTH=521		-	no IPS match
c21496_g1_i1	480.71	335.83	233	secologanin synthase-like	AT3G14690.1_Symbols:_CYP72A15_cytochrome_P450,_family_72,_subfamily_A,_polypeptide_15_	chr3:4937410-4939310 FORWARD LENGTH=512	-	P:metabolic process; F:catalytic activity; F:binding	IPR002401 (PRINTS); IPR001128 (PRINTS); IPR001128 (PFAM); IPR001128 (G3DSA:1.10.630.GENE3D); PTHR24282 (PANTHER); PTHR24282:SF16 (PANTHER); IPR017972 (PROSITE_PATTERNS); CYTOPLASMIC_DOMAIN (PHOBIUS); NON_CYTOPLASMIC_DOMAIN (PHOBIUS); TRANSMEMBRANE (PHOBIUS); IPR001128 (SUPERFAMILY); TMhelix (TMHMM)
c29045_g1_i2	476.173	639.383	266.18	glucose-1-phosphate adenylyltransferase large subunit 1	AT4G39210.1_Symbols:_APL3_Glucose-1-phosphate_adenylyltransferase_family_protein_	chr4:18260332-18263181 FORWARD LENGTH=521	EC:2.7.7.27	F:transferase activity; P:generation of precursor metabolites and energy	IPR029044 (G3DSA:3.90.550.GENE3D); G3DSA:2.160.10.10 (GENE3D); IPR005835 (PFAM); IPR011831 (TIGRFAM); PTHR22572:SF76 (PANTHER); PTHR22572 (PANTHER); IPR005836 (PROSITE_PATTERNS); IPR005836 (PROSITE_PATTERNS); IPR005836 (PROSITE_PATTERNS); IPR011004 (SUPERFAMILY); IPR029044 (SUPERFAMILY)
c43826_g1_i1	475.613	303.093	280.677	ubiquitin	AT3G52590.1_Symbols:_UBQ1,_EMB2167,_ERD16,_HAP4_ubiquitin_extension_protein_1_	chr3:19505668-19506681 FORWARD LENGTH=128	-	F:protein binding	IPR019956 (PRINTS); IPR000626 (SMART); IPR000626 (PFAM); G3DSA:3.10.20.90 (GENE3D); PTHR10666 (PANTHER); IPR019954 (PROSITE_PATTERNS); IPR000626 (PROSITE_PROFILES); IPR029071 (SUPERFAMILY)
c22402_g1_i1	471.753	365.77	227.927	phosphoglycerate cytosolic	AT1G79550.1_Symbols:_PGK_phosphoglycerate_kinase_	chr1:29924347-29926295 REVERSE LENGTH=401	EC:2.7.2.3	P:generation of precursor metabolites and energy; F:kinase activity	IPR001576 (PRINTS); IPR001576 (PFAM); IPR015901 (G3DSA:3.40.50.GENE3D); IPR001576 (PIRSF); IPR015824 (G3DSA:3.40.50.GENE3D); PTHR11406:SF8 (PANTHER); IPR001576 (PANTHER); IPR015911 (PROSITE_PATTERNS); IPR001576 (HAMAP); IPR001576 (SUPERFAMILY)
c29045_g1_i3	471.153	633.687	263.3	glucose-1-phosphate adenylyltransferase large subunit 1	AT4G39210.1_Symbols:_APL3_Glucose-1-phosphate_adenylyltransferase_family_protein_	chr4:18260332-18263181 FORWARD LENGTH=521	EC:2.7.7.27	F:transferase activity; P:generation of precursor metabolites and energy	IPR029044 (G3DSA:3.90.550.GENE3D); IPR005835 (PFAM); IPR011831 (TIGRFAM); G3DSA:2.160.10.10 (GENE3D); PTHR22572 (PANTHER); PTHR22572:SF76 (PANTHER); IPR005836 (PROSITE_PATTERNS); IPR005836 (PROSITE_PATTERNS); IPR005836 (PROSITE_PATTERNS); IPR029044 (SUPERFAMILY); IPR011004 (SUPERFAMILY)
c25596_g2_i1	467.22	397.343	309.577	polyadenylate-binding protein 8-like	AT1G49760.1_Symbols:_PAB8,_PABP8_poly(A)_binding_protein_8_	chr1:18416740-18419753 FORWARD LENGTH=671	-	F:RNA binding	IPR002004 (SMART); IPR002004 (G3DSA:1.10.1900.GENE3D); IPR002004 (PFAM); PTHR24011:SF258 (PANTHER); PTHR24011 (PANTHER); IPR002004 (PROSITE_PROFILES); IPR002004 (SUPERFAMILY)
c14270_g1_i1	466.993	561.467	322.967	polyadenylate-binding protein rbp47	AT3G19130.1_Symbols:_ATRBP47B,_RBP47B_RNA-binding_protein_47B_	chr3:6611398-6613823 REVERSE LENGTH=435	-	F:nucleic acid binding; F:nucleotide binding	IPR000504 (SMART); IPR012677 (G3DSA:3.30.70.GENE3D); IPR000504 (PFAM); IPR012677 (G3DSA:3.30.70.GENE3D); IPR012677 (G3DSA:3.30.70.GENE3D); PTHR24012:SF276 (PANTHER); PTHR24012 (PANTHER); IPR000504 (PROSITE_PROFILES); IPR000504 (PROSITE_PROFILES); IPR000504 (PROSITE_PROFILES); SSF54928 (SUPERFAMILY); SSF54928 (SUPERFAMILY)
c3720_g1_i1	460.833	157.753	131.297	heat shock cognate protein 80-like	AT5G56030.2_Symbols:_HSP81-2_heat_shock_protein_81-2_	chr5:22686923-22689433 FORWARD LENGTH=728	-	F:nucleotide binding; P:response to stress; P:protein metabolic process; P:cellular process; F:protein binding	IPR001404 (PFAM); IPR001404 (PANTHER); PTHR11528:SF43 (PANTHER); IPR020568 (SUPERFAMILY)
c11870_g1_i1	456.643	366.183	146.757	40s ribosomal protein sa-like	AT3G04770.1_Symbols:_RPSAb_40s_ribosomal_protein_SA_B_	chr3:1309465-1310846 REVERSE LENGTH=332		-	no IPS match
c17910_g1_i1	454.747	428.523	338.96	40s ribosomal protein s8-like	AT5G59240.1_Symbols:_Ribosomal_protein_S8e_family_protein_	chr5:23902626-23903670 REVERSE LENGTH=210		-	NON_CYTOPLASMIC_DOMAIN (PHOBIUS); CYTOPLASMIC_DOMAIN (PHOBIUS); TRANSMEMBRANE (PHOBIUS); TMhelix (TMHMM)
c16110_g1_i1	453.067	533.327	274.91	polyadenylate-binding protein 2-like	AT1G49760.1_Symbols:_PAB8,_PABP8_poly(A)_binding_protein_8_	chr1:18416740-18419753 FORWARD LENGTH=671	-	F:RNA binding; F:nucleotide binding	Coil (COILS); IPR002004 (SMART); IPR000504 (SMART); IPR003954 (SMART); IPR002004 (PFAM); IPR012677 (G3DSA:3.30.70.GENE3D); IPR006515 (TIGRFAM); IPR002004 (G3DSA:1.10.1900.GENE3D); IPR012677 (G3DSA:3.30.70.GENE3D); IPR012677 (G3DSA:3.30.70.GENE3D); IPR012677 (G3DSA:3.30.70.GENE3D); IPR000504 (PFAM); PTHR24011:SF258 (PANTHER); PTHR24011 (PANTHER); IPR002004 (PROSITE_PROFILES); IPR000504 (PROSITE_PR…
c22817_g1_i2	452.127	295.127	237.42	peroxidase 42-like	AT4G21960.1_Symbols:_PRXR1_Peroxidase_superfamily_protein_	chr4:11646613-11648312 REVERSE LENGTH=330	EC:1.11.1.7	F:binding; F:catalytic activity; P:response to stress; P:metabolic process	IPR000823 (PRINTS); IPR002016 (PRINTS); IPR002016 (PFAM); G3DSA:1.10.420.10 (GENE3D); G3DSA:1.10.520.10 (GENE3D); PTHR31235 (PANTHER); PTHR31235:SF11 (PANTHER); SIGNAL_PEPTIDE_N_REGION (PHOBIUS); NON_CYTOPLASMIC_DOMAIN (PHOBIUS); SIGNAL_PEPTIDE_H_REGION (PHOBIUS); SIGNAL_PEPTIDE (PHOBIUS); SIGNAL_PEPTIDE_C_REGION (PHOBIUS); IPR002016 (PROSITE_PROFILES); SignalP-noTM (SIGNALP_GRAM_NEGATIVE); Signa…
c26759_g1_i1	451.787	373.243	218.743	nucleolar gtp-binding protein 2	AT1G52980.1_Symbols:_GTP-binding_family_protein_	chr1:19737493-19740201 FORWARD LENGTH=576	-	F:nucleotide binding; C:nucleus	IPR006073 (PRINTS); IPR006073 (PFAM); IPR023179 (G3DSA:1.10.1580.GENE3D); IPR027417 (G3DSA:3.40.50.GENE3D); IPR012971 (PFAM); PTHR11089 (PANTHER); IPR024929 (PTHR11089:PANTHER); IPR030378 (PROSITE_PROFILES); IPR027417 (SUPERFAMILY)
c18690_g1_i1	450.973	639.967	628.197	40s ribosomal protein s14-2-like	AT3G11510.1_Symbols:_Ribosomal_protein_S11_family_protein_	chr3:3623757-3624866 REVERSE LENGTH=150		-	NON_CYTOPLASMIC_DOMAIN (PHOBIUS); CYTOPLASMIC_DOMAIN (PHOBIUS); TRANSMEMBRANE (PHOBIUS); TMhelix (TMHMM)
c18594_g2_i1	450.2	501.193	318.49	60s ribosomal protein l37a	AT3G10950.1_Symbols:_Zinc-binding_ribosomal_protein_family_protein_	chr3:3423893-3424566 FORWARD LENGTH=92		-	SIGNAL_PEPTIDE_N_REGION (PHOBIUS); SIGNAL_PEPTIDE_H_REGION (PHOBIUS); SIGNAL_PEPTIDE_C_REGION (PHOBIUS); SIGNAL_PEPTIDE (PHOBIUS); NON_CYTOPLASMIC_DOMAIN (PHOBIUS); SignalP-noTM (SIGNALP_EUK)
c20458_g1_i1	449.94	340.833	196.467	60s acidic ribosomal protein p3-like	AT4G25890.1_Symbols:_60S_acidic_ribosomal_protein_family_	chr4:13159627-13160393 REVERSE LENGTH=119		-	PF00428 (PFAM); PTHR21141 (PANTHER)
c21362_g1_i1	449.317	454.077	339.263	40s ribosomal protein s19-3	AT5G61170.1_Symbols:_Ribosomal_protein_S19e_family_protein_	chr5:24611158-24612202 FORWARD LENGTH=143	-	F:structural molecule activity; P:protein metabolic process; P:cellular process; C:ribosome	IPR011991 (G3DSA:1.10.10.GENE3D); IPR001266 (PFAM); IPR001266 (PANTHER); IPR018277 (PROSITE_PATTERNS); IPR001266 (PRODOM); SSF46785 (SUPERFAMILY)
c15605_g1_i1	446.447	98.3967	225.333	heat shock protein 70	AT5G02500.1_Symbols:_HSC70-1,_HSP70-1,_AT-HSC70-1,_HSC70_heat_shock_cognate_protein_70-1_	chr5:554055-556334 REVERSE LENGTH=651		-	G3DSA:3.30.420.40 (GENE3D); IPR013126 (PFAM); PTHR19375 (PANTHER); PTHR19375:SF142 (PANTHER); SSF53067 (SUPERFAMILY)
c25875_g1_i2	444.097	476.917	364.13	60s ribosomal protein l19-3	AT3G16780.1_Symbols:_Ribosomal_protein_L19e_family_protein_	chr3:5708982-5710249 FORWARD LENGTH=209	-	P:protein metabolic process; P:cellular process; F:structural molecule activity; C:ribosome	IPR015974 (G3DSA:1.10.1200.GENE3D); IPR015972 (G3DSA:1.10.1650.GENE3D); IPR000196 (PFAM); PTHR10722 (PANTHER); IPR023638 (PROSITE_PATTERNS); IPR027547 (HAMAP); IPR000196 (SUPERFAMILY)
c42497_g1_i1	440.823	326.533	477.833	hypothetical protein M569_11209, partial	not available	not available		-	Coil (COILS)
c25875_g1_i1	439.027	428.183	316.7	60s ribosomal protein l19-3	AT3G16780.1_Symbols:_Ribosomal_protein_L19e_family_protein_	chr3:5708982-5710249 FORWARD LENGTH=209	-	C:ribosome; P:protein metabolic process; P:cellular process; F:structural molecule activity	IPR015974 (G3DSA:1.10.1200.GENE3D); IPR015972 (G3DSA:1.10.1650.GENE3D); IPR000196 (PFAM); PTHR10722 (PANTHER); IPR023638 (PROSITE_PATTERNS); IPR027547 (HAMAP); IPR000196 (SUPERFAMILY)
c22817_g1_i1	438.31	283.83	229.787	peroxidase 42-like	AT4G21960.1_Symbols:_PRXR1_Peroxidase_superfamily_protein_	chr4:11646613-11648312 REVERSE LENGTH=330		-	no IPS match
c19699_g1_i1	437.07	394.893	337.903	60s ribosomal protein l29-1	AT3G06680.1_Symbols:_Ribosomal_L29e_protein_family_	chr3:2114402-2114877 REVERSE LENGTH=83	-	F:structural molecule activity; C:ribosome; P:protein metabolic process; P:cellular process	IPR002673 (PFAM); IPR002673 (PANTHER); IPR002673 (PRODOM)
c20250_g1_i1	436.363	359.223	231	60s ribosomal protein l44	AT3G23390.1_Symbols:_Zinc-binding_ribosomal_protein_family_protein_	chr3:8375427-8376224 FORWARD LENGTH=105		-	SignalP-TM (SIGNALP_GRAM_POSITIVE)
c15032_g1_i1	435.967	105.87	20.43	proline rich protein	AT3G22120.1_Symbols:_CWLP_cell_wall-plasma_membrane_linker_protein_	chr3:7795283-7796287 REVERSE LENGTH=334		-	IPR016140 (SMART); G3DSA:1.10.110.10 (GENE3D); IPR027923 (PFAM); PTHR31731:SF1 (PANTHER); PTHR31731 (PANTHER); IPR016140 (SUPERFAMILY)
c318_g1_i1	434.58	145.723	126.247	heat shock protein	AT5G56010.1_Symbols:_HSP81-3,_Hsp81.3,_AtHsp90-3,_AtHsp90.3_heat_shock_protein_81-3_	chr5:22681410-22683911 FORWARD LENGTH=699		-	no IPS match
c27477_g1_i3	434.253	23.33	297.663	kda class i heat shock	AT1G07400.1_Symbols:_HSP20-like_chaperones_superfamily_protein_	chr1:2275148-2275621 FORWARD LENGTH=157		-	CYTOPLASMIC_DOMAIN (PHOBIUS); NON_CYTOPLASMIC_DOMAIN (PHOBIUS); TRANSMEMBRANE (PHOBIUS); CYTOPLASMIC_DOMAIN (PHOBIUS); NON_CYTOPLASMIC_DOMAIN (PHOBIUS); TRANSMEMBRANE (PHOBIUS); TRANSMEMBRANE (PHOBIUS); SignalP-noTM (SIGNALP_EUK); TMhelix (TMHMM)
c28304_g1_i3	430.863	17.8	249.167	heat shock cognate 70 kda protein	AT3G12580.1_Symbols:_HSP70,_ATHSP70_heat_shock_protein_70_	chr3:3991487-3993689 REVERSE LENGTH=650		-	G3DSA:3.30.420.40 (GENE3D); G3DSA:3.90.640.10 (GENE3D); IPR013126 (PFAM); PTHR19375:SF164 (PANTHER); PTHR19375 (PANTHER); IPR018181 (PROSITE_PATTERNS); SSF53067 (SUPERFAMILY)
c27517_g1_i1	430.243	421.737	236.577	60s ribosomal protein l18a-like	AT2G34480.1_Symbols:_Ribosomal_protein_L18ae/LX_family_protein_	chr2:14532916-14534161 REVERSE LENGTH=178		-	no IPS match
c13177_g1_i1	430.037	326.363	145.257	60s ribosomal protein l34	AT1G26880.1_Symbols:_Ribosomal_protein_L34e_superfamily_protein_	chr1:9315640-9316681 REVERSE LENGTH=120	-	P:protein metabolic process; P:cellular process; F:structural molecule activity; C:ribosome	IPR008195 (PRINTS); IPR008195 (PFAM); IPR008195 (PANTHER); IPR018065 (PROSITE_PATTERNS)
c11653_g1_i1	429.7	1364.9	1448.15	70-kd heat shock protein	AT1G56410.1_Symbols:_ERD2,_HSP70T-1_heat_shock_protein_70_(Hsp_70)_family_protein_	chr1:21117147-21119241 FORWARD LENGTH=617		-	IPR013126 (PRINTS); IPR013126 (PFAM); G3DSA:3.30.420.40 (GENE3D); PTHR19375:SF164 (PANTHER); PTHR19375 (PANTHER); IPR018181 (PROSITE_PATTERNS); SSF53067 (SUPERFAMILY)
c25190_g1_i2	427.913	482.59	381.883	40s ribosomal protein s9-2-like	AT5G39850.1_Symbols:_Ribosomal_protein_S4_	chr5:15950053-15951171 FORWARD LENGTH=197	-	C:ribosome; P:protein metabolic process; P:cellular process; F:structural molecule activity; F:RNA binding	IPR002942 (SMART); IPR002942 (G3DSA:3.10.290.GENE3D); IPR002942 (PFAM); IPR005710 (TIGRFAM); IPR001912 (PFAM); IPR022801 (PANTHER); IPR018079 (PROSITE_PATTERNS); IPR002942 (PROSITE_PROFILES); SSF55174 (SUPERFAMILY)
c24970_g1_i1	427.26	490.2	381.397	60s ribosomal protein l7a-2-like	AT3G62870.1_Symbols:_Ribosomal_protein_L7Ae/L30e/S12e/Gadd45_family_protein_	chr3:23242862-23244273 REVERSE LENGTH=256	-	C:intracellular; P:biological_process	IPR018492 (PRINTS); IPR001921 (PRINTS); IPR004038 (PFAM); IPR029064 (G3DSA:3.30.1330.GENE3D); PTHR23105 (PANTHER); IPR001921 (PTHR23105:PANTHER); IPR004037 (PROSITE_PATTERNS); IPR029064 (SUPERFAMILY)
c25776_g1_i1	426.78	507.413	384.503	stromal 70 kda heat shock-related chloroplastic	AT4G24280.1_Symbols:_cpHsc70-1_chloroplast_heat_shock_protein_70-1_	chr4:12590094-12593437 FORWARD LENGTH=718		-	TRANSMEMBRANE (PHOBIUS); TRANSMEMBRANE (PHOBIUS); CYTOPLASMIC_DOMAIN (PHOBIUS); NON_CYTOPLASMIC_DOMAIN (PHOBIUS); CYTOPLASMIC_DOMAIN (PHOBIUS); TMhelix (TMHMM); TMhelix (TMHMM)
c17244_g1_i2	426.157	374.647	496.383	ubiquitin-like partial	AT1G55060.1_Symbols:_UBQ12_ubiquitin_12_	chr1:20549533-20550225 FORWARD LENGTH=230	-	F:protein binding	IPR019956 (PRINTS); IPR000626 (SMART); G3DSA:3.10.20.90 (GENE3D); G3DSA:3.10.20.90 (GENE3D); IPR000626 (PFAM); PTHR10666 (PANTHER); IPR000626 (PROSITE_PROFILES); IPR029071 (SUPERFAMILY); IPR029071 (SUPERFAMILY)
c22950_g1_i1	425.513	295.853	144.183	60s ribosomal protein l23	AT3G04400.1_Symbols:_emb2171_Ribosomal_protein_L14p/L23e_family_protein_	chr3:1167339-1168308 FORWARD LENGTH=140	-	P:protein metabolic process; P:cellular process; F:structural molecule activity; C:ribosome	IPR000218 (PFAM); IPR023571 (G3DSA:2.40.150.GENE3D); IPR000218 (PANTHER); IPR019972 (PROSITE_PATTERNS); SIGNAL_PEPTIDE_N_REGION (PHOBIUS); SIGNAL_PEPTIDE_H_REGION (PHOBIUS); SIGNAL_PEPTIDE_C_REGION (PHOBIUS); SIGNAL_PEPTIDE (PHOBIUS); NON_CYTOPLASMIC_DOMAIN (PHOBIUS); IPR023571 (SUPERFAMILY)
c26081_g1_i8	425.1	119.107	10.6833	cysteine proteinase inhibitor a-like	AT3G12490.2_Symbols:_ATCYSB,_ATCYS6,_CYSB_cystatin_B_	chr3:3960523-3961876 REVERSE LENGTH=234		-	TRANSMEMBRANE (PHOBIUS); NON_CYTOPLASMIC_DOMAIN (PHOBIUS); TRANSMEMBRANE (PHOBIUS); NON_CYTOPLASMIC_DOMAIN (PHOBIUS); CYTOPLASMIC_DOMAIN (PHOBIUS); TMhelix (TMHMM); TMhelix (TMHMM)
c17723_g1_i1	423.793	184.007	66.6167	extensin-2- partial	not available	not available		-	PR01217 (PRINTS); IPR006041 (PFAM)
c22808_g1_i1	423.75	721.677	638.637	nucleolar gtp-binding protein 1-like	AT1G50920.1_Symbols:_Nucleolar_GTP-binding_protein_	chr1:18870555-18872570 FORWARD LENGTH=671	-	F:nucleotide binding; C:nucleus	Coil (COILS); IPR006073 (PRINTS); IPR012973 (PFAM); IPR027417 (G3DSA:3.40.50.GENE3D); IPR010674 (PFAM); IPR024926 (PIRSF); PTHR11702:SF23 (PANTHER); PTHR11702 (PANTHER); PS51710 (PROSITE_PROFILES); IPR027417 (SUPERFAMILY)
c21362_g1_i2	422.677	464.987	306.567	40s ribosomal protein s19-3	AT5G61170.1_Symbols:_Ribosomal_protein_S19e_family_protein_	chr5:24611158-24612202 FORWARD LENGTH=143	-	C:ribosome; P:protein metabolic process; P:cellular process; F:structural molecule activity	IPR011991 (G3DSA:1.10.10.GENE3D); IPR001266 (PFAM); IPR001266 (PANTHER); IPR018277 (PROSITE_PATTERNS); IPR001266 (PRODOM); SSF46785 (SUPERFAMILY)
c18016_g2_i1	421.05	439.63	356.017	ubiquitin-40s ribosomal protein s27a-like	AT2G47110.1_Symbols:_UBQ6_ubiquitin_6_	chr2:19344701-19345174 FORWARD LENGTH=157		-	NON_CYTOPLASMIC_DOMAIN (PHOBIUS); TRANSMEMBRANE (PHOBIUS); CYTOPLASMIC_DOMAIN (PHOBIUS)
c16446_g1_i1	420.507	427.523	248.4	40s ribosomal protein s16-like	AT2G09990.1_Symbols:_Ribosomal_protein_S5_domain_2-like_superfamily_protein_	chr2:3781442-3781882 FORWARD LENGTH=146	-	P:protein metabolic process; P:cellular process; F:structural molecule activity; C:ribosome	IPR014721 (G3DSA:3.30.230.GENE3D); IPR000754 (PFAM); PTHR21569:SF4 (PANTHER); IPR000754 (PANTHER); IPR020574 (PROSITE_PATTERNS); IPR020568 (SUPERFAMILY)
c4192_g1_i1	419.473	405.183	265.36	60s ribosomal protein l26-1	AT3G49910.1_Symbols:_Translation_protein_SH3-like_family_protein_	chr3:18504311-18504751 FORWARD LENGTH=146		-	CYTOPLASMIC_DOMAIN (PHOBIUS); TRANSMEMBRANE (PHOBIUS); TRANSMEMBRANE (PHOBIUS); NON_CYTOPLASMIC_DOMAIN (PHOBIUS); NON_CYTOPLASMIC_DOMAIN (PHOBIUS)
c27703_g1_i1	419.147	368.917	239.13	spermidine synthase	AT1G70310.1_Symbols:_SPDS2_spermidine_synthase_2_	chr1:26485497-26487352 REVERSE LENGTH=340	-	F:catalytic activity	IPR001045 (PFAM); IPR029063 (G3DSA:3.40.50.GENE3D); G3DSA:2.30.140.10 (GENE3D); PTHR11558:SF25 (PANTHER); IPR001045 (PANTHER); IPR030374 (PROSITE_PROFILES); IPR029063 (SUPERFAMILY)
c19918_g1_i1	418.227	468.943	424.303	guanine nucleotide-binding protein subunit beta-like protein	AT1G48630.1_Symbols:_RACK1B_AT_receptor_for_activated_C_kinase_1B_	chr1:17981977-17983268 REVERSE LENGTH=326	-	F:protein binding	IPR020472 (PRINTS); IPR001680 (SMART); IPR015943 (G3DSA:2.130.10.GENE3D); IPR015943 (G3DSA:2.130.10.GENE3D); IPR001680 (PFAM); PTHR19868 (PANTHER); PTHR19868:SF0 (PANTHER); IPR019775 (PROSITE_PATTERNS); IPR019775 (PROSITE_PATTERNS); IPR019775 (PROSITE_PATTERNS); IPR019775 (PROSITE_PATTERNS); IPR017986 (PROSITE_PROFILES); IPR001680 (PROSITE_PROFILES); IPR001680 (PROSITE_PROFILES); IPR001680 (PROSI…
c27477_g1_i1	416.12	20.6067	282.927	kda class i heat shock	AT1G07400.1_Symbols:_HSP20-like_chaperones_superfamily_protein_	chr1:2275148-2275621 FORWARD LENGTH=157		-	IPR002068 (PFAM); IPR008978 (G3DSA:2.60.40.GENE3D); PTHR11527 (PANTHER); IPR002068 (PROSITE_PROFILES); IPR008978 (SUPERFAMILY)
c2378_g1_i1	414.583	545.153	1027.43	asr1 protein	not available	not available	-	P:response to stress	IPR003496 (PFAM)
c27004_g1_i4	413.847	432.97	534.613	actin	AT5G09810.1_Symbols:_ACT7_actin_7_	chr5:3052809-3054220 FORWARD LENGTH=377		-	IPR004000 (PRINTS); IPR004000 (SMART); G3DSA:3.30.420.40 (GENE3D); G3DSA:3.30.420.40 (GENE3D); G3DSA:3.90.640.10 (GENE3D); IPR004000 (PFAM); IPR004000 (PANTHER); PTHR11937:SF188 (PANTHER); IPR020902 (PROSITE_PATTERNS); IPR004001 (PROSITE_PATTERNS); SSF53067 (SUPERFAMILY); SSF53067 (SUPERFAMILY)
c19273_g1_i1	413.083	251.157	195.897	sterol 14-demethylase-like	AT1G11680.1_Symbols:_CYP51G1,_EMB1738,_CYP51A2,_CYP51_CYTOCHROME_P450_51G1_	chr1:3938925-3940585 FORWARD LENGTH=488	-	F:binding; P:metabolic process; F:catalytic activity	IPR001128 (PRINTS); IPR002403 (PRINTS); IPR001128 (PFAM); IPR001128 (G3DSA:1.10.630.GENE3D); PTHR24286 (PANTHER); PTHR24286:SF25 (PANTHER); IPR017972 (PROSITE_PATTERNS); SIGNAL_PEPTIDE_C_REGION (PHOBIUS); SIGNAL_PEPTIDE_N_REGION (PHOBIUS); SIGNAL_PEPTIDE (PHOBIUS); SIGNAL_PEPTIDE_H_REGION (PHOBIUS); NON_CYTOPLASMIC_DOMAIN (PHOBIUS); IPR001128 (SUPERFAMILY); TMhelix (TMHMM)
c20904_g2_i1	411.803	305.967	219.707	60s ribosomal protein l34	AT1G26880.1_Symbols:_Ribosomal_protein_L34e_superfamily_protein_	chr1:9315640-9316681 REVERSE LENGTH=120	-	P:protein metabolic process; P:cellular process; F:structural molecule activity; C:ribosome	IPR008195 (PRINTS); IPR008195 (PFAM); IPR008195 (PANTHER); IPR018065 (PROSITE_PATTERNS)
c22078_g1_i1	410.203	307.27	121.967	4-alpha- chloroplastic amyloplastic	AT5G64860.1_Symbols:_DPE1_disproportionating_enzyme_	chr5:25925373-25928788 REVERSE LENGTH=576	EC:2.4.1.25	P:metabolic process; F:transferase activity	IPR003385 (PFAM); IPR003385 (TIGRFAM); IPR013781 (G3DSA:3.20.20.GENE3D); PTHR32438:SF5 (PANTHER); PTHR32438 (PANTHER); SIGNAL_PEPTIDE_C_REGION (PHOBIUS); SIGNAL_PEPTIDE_H_REGION (PHOBIUS); SIGNAL_PEPTIDE (PHOBIUS); SIGNAL_PEPTIDE_N_REGION (PHOBIUS); NON_CYTOPLASMIC_DOMAIN (PHOBIUS); SignalP-TM (SIGNALP_GRAM_POSITIVE); IPR017853 (SUPERFAMILY)
c17107_g1_i1	409.93	360.45	275.183	60s ribosomal protein l12	AT5G60670.1_Symbols:_Ribosomal_protein_L11_family_protein_	chr5:24381066-24381566 REVERSE LENGTH=166	-	F:structural molecule activity; C:ribosome; P:protein metabolic process; P:cellular process	IPR000911 (SMART); IPR020783 (G3DSA:1.10.10.GENE3D); IPR020784 (PFAM); IPR020783 (PFAM); IPR020784 (G3DSA:3.30.1550.GENE3D); IPR000911 (PANTHER); IPR020784 (SUPERFAMILY); IPR020783 (SUPERFAMILY)
c16386_g1_i1	409.087	457.567	314.543	40s ribosomal protein s18-like	AT4G09800.1_Symbols:_RPS18C_S18_ribosomal_protein_	chr4:6173818-6174963 FORWARD LENGTH=152	-	F:structural molecule activity; F:RNA binding; C:ribosome; P:protein metabolic process; P:cellular process	IPR001892 (PIRSF); IPR001892 (PFAM); IPR027437 (G3DSA:4.10.910.GENE3D); G3DSA:1.10.8.50 (GENE3D); PTHR10871 (PANTHER); IPR018269 (PROSITE_PATTERNS); IPR001892 (PROSITE_PROFILES); IPR001892 (HAMAP); IPR010979 (SUPERFAMILY)
c23550_g1_i1	407.373	754.487	837.193	coiled-coil domain-containing protein 9-like	AT2G17240.1_Symbols:_unknown_protein;_FUNCTIONS_IN:_molecular_function_unknown;_INVOLVED_IN:_biological_process_unknown;_LOCATED_IN:_chloroplast;_EXPRESSED_IN:_23_plant_structures;_EXPRESSED_DURI	chr2:7498178-7498996 FORWARD LENGTH=140		-	Coil (COILS); SIGNAL_PEPTIDE (PHOBIUS); SIGNAL_PEPTIDE_N_REGION (PHOBIUS); NON_CYTOPLASMIC_DOMAIN (PHOBIUS); SIGNAL_PEPTIDE_C_REGION (PHOBIUS); SIGNAL_PEPTIDE_H_REGION (PHOBIUS); SignalP-TM (SIGNALP_GRAM_POSITIVE)
c30092_g1_i1	405.853	498.26	446.863	adp-glucose pyrophosphorylase small subunit	AT5G48300.1_Symbols:_ADG1,_APS1_ADP_glucose_pyrophosphorylase_1_	chr5:19570326-19572557 FORWARD LENGTH=520	EC:2.7.7.27	P:generation of precursor metabolites and energy; F:transferase activity	IPR005835 (PFAM); IPR011831 (TIGRFAM); IPR029044 (G3DSA:3.90.550.GENE3D); PTHR22572:SF79 (PANTHER); PTHR22572 (PANTHER); IPR005836 (PROSITE_PATTERNS); IPR005836 (PROSITE_PATTERNS); IPR005836 (PROSITE_PATTERNS); IPR029044 (SUPERFAMILY); IPR011004 (SUPERFAMILY)
c25933_g2_i1	405.397	280.113	293.55	polyubiquitin	AT4G05050.1_Symbols:_UBQ11_ubiquitin_11_	chr4:2588271-2588960 REVERSE LENGTH=229	-	F:protein binding	IPR019956 (PRINTS); IPR000626 (SMART); G3DSA:3.10.20.90 (GENE3D); G3DSA:3.10.20.90 (GENE3D); IPR000626 (PFAM); G3DSA:3.10.20.90 (GENE3D); PTHR10666 (PANTHER); IPR019954 (PROSITE_PATTERNS); IPR019954 (PROSITE_PATTERNS); IPR000626 (PROSITE_PROFILES); IPR000626 (PROSITE_PROFILES); IPR029071 (SUPERFAMILY); IPR029071 (SUPERFAMILY)
c18308_g1_i2	405.173	139.547	120.023	heat shock protein 90 kda	AT5G56030.2_Symbols:_HSP81-2_heat_shock_protein_81-2_	chr5:22686923-22689433 FORWARD LENGTH=728	-	F:nucleotide binding; P:response to stress; P:protein metabolic process; P:cellular process; F:protein binding	IPR001404 (PFAM); PTHR11528:SF43 (PANTHER); IPR001404 (PANTHER); SSF110942 (SUPERFAMILY)
c16441_g1_i1	404.857	329.01	256.443	60s ribosomal protein l27-3-like	AT4G15000.1_Symbols:_Ribosomal_L27e_protein_family_	chr4:8571896-8572303 FORWARD LENGTH=135	-	P:protein metabolic process; P:cellular process; C:ribosome; F:structural molecule activity	IPR005824 (SMART); IPR005824 (PFAM); IPR014722 (G3DSA:2.30.30.GENE3D); IPR001141 (PFAM); IPR001141 (PANTHER); PTHR10497:SF0 (PANTHER); IPR018262 (PROSITE_PATTERNS); IPR001141 (PRODOM); IPR008991 (SUPERFAMILY)
c18815_g2_i2	403.867	331.73	193.907	s42643ubiquitin ribosomal protein s27a - potato	AT3G52590.1_Symbols:_UBQ1,_EMB2167,_ERD16,_HAP4_ubiquitin_extension_protein_1_	chr3:19505668-19506681 FORWARD LENGTH=128	-	F:protein binding	IPR019956 (PRINTS); G3DSA:3.10.20.90 (GENE3D); IPR000626 (PFAM); PTHR10666 (PANTHER); IPR000626 (PROSITE_PROFILES); IPR029071 (SUPERFAMILY)
c27477_g1_i2	402.903	22.3767	262.067	kda class i heat shock	AT1G07400.1_Symbols:_HSP20-like_chaperones_superfamily_protein_	chr1:2275148-2275621 FORWARD LENGTH=157		-	NON_CYTOPLASMIC_DOMAIN (PHOBIUS); TRANSMEMBRANE (PHOBIUS); TRANSMEMBRANE (PHOBIUS); CYTOPLASMIC_DOMAIN (PHOBIUS); NON_CYTOPLASMIC_DOMAIN (PHOBIUS); CYTOPLASMIC_DOMAIN (PHOBIUS); TRANSMEMBRANE (PHOBIUS); SignalP-noTM (SIGNALP_EUK); TMhelix (TMHMM)
c20467_g2_i1	400.23	261.5	80.4733	protein light-dependent short hypocotyls 10-like	AT2G42610.1_Symbols:_LSH10_Protein_of_unknown_function_(DUF640)_	chr2:17748005-17748538 FORWARD LENGTH=177		-	IPR006936 (PFAM); PTHR31165 (PANTHER); PTHR31165:SF3 (PANTHER); IPR006936 (PROSITE_PROFILES)
c11948_g1_i1	398.117	661.737	949.17	small edrk-rich factor 2	not available	not available		-	SIGNAL_PEPTIDE (PHOBIUS); NON_CYTOPLASMIC_DOMAIN (PHOBIUS); SIGNAL_PEPTIDE_N_REGION (PHOBIUS); SIGNAL_PEPTIDE_C_REGION (PHOBIUS); SIGNAL_PEPTIDE_H_REGION (PHOBIUS); CYTOPLASMIC_DOMAIN (PHOBIUS); TRANSMEMBRANE (PHOBIUS); TMhelix (TMHMM); TMhelix (TMHMM)
c26458_g1_i1	397.82	10.98	248.247	heat shock 70 kda protein	AT1G16030.1_Symbols:_Hsp70b_heat_shock_protein_70B_	chr1:5502386-5504326 REVERSE LENGTH=646		-	Coil (COILS); Coil (COILS); IPR013126 (PRINTS); IPR029047 (G3DSA:2.60.34.GENE3D); IPR029048 (G3DSA:1.20.1270.GENE3D); IPR013126 (PFAM); G3DSA:3.90.640.10 (GENE3D); G3DSA:3.30.420.40 (GENE3D); PTHR19375:SF171 (PANTHER); PTHR19375 (PANTHER); IPR018181 (PROSITE_PATTERNS); IPR029048 (SUPERFAMILY); SSF53067 (SUPERFAMILY); IPR029047 (SUPERFAMILY)
c16446_g1_i2	397.317	404.947	240.917	40s ribosomal protein s16-like	AT2G09990.1_Symbols:_Ribosomal_protein_S5_domain_2-like_superfamily_protein_	chr2:3781442-3781882 FORWARD LENGTH=146	-	F:structural molecule activity; P:protein metabolic process; P:cellular process; C:ribosome	IPR000754 (PFAM); IPR014721 (G3DSA:3.30.230.GENE3D); PTHR21569:SF4 (PANTHER); IPR000754 (PANTHER); IPR020574 (PROSITE_PATTERNS); IPR020568 (SUPERFAMILY)
c17723_g1_i2	397.17	169.357	63.5467	extensin-2- partial	AT3G09925.1_Symbols:_Pollen_Ole_e_1_allergen_and_extensin_family_protein_	chr3:3051868-3052784 REVERSE LENGTH=171		-	PR01217 (PRINTS); IPR006041 (PFAM)
c18993_g1_i1	396.973	300.077	153.3	60s ribosomal protein l14-1	AT2G20450.1_Symbols:_Ribosomal_protein_L14_	chr2:8813923-8815071 FORWARD LENGTH=134		-	TRANSMEMBRANE (PHOBIUS); NON_CYTOPLASMIC_DOMAIN (PHOBIUS); NON_CYTOPLASMIC_DOMAIN (PHOBIUS); TRANSMEMBRANE (PHOBIUS); CYTOPLASMIC_DOMAIN (PHOBIUS); TMhelix (TMHMM); TMhelix (TMHMM)
c25214_g1_i1	396.387	326.013	449.493	neurofilament medium polypeptide-like	AT5G50740.3_Symbols:_Heavy_metal_transport/detoxification_superfamily_protein_	chr5:20635983-20637970 REVERSE LENGTH=290	-	F:binding; P:transport	G3DSA:3.30.70.100 (GENE3D); IPR006121 (PFAM); PTHR22814 (PANTHER); PTHR22814:SF13 (PANTHER); IPR006121 (PROSITE_PROFILES); IPR006121 (PROSITE_PROFILES); IPR006121 (SUPERFAMILY); IPR006121 (SUPERFAMILY)
c7859_g1_i1	395.54	184.157	67.5433	60s ribosomal protein l31	AT2G19740.1_Symbols:_Ribosomal_protein_L31e_family_protein_	chr2:8513577-8514346 FORWARD LENGTH=119	-	P:protein metabolic process; P:cellular process; F:structural molecule activity; C:ribosome	IPR023621 (G3DSA:3.10.440.GENE3D); IPR000054 (PFAM); IPR000054 (PANTHER); IPR000054 (PRODOM); IPR023621 (SUPERFAMILY)
c27776_g3_i1	391.563	229.19	95.6367	s-adenosyl methionine synthetase 1	AT3G17390.1_Symbols:_MTO3,_SAMS3,_MAT4_S-adenosylmethionine_synthetase_family_protein_	chr3:5952484-5953665 REVERSE LENGTH=393	EC:2.5.1.6	P:metabolic process; P:cellular process; F:transferase activity; F:nucleotide binding	IPR022629 (PFAM); G3DSA:3.30.300.10 (GENE3D); IPR022628 (PFAM); IPR002133 (PANTHER); IPR022631 (PROSITE_PATTERNS); IPR022636 (SUPERFAMILY); IPR022636 (SUPERFAMILY)
c43821_g1_i1	390.427	329.13	210.11	40s ribosomal protein s3a-like	AT3G04840.1_Symbols:_Ribosomal_protein_S3Ae_	chr3:1329751-1331418 FORWARD LENGTH=262	-	P:protein metabolic process; P:cellular process; C:ribosome; F:structural molecule activity	IPR001593 (PFAM); PTHR11830 (PANTHER)
c2029_g1_i1	387.81	248.26	231.01	v-type proton atpase subunit g 1-like	AT3G01390.1_Symbols:_VMA10,_AVMA10_vacuolar_membrane_ATPase_10_	chr3:150265-150922 REVERSE LENGTH=110	-	C:membrane; C:cytoplasm; P:transport; F:hydrolase activity; F:transporter activity	Coil (COILS); IPR005124 (TIGRFAM); PF03179 (PFAM); IPR005124 (PANTHER)
c28640_g1_i1	387.71	5.82	184.11	kda class iv heat shock protein	AT4G10250.1_Symbols:_ATHSP22.0_HSP20-like_chaperones_superfamily_protein_	chr4:6370537-6371124 FORWARD LENGTH=195		-	IPR002068 (PFAM); IPR008978 (G3DSA:2.60.40.GENE3D); PTHR11527 (PANTHER); SIGNAL_PEPTIDE_N_REGION (PHOBIUS); SIGNAL_PEPTIDE (PHOBIUS); SIGNAL_PEPTIDE_C_REGION (PHOBIUS); SIGNAL_PEPTIDE_H_REGION (PHOBIUS); NON_CYTOPLASMIC_DOMAIN (PHOBIUS); IPR002068 (PROSITE_PROFILES); SignalP-noTM (SIGNALP_EUK); IPR008978 (SUPERFAMILY)
c21621_g1_i1	384.5	795.14	1030.01	evolutionarily conserved c-terminal region 2 isoform 2	AT3G13460.1_Symbols:_ECT2_evolutionarily_conserved_C-terminal_region_2_	chr3:4385274-4388220 REVERSE LENGTH=667		-	IPR007275 (PFAM); PTHR12357 (PANTHER); PTHR12357:SF21 (PANTHER); IPR007275 (PROSITE_PROFILES)
c30092_g1_i2	383.15	473.14	404.067	adp-glucose pyrophosphorylase small subunit	AT5G48300.1_Symbols:_ADG1,_APS1_ADP_glucose_pyrophosphorylase_1_	chr5:19570326-19572557 FORWARD LENGTH=520	EC:2.7.7.27	F:transferase activity; P:generation of precursor metabolites and energy	IPR011831 (TIGRFAM); IPR005835 (PFAM); IPR029044 (G3DSA:3.90.550.GENE3D); PTHR22572:SF79 (PANTHER); PTHR22572 (PANTHER); IPR005836 (PROSITE_PATTERNS); IPR005836 (PROSITE_PATTERNS); IPR005836 (PROSITE_PATTERNS); IPR011004 (SUPERFAMILY); IPR029044 (SUPERFAMILY)
c22875_g1_i1	381.483	663.743	811.127	keratin-associated protein 6-2-like	not available	not available		-	no IPS match
c15971_g1_i1	381.373	318.907	190.27	calreticulin	AT1G09210.1_Symbols:_CRT1b,_AtCRT1b_calreticulin_1b_	chr1:2973217-2976655 REVERSE LENGTH=424	-	P:protein metabolic process; P:cellular process; C:cytoplasm; F:binding; F:protein binding	Coil (COILS); IPR001580 (PRINTS); IPR009033 (G3DSA:2.10.250.GENE3D); IPR001580 (PFAM); IPR013320 (G3DSA:2.60.120.GENE3D); IPR009169 (PIRSF); IPR001580 (PANTHER); IPR018124 (PROSITE_PATTERNS); IPR018124 (PROSITE_PATTERNS); IPR018124 (PROSITE_PATTERNS); IPR018124 (PROSITE_PATTERNS); SIGNAL_PEPTIDE (PHOBIUS); SIGNAL_PEPTIDE_C_REGION (PHOBIUS); NON_CYTOPLASMIC_DOMAIN (PHOBIUS); SIGNAL_PEPTIDE_H_REGIO…
c19686_g1_i2	379.473	342.333	206.27	60s acidic ribosomal protein p2a-like	AT2G27710.1_Symbols:_60S_acidic_ribosomal_protein_family_	chr2:11816929-11817670 FORWARD LENGTH=115	-	C:ribosome; F:structural molecule activity; P:protein metabolic process; P:cellular process	PF00428 (PFAM); PTHR21141 (PANTHER); IPR027534 (HAMAP)
c22169_g2_i1	378.693	446.04	570.08	actin	AT5G09810.1_Symbols:_ACT7_actin_7_	chr5:3052809-3054220 FORWARD LENGTH=377		-	IPR004000 (PFAM); G3DSA:3.30.420.40 (GENE3D); IPR004000 (PANTHER); PTHR11937:SF188 (PANTHER); IPR004001 (PROSITE_PATTERNS); SSF53067 (SUPERFAMILY)
c15182_g1_i1	374.053	269.457	204.75	carrier mitochondrial-like	AT5G13490.1_Symbols:_AAC2_ADP/ATP_carrier_2_	chr5:4336034-4337379 FORWARD LENGTH=385		-	IPR023395 (G3DSA:1.50.40.GENE3D); PTHR24089 (PANTHER); PTHR24089:SF156 (PANTHER); CYTOPLASMIC_DOMAIN (PHOBIUS); NON_CYTOPLASMIC_DOMAIN (PHOBIUS); TRANSMEMBRANE (PHOBIUS); IPR023395 (SUPERFAMILY); TMhelix (TMHMM)
c28757_g1_i1	373.65	254.133	187.747	aspartic proteinase a1-like	AT1G11910.1_Symbols:_APA1,_ATAPA1_aspartic_proteinase_A1_	chr1:4017119-4019874 REVERSE LENGTH=506	EC:3.4.23	P:protein metabolic process; F:hydrolase activity; P:metabolic process	IPR001461 (PRINTS); IPR008139 (SMART); IPR011001 (G3DSA:1.10.225.GENE3D); IPR008138 (PFAM); IPR001461 (PFAM); IPR021109 (G3DSA:2.40.70.GENE3D); IPR021109 (G3DSA:2.40.70.GENE3D); IPR011001 (G3DSA:1.10.225.GENE3D); IPR007856 (PFAM); PTHR13683:SF253 (PANTHER); IPR001461 (PANTHER); IPR001969 (PROSITE_PATTERNS); IPR001969 (PROSITE_PATTERNS); SIGNAL_PEPTIDE_H_REGION (PHOBIUS); SIGNAL_PEPTIDE_N_REGION (…
c20147_g1_i1	372.697	306.407	188.723		not available	not available		-	NON_CYTOPLASMIC_DOMAIN (PHOBIUS); CYTOPLASMIC_DOMAIN (PHOBIUS); TRANSMEMBRANE (PHOBIUS)
c16079_g1_i1	372	397.17	542.8	metallothionein-like protein type 2	AT5G02380.1_Symbols:_MT2B_metallothionein_2B_	chr5:506755-507164 REVERSE LENGTH=77	-	F:binding	IPR000347 (PFAM)
c25933_g2_i4	371.16	255.997	278.53	polyubiquitin	AT4G05050.1_Symbols:_UBQ11_ubiquitin_11_	chr4:2588271-2588960 REVERSE LENGTH=229	-	F:protein binding	IPR019956 (PRINTS); IPR000626 (SMART); G3DSA:3.10.20.90 (GENE3D); G3DSA:3.10.20.90 (GENE3D); G3DSA:3.10.20.90 (GENE3D); IPR000626 (PFAM); PTHR10666 (PANTHER); IPR019954 (PROSITE_PATTERNS); IPR019954 (PROSITE_PATTERNS); IPR000626 (PROSITE_PROFILES); IPR000626 (PROSITE_PROFILES); IPR029071 (SUPERFAMILY); IPR029071 (SUPERFAMILY)
c28176_g2_i1	370.897	158.637	88.4	protein aspartic protease in guard cell 2-like	AT3G54400.1_Symbols:_Eukaryotic_aspartyl_protease_family_protein_	chr3:20140291-20142599 REVERSE LENGTH=425		-	no IPS match
c32527_g1_i1	369.007	278.743	160.65		not available	not available		-	no IPS match
c26044_g1_i1	368.27	337.55	311.59	ru large subunit-binding protein subunit chloroplastic	AT3G13470.1_Symbols:_TCP-1/cpn60_chaperonin_family_protein_	chr3:4389685-4392624 FORWARD LENGTH=596	-	C:cytoplasm; P:protein metabolic process; P:cellular process; F:nucleotide binding	Coil (COILS); Coil (COILS); IPR001844 (PRINTS); IPR002423 (PFAM); IPR027413 (G3DSA:1.10.560.GENE3D); IPR027409 (G3DSA:3.50.7.GENE3D); IPR001844 (TIGRFAM); IPR027413 (G3DSA:1.10.560.GENE3D); PTHR11353:SF8 (PANTHER); IPR002423 (PANTHER); IPR018370 (PROSITE_PATTERNS); IPR001844 (HAMAP); IPR027409 (SUPERFAMILY); SSF48592 (SUPERFAMILY); SSF54849 (SUPERFAMILY)
c23503_g1_i1	366.823	299.99	178.053	60s ribosomal protein l36-2-like	AT3G53740.2_Symbols:_Ribosomal_protein_L36e_family_protein_	chr3:19913921-19914813 REVERSE LENGTH=112	-	F:structural molecule activity; C:ribosome; P:protein metabolic process; P:cellular process	IPR000509 (PFAM); IPR000509 (PANTHER); IPR000509 (PROSITE_PATTERNS)
c2664_g1_i1	366.76	201.783	99.53	60s ribosomal protein l26-1	AT5G67510.1_Symbols:_Translation_protein_SH3-like_family_protein_	chr5:26937970-26938410 REVERSE LENGTH=146	-	F:structural molecule activity; C:ribosome; P:protein metabolic process; P:cellular process	IPR005756 (TIGRFAM); IPR014722 (G3DSA:2.30.30.GENE3D); IPR005756 (PANTHER); SignalP-TM (SIGNALP_GRAM_POSITIVE); IPR008991 (SUPERFAMILY)
c19781_g1_i1	366.457	327	191.14	24-methylenesterol c-methyltransferase 2-like	AT1G20330.1_Symbols:_SMT2,_CVP1,_FRL1_sterol_methyltransferase_2_	chr1:7038968-7040053 REVERSE LENGTH=361	-	F:transferase activity; P:metabolic process	IPR013216 (PFAM); IPR029063 (G3DSA:3.40.50.GENE3D); IPR013705 (PFAM); PTHR10108 (PANTHER); PTHR10108:SF731 (PANTHER); SIGNAL_PEPTIDE_C_REGION (PHOBIUS); SIGNAL_PEPTIDE_N_REGION (PHOBIUS); SIGNAL_PEPTIDE (PHOBIUS); SIGNAL_PEPTIDE_H_REGION (PHOBIUS); NON_CYTOPLASMIC_DOMAIN (PHOBIUS); IPR030384 (PROSITE_PROFILES); IPR029063 (SUPERFAMILY); TMhelix (TMHMM); TMhelix (TMHMM)
c22304_g1_i1	366.163	155.23	144.66	heat shock cognate 70 kda protein 2-like	AT5G02500.1_Symbols:_HSC70-1,_HSP70-1,_AT-HSC70-1,_HSC70_heat_shock_cognate_protein_70-1_	chr5:554055-556334 REVERSE LENGTH=651		-	IPR013126 (PRINTS); G3DSA:3.90.640.10 (GENE3D); IPR013126 (PFAM); IPR029047 (G3DSA:2.60.34.GENE3D); G3DSA:3.30.420.40 (GENE3D); PTHR19375:SF164 (PANTHER); PTHR19375 (PANTHER); IPR018181 (PROSITE_PATTERNS); IPR029047 (SUPERFAMILY); SSF53067 (SUPERFAMILY)
c27517_g2_i1	365.903	306.363	231.057	60s ribosomal protein l18a-like	AT3G14600.1_Symbols:_Ribosomal_protein_L18ae/LX_family_protein_	chr3:4910773-4911933 FORWARD LENGTH=178	-	P:protein metabolic process; P:cellular process; F:structural molecule activity; C:ribosome	IPR021138 (PIRSF); IPR023573 (PFAM); PTHR10052 (PANTHER); IPR028877 (HAMAP); SSF160374 (SUPERFAMILY)
c24878_g1_i1	365.26	276.65	187.77	elongation factor 1-alpha-like protein	AT5G60390.1_Symbols:_GTP_binding_Elongation_factor_Tu_family_protein_	chr5:24289226-24290675 FORWARD LENGTH=449		-	no IPS match
c30116_g1_i1	365.133	797.367	1154.4	ketol-acid chloroplastic-like	AT3G58610.1_Symbols:_ketol-acid_reductoisomerase_	chr3:21671561-21674639 FORWARD LENGTH=591	EC:1.1.1.86	F:catalytic activity; P:metabolic process; F:binding; P:cellular process	IPR016206 (PIRSF); IPR013328 (G3DSA:1.10.1040.GENE3D); IPR013116 (PFAM); IPR016040 (G3DSA:3.40.50.GENE3D); IPR000506 (PFAM); PTHR21371:SF1 (PANTHER); IPR013023 (PANTHER); NON_CYTOPLASMIC_DOMAIN (PHOBIUS); SIGNAL_PEPTIDE_C_REGION (PHOBIUS); SIGNAL_PEPTIDE_H_REGION (PHOBIUS); SIGNAL_PEPTIDE_N_REGION (PHOBIUS); SIGNAL_PEPTIDE (PHOBIUS); CYTOPLASMIC_DOMAIN (PHOBIUS); TRANSMEMBRANE (PHOBIUS); SignalP-…
c28176_g1_i1	364.227	152.837	75.3133	protein aspartic protease in guard cell 2-like	AT5G07030.1_Symbols:_Eukaryotic_aspartyl_protease_family_protein_	chr5:2183600-2185717 REVERSE LENGTH=455	EC:3.4.23	P:protein metabolic process; F:hydrolase activity	PF14543 (PFAM); IPR021109 (G3DSA:2.40.70.GENE3D); IPR001461 (PANTHER); PTHR13683:SF258 (PANTHER); SIGNAL_PEPTIDE_N_REGION (PHOBIUS); NON_CYTOPLASMIC_DOMAIN (PHOBIUS); SIGNAL_PEPTIDE_C_REGION (PHOBIUS); SIGNAL_PEPTIDE_H_REGION (PHOBIUS); SIGNAL_PEPTIDE (PHOBIUS); SignalP-TM (SIGNALP_GRAM_POSITIVE); SignalP-noTM (SIGNALP_EUK); IPR021109 (SUPERFAMILY)
c7545_g1_i1	363.817	265.687	194.607	adenylate translocator	AT3G08580.1_Symbols:_AAC1_ADP/ATP_carrier_1_	chr3:2605706-2607030 REVERSE LENGTH=381	-	C:membrane; C:mitochondrion; F:transporter activity; P:transport; P:cellular process	IPR002113 (PRINTS); IPR002067 (PRINTS); IPR023395 (G3DSA:1.50.40.GENE3D); IPR018108 (PFAM); PTHR24089 (PANTHER); PTHR24089:SF156 (PANTHER); IPR018108 (PROSITE_PROFILES); IPR018108 (PROSITE_PROFILES); IPR023395 (SUPERFAMILY); TMhelix (TMHMM)
c24725_g1_i1	362.93	224.357	154.333	glutathione s-transferase-like	AT2G47730.1_Symbols:_ATGSTF8,_ATGSTF5,_GST6,_GSTF8_glutathione_S-transferase_phi_8_	chr2:19558213-19559266 FORWARD LENGTH=263	-	F:protein binding	IPR010987 (G3DSA:1.20.1050.GENE3D); IPR004045 (PFAM); IPR004046 (PFAM); IPR012336 (G3DSA:3.40.30.GENE3D); PTHR11260:SF186 (PANTHER); PTHR11260 (PANTHER); IPR010987 (PROSITE_PROFILES); IPR004045 (PROSITE_PROFILES); IPR010987 (SUPERFAMILY); IPR012336 (SUPERFAMILY)
c43591_g1_i1	362.113	72.8367	336.863	bag family molecular chaperone regulator 6	not available	not available		-	SIGNAL_PEPTIDE_N_REGION (PHOBIUS); SIGNAL_PEPTIDE_H_REGION (PHOBIUS); SIGNAL_PEPTIDE (PHOBIUS); SIGNAL_PEPTIDE_C_REGION (PHOBIUS); NON_CYTOPLASMIC_DOMAIN (PHOBIUS); TMhelix (TMHMM)
c12575_g1_i1	360.797	350.063	176.943	glucose-6-phosphate phosphate translocator chloroplastic-like	AT5G54800.1_Symbols:_GPT1,_ATGPT1_glucose_6-phosphate/phosphate_translocator_1_	chr5:22261408-22263562 FORWARD LENGTH=388		-	PTHR11132 (PANTHER); PTHR11132:SF30 (PANTHER); CYTOPLASMIC_DOMAIN (PHOBIUS); NON_CYTOPLASMIC_DOMAIN (PHOBIUS); TRANSMEMBRANE (PHOBIUS); CYTOPLASMIC_DOMAIN (PHOBIUS); TRANSMEMBRANE (PHOBIUS); TMhelix (TMHMM); TMhelix (TMHMM)
c22644_g1_i1	356.863	297.973	142.78	fructose-bisphosphate aldolase cytoplasmic isozyme-like	AT2G36460.1_Symbols:_Aldolase_superfamily_protein_	chr2:15296929-15298387 REVERSE LENGTH=358	EC:4.1.2.13	F:catalytic activity; P:generation of precursor metabolites and energy	IPR013785 (G3DSA:3.20.20.GENE3D); IPR000741 (PFAM); PTHR11627:SF7 (PANTHER); IPR029769 (PANTHER); IPR029768 (PROSITE_PATTERNS); SSF51569 (SUPERFAMILY)
c19050_g1_i1	356.47	343.423	574.573	hmg1 2-like protein	AT1G20696.2_Symbols:_HMGB3,_NFD3,_NFD03_high_mobility_group_B3_	chr1:7179825-7181193 FORWARD LENGTH=147		-	Coil (COILS); IPR009071 (SMART); IPR009071 (PFAM); IPR009071 (G3DSA:1.10.30.GENE3D); PTHR13711 (PANTHER); PTHR13711:SF187 (PANTHER); IPR009071 (PROSITE_PROFILES); IPR009071 (SUPERFAMILY)
c20692_g1_i1	356.317	215.113	106.19	40s ribosomal protein s20-2	AT5G62300.1_Symbols:_Ribosomal_protein_S10p/S20e_family_protein_	chr5:25021388-25022235 REVERSE LENGTH=124	-	P:protein metabolic process; P:cellular process; F:structural molecule activity; C:ribosome; F:RNA binding	IPR001848 (PRINTS); IPR027486 (G3DSA:3.30.70.GENE3D); IPR027486 (PFAM); IPR005729 (TIGRFAM); IPR001848 (PANTHER); IPR018268 (PROSITE_PATTERNS); IPR001848 (HAMAP); IPR027486 (SUPERFAMILY)
c23344_g2_i1	355.303	294.16	251.84	probable rhamnose biosynthetic enzyme 1	AT1G63000.1_Symbols:_NRS/ER,_UER1_nucleotide-rhamnose_synthase/epimerase-reductase_	chr1:23342510-23343859 FORWARD LENGTH=301		-	no IPS match
c17981_g1_i1	354.58	157.36	83.9467	major pollen allergen lol p 11-like	AT4G08685.1_Symbols:_SAH7_Pollen_Ole_e_1_allergen_and_extensin_family_protein_	chr4:5550563-5551259 FORWARD LENGTH=159		-	IPR006041 (PFAM); PTHR31614 (PANTHER); PTHR31614:SF4 (PANTHER); TRANSMEMBRANE (PHOBIUS); NON_CYTOPLASMIC_DOMAIN (PHOBIUS); TRANSMEMBRANE (PHOBIUS); NON_CYTOPLASMIC_DOMAIN (PHOBIUS); CYTOPLASMIC_DOMAIN (PHOBIUS); TMhelix (TMHMM)
c24797_g1_i2	353.583	280.86	190.037	40s ribosomal protein s7	AT3G02560.1_Symbols:_Ribosomal_protein_S7e_family_protein_	chr3:542341-543168 FORWARD LENGTH=191	-	P:protein metabolic process; P:cellular process; F:structural molecule activity; C:ribosome	Coil (COILS); IPR000554 (PFAM); IPR000554 (PANTHER); PTHR11278:SF0 (PANTHER); IPR000554 (PROSITE_PATTERNS)
c17644_g1_i1	352.533	298.043	64.3867	gibberellin-regulated protein 9-like	AT1G22690.1_Symbols:_Gibberellin-regulated_family_protein_	chr1:8027328-8027961 FORWARD LENGTH=119		-	IPR003854 (PFAM); PTHR23201 (PANTHER); PTHR23201:SF2 (PANTHER); NON_CYTOPLASMIC_DOMAIN (PHOBIUS); SIGNAL_PEPTIDE_H_REGION (PHOBIUS); SIGNAL_PEPTIDE_N_REGION (PHOBIUS); SIGNAL_PEPTIDE (PHOBIUS); SIGNAL_PEPTIDE_C_REGION (PHOBIUS); SignalP-noTM (SIGNALP_EUK); SignalP-TM (SIGNALP_GRAM_POSITIVE); SignalP-noTM (SIGNALP_GRAM_NEGATIVE)
c27267_g1_i1	351.653	62.68	233.243	kda class i heat shock	AT3G46230.1_Symbols:_ATHSP17.4,_HSP17.4_heat_shock_protein_17.4_	chr3:16984263-16984733 REVERSE LENGTH=156		-	IPR002068 (PFAM); IPR008978 (G3DSA:2.60.40.GENE3D); PTHR11527:SF113 (PANTHER); PTHR11527 (PANTHER); IPR002068 (PROSITE_PROFILES); IPR008978 (SUPERFAMILY)
c76134_g1_i1	350.05	180.267	128.143	aquaporin pip2-7-like	AT5G60660.1_Symbols:_PIP2F,_PIP2;4_plasma_membrane_intrinsic_protein_2;4_	chr5:24375673-24376939 REVERSE LENGTH=291	-	P:transport; C:membrane; F:transporter activity	IPR000425 (PRINTS); IPR023271 (G3DSA:1.20.1080.GENE3D); IPR000425 (PFAM); IPR000425 (PANTHER); PTHR19139:SF50 (PANTHER); TRANSMEMBRANE (PHOBIUS); NON_CYTOPLASMIC_DOMAIN (PHOBIUS); CYTOPLASMIC_DOMAIN (PHOBIUS); NON_CYTOPLASMIC_DOMAIN (PHOBIUS); TRANSMEMBRANE (PHOBIUS); IPR023271 (SUPERFAMILY); TMhelix (TMHMM); TMhelix (TMHMM)
c25384_g1_i1	349.7	863.76	1654.93	adp-ribosylation factor	AT1G10630.1_Symbols:_ATARFA1F,_ARFA1F_ADP-ribosylation_factor_A1F_	chr1:3513189-3514230 REVERSE LENGTH=181	-	F:nucleotide binding; C:intracellular; P:transport; P:signal transduction	IPR006689 (PRINTS); IPR006687 (SMART); IPR024156 (SMART); IPR003579 (SMART); IPR006689 (PFAM); IPR005225 (TIGRFAM); IPR027417 (G3DSA:3.40.50.GENE3D); PTHR11711 (PANTHER); PTHR11711:SF118 (PANTHER); IPR024156 (PROSITE_PROFILES); IPR027417 (SUPERFAMILY)
c25460_g1_i1	349.027	628.99	1052.03	ubiquitin-conjugating enzyme e2 10	AT5G53300.1_Symbols:_UBC10_ubiquitin-conjugating_enzyme_10_	chr5:21632802-21633989 REVERSE LENGTH=148		-	SM00212 (SMART); IPR016135 (G3DSA:3.10.110.GENE3D); IPR000608 (PFAM); PTHR24068:SF45 (PANTHER); PTHR24068 (PANTHER); IPR023313 (PROSITE_PATTERNS); IPR000608 (PROSITE_PROFILES); IPR016135 (SUPERFAMILY)
c18485_g1_i1	348.373	271.813	132.937	40s ribosomal protein sa-like	AT1G72370.1_Symbols:_P40,_AP40,_RP40,_RPSAA_40s_ribosomal_protein_SA_	chr1:27243148-27244842 REVERSE LENGTH=298	-	P:protein metabolic process; P:cellular process; F:structural molecule activity; C:ribosome	IPR001865 (PRINTS); IPR001865 (PFAM); IPR005707 (TIGRFAM); G3DSA:3.40.50.10490 (GENE3D); IPR005707 (PANTHER); IPR018130 (PROSITE_PATTERNS); IPR018130 (PROSITE_PATTERNS); IPR027498 (HAMAP); IPR023591 (SUPERFAMILY)
c12107_g1_i2	346.42	138.84	138.39	burp domain-containing protein 3-like	AT5G25610.1_Symbols:_RD22,_ATRD22_BURP_domain-containing_protein_	chr5:8914498-8916684 REVERSE LENGTH=392		-	SIGNAL_PEPTIDE_N_REGION (PHOBIUS); SIGNAL_PEPTIDE_H_REGION (PHOBIUS); SIGNAL_PEPTIDE (PHOBIUS); NON_CYTOPLASMIC_DOMAIN (PHOBIUS); SIGNAL_PEPTIDE_C_REGION (PHOBIUS); SignalP-noTM (SIGNALP_GRAM_NEGATIVE); SignalP-noTM (SIGNALP_EUK); SignalP-TM (SIGNALP_GRAM_POSITIVE)
c27893_g1_i1	343.003	281.697	265.683	14-3-3-like partial	AT1G34760.1_Symbols:_GRF11,_GF14_OMICRON,_RHS5_general_regulatory_factor_11_	chr1:12744062-12745603 REVERSE LENGTH=255	-	F:protein binding	Coil (COILS); Coil (COILS); Coil (COILS); IPR000308 (PRINTS); IPR023410 (SMART); G3DSA:1.20.190.20 (GENE3D); IPR023410 (PFAM); IPR000308 (PIRSF); PTHR18860:SF12 (PANTHER); IPR000308 (PANTHER); IPR023409 (PROSITE_PATTERNS); IPR023409 (PROSITE_PATTERNS); IPR023410 (SUPERFAMILY)
c132_g1_i1	342.987	320.457	277.967	dnaj protein homolog	AT3G44110.1_Symbols:_ATJ3,_ATJ_DNAJ_homologue_3_	chr3:15869115-15871059 REVERSE LENGTH=420		-	SignalP-noTM (SIGNALP_EUK)
c20381_g1_i1	341.327	310.72	135.31	60s ribosomal protein l9-1-like	AT1G33140.1_Symbols:_PGY2_Ribosomal_protein_L6_family_	chr1:12023360-12024502 FORWARD LENGTH=194	-	P:protein metabolic process; P:cellular process; F:structural molecule activity; F:RNA binding; C:ribosome	IPR000702 (PIRSF); IPR020040 (G3DSA:3.90.930.GENE3D); IPR020040 (G3DSA:3.90.930.GENE3D); IPR020040 (PFAM); PTHR11655:SF16 (PANTHER); IPR000702 (PANTHER); IPR002359 (PROSITE_PATTERNS); IPR020040 (SUPERFAMILY)
c59150_g1_i1	339.173	379.41	199.123	40s ribosomal protein s6-2	AT5G10360.1_Symbols:_EMB3010,_RPS6B_Ribosomal_protein_S6e_	chr5:3258734-3260142 REVERSE LENGTH=249		F:structural constituent of ribosome; C:cytosolic small ribosomal subunit; C:cytosolic ribosome; C:membrane; C:ribonucleoprotein complex; P:rRNA processing; P:translation; P:ribosomal small subunit biogenesis; C:ribosome; C:nucleolus; C:intracellular; P:growth; C:plasma membrane; C:chloroplast; C:plasmodesma; C:nucleus; P:embryo development ending in seed dormancy; C:cytosol	IPR001377 (PFAM); IPR001377 (PANTHER); PTHR11502:SF6 (PANTHER)
c12107_g1_i1	338.67	138.627	133.597	burp domain-containing protein 3-like	AT5G25610.1_Symbols:_RD22,_ATRD22_BURP_domain-containing_protein_	chr5:8914498-8916684 REVERSE LENGTH=392		-	SIGNAL_PEPTIDE_C_REGION (PHOBIUS); SIGNAL_PEPTIDE (PHOBIUS); NON_CYTOPLASMIC_DOMAIN (PHOBIUS); SIGNAL_PEPTIDE_H_REGION (PHOBIUS); SIGNAL_PEPTIDE_N_REGION (PHOBIUS); SignalP-TM (SIGNALP_GRAM_POSITIVE); SignalP-noTM (SIGNALP_EUK)
c18895_g1_i1	337.79	271.6	184.56	60s ribosomal protein l22-3-like	AT3G05560.1_Symbols:_Ribosomal_L22e_protein_family_	chr3:1614641-1615204 FORWARD LENGTH=124		-	TRANSMEMBRANE (PHOBIUS); NON_CYTOPLASMIC_DOMAIN (PHOBIUS); CYTOPLASMIC_DOMAIN (PHOBIUS); TMhelix (TMHMM)
c7640_g1_i1	337.173	385.657	182.98	polyadenylate-binding protein 8-like	AT4G34110.1_Symbols:_PAB2,_PABP2,_ATPAB2_poly(A)_binding_protein_2_	chr4:16336732-16339892 FORWARD LENGTH=629		-	CYTOPLASMIC_DOMAIN (PHOBIUS); TRANSMEMBRANE (PHOBIUS); NON_CYTOPLASMIC_DOMAIN (PHOBIUS); TMhelix (TMHMM)
c80777_g1_i1	335.57	292.023	182.16	40s ribosomal protein s3a	AT4G34670.1_Symbols:_Ribosomal_protein_S3Ae_	chr4:16548724-16550222 FORWARD LENGTH=262	-	F:structural molecule activity; C:ribosome; P:protein metabolic process; P:cellular process	IPR001593 (PFAM); PTHR11830 (PANTHER)
c29420_g1_i1	335.417	375.247	461.833	partial	AT4G24260.1_Symbols:_ATGH9A3,_KOR3,_GH9A3_glycosyl_hydrolase_9A3_	chr4:12577871-12580133 REVERSE LENGTH=620		-	no IPS match
c12316_g1_i1	335.403	113.87	93.6367	heat shock cognate protein 80- partial	AT5G52640.1_Symbols:_HSP81-1,_ATHS83,_HSP81.1,_HSP83,_ATHSP90.1,_AtHsp90-1,_HSP90.1_heat_shock_protein_90.1_	chr5:21352542-21355147 FORWARD LENGTH=705	-	F:nucleotide binding; P:response to stress; F:protein binding; P:protein metabolic process; P:cellular process	IPR020575 (PRINTS); IPR003594 (G3DSA:3.30.565.GENE3D); IPR001404 (PANTHER); IPR019805 (PROSITE_PATTERNS); SignalP-noTM (SIGNALP_EUK); IPR003594 (SUPERFAMILY)
c26081_g1_i3	334.53	97.9067	10.95	cysteine proteinase inhibitor a-like	AT3G12490.2_Symbols:_ATCYSB,_ATCYS6,_CYSB_cystatin_B_	chr3:3960523-3961876 REVERSE LENGTH=234	-	F:molecular_function	IPR000010 (SMART); IPR000010 (PFAM); G3DSA:3.10.450.10 (GENE3D); PTHR11413:SF45 (PANTHER); IPR027214 (PANTHER); IPR020381 (PRODOM); SSF54403 (SUPERFAMILY)
c23231_g1_i1	334.27	389.487	465.653	lactoylglutathione lyase	AT1G11840.6_Symbols:_GLX1_glyoxalase_I_homolog_	chr1:3995928-3997518 FORWARD LENGTH=322	EC:4.4.1.5	F:binding; F:catalytic activity	IPR004360 (PFAM); IPR004361 (TIGRFAM); IPR029068 (G3DSA:3.10.180.GENE3D); PTHR10374 (PANTHER); PTHR10374:SF6 (PANTHER); IPR018146 (PROSITE_PATTERNS); IPR018146 (PROSITE_PATTERNS); SignalP-TM (SIGNALP_GRAM_POSITIVE); IPR029068 (SUPERFAMILY); IPR029068 (SUPERFAMILY)
c26081_g1_i5	333.767	89.9667	8.80333	cysteine proteinase inhibitor	AT3G12490.2_Symbols:_ATCYSB,_ATCYS6,_CYSB_cystatin_B_	chr3:3960523-3961876 REVERSE LENGTH=234		-	TMhelix (TMHMM)
c26081_g1_i6	333.217	94.2667	9.52667	cysteine proteinase inhibitor a-like	AT3G12490.2_Symbols:_ATCYSB,_ATCYS6,_CYSB_cystatin_B_	chr3:3960523-3961876 REVERSE LENGTH=234		-	TRANSMEMBRANE (PHOBIUS); NON_CYTOPLASMIC_DOMAIN (PHOBIUS); NON_CYTOPLASMIC_DOMAIN (PHOBIUS); TRANSMEMBRANE (PHOBIUS); CYTOPLASMIC_DOMAIN (PHOBIUS); TMhelix (TMHMM); TMhelix (TMHMM)
c27703_g2_i1	331.967	305.883	209.11	spermidine synthase	AT1G23820.1_Symbols:_SPDS1_spermidine_synthase_1_	chr1:8420278-8422724 FORWARD LENGTH=378	-	F:catalytic activity	IPR029063 (G3DSA:3.40.50.GENE3D); IPR001045 (PFAM); PTHR11558:SF25 (PANTHER); IPR001045 (PANTHER); IPR030374 (PROSITE_PROFILES); IPR029063 (SUPERFAMILY)
c24023_g1_i1	331.533	410.4	382.847	pollen-specific leucine-rich repeat extensin-like protein 1	AT4G16380.1_Symbols:_Heavy_metal_transport/detoxification_superfamily_protein_	chr4:9254638-9255955 FORWARD LENGTH=254	-	P:transport; F:binding	G3DSA:3.30.70.100 (GENE3D); PTHR22814 (PANTHER); PTHR22814:SF79 (PANTHER); IPR006121 (SUPERFAMILY)
c18196_g1_i1	331.353	327.27	372.277	histone	AT5G10980.1_Symbols:_Histone_superfamily_protein_	chr5:3472591-3473349 REVERSE LENGTH=136	-	C:intracellular; F:DNA binding; F:protein binding	IPR000164 (PRINTS); IPR000164 (SMART); IPR009072 (G3DSA:1.10.20.GENE3D); IPR007125 (PFAM); IPR000164 (PANTHER); IPR000164 (PROSITE_PATTERNS); IPR000164 (PROSITE_PATTERNS); IPR009072 (SUPERFAMILY)
c26081_g1_i13	331.317	99.9933	10.9133	cysteine proteinase inhibitor	AT3G12490.2_Symbols:_ATCYSB,_ATCYS6,_CYSB_cystatin_B_	chr3:3960523-3961876 REVERSE LENGTH=234		-	no IPS match
c4790_g1_i1	331.253	617.727	479.83	polyadenylate-binding protein rbp47	AT3G19130.1_Symbols:_ATRBP47B,_RBP47B_RNA-binding_protein_47B_	chr3:6611398-6613823 REVERSE LENGTH=435		-	no IPS match
c28426_g1_i1	330.76	214.863	118.04	utp:alpha-d-glucose-1-phosphate uridylyltransferase	AT5G17310.2_Symbols:_UGP2_UDP-glucose_pyrophosphorylase_2_	chr5:5696955-5700845 REVERSE LENGTH=470	EC:2.7.7.9	P:metabolic process; P:cellular process; F:transferase activity	IPR016267 (PIRSF); IPR002618 (PFAM); IPR029044 (G3DSA:3.90.550.GENE3D); IPR002618 (PANTHER); IPR016267 (PTHR11952:PANTHER); IPR029044 (SUPERFAMILY)
c21362_g1_i3	330.62	361.17	238.037	40s ribosomal protein s19-3	AT5G61170.1_Symbols:_Ribosomal_protein_S19e_family_protein_	chr5:24611158-24612202 FORWARD LENGTH=143	-	P:protein metabolic process; P:cellular process; C:ribosome; F:structural molecule activity	IPR011991 (G3DSA:1.10.10.GENE3D); IPR001266 (PFAM); IPR001266 (PANTHER); IPR018277 (PROSITE_PATTERNS); IPR001266 (PRODOM); SSF46785 (SUPERFAMILY)
c17779_g1_i1	330.587	402.457	230.33	polyadenylate-binding protein rbp47	AT1G47490.1_Symbols:_ATRBP47C,_RBP47C_RNA-binding_protein_47C_	chr1:17424801-17427182 FORWARD LENGTH=432	-	F:nucleotide binding; F:nucleic acid binding	PF13893 (PFAM); IPR012677 (G3DSA:3.30.70.GENE3D); PTHR24012 (PANTHER); PTHR24012:SF276 (PANTHER); IPR000504 (PROSITE_PROFILES); SSF54928 (SUPERFAMILY)
c23231_g1_i2	328.183	381.27	459.41	lactoylglutathione lyase	AT1G11840.6_Symbols:_GLX1_glyoxalase_I_homolog_	chr1:3995928-3997518 FORWARD LENGTH=322		-	no IPS match
c5055_g1_i1	326.197	260.76	167.067	60s ribosomal protein l10a-1-like	AT1G08360.1_Symbols:_Ribosomal_protein_L1p/L10e_family_	chr1:2636231-2637694 FORWARD LENGTH=216	-	F:RNA binding	IPR028364 (PFAM); IPR016094 (G3DSA:3.30.190.GENE3D); PTHR23105 (PANTHER); PTHR23105:SF31 (PANTHER); IPR023674 (SUPERFAMILY)
c7775_g1_i1	325.743	243.267	140.353	40s ribosomal protein s10-like	AT5G52650.1_Symbols:_RNA_binding_Plectin/S10_domain-containing_protein_	chr5:21355781-21357003 REVERSE LENGTH=179		-	IPR005326 (PFAM); PTHR12146 (PANTHER); SIGNAL_PEPTIDE_H_REGION (PHOBIUS); NON_CYTOPLASMIC_DOMAIN (PHOBIUS); SIGNAL_PEPTIDE_N_REGION (PHOBIUS); SIGNAL_PEPTIDE (PHOBIUS); SIGNAL_PEPTIDE_C_REGION (PHOBIUS)
c15974_g1_i1	325.077	241.13	169.393	ribosomal protein s4	AT5G58420.1_Symbols:_Ribosomal_protein_S4_(RPS4A)_family_protein_	chr5:23619599-23620896 FORWARD LENGTH=262		-	TRANSMEMBRANE (PHOBIUS); NON_CYTOPLASMIC_DOMAIN (PHOBIUS); CYTOPLASMIC_DOMAIN (PHOBIUS); TMhelix (TMHMM)
c28791_g2_i2	324.12	291.77	196.543	60s ribosomal protein l15-like	AT4G16720.1_Symbols:_Ribosomal_protein_L23/L15e_family_protein_	chr4:9400156-9401315 REVERSE LENGTH=204	-	F:structural molecule activity; C:ribosome; P:protein metabolic process; P:cellular process	IPR024794 (G3DSA:3.40.1120.GENE3D); IPR000439 (PFAM); IPR000439 (PANTHER); IPR020925 (PROSITE_PATTERNS); IPR012678 (SUPERFAMILY)
c17881_g1_i1	323.077	201.27	212.147	gdp-mannose -epimerase 1	AT5G28840.1_Symbols:_GME_GDP-D-mannose_3',5'-epimerase_	chr5:10862472-10864024 REVERSE LENGTH=377	-	F:binding; F:catalytic activity	IPR001509 (PFAM); G3DSA:3.90.25.10 (GENE3D); IPR016040 (G3DSA:3.40.50.GENE3D); PTHR10366:SF234 (PANTHER); PTHR10366 (PANTHER); SSF51735 (SUPERFAMILY)
c8850_g1_i1	322.157	123.943	120.213	burp domain-containing protein 5-like	not available	not available		-	TRANSMEMBRANE (PHOBIUS); NON_CYTOPLASMIC_DOMAIN (PHOBIUS); CYTOPLASMIC_DOMAIN (PHOBIUS); SignalP-noTM (SIGNALP_EUK); TMhelix (TMHMM)
c12269_g1_i1	322.037	281.143	187.923	eukaryotic translation initiation factor 5a	AT1G13950.1_Symbols:_EIF-5A,_ELF5A-1,_ATELF5A-1,_EIF5A_eukaryotic_elongation_factor_5A-1_	chr1:4773631-4774668 FORWARD LENGTH=158	-	P:protein metabolic process; P:cellular process; F:RNA binding; P:cellular component organization; F:binding	IPR014722 (G3DSA:2.30.30.GENE3D); IPR005824 (PFAM); IPR001884 (PANTHER); IPR019769 (PROSITE_PATTERNS); IPR008991 (SUPERFAMILY)
c44751_g1_i1	321.217	220.077	164.69	60s ribosomal protein l24	AT3G53020.1_Symbols:_STV1,_RPL24B,_RPL24_Ribosomal_protein_L24e_family_protein_	chr3:19660749-19661912 REVERSE LENGTH=163		-	IPR011017 (SMART); IPR000988 (PFAM); IPR023441 (G3DSA:2.30.170.GENE3D); IPR000988 (PANTHER); IPR023442 (PROSITE_PATTERNS); SSF57716 (SUPERFAMILY)
c25366_g2_i1	320.543	154.117	121.507	major intrinsic protein 2	AT2G37170.1_Symbols:_PIP2B,_PIP2;2_plasma_membrane_intrinsic_protein_2_	chr2:15613624-15614791 REVERSE LENGTH=285	-	P:transport; C:membrane; F:transporter activity	IPR000425 (PRINTS); IPR023271 (G3DSA:1.20.1080.GENE3D); IPR000425 (TIGRFAM); IPR000425 (PFAM); IPR000425 (PANTHER); PTHR19139:SF50 (PANTHER); IPR022357 (PROSITE_PATTERNS); TRANSMEMBRANE (PHOBIUS); TRANSMEMBRANE (PHOBIUS); TRANSMEMBRANE (PHOBIUS); CYTOPLASMIC_DOMAIN (PHOBIUS); CYTOPLASMIC_DOMAIN (PHOBIUS); TRANSMEMBRANE (PHOBIUS); TRANSMEMBRANE (PHOBIUS); CYTOPLASMIC_DOMAIN (PHOBIUS); TRANSMEMBRAN…
c16893_g1_i1	320.537	297.47	184.253	60s ribosomal protein l10-like	AT1G14320.1_Symbols:_SAC52,_RPL10,_RPL10A_Ribosomal_protein_L16p/L10e_family_protein_	chr1:4888270-4889408 FORWARD LENGTH=220	-	C:ribosome; F:structural molecule activity; P:protein metabolic process; P:cellular process	IPR016180 (G3DSA:3.90.1170.GENE3D); IPR016180 (PFAM); PTHR11726 (PANTHER); IPR018255 (PROSITE_PATTERNS); IPR016180 (SUPERFAMILY)
c26081_g1_i11	319.933	84.39	7.57	cysteine proteinase inhibitor a-like	AT3G12490.2_Symbols:_ATCYSB,_ATCYS6,_CYSB_cystatin_B_	chr3:3960523-3961876 REVERSE LENGTH=234		-	no IPS match
c27267_g1_i3	318.647	74.95	253.953	kda class i heat shock	AT3G46230.1_Symbols:_ATHSP17.4,_HSP17.4_heat_shock_protein_17.4_	chr3:16984263-16984733 REVERSE LENGTH=156		-	IPR002068 (PFAM); IPR008978 (G3DSA:2.60.40.GENE3D); PTHR11527:SF113 (PANTHER); PTHR11527 (PANTHER); IPR002068 (PROSITE_PROFILES); IPR008978 (SUPERFAMILY)
c2159_g1_i1	318.387	242.767	156.587	60s ribosomal protein l35a-3-like	AT1G41880.1_Symbols:_Ribosomal_protein_L35Ae_family_protein_	chr1:15651585-15652427 REVERSE LENGTH=111	-	P:protein metabolic process; P:cellular process; C:ribosome; F:structural molecule activity	IPR001780 (PFAM); IPR001780 (PANTHER); PTHR10902:SF0 (PANTHER); IPR018266 (PROSITE_PATTERNS); IPR001780 (PRODOM); IPR009000 (SUPERFAMILY)
c25496_g1_i4	317.89	334.95	201.013	60s ribosomal protein l8-like	AT4G36130.1_Symbols:_Ribosomal_protein_L2_family_	chr4:17097613-17098656 FORWARD LENGTH=258	-	P:protein metabolic process; P:cellular process; C:ribosome; F:structural molecule activity	IPR002171 (PIRSF); IPR014726 (G3DSA:4.10.950.GENE3D); IPR012340 (G3DSA:2.40.50.GENE3D); IPR014722 (G3DSA:2.30.30.GENE3D); IPR022669 (PFAM); IPR022666 (PFAM); PTHR13691:SF16 (PANTHER); IPR002171 (PANTHER); IPR022671 (PROSITE_PATTERNS); IPR012340 (SUPERFAMILY); IPR008991 (SUPERFAMILY)
c13733_g1_i1	317.227	268.647	352.613	ubiquitin-like partial	AT4G05050.1_Symbols:_UBQ11_ubiquitin_11_	chr4:2588271-2588960 REVERSE LENGTH=229	-	F:protein binding	IPR019956 (PRINTS); IPR000626 (SMART); G3DSA:3.10.20.90 (GENE3D); G3DSA:3.10.20.90 (GENE3D); IPR000626 (PFAM); PTHR10666 (PANTHER); IPR000626 (PROSITE_PROFILES); IPR029071 (SUPERFAMILY)
c21596_g1_i1	316.173	322.787	274.817	40s ribosomal protein s14-2-like	AT3G11510.1_Symbols:_Ribosomal_protein_S11_family_protein_	chr3:3623757-3624866 REVERSE LENGTH=150	-	F:structural molecule activity; P:protein metabolic process; P:cellular process; C:ribosome	IPR001971 (PIRSF); IPR001971 (G3DSA:3.30.420.GENE3D); IPR001971 (PFAM); IPR001971 (PANTHER); IPR018102 (PROSITE_PATTERNS); IPR001971 (HAMAP); SSF53137 (SUPERFAMILY)
c20588_g1_i1	315.677	210.787	112.567	snakin-1	AT5G59845.1_Symbols:_Gibberellin-regulated_family_protein_	chr5:24111443-24111808 FORWARD LENGTH=89		-	IPR003854 (PFAM); SIGNAL_PEPTIDE (PHOBIUS); NON_CYTOPLASMIC_DOMAIN (PHOBIUS); SIGNAL_PEPTIDE_C_REGION (PHOBIUS); SIGNAL_PEPTIDE_H_REGION (PHOBIUS); SIGNAL_PEPTIDE_N_REGION (PHOBIUS); SignalP-noTM (SIGNALP_GRAM_NEGATIVE); SignalP-TM (SIGNALP_GRAM_POSITIVE); SignalP-noTM (SIGNALP_EUK)
c5247_g1_i1	313.97	269.507	170.363	40s ribosomal protein s3a-like	AT4G34670.1_Symbols:_Ribosomal_protein_S3Ae_	chr4:16548724-16550222 FORWARD LENGTH=262	-	C:ribosome; P:protein metabolic process; P:cellular process; F:structural molecule activity	IPR001593 (PFAM); PTHR11830 (PANTHER)
c10067_g1_i1	313.357	201.69	86.94	60s ribosomal protein l23	AT3G04400.1_Symbols:_emb2171_Ribosomal_protein_L14p/L23e_family_protein_	chr3:1167339-1168308 FORWARD LENGTH=140	-	F:structural molecule activity; P:protein metabolic process; P:cellular process; C:ribosome	IPR023571 (G3DSA:2.40.150.GENE3D); IPR000218 (PANTHER); IPR023571 (SUPERFAMILY)
c25933_g2_i6	312.73	213.033	230.01	polyubiquitin	AT4G05050.1_Symbols:_UBQ11_ubiquitin_11_	chr4:2588271-2588960 REVERSE LENGTH=229	-	F:protein binding	IPR019956 (PRINTS); IPR000626 (SMART); IPR000626 (PFAM); G3DSA:3.10.20.90 (GENE3D); G3DSA:3.10.20.90 (GENE3D); PTHR10666 (PANTHER); IPR019954 (PROSITE_PATTERNS); IPR000626 (PROSITE_PROFILES); IPR029071 (SUPERFAMILY)
c18167_g1_i1	312.467	310.963	388.037	actin partial	AT5G09810.1_Symbols:_ACT7_actin_7_	chr5:3052809-3054220 FORWARD LENGTH=377		-	TRANSMEMBRANE (PHOBIUS); NON_CYTOPLASMIC_DOMAIN (PHOBIUS); CYTOPLASMIC_DOMAIN (PHOBIUS); TMhelix (TMHMM)
c25496_g1_i2	312.047	338.767	199.307	60s ribosomal protein l8-like	AT4G36130.1_Symbols:_Ribosomal_protein_L2_family_	chr4:17097613-17098656 FORWARD LENGTH=258	-	C:ribosome; F:structural molecule activity; P:protein metabolic process; P:cellular process	IPR002171 (PIRSF); IPR012340 (G3DSA:2.40.50.GENE3D); IPR014722 (G3DSA:2.30.30.GENE3D); IPR022666 (PFAM); IPR014726 (G3DSA:4.10.950.GENE3D); IPR022669 (PFAM); PTHR13691:SF16 (PANTHER); IPR002171 (PANTHER); IPR022671 (PROSITE_PATTERNS); IPR008991 (SUPERFAMILY); IPR012340 (SUPERFAMILY)
c24975_g1_i1	311.863	32.4633	89.87	dnaj homolog subfamily b member 1-like	AT2G20560.1_Symbols:_DNAJ_heat_shock_family_protein_	chr2:8848353-8849815 REVERSE LENGTH=337		-	SignalP-noTM (SIGNALP_EUK)
c9335_g1_i1	310.94	293.417	250.097	dnaj protein homolog	AT3G44110.1_Symbols:_ATJ3,_ATJ_DNAJ_homologue_3_	chr3:15869115-15871059 REVERSE LENGTH=420		-	G3DSA:2.60.260.20 (GENE3D); PTHR24076 (PANTHER); PTHR24076:SF1 (PANTHER)
c26003_g1_i1	310.66	71.93	181.27	heat shock cognate 70 kda protein 2-like	AT3G12580.1_Symbols:_HSP70,_ATHSP70_heat_shock_protein_70_	chr3:3991487-3993689 REVERSE LENGTH=650		-	IPR029048 (G3DSA:1.20.1270.GENE3D); IPR013126 (PFAM); PTHR19375 (PANTHER); PTHR19375:SF164 (PANTHER); IPR029048 (SUPERFAMILY)
c1210_g1_i1	310.437	466.263	543.053	nedd8-conjugating enzyme ubc12	AT4G36800.1_Symbols:_RCE1_RUB1_conjugating_enzyme_1_	chr4:17341237-17342148 REVERSE LENGTH=184		-	NON_CYTOPLASMIC_DOMAIN (PHOBIUS); CYTOPLASMIC_DOMAIN (PHOBIUS); TRANSMEMBRANE (PHOBIUS)
c25496_g1_i1	309.503	303.13	247.66	60s ribosomal protein l8-like	AT4G36130.1_Symbols:_Ribosomal_protein_L2_family_	chr4:17097613-17098656 FORWARD LENGTH=258	-	P:protein metabolic process; P:cellular process; C:ribosome; F:structural molecule activity	IPR002171 (PIRSF); IPR014726 (G3DSA:4.10.950.GENE3D); IPR022669 (PFAM); IPR022666 (PFAM); IPR012340 (G3DSA:2.40.50.GENE3D); IPR014722 (G3DSA:2.30.30.GENE3D); IPR002171 (PANTHER); PTHR13691:SF16 (PANTHER); IPR022671 (PROSITE_PATTERNS); IPR012340 (SUPERFAMILY); IPR008991 (SUPERFAMILY)
c28902_g1_i5	309.463	35.4667	10.7433	polyphenol oxidase	not available	not available		-	no IPS match
c24342_g1_i1	309.433	208.77	126.213	gamma aminobutyrate transaminase chloroplastic	AT3G22200.2_Symbols:_POP2_Pyridoxal_phosphate_(PLP)-dependent_transferases_superfamily_protein_	chr3:7835457-7838863 FORWARD LENGTH=513	-	F:binding; F:transferase activity	Coil (COILS); IPR005814 (PFAM); IPR015421 (G3DSA:3.40.640.GENE3D); IPR015422 (G3DSA:3.90.1150.GENE3D); IPR005814 (PANTHER); PTHR11986:SF49 (PANTHER); IPR005814 (PROSITE_PATTERNS); NON_CYTOPLASMIC_DOMAIN (PHOBIUS); TRANSMEMBRANE (PHOBIUS); CYTOPLASMIC_DOMAIN (PHOBIUS); IPR015424 (SUPERFAMILY); TMhelix (TMHMM)
c42323_g1_i1	308.57	379.76	538.917	glycine-rich rna-binding protein grp1a-like	AT2G21660.1_Symbols:_ATGRP7,_CCR2,_GR-RBP7,_GRP7_cold,_circadian_rhythm,_and_rna_binding_2_	chr2:9265477-9266316 REVERSE LENGTH=176	-	F:nucleotide binding; F:nucleic acid binding	IPR012677 (G3DSA:3.30.70.GENE3D); IPR000504 (PFAM); PTHR24012 (PANTHER); PTHR24012:SF238 (PANTHER); IPR000504 (PROSITE_PROFILES); SSF54928 (SUPERFAMILY)
c26582_g1_i1	308.387	256.92	171.957	alpha- -glucan-protein synthase	AT5G15650.1_Symbols:_RGP2,_ATRGP2_reversibly_glycosylated_polypeptide_2_	chr5:5092203-5094093 FORWARD LENGTH=360		-	CYTOPLASMIC_DOMAIN (PHOBIUS); TRANSMEMBRANE (PHOBIUS); CYTOPLASMIC_DOMAIN (PHOBIUS); NON_CYTOPLASMIC_DOMAIN (PHOBIUS); TRANSMEMBRANE (PHOBIUS); TMhelix (TMHMM); TMhelix (TMHMM)
c6161_g1_i1	308.347	203.073	300.977	neurofilament medium polypeptide-like	AT5G63530.1_Symbols:_ATFP3,_FP3_farnesylated_protein_3_	chr5:25433279-25435614 FORWARD LENGTH=355	-	P:transport; F:binding	IPR006121 (PFAM); G3DSA:3.30.70.100 (GENE3D); PTHR22814:SF13 (PANTHER); PTHR22814 (PANTHER); IPR006121 (PROSITE_PROFILES); IPR006121 (SUPERFAMILY)
c14347_g1_i1	307.61	222.013	158.57	40s ribosomal protein s4-like	AT5G07090.1_Symbols:_Ribosomal_protein_S4_(RPS4A)_family_protein_	chr5:2202410-2203805 FORWARD LENGTH=262		-	no IPS match
c25366_g2_i2	307.59	149.653	120.23	major intrinsic protein 2	AT2G37170.1_Symbols:_PIP2B,_PIP2;2_plasma_membrane_intrinsic_protein_2_	chr2:15613624-15614791 REVERSE LENGTH=285		-	NON_CYTOPLASMIC_DOMAIN (PHOBIUS); CYTOPLASMIC_DOMAIN (PHOBIUS); TRANSMEMBRANE (PHOBIUS); TMhelix (TMHMM)
c23586_g1_i1	306.767	357.373	310.77	elongation factor 1-delta 1-like	AT1G30230.2_Symbols:_Glutathione_S-transferase,_C-terminal-like;Translation_elongation_factor_EF1B/ribosomal_protein_S6_	chr1:10639286-10640601 FORWARD LENGTH=260	-	F:RNA binding; P:protein metabolic process; P:cellular process; C:cytoplasm	Coil (COILS); IPR014038 (SMART); IPR014717 (G3DSA:3.30.70.GENE3D); IPR014038 (PFAM); IPR010987 (G3DSA:1.20.1050.GENE3D); PTHR11595 (PANTHER); PTHR11595:SF24 (PANTHER); IPR001326 (PROSITE_PATTERNS); IPR001326 (PROSITE_PATTERNS); IPR014038 (SUPERFAMILY); IPR010987 (SUPERFAMILY)
c23344_g1_i1	303.54	252.197	207.67	probable rhamnose biosynthetic enzyme 1	AT1G63000.1_Symbols:_NRS/ER,_UER1_nucleotide-rhamnose_synthase/epimerase-reductase_	chr1:23342510-23343859 FORWARD LENGTH=301		-	IPR029903 (PFAM); IPR016040 (G3DSA:3.40.50.GENE3D); PTHR10366:SF268 (PANTHER); PTHR10366 (PANTHER); SSF51735 (SUPERFAMILY)
c19686_g1_i1	303.417	285.85	162.733	60s acidic ribosomal protein	AT3G44590.2_Symbols:_60S_acidic_ribosomal_protein_family_	chr3:16163983-16164658 FORWARD LENGTH=111		-	NON_CYTOPLASMIC_DOMAIN (PHOBIUS); SIGNAL_PEPTIDE_C_REGION (PHOBIUS); SIGNAL_PEPTIDE_N_REGION (PHOBIUS); SIGNAL_PEPTIDE_H_REGION (PHOBIUS); SIGNAL_PEPTIDE (PHOBIUS); SignalP-TM (SIGNALP_GRAM_POSITIVE)
c26928_g1_i1	302.883	304.203	355.597	heat shock protein sti-like	AT1G62740.1_Symbols:_Hop2_stress-inducible_protein,_putative_	chr1:23231026-23233380 FORWARD LENGTH=571	-	F:protein binding	Coil (COILS); Coil (COILS); IPR019734 (SMART); IPR006636 (SMART); PF13414 (PFAM); IPR011990 (G3DSA:1.25.40.GENE3D); IPR011990 (G3DSA:1.25.40.GENE3D); IPR001440 (PFAM); PTHR22904 (PANTHER); PTHR22904:SF287 (PANTHER); IPR019734 (PROSITE_PROFILES); IPR019734 (PROSITE_PROFILES); IPR019734 (PROSITE_PROFILES); IPR013026 (PROSITE_PROFILES); IPR013026 (PROSITE_PROFILES); IPR019734 (PROSITE_PROFILES); IPR…
c19190_g1_i1	302.713	332.617	298.84	40s ribosomal protein s12-like	AT2G32060.1_Symbols:_Ribosomal_protein_L7Ae/L30e/S12e/Gadd45_family_protein_	chr2:13639228-13640104 REVERSE LENGTH=144	-	F:structural molecule activity; C:ribosome; P:protein metabolic process; P:cellular process	IPR000530 (PRINTS); IPR029064 (G3DSA:3.30.1330.GENE3D); IPR004038 (PFAM); IPR000530 (PANTHER); IPR000530 (PROSITE_PATTERNS); IPR029064 (SUPERFAMILY)
c26250_g2_i1	302.24	247.123	165.62	alpha- partial	AT5G19780.1_Symbols:_TUA5_tubulin_alpha-5_	chr5:6687212-6688926 FORWARD LENGTH=450	-	P:cellular process; C:intracellular; P:cellular component organization; P:metabolic process; F:hydrolase activity; F:nucleotide binding	Coil (COILS); IPR023123 (G3DSA:1.10.287.GENE3D); IPR000217 (PANTHER); PTHR11588:SF48 (PANTHER); IPR008280 (SUPERFAMILY)
c22597_g1_i1	300.5	242.173	121.147	chloroplastic isoform x2	AT5G51820.1_Symbols:_PGM,_ATPGMP,_PGM1,_STF1_phosphoglucomutase_	chr5:21063531-21067933 REVERSE LENGTH=623	-	P:metabolic process; F:catalytic activity; F:binding	IPR005841 (PRINTS); IPR005843 (PFAM); IPR016055 (G3DSA:3.40.120.GENE3D); IPR005843 (G3DSA:3.30.310.GENE3D); IPR005844 (PFAM); IPR016055 (G3DSA:3.40.120.GENE3D); IPR005846 (PFAM); IPR016055 (G3DSA:3.40.120.GENE3D); IPR005845 (PFAM); PTHR22573:SF36 (PANTHER); PTHR22573 (PANTHER); IPR016066 (PROSITE_PATTERNS); IPR016055 (SUPERFAMILY); IPR005843 (SUPERFAMILY); IPR016055 (SUPERFAMILY); IPR016055 (SUPE…
c28791_g2_i1	299.42	268.38	184.94	60s ribosomal protein l15-like	AT4G16720.1_Symbols:_Ribosomal_protein_L23/L15e_family_protein_	chr4:9400156-9401315 REVERSE LENGTH=204	-	C:ribosome; F:structural molecule activity; P:protein metabolic process; P:cellular process	IPR024794 (G3DSA:3.40.1120.GENE3D); IPR000439 (PFAM); IPR000439 (PANTHER); IPR020925 (PROSITE_PATTERNS); IPR012678 (SUPERFAMILY)
c18594_g1_i1	298.443	345.423	425.923	60s ribosomal protein l37a	AT3G10950.1_Symbols:_Zinc-binding_ribosomal_protein_family_protein_	chr3:3423893-3424566 FORWARD LENGTH=92		-	no IPS match
c28791_g1_i1	298.33	320.883	224.913	60s ribosomal protein l15-like	AT4G17390.1_Symbols:_Ribosomal_protein_L23/L15e_family_protein_	chr4:9714407-9715545 REVERSE LENGTH=204	-	F:structural molecule activity; C:ribosome; P:protein metabolic process; P:cellular process	IPR000439 (PFAM); IPR024794 (G3DSA:3.40.1120.GENE3D); IPR000439 (PANTHER); IPR020925 (PROSITE_PATTERNS); IPR012678 (SUPERFAMILY)
c13730_g1_i1	297.863	291.133	212.56	40s ribosomal protein s17-like	AT5G04800.1_Symbols:_Ribosomal_S17_family_protein_	chr5:1389217-1389642 FORWARD LENGTH=141		-	no IPS match
c24160_g1_i1	297.823	396.04	225.763	histone h1-like	AT2G30620.1_Symbols:_winged-helix_DNA-binding_transcription_factor_family_protein_	chr2:13045360-13046267 FORWARD LENGTH=273	-	F:DNA binding; P:cellular component organization; P:DNA metabolic process; C:intracellular; C:nucleus	IPR005819 (PRINTS); IPR005818 (SMART); IPR005818 (PFAM); IPR011991 (G3DSA:1.10.10.GENE3D); PTHR11467 (PANTHER); IPR005818 (PROSITE_PROFILES); SSF46785 (SUPERFAMILY)
c27267_g1_i4	297.477	63.2733	236.76	kda class i heat shock	AT5G59720.1_Symbols:_HSP18.2_heat_shock_protein_18.2_	chr5:24062632-24063117 FORWARD LENGTH=161		-	NON_CYTOPLASMIC_DOMAIN (PHOBIUS); TRANSMEMBRANE (PHOBIUS); CYTOPLASMIC_DOMAIN (PHOBIUS); TMhelix (TMHMM)
c26737_g1_i1	296.097	10.6567	85.9667	heat shock protein 83-like	AT5G52640.1_Symbols:_HSP81-1,_ATHS83,_HSP81.1,_HSP83,_ATHSP90.1,_AtHsp90-1,_HSP90.1_heat_shock_protein_90.1_	chr5:21352542-21355147 FORWARD LENGTH=705		-	no IPS match
c12077_g1_i1	296.05	231.263	174.837	40s ribosomal protein s10-like	AT4G25740.1_Symbols:_RNA_binding_Plectin/S10_domain-containing_protein_	chr4:13107488-13108751 REVERSE LENGTH=177		-	IPR005326 (PFAM); PTHR12146 (PANTHER)
c20858_g1_i1	295.587	276.96	310.633	ankyrin repeat domain-containing protein 2-like	AT2G17390.1_Symbols:_AKR2B_ankyrin_repeat-containing_2B_	chr2:7555870-7557743 FORWARD LENGTH=344	-	F:protein binding	IPR002110 (SMART); IPR020683 (G3DSA:1.25.40.GENE3D); PF13637 (PFAM); PTHR24193 (PANTHER); IPR020683 (PROSITE_PROFILES); IPR002110 (PROSITE_PROFILES); IPR020683 (SUPERFAMILY)
c88898_g1_i1	295.417	195.677	143.177	60s ribosomal protein l14-1	AT4G27090.1_Symbols:_Ribosomal_protein_L14_	chr4:13594104-13595187 REVERSE LENGTH=134	-	P:protein metabolic process; P:cellular process; F:structural molecule activity; C:ribosome	IPR014722 (G3DSA:2.30.30.GENE3D); IPR002784 (PFAM); PTHR11127:SF2 (PANTHER); PTHR11127 (PANTHER); IPR008991 (SUPERFAMILY)
c23754_g1_i3	295.383	235.477	163.207	60s ribosomal protein l5-like	AT3G25520.1_Symbols:_ATL5,_PGY3,_OLI5,_RPL5A_ribosomal_protein_L5_	chr3:9269573-9271327 REVERSE LENGTH=301	-	F:structural molecule activity; C:ribosome; P:protein metabolic process; P:cellular process; F:RNA binding	Coil (COILS); IPR005485 (PRINTS); G3DSA:3.30.420.100 (GENE3D); IPR005484 (PFAM); IPR025607 (PFAM); IPR005485 (PANTHER); TRANSMEMBRANE (PHOBIUS); CYTOPLASMIC_DOMAIN (PHOBIUS); CYTOPLASMIC_DOMAIN (PHOBIUS); NON_CYTOPLASMIC_DOMAIN (PHOBIUS); TRANSMEMBRANE (PHOBIUS); IPR005485 (HAMAP); SSF53137 (SUPERFAMILY)
c25460_g2_i1	294.513	444.483	600.057	ubiquitin-conjugating enzyme e2 10	AT5G53300.1_Symbols:_UBC10_ubiquitin-conjugating_enzyme_10_	chr5:21632802-21633989 REVERSE LENGTH=148		-	no IPS match
c21628_g2_i1	292.657	416.32	555.66	eukaryotic translation initiation factor 5a-2	AT1G13950.1_Symbols:_EIF-5A,_ELF5A-1,_ATELF5A-1,_EIF5A_eukaryotic_elongation_factor_5A-1_	chr1:4773631-4774668 FORWARD LENGTH=158	-	F:RNA binding; P:protein metabolic process; P:cellular process; F:binding; P:cellular component organization	IPR001884 (PIRSF); IPR001884 (TIGRFAM); IPR012340 (G3DSA:2.40.50.GENE3D); IPR014722 (G3DSA:2.30.30.GENE3D); IPR020189 (PFAM); IPR001884 (PANTHER); IPR019769 (PROSITE_PATTERNS); IPR012340 (SUPERFAMILY); IPR008991 (SUPERFAMILY)
c25355_g1_i1	292.303	87.5167	19.0267		not available	not available		-	NON_CYTOPLASMIC_DOMAIN (PHOBIUS); CYTOPLASMIC_DOMAIN (PHOBIUS); TRANSMEMBRANE (PHOBIUS); TMhelix (TMHMM)
c17176_g1_i1	291.943	125.68	44.6267		not available	not available		-	no IPS match
c4197_g1_i1	291.457	168.49	402.143	probable aquaporin pip-type ptom75	AT4G23400.1_Symbols:_PIP1D,_PIP1;5_plasma_membrane_intrinsic_protein_1;5_	chr4:12220792-12222155 FORWARD LENGTH=287	-	F:transporter activity; P:transport; C:membrane	IPR023271 (G3DSA:1.20.1080.GENE3D); IPR000425 (PFAM); PTHR19139:SF90 (PANTHER); IPR000425 (PANTHER); TRANSMEMBRANE (PHOBIUS); NON_CYTOPLASMIC_DOMAIN (PHOBIUS); CYTOPLASMIC_DOMAIN (PHOBIUS); IPR023271 (SUPERFAMILY); TMhelix (TMHMM)
c26081_g1_i7	291.247	77.0267	6.39667	cysteine proteinase inhibitor a-like	AT3G12490.2_Symbols:_ATCYSB,_ATCYS6,_CYSB_cystatin_B_	chr3:3960523-3961876 REVERSE LENGTH=234	-	F:molecular_function	IPR000010 (SMART); IPR000010 (PFAM); G3DSA:3.10.450.10 (GENE3D); IPR027214 (PANTHER); IPR018073 (PROSITE_PATTERNS); IPR020381 (PRODOM); SSF54403 (SUPERFAMILY)
c21413_g1_i1	288.913	10.5133	92.65		not available	not available		-	no IPS match
c19476_g1_i1	288.03	247.023	189.133	40s ribosomal protein s25-2	AT2G21580.1_Symbols:_Ribosomal_protein_S25_family_protein_	chr2:9236629-9237510 FORWARD LENGTH=108		-	CYTOPLASMIC_DOMAIN (PHOBIUS); TRANSMEMBRANE (PHOBIUS); NON_CYTOPLASMIC_DOMAIN (PHOBIUS); TMhelix (TMHMM)
c23125_g1_i1	287.847	212.13	228.607	malate dehydrogenase	AT1G04410.1_Symbols:_Lactate/malate_dehydrogenase_family_protein_	chr1:1189418-1191267 REVERSE LENGTH=332		-	no IPS match
c19586_g2_i2	287.533	281.667	592.917	cell wall-associated hydrolase	AT2G07706.1_Symbols:_unknown_protein;_BEST_Arabidopsis_thaliana_protein_match_is:_unknown_protein_(TAIR:ATMG00470.1);_Has_35333_Blast_hits_to_34131_proteins_in_2444_species:_Archae_-_798;_Bacteri	chr2:3382413-3386049 REVERSE LENGTH=504		-	no IPS match
c25933_g3_i2	287.163	878.877	2535.1	ubiquitin-like partial	AT4G05050.1_Symbols:_UBQ11_ubiquitin_11_	chr4:2588271-2588960 REVERSE LENGTH=229	-	F:protein binding	IPR019956 (PRINTS); IPR000626 (SMART); IPR000626 (PFAM); G3DSA:3.10.20.90 (GENE3D); PTHR10666 (PANTHER); IPR019954 (PROSITE_PATTERNS); IPR000626 (PROSITE_PROFILES); IPR029071 (SUPERFAMILY)
c78061_g1_i1	286.32	395.087	457.34		not available	not available		-	no IPS match
c25703_g1_i2	286.153	241.363	169.583	40s ribosomal protein s18-like	AT4G09800.1_Symbols:_RPS18C_S18_ribosomal_protein_	chr4:6173818-6174963 FORWARD LENGTH=152	-	F:RNA binding; C:ribosome; F:structural molecule activity; P:protein metabolic process; P:cellular process	IPR027437 (G3DSA:4.10.910.GENE3D); G3DSA:1.10.8.50 (GENE3D); IPR001892 (PFAM); PTHR10871 (PANTHER); IPR018269 (PROSITE_PATTERNS); IPR001892 (PROSITE_PROFILES); IPR001892 (HAMAP); IPR010979 (SUPERFAMILY)
c28304_g1_i1	285.123	42.83	129.507	heat shock cognate 70 kda protein	AT3G12580.1_Symbols:_HSP70,_ATHSP70_heat_shock_protein_70_	chr3:3991487-3993689 REVERSE LENGTH=650		-	G3DSA:3.90.640.10 (GENE3D); IPR013126 (PFAM); G3DSA:3.30.420.40 (GENE3D); PTHR19375:SF164 (PANTHER); PTHR19375 (PANTHER); IPR018181 (PROSITE_PATTERNS); SSF53067 (SUPERFAMILY)
c27567_g1_i1	285.027	389.25	330.407	phospho-2-dehydro-3-deoxyheptonate aldolase chloroplastic	AT1G22410.1_Symbols:_Class-II_DAHP_synthetase_family_protein_	chr1:7912120-7914742 FORWARD LENGTH=527	EC:2.5.1.54	F:transferase activity; P:metabolic process; P:cellular process	IPR002480 (PFAM); IPR002480 (TIGRFAM); PTHR21337:SF1 (PANTHER); IPR002480 (PANTHER); SSF51569 (SUPERFAMILY)
c26081_g1_i2	284.8	84.15	8.28	cysteine proteinase inhibitor a-like	AT3G12490.2_Symbols:_ATCYSB,_ATCYS6,_CYSB_cystatin_B_	chr3:3960523-3961876 REVERSE LENGTH=234		-	TRANSMEMBRANE (PHOBIUS); SIGNAL_PEPTIDE_N_REGION (PHOBIUS); SIGNAL_PEPTIDE (PHOBIUS); NON_CYTOPLASMIC_DOMAIN (PHOBIUS); SIGNAL_PEPTIDE_C_REGION (PHOBIUS); SIGNAL_PEPTIDE_H_REGION (PHOBIUS); CYTOPLASMIC_DOMAIN (PHOBIUS); NON_CYTOPLASMIC_DOMAIN (PHOBIUS); TRANSMEMBRANE (PHOBIUS); TMhelix (TMHMM); TMhelix (TMHMM)
c19991_g1_i1	284.543	150.32	71.2667	transaldolase family protein	AT5G13420.1_Symbols:_Aldolase-type_TIM_barrel_family_protein_	chr5:4302080-4304212 REVERSE LENGTH=438	EC:2.2.1.2	F:transferase activity; C:cytoplasm; P:metabolic process; P:cellular process	IPR013785 (G3DSA:3.20.20.GENE3D); IPR004732 (PIRSF); IPR001585 (PFAM); IPR004732 (TIGRFAM); IPR001585 (PANTHER); PTHR10683:SF3 (PANTHER); IPR018225 (PROSITE_PATTERNS); IPR004732 (HAMAP); SSF51569 (SUPERFAMILY)
c14308_g1_i1	283.547	126.55	114.153	heat shock cognate 70 kda protein 2-like	AT1G56410.1_Symbols:_ERD2,_HSP70T-1_heat_shock_protein_70_(Hsp_70)_family_protein_	chr1:21117147-21119241 FORWARD LENGTH=617		-	IPR013126 (PRINTS); G3DSA:3.30.420.40 (GENE3D); IPR013126 (PFAM); G3DSA:3.30.30.30 (GENE3D); PTHR19375:SF164 (PANTHER); PTHR19375 (PANTHER); SSF53067 (SUPERFAMILY)
c25933_g3_i1	283.16	991.203	2868.01	partial	AT4G05050.1_Symbols:_UBQ11_ubiquitin_11_	chr4:2588271-2588960 REVERSE LENGTH=229	-	F:protein binding	IPR019956 (PRINTS); IPR000626 (SMART); G3DSA:3.10.20.90 (GENE3D); IPR000626 (PFAM); PTHR10666 (PANTHER); IPR019954 (PROSITE_PATTERNS); IPR000626 (PROSITE_PROFILES); IPR029071 (SUPERFAMILY)
c19586_g2_i1	282.21	435.41	458.867	cell wall-associated hydrolase	not available	not available		-	no IPS match
c23052_g1_i1	280.26	69.5033	70.07		not available	not available		-	no IPS match
c28470_g1_i1	279.14	183.987	73.15	pdi-like 1-1 isoform 2	AT1G21750.1_Symbols:_ATPDIL1-1,_ATPDI5,_PDI5,_PDIL1-1_PDI-like_1-1_	chr1:7645767-7648514 FORWARD LENGTH=501	-	C:cytoplasm; F:catalytic activity; P:cellular process	PR00421 (PRINTS); IPR012336 (G3DSA:3.40.30.GENE3D); IPR005792 (TIGRFAM); IPR012336 (G3DSA:3.40.30.GENE3D); IPR013766 (PFAM); IPR005788 (TIGRFAM); PF13848 (PFAM); PTHR18929:SF74 (PANTHER); PTHR18929 (PANTHER); IPR017937 (PROSITE_PATTERNS); IPR017937 (PROSITE_PATTERNS); SIGNAL_PEPTIDE (PHOBIUS); NON_CYTOPLASMIC_DOMAIN (PHOBIUS); SIGNAL_PEPTIDE_N_REGION (PHOBIUS); SIGNAL_PEPTIDE_H_REGION (PHOBIUS); …
c20638_g2_i1	278.923	223.233	181.98	-dihydroxy-3-keto-5-methylthiopentene dioxygenase 2	AT4G14716.1_Symbols:_ATARD1,_ARD1_acireductone_dioxygenase_1_	chr4:8430484-8431867 REVERSE LENGTH=192	EC:1.13.11.54	P:metabolic process; F:catalytic activity; P:cellular process	IPR004313 (PFAM); IPR014710 (G3DSA:2.60.120.GENE3D); PTHR23418:SF0 (PANTHER); IPR004313 (PANTHER); IPR027496 (HAMAP); IPR011051 (SUPERFAMILY)
c23908_g1_i1	278.237	205.467	160.177	formate mitochondrial	AT5G14780.1_Symbols:_FDH_formate_dehydrogenase_	chr5:4777043-4779190 FORWARD LENGTH=384	-	P:metabolic process; F:catalytic activity; F:nucleotide binding	IPR016040 (G3DSA:3.40.50.GENE3D); IPR006139 (PFAM); IPR006140 (PFAM); IPR016040 (G3DSA:3.40.50.GENE3D); PTHR10996:SF16 (PANTHER); PTHR10996 (PANTHER); IPR029753 (PROSITE_PATTERNS); IPR029753 (PROSITE_PATTERNS); IPR029752 (PROSITE_PATTERNS); NON_CYTOPLASMIC_DOMAIN (PHOBIUS); SIGNAL_PEPTIDE (PHOBIUS); SIGNAL_PEPTIDE_C_REGION (PHOBIUS); SIGNAL_PEPTIDE_H_REGION (PHOBIUS); SIGNAL_PEPTIDE_N_REGION (PHO…
c21628_g1_i1	277.59	309.59	351.843	eukaryotic translation initiation factor 5a-3	AT1G13950.1_Symbols:_EIF-5A,_ELF5A-1,_ATELF5A-1,_EIF5A_eukaryotic_elongation_factor_5A-1_	chr1:4773631-4774668 FORWARD LENGTH=158		-	no IPS match
c26081_g1_i4	276.497	77.51	7.45	cysteine proteinase inhibitor a-like	AT3G12490.2_Symbols:_ATCYSB,_ATCYS6,_CYSB_cystatin_B_	chr3:3960523-3961876 REVERSE LENGTH=234	-	F:molecular_function	IPR000010 (SMART); IPR000010 (PFAM); G3DSA:3.10.450.10 (GENE3D); IPR027214 (PANTHER); IPR018073 (PROSITE_PATTERNS); IPR020381 (PRODOM); SSF54403 (SUPERFAMILY); SSF54403 (SUPERFAMILY)
c23052_g1_i2	276.263	68.2267	65.77		not available	not available		-	no IPS match
c21695_g2_i1	275.333	171.853	315.757		not available	not available		-	no IPS match
c16522_g1_i1	275.18	310.12	204.39	40s ribosomal protein s3-3	AT5G35530.1_Symbols:_Ribosomal_protein_S3_family_protein_	chr5:13710355-13712192 REVERSE LENGTH=248	-	F:RNA binding; P:protein metabolic process; P:cellular process; F:structural molecule activity; C:ribosome	IPR004044 (PFAM); IPR005703 (TIGRFAM); IPR001351 (G3DSA:3.30.1140.GENE3D); IPR015946 (G3DSA:3.30.300.GENE3D); IPR001351 (PFAM); PTHR11760 (PANTHER); IPR018280 (PROSITE_PATTERNS); IPR004044 (PROSITE_PROFILES); IPR001351 (SUPERFAMILY); IPR009019 (SUPERFAMILY)
c22462_g1_i2	275.06	380.703	369.693	40s ribosomal protein s26-3-like	AT3G56340.1_Symbols:_Ribosomal_protein_S26e_family_protein_	chr3:20892309-20893343 REVERSE LENGTH=130	-	P:protein metabolic process; P:cellular process; C:ribosome; F:structural molecule activity	IPR000892 (PFAM); IPR000892 (PANTHER); IPR000892 (PROSITE_PATTERNS)
c19294_g1_i1	275.033	171.547	107.517	thioredoxin h-type	AT3G51030.1_Symbols:_ATTRX1,_ATTRX_H1,_TRX1_thioredoxin_H-type_1_	chr3:18951123-18951955 REVERSE LENGTH=114		-	no IPS match
c18993_g1_i2	274.807	203.99	124.727	60s ribosomal protein l14-1	AT2G20450.1_Symbols:_Ribosomal_protein_L14_	chr2:8813923-8815071 FORWARD LENGTH=134		-	CYTOPLASMIC_DOMAIN (PHOBIUS); NON_CYTOPLASMIC_DOMAIN (PHOBIUS); NON_CYTOPLASMIC_DOMAIN (PHOBIUS); TRANSMEMBRANE (PHOBIUS); TRANSMEMBRANE (PHOBIUS); TMhelix (TMHMM); TMhelix (TMHMM)
c27327_g2_i1	274.603	187.78	137.22	glycine-rich protein 2-like	AT2G21060.1_Symbols:_ATGRP2B,_ATCSP4,_GRP2B_glycine-rich_protein_2B_	chr2:9036983-9037588 REVERSE LENGTH=201		-	SignalP-TM (SIGNALP_GRAM_POSITIVE)
c18992_g2_i1	274.42	228.547	201.347	adp-ribosylation factor 2	AT3G62290.1_Symbols:_ATARFA1E,_ARFA1E_ADP-ribosylation_factor_A1E_	chr3:23052287-23053545 FORWARD LENGTH=181	-	P:signal transduction; F:nucleotide binding; C:intracellular	IPR024156 (SMART); IPR006689 (PFAM); IPR027417 (G3DSA:3.40.50.GENE3D); PTHR11711:SF118 (PANTHER); PTHR11711 (PANTHER); IPR024156 (PROSITE_PROFILES); IPR027417 (SUPERFAMILY)
c25206_g1_i1	274.307	308.54	238.693	serine arginine-rich splicing factor rs2z32-like isoform x1	AT2G37340.1_Symbols:_RSZ33,_ATRSZ33,_RS2Z33,_AT-RS2Z33_arginine/serine-rich_zinc_knuckle-containing_protein_33_	chr2:15670372-15672331 REVERSE LENGTH=290	-	F:nucleic acid binding; F:binding; F:nucleotide binding	IPR000504 (SMART); IPR001878 (SMART); IPR001878 (G3DSA:4.10.60.GENE3D); IPR012677 (G3DSA:3.30.70.GENE3D); IPR000504 (PFAM); IPR001878 (PFAM); PTHR10548 (PANTHER); IPR000504 (PROSITE_PROFILES); IPR001878 (PROSITE_PROFILES); IPR001878 (PROSITE_PROFILES); SSF54928 (SUPERFAMILY); IPR001878 (SUPERFAMILY)
c31417_g1_i1	274.003	278.7	173.143	annexin d2-like	AT5G65020.1_Symbols:_ANNAT2_annexin_2_	chr5:25973915-25975554 FORWARD LENGTH=317	-	F:binding	IPR001464 (PRINTS); IPR009118 (PRINTS); IPR018502 (SMART); IPR018502 (G3DSA:1.10.220.GENE3D); IPR018502 (G3DSA:1.10.220.GENE3D); IPR018502 (PFAM); IPR018502 (G3DSA:1.10.220.GENE3D); IPR018502 (G3DSA:1.10.220.GENE3D); PTHR10502:SF98 (PANTHER); PTHR10502 (PANTHER); IPR018252 (PROSITE_PATTERNS); SSF47874 (SUPERFAMILY)
c24220_g1_i1	273.623	194.563	109.533	orf able to induce hr-like lesions	AT4G14420.1_Symbols:_HR-like_lesion-inducing_protein-related_	chr4:8302171-8303738 REVERSE LENGTH=158		-	no IPS match
c22361_g1_i1	273.033	409.463	583.067	cation transport regulator-like protein 2	AT5G26220.1_Symbols:_ChaC-like_family_protein_	chr5:9163178-9164613 REVERSE LENGTH=216		-	IPR013024 (G3DSA:3.10.490.GENE3D); IPR006840 (PFAM); IPR006840 (PANTHER); IPR013024 (SUPERFAMILY)
c918_g1_i1	272.807	165.933	94.4967	---NA---	AT1G33140.1_Symbols:_PGY2_Ribosomal_protein_L6_family_	chr1:12023360-12024502 FORWARD LENGTH=194		-	no IPS match
c28841_g1_i1	272.577	246.833	149.167	calnexin homolog	AT5G61790.1_Symbols:_CNX1,_ATCNX1_calnexin_1_	chr5:24827394-24829642 REVERSE LENGTH=530	-	F:protein binding; P:protein metabolic process; P:cellular process; F:binding; C:cytoplasm	IPR001580 (PRINTS); IPR009033 (G3DSA:2.10.250.GENE3D); IPR001580 (PFAM); IPR013320 (G3DSA:2.60.120.GENE3D); IPR001580 (PANTHER); PTHR11073:SF1 (PANTHER); IPR018124 (PROSITE_PATTERNS); IPR018124 (PROSITE_PATTERNS); IPR018124 (PROSITE_PATTERNS); IPR018124 (PROSITE_PATTERNS); IPR018124 (PROSITE_PATTERNS); NON_CYTOPLASMIC_DOMAIN (PHOBIUS); CYTOPLASMIC_DOMAIN (PHOBIUS); TRANSMEMBRANE (PHOBIUS); SIGNAL…
c20069_g1_i1	272.303	143.563	234.393	snakin-2	AT1G75750.1_Symbols:_GASA1_GAST1_protein_homolog_1_	chr1:28441813-28442284 REVERSE LENGTH=98		-	IPR003854 (PFAM); PTHR23201 (PANTHER); PTHR23201:SF2 (PANTHER); NON_CYTOPLASMIC_DOMAIN (PHOBIUS); SIGNAL_PEPTIDE (PHOBIUS); SIGNAL_PEPTIDE_H_REGION (PHOBIUS); SIGNAL_PEPTIDE_N_REGION (PHOBIUS); SIGNAL_PEPTIDE_C_REGION (PHOBIUS); SignalP-noTM (SIGNALP_GRAM_NEGATIVE); SignalP-noTM (SIGNALP_EUK); SignalP-TM (SIGNALP_GRAM_POSITIVE)
c30378_g1_i3	269.957	223.03	150.017	s-adenosyl-l-homocysteine hydrolase a	AT4G13940.1_Symbols:_HOG1,_EMB1395,_SAHH1,_MEE58,_ATSAHH1_S-adenosyl-L-homocysteine_hydrolase_	chr4:8054931-8056676 FORWARD LENGTH=485	EC:3.3.1.1	F:hydrolase activity; P:metabolic process; P:cellular process	IPR000043 (SMART); IPR015878 (SMART); IPR000043 (PIRSF); G3DSA:3.40.50.1480 (GENE3D); IPR015878 (PFAM); IPR016040 (G3DSA:3.40.50.GENE3D); IPR000043 (PFAM); IPR000043 (TIGRFAM); G3DSA:3.40.50.1480 (GENE3D); IPR000043 (PANTHER); IPR020082 (PROSITE_PATTERNS); IPR020082 (PROSITE_PATTERNS); IPR000043 (HAMAP); SSF52283 (SUPERFAMILY); SSF51735 (SUPERFAMILY); SSF52283 (SUPERFAMILY)
c24878_g1_i3	269.673	206.7	133.09	elongation factor 1-alpha-like protein	AT5G60390.1_Symbols:_GTP_binding_Elongation_factor_Tu_family_protein_	chr5:24289226-24290675 FORWARD LENGTH=449		-	no IPS match
c24620_g1_i1	269.463	10.0833	91.13	kda class iv heat shock	AT4G10250.1_Symbols:_ATHSP22.0_HSP20-like_chaperones_superfamily_protein_	chr4:6370537-6371124 FORWARD LENGTH=195		-	IPR002068 (PFAM); IPR008978 (G3DSA:2.60.40.GENE3D); PTHR11527 (PANTHER); SIGNAL_PEPTIDE (PHOBIUS); SIGNAL_PEPTIDE_H_REGION (PHOBIUS); NON_CYTOPLASMIC_DOMAIN (PHOBIUS); SIGNAL_PEPTIDE_N_REGION (PHOBIUS); SIGNAL_PEPTIDE_C_REGION (PHOBIUS); IPR002068 (PROSITE_PROFILES); SignalP-noTM (SIGNALP_EUK); IPR008978 (SUPERFAMILY); TMhelix (TMHMM)
c65047_g1_i1	268.717	198.43	129.88	40s ribosomal protein s26-3-like	AT3G56340.1_Symbols:_Ribosomal_protein_S26e_family_protein_	chr3:20892309-20893343 REVERSE LENGTH=130		F:structural constituent of ribosome; P:translation; C:ribosome; C:intracellular	no IPS match
c22216_g1_i1	268.087	29.0267	8.14333	polyphenol oxidase chloroplastic-like	not available	not available		-	IPR008922 (G3DSA:1.10.1280.GENE3D); SignalP-TM (SIGNALP_GRAM_POSITIVE); IPR008922 (SUPERFAMILY)
c5810_g1_i1	267.727	79.69	6.30667	cysteine proteinase inhibitor a-like	AT3G12490.2_Symbols:_ATCYSB,_ATCYS6,_CYSB_cystatin_B_	chr3:3960523-3961876 REVERSE LENGTH=234		-	SIGNAL_PEPTIDE_C_REGION (PHOBIUS); SIGNAL_PEPTIDE_H_REGION (PHOBIUS); NON_CYTOPLASMIC_DOMAIN (PHOBIUS); TRANSMEMBRANE (PHOBIUS); SIGNAL_PEPTIDE (PHOBIUS); CYTOPLASMIC_DOMAIN (PHOBIUS); SIGNAL_PEPTIDE_N_REGION (PHOBIUS); SignalP-noTM (SIGNALP_EUK)
c10036_g1_i1	267.44	67.0933	67.13		not available	not available	-	P:cellular component organization; P:cellular process; F:structural molecule activity	IPR006706 (PFAM); SIGNAL_PEPTIDE_N_REGION (PHOBIUS); SIGNAL_PEPTIDE_C_REGION (PHOBIUS); NON_CYTOPLASMIC_DOMAIN (PHOBIUS); SIGNAL_PEPTIDE (PHOBIUS); SIGNAL_PEPTIDE_H_REGION (PHOBIUS); SignalP-TM (SIGNALP_GRAM_POSITIVE); SignalP-noTM (SIGNALP_GRAM_NEGATIVE); SignalP-noTM (SIGNALP_EUK)
c27267_g1_i5	267.2	67.1867	220.14	kda class i heat shock	AT5G59720.1_Symbols:_HSP18.2_heat_shock_protein_18.2_	chr5:24062632-24063117 FORWARD LENGTH=161		-	no IPS match
c16529_g1_i1	265.463	60.3733	32.9	probable histone	AT1G07790.1_Symbols:_HTB1_Histone_superfamily_protein_	chr1:2413049-2413495 FORWARD LENGTH=148		-	no IPS match
c25110_g1_i3	265.447	316.503	316.793	60s ribosomal protein l28-1-like	AT2G19730.1_Symbols:_Ribosomal_L28e_protein_family_	chr2:8511752-8512995 FORWARD LENGTH=143	-	P:protein metabolic process; P:cellular process; F:structural molecule activity; C:ribosome	IPR029004 (PFAM); IPR002672 (PANTHER); PTHR10544:SF0 (PANTHER)
c12119_g1_i1	264.9	192.15	116.96	40s ribosomal protein s7-like	AT1G48830.1_Symbols:_Ribosomal_protein_S7e_family_protein_	chr1:18059854-18060935 REVERSE LENGTH=191	-	F:structural molecule activity; C:ribosome; P:protein metabolic process; P:cellular process	IPR000554 (PFAM); PTHR11278:SF0 (PANTHER); IPR000554 (PANTHER); IPR000554 (PROSITE_PATTERNS)
c42222_g1_i1	264.783	443.813	519.503	rna-binding family protein	AT5G59950.5_Symbols:_RNA-binding_(RRM/RBD/RNP_motifs)_family_protein_	chr5:24140235-24141504 FORWARD LENGTH=245	-	F:nucleic acid binding; F:nucleotide binding	IPR000504 (SMART); IPR012677 (G3DSA:3.30.70.GENE3D); IPR000504 (PFAM); IPR025715 (PFAM); PTHR19965 (PANTHER); NON_CYTOPLASMIC_DOMAIN (PHOBIUS); TRANSMEMBRANE (PHOBIUS); CYTOPLASMIC_DOMAIN (PHOBIUS); IPR000504 (PROSITE_PROFILES); SSF54928 (SUPERFAMILY)
c23503_g1_i2	264.547	176.34	108.78	60s ribosomal protein l36-2-like	AT3G53740.2_Symbols:_Ribosomal_protein_L36e_family_protein_	chr3:19913921-19914813 REVERSE LENGTH=112	-	F:structural molecule activity; P:protein metabolic process; P:cellular process; C:ribosome	IPR000509 (PFAM); IPR000509 (PANTHER); IPR000509 (PROSITE_PATTERNS)
c54224_g1_i1	264.41	38.11	9.4	fusion protein of histone 2a and enhanced yellow fluorescence protein	AT5G59870.1_Symbols:_HTA6_histone_H2A_6_	chr5:24115605-24116144 REVERSE LENGTH=150		C:chromosome; C:nucleosome; P:nucleosome assembly; F:protein heterodimerization activity; C:nucleus; F:DNA binding	IPR002119 (PRINTS); IPR002119 (SMART); IPR007125 (PFAM); IPR009072 (G3DSA:1.10.20.GENE3D); PTHR23430 (PANTHER); PTHR23430:SF50 (PANTHER); IPR002119 (PROSITE_PATTERNS); IPR009072 (SUPERFAMILY)
c29100_g1_i1	263.333	402.99	349.313	ubiquitin carboxyl-terminal hydrolase 23	AT5G57990.1_Symbols:_UBP23_ubiquitin-specific_protease_23_	chr5:23470218-23473997 REVERSE LENGTH=859	-	F:hydrolase activity; P:protein metabolic process; P:cellular process	IPR001394 (PFAM); G3DSA:2.20.210.10 (GENE3D); PTHR24006:SF411 (PANTHER); PTHR24006 (PANTHER); IPR018200 (PROSITE_PATTERNS); IPR018200 (PROSITE_PATTERNS); IPR028889 (PROSITE_PROFILES); SSF54001 (SUPERFAMILY)
c6361_g1_i1	263.31	66.4733	8.00667	polyphenol oxidase chloroplastic-like	not available	not available		-	TRANSMEMBRANE (PHOBIUS); CYTOPLASMIC_DOMAIN (PHOBIUS); NON_CYTOPLASMIC_DOMAIN (PHOBIUS); TMhelix (TMHMM)
c30527_g2_i1	262.613	282.14	162.567	starch branching enzyme i	AT5G03650.1_Symbols:_SBE2.2_starch_branching_enzyme_2.2_	chr5:931924-937470 FORWARD LENGTH=805		-	IPR002715 (PFAM); PTHR10351 (PANTHER); SIGNAL_PEPTIDE_H_REGION (PHOBIUS); SIGNAL_PEPTIDE_N_REGION (PHOBIUS); SIGNAL_PEPTIDE (PHOBIUS); SIGNAL_PEPTIDE_C_REGION (PHOBIUS); NON_CYTOPLASMIC_DOMAIN (PHOBIUS); IPR002715 (PROSITE_PROFILES); SignalP-TM (SIGNALP_GRAM_POSITIVE); SignalP-noTM (SIGNALP_EUK); SignalP-noTM (SIGNALP_GRAM_NEGATIVE); TMhelix (TMHMM)
c21879_g1_i1	262.133	246.227	192.71	probable methyltransferase pmt14	AT4G18030.1_Symbols:_S-adenosyl-L-methionine-dependent_methyltransferases_superfamily_protein_	chr4:10012850-10015267 REVERSE LENGTH=621	-	F:transferase activity	IPR029063 (G3DSA:3.40.50.GENE3D); IPR004159 (PFAM); PTHR10108:SF776 (PANTHER); PTHR10108 (PANTHER); TRANSMEMBRANE (PHOBIUS); NON_CYTOPLASMIC_DOMAIN (PHOBIUS); CYTOPLASMIC_DOMAIN (PHOBIUS); IPR029063 (SUPERFAMILY); IPR029063 (SUPERFAMILY); TMhelix (TMHMM)
c24878_g2_i1	262.033	299.367	238.443		not available	not available		-	no IPS match
c26545_g1_i1	261.73	305.303	449.113	stress-related protein	AT3G05500.1_Symbols:_Rubber_elongation_factor_protein_(REF)_	chr3:1593540-1594802 FORWARD LENGTH=246		-	SIGNAL_PEPTIDE (PHOBIUS); SIGNAL_PEPTIDE_N_REGION (PHOBIUS); SIGNAL_PEPTIDE_H_REGION (PHOBIUS); SIGNAL_PEPTIDE_C_REGION (PHOBIUS); NON_CYTOPLASMIC_DOMAIN (PHOBIUS)
c24061_g1_i1	261.523	118.827	107.783	heat shock protein 70	AT5G02500.1_Symbols:_HSC70-1,_HSP70-1,_AT-HSC70-1,_HSC70_heat_shock_cognate_protein_70-1_	chr5:554055-556334 REVERSE LENGTH=651		-	Coil (COILS); IPR029048 (G3DSA:1.20.1270.GENE3D); IPR013126 (PFAM); IPR029047 (G3DSA:2.60.34.GENE3D); PTHR19375 (PANTHER); PTHR19375:SF164 (PANTHER); IPR029048 (SUPERFAMILY); IPR029047 (SUPERFAMILY)
c25145_g1_i2	260.753	210.68	172.047	ascorbate peroxidase	AT1G07890.3_Symbols:_APX1,_MEE6,_CS1,_ATAPX1,_ATAPX01_ascorbate_peroxidase_1_	chr1:2438005-2439435 FORWARD LENGTH=250	EC:1.11.1.7	P:response to stress; P:metabolic process; F:catalytic activity; F:binding	IPR002016 (PRINTS); IPR002207 (PRINTS); G3DSA:1.10.420.10 (GENE3D); G3DSA:1.10.520.10 (GENE3D); IPR002016 (PFAM); PTHR31356 (PANTHER); PTHR31356:SF5 (PANTHER); IPR019794 (PROSITE_PATTERNS); IPR019793 (PROSITE_PATTERNS); IPR002016 (PROSITE_PROFILES); IPR010255 (SUPERFAMILY)
c15902_g1_i2	260.327	95.0467	34.6067	cysteine protease inhibitor 8-like	AT1G17860.1_Symbols:_Kunitz_family_trypsin_and_protease_inhibitor_protein_	chr1:6149343-6149933 FORWARD LENGTH=196	-	F:molecular_function	IPR002160 (PRINTS); IPR002160 (SMART); IPR002160 (PFAM); G3DSA:2.80.10.50 (GENE3D); IPR002160 (PROSITE_PATTERNS); SIGNAL_PEPTIDE_H_REGION (PHOBIUS); SIGNAL_PEPTIDE_N_REGION (PHOBIUS); NON_CYTOPLASMIC_DOMAIN (PHOBIUS); SIGNAL_PEPTIDE (PHOBIUS); SIGNAL_PEPTIDE_C_REGION (PHOBIUS); SignalP-noTM (SIGNALP_EUK); SignalP-TM (SIGNALP_GRAM_POSITIVE); SignalP-noTM (SIGNALP_GRAM_NEGATIVE); IPR011065 (SUPERFA…
c12461_g1_i1	259.683	376.97	362.503	dna-directed rna polymerases iv and v subunit 12	AT5G41010.1_Symbols:_NRPB12,_NRPD12,_NRPE12_DNA_directed_RNA_polymerase,_7_kDa_subunit_	chr5:16424050-16424921 FORWARD LENGTH=51		-	no IPS match
c1428_g1_i1	259.47	273.677	188.307	40s ribosomal protein expressed	AT5G39850.1_Symbols:_Ribosomal_protein_S4_	chr5:15950053-15951171 FORWARD LENGTH=197		-	no IPS match
c26081_g1_i10	259.27	52.7367	1.04	cysteine proteinase inhibitor a-like	AT3G12490.2_Symbols:_ATCYSB,_ATCYS6,_CYSB_cystatin_B_	chr3:3960523-3961876 REVERSE LENGTH=234		-	no IPS match
c11689_g1_i1	258.657	250.66	182.983	peptidyl-prolyl cis-trans isomerase cyp20-1-like	AT2G29960.1_Symbols:_CYP5,_ATCYP5,_CYP19-4_cyclophilin_5_	chr2:12769183-12770528 REVERSE LENGTH=201	EC:5.2.1.8	P:protein metabolic process; P:cellular process; F:catalytic activity	IPR002130 (PRINTS); IPR029000 (G3DSA:2.40.100.GENE3D); IPR002130 (PFAM); IPR024936 (PANTHER); IPR020892 (PROSITE_PATTERNS); NON_CYTOPLASMIC_DOMAIN (PHOBIUS); TRANSMEMBRANE (PHOBIUS); CYTOPLASMIC_DOMAIN (PHOBIUS); IPR002130 (PROSITE_PROFILES); IPR029000 (SUPERFAMILY)
c20069_g1_i2	258.02	125.847	219.713	snakin-2	AT1G75750.1_Symbols:_GASA1_GAST1_protein_homolog_1_	chr1:28441813-28442284 REVERSE LENGTH=98		-	IPR003854 (PFAM); PTHR23201:SF2 (PANTHER); PTHR23201 (PANTHER); SIGNAL_PEPTIDE_H_REGION (PHOBIUS); SIGNAL_PEPTIDE_C_REGION (PHOBIUS); SIGNAL_PEPTIDE_N_REGION (PHOBIUS); SIGNAL_PEPTIDE (PHOBIUS); NON_CYTOPLASMIC_DOMAIN (PHOBIUS); SignalP-noTM (SIGNALP_GRAM_NEGATIVE); SignalP-noTM (SIGNALP_EUK); SignalP-TM (SIGNALP_GRAM_POSITIVE)
c86661_g1_i1	257.933	306.113	171.56		not available	not available		-	TRANSMEMBRANE (PHOBIUS); NON_CYTOPLASMIC_DOMAIN (PHOBIUS); CYTOPLASMIC_DOMAIN (PHOBIUS); TMhelix (TMHMM)
c23355_g1_i2	257.817	207.433	170.327	60s ribosomal protein l24-like	AT3G53020.1_Symbols:_STV1,_RPL24B,_RPL24_Ribosomal_protein_L24e_family_protein_	chr3:19660749-19661912 REVERSE LENGTH=163		-	Coil (COILS); IPR011017 (SMART); IPR023441 (G3DSA:2.30.170.GENE3D); IPR000988 (PFAM); IPR000988 (PANTHER); PTHR10792:SF1 (PANTHER); IPR023442 (PROSITE_PATTERNS); SSF57716 (SUPERFAMILY)
c19215_g1_i1	257.647	221.187	142.14	40s ribosomal protein s24-1	AT5G28060.1_Symbols:_Ribosomal_protein_S24e_family_protein_	chr5:10069791-10070792 REVERSE LENGTH=133		-	NON_CYTOPLASMIC_DOMAIN (PHOBIUS); TRANSMEMBRANE (PHOBIUS); CYTOPLASMIC_DOMAIN (PHOBIUS); TMhelix (TMHMM)
c19891_g2_i1	257.477	177.337	110.457	60s ribosomal protein l39-3	AT4G31985.1_Symbols:_Ribosomal_protein_L39_family_protein_	chr4:15469931-15470366 FORWARD LENGTH=51		-	TRANSMEMBRANE (PHOBIUS); CYTOPLASMIC_DOMAIN (PHOBIUS); NON_CYTOPLASMIC_DOMAIN (PHOBIUS); TMhelix (TMHMM)
c23556_g2_i1	256.133	170.257	137.593	40s ribosomal protein s21-like	AT5G27700.1_Symbols:_Ribosomal_protein_S21e_	chr5:9807541-9808048 REVERSE LENGTH=82	-	P:protein metabolic process; P:cellular process; F:structural molecule activity; C:ribosome	IPR001931 (PIRSF); IPR001931 (PFAM); IPR001931 (PANTHER); IPR018279 (PROSITE_PATTERNS); IPR001931 (PRODOM)
c17585_g1_i1	255.79	194.18	140.55	60s ribosomal protein l6-like	AT1G18540.1_Symbols:_Ribosomal_protein_L6_family_protein_	chr1:6377448-6378548 REVERSE LENGTH=233	-	F:structural molecule activity; C:ribosome; P:protein metabolic process; P:cellular process	IPR014722 (G3DSA:2.30.30.GENE3D); IPR000915 (PFAM); IPR005568 (PFAM); IPR000915 (PANTHER); IPR008991 (SUPERFAMILY)
c24369_g1_i1	255.2	93.13	85.9367	ethylene-responsive transcription factor rap2-3-like	AT3G16770.1_Symbols:_RAP2.3,_ATEBP,_ERF72,_EBP_ethylene-responsive_element_binding_protein_	chr3:5705784-5706768 FORWARD LENGTH=248	-	P:RNA metabolic process; F:sequence-specific DNA binding transcription factor activity; F:DNA binding	IPR001471 (PRINTS); IPR001471 (SMART); IPR001471 (PFAM); IPR001471 (G3DSA:3.30.730.GENE3D); PTHR31190:SF5 (PANTHER); PTHR31190 (PANTHER); IPR001471 (PROSITE_PROFILES); IPR016177 (SUPERFAMILY)
c27893_g2_i2	254.98	192.977	155.557	adp-ribosylation factor 2	AT1G10630.1_Symbols:_ATARFA1F,_ARFA1F_ADP-ribosylation_factor_A1F_	chr1:3513189-3514230 REVERSE LENGTH=181	-	F:nucleotide binding; P:signal transduction; C:intracellular; P:transport	IPR006689 (PRINTS); IPR024156 (SMART); IPR006687 (SMART); IPR006689 (PFAM); IPR005225 (TIGRFAM); IPR027417 (G3DSA:3.40.50.GENE3D); PTHR11711 (PANTHER); PTHR11711:SF118 (PANTHER); IPR024156 (PROSITE_PROFILES); IPR027417 (SUPERFAMILY)
c12933_g1_i1	254.507	236.977	172.23	60s ribosomal protein l17-1-like	AT1G67430.1_Symbols:_Ribosomal_protein_L22p/L17e_family_protein_	chr1:25262209-25263627 FORWARD LENGTH=175	-	F:structural molecule activity; P:protein metabolic process; P:cellular process; C:ribosome	IPR001063 (G3DSA:3.90.470.GENE3D); IPR001063 (PFAM); IPR005721 (PANTHER); IPR018260 (PROSITE_PATTERNS); IPR001063 (SUPERFAMILY)
c23355_g1_i1	254.363	230.277	204.907	60s ribosomal protein l24-like	AT3G53020.1_Symbols:_STV1,_RPL24B,_RPL24_Ribosomal_protein_L24e_family_protein_	chr3:19660749-19661912 REVERSE LENGTH=163		-	Coil (COILS); IPR011017 (SMART); IPR023441 (G3DSA:2.30.170.GENE3D); IPR000988 (PFAM); IPR000988 (PANTHER); PTHR10792:SF1 (PANTHER); IPR023442 (PROSITE_PATTERNS); SSF57716 (SUPERFAMILY)
c12486_g1_i1	253.94	179.123	169.473	tubulin beta-1 chain	AT1G75780.1_Symbols:_TUB1_tubulin_beta-1_chain_	chr1:28451378-28453602 REVERSE LENGTH=447		-	no IPS match
c42400_g1_i1	253.847	188.537	319.983	peptidyl-prolyl cis-trans isomerase fkbp62-like	AT3G25230.2_Symbols:_ROF1,_ATFKBP62,_FKBP62_rotamase_FKBP_1_	chr3:9188257-9191175 FORWARD LENGTH=562		-	no IPS match
c26834_g1_i1	253.733	123.34	76.64	triosephosphate cytosolic	AT3G55440.1_Symbols:_ATCTIMC,_TPI,_CYTOTPI_triosephosphate_isomerase_	chr3:20553794-20556078 FORWARD LENGTH=254	EC:5.3.1.1	F:catalytic activity; P:generation of precursor metabolites and energy	IPR000652 (PFAM); IPR013785 (G3DSA:3.20.20.GENE3D); IPR000652 (TIGRFAM); PTHR21139:SF1 (PANTHER); IPR000652 (PANTHER); IPR020861 (PROSITE_PATTERNS); IPR000652 (PROSITE_PROFILES); IPR022896 (HAMAP); IPR000652 (SUPERFAMILY)
c19168_g1_i1	253.623	55.8733	15.5933	14 kda proline-rich	AT4G12510.1_Symbols:_Bifunctional_inhibitor/lipid-transfer_protein/seed_storage_2S_albumin_superfamily_protein_	chr4:7417414-7417803 REVERSE LENGTH=129		-	IPR016140 (SMART); G3DSA:1.10.110.10 (GENE3D); IPR027923 (PFAM); PTHR31731 (PANTHER); PTHR31731:SF0 (PANTHER); SIGNAL_PEPTIDE_N_REGION (PHOBIUS); SIGNAL_PEPTIDE (PHOBIUS); SIGNAL_PEPTIDE_H_REGION (PHOBIUS); SIGNAL_PEPTIDE_C_REGION (PHOBIUS); NON_CYTOPLASMIC_DOMAIN (PHOBIUS); SignalP-noTM (SIGNALP_EUK); SignalP-TM (SIGNALP_GRAM_POSITIVE); IPR016140 (SUPERFAMILY); TMhelix (TMHMM)
c19844_g1_i1	253.15	147.87	119.073	40s ribosomal protein s30	AT5G56670.1_Symbols:_Ribosomal_protein_S30_family_protein_	chr5:22935413-22935981 REVERSE LENGTH=62		-	no IPS match
c16515_g1_i1	252.45	195.27	119.49	cellulose synthase a catalytic subunit 2	AT5G64740.1_Symbols:_CESA6,_IXR2,_E112,_PRC1_cellulose_synthase_6_	chr5:25881555-25886333 FORWARD LENGTH=1084	EC:2.4.1.12	C:membrane; F:transferase activity; P:metabolic process; P:cellular process; F:protein binding; F:binding	IPR027934 (PFAM); IPR005150 (PFAM); IPR013083 (G3DSA:3.30.40.GENE3D); PTHR13301 (PANTHER); PTHR13301:SF30 (PANTHER); NON_CYTOPLASMIC_DOMAIN (PHOBIUS); TRANSMEMBRANE (PHOBIUS); TRANSMEMBRANE (PHOBIUS); NON_CYTOPLASMIC_DOMAIN (PHOBIUS); NON_CYTOPLASMIC_DOMAIN (PHOBIUS); TRANSMEMBRANE (PHOBIUS); TRANSMEMBRANE (PHOBIUS); CYTOPLASMIC_DOMAIN (PHOBIUS); TRANSMEMBRANE (PHOBIUS); CYTOPLASMIC_DOMAIN (PHOBI…
c28902_g1_i3	252.267	72.5967	13.0933	polyphenol oxidase	not available	not available		-	no IPS match
c15642_g1_i1	251.6	144	111.28		not available	not available		-	NON_CYTOPLASMIC_DOMAIN (PHOBIUS); TRANSMEMBRANE (PHOBIUS); CYTOPLASMIC_DOMAIN (PHOBIUS)
c26846_g1_i2	251.553	219.88	546.463	unknow protein	not available	not available		-	no IPS match
c21313_g1_i1	250.707	184.22	124.783	60s acidic ribosomal protein p0	AT3G09200.1_Symbols:_Ribosomal_protein_L10_family_protein_	chr3:2823364-2825020 REVERSE LENGTH=320	-	P:biological_process; C:intracellular	IPR030670 (PIRSF); PF00428 (PFAM); IPR001790 (PFAM); PTHR21141 (PANTHER); PTHR21141:SF3 (PANTHER); SSF160369 (SUPERFAMILY)
c26309_g1_i1	250.443	64.74	2.73333	pectin methylesterase family protein	AT1G11580.1_Symbols:_ATPMEPCRA,_PMEPCRA_methylesterase_PCR_A_	chr1:3888730-3890649 FORWARD LENGTH=557	EC:3.1.1.11	F:molecular_function; F:hydrolase activity; C:cell wall; P:cellular component organization; P:cellular process	IPR006501 (SMART); IPR000070 (PFAM); IPR006501 (PFAM); IPR006501 (TIGRFAM); IPR012334 (G3DSA:2.160.20.GENE3D); IPR006501 (G3DSA:1.20.140.GENE3D); PTHR31707:SF1 (PANTHER); PTHR31707 (PANTHER); IPR018040 (PROSITE_PATTERNS); IPR018040 (PROSITE_PATTERNS); TRANSMEMBRANE (PHOBIUS); NON_CYTOPLASMIC_DOMAIN (PHOBIUS); CYTOPLASMIC_DOMAIN (PHOBIUS); IPR011050 (SUPERFAMILY); IPR006501 (SUPERFAMILY); TMhelix …
c25879_g2_i1	250.167	7.00667	149.72	heat shock	AT1G16030.1_Symbols:_Hsp70b_heat_shock_protein_70B_	chr1:5502386-5504326 REVERSE LENGTH=646		-	IPR013126 (PRINTS); G3DSA:3.30.30.30 (GENE3D); IPR013126 (PFAM); G3DSA:3.30.420.40 (GENE3D); PTHR19375:SF164 (PANTHER); PTHR19375 (PANTHER); IPR018181 (PROSITE_PATTERNS); SSF53067 (SUPERFAMILY)
c16804_g1_i1	250.14	270.337	196.54	60s ribosomal protein l8-like	AT2G18020.1_Symbols:_EMB2296_Ribosomal_protein_L2_family_	chr2:7837151-7838160 FORWARD LENGTH=258	-	C:ribosome; F:structural molecule activity; P:protein metabolic process; P:cellular process	IPR022666 (PFAM); IPR012340 (G3DSA:2.40.50.GENE3D); IPR002171 (PANTHER); PTHR13691:SF16 (PANTHER); IPR012340 (SUPERFAMILY)
c19844_g1_i2	249.657	154.817	82.88	40s ribosomal protein s30	AT5G56670.1_Symbols:_Ribosomal_protein_S30_family_protein_	chr5:22935413-22935981 REVERSE LENGTH=62		-	no IPS match
c7694_g1_i1	249.247	479.22	690.417	cell division cycle protein 48 homolog	AT5G03340.1_Symbols:_ATPase,_AAA-type,_CDC48_protein_	chr5:810091-813133 REVERSE LENGTH=810	-	F:hydrolase activity; F:nucleotide binding	IPR004201 (SMART); IPR003593 (SMART); IPR003338 (SMART); IPR003338 (PFAM); G3DSA:1.10.8.60 (GENE3D); IPR004201 (PFAM); IPR029067 (G3DSA:3.10.330.GENE3D); IPR005938 (TIGRFAM); IPR027417 (G3DSA:3.40.50.GENE3D); IPR027417 (G3DSA:3.40.50.GENE3D); G3DSA:2.40.40.20 (GENE3D); IPR003959 (PFAM); PTHR23077 (PANTHER); PTHR23077:SF69 (PANTHER); IPR003960 (PROSITE_PATTERNS); IPR009010 (SUPERFAMILY); IPR027417…
c33391_g1_i1	248.177	102.55	18.9633	14 kda proline-rich	AT2G45180.1_Symbols:_Bifunctional_inhibitor/lipid-transfer_protein/seed_storage_2S_albumin_superfamily_protein_	chr2:18626377-18626781 FORWARD LENGTH=134		-	G3DSA:1.10.110.10 (GENE3D); IPR027923 (PFAM); PTHR31731 (PANTHER); PTHR31731:SF0 (PANTHER); CYTOPLASMIC_DOMAIN (PHOBIUS); TRANSMEMBRANE (PHOBIUS); NON_CYTOPLASMIC_DOMAIN (PHOBIUS); IPR016140 (SUPERFAMILY); TMhelix (TMHMM)
c22302_g1_i2	247.933	301.053	154.423	c2h2-type zinc finger-containing protein	not available	not available		-	no IPS match
c20692_g2_i1	247.703	195.42	138.24	40s ribosomal protein s20-2	AT3G47370.2_Symbols:_Ribosomal_protein_S10p/S20e_family_protein_	chr3:17453671-17454437 REVERSE LENGTH=122	-	P:protein metabolic process; P:cellular process; F:structural molecule activity; C:ribosome; F:RNA binding	IPR001848 (PRINTS); IPR027486 (PFAM); IPR027486 (G3DSA:3.30.70.GENE3D); IPR005729 (TIGRFAM); IPR001848 (PANTHER); IPR018268 (PROSITE_PATTERNS); IPR001848 (HAMAP); IPR027486 (SUPERFAMILY)
c7420_g1_i1	247.693	214.073	163.163	cbs domain-containing protein mitochondrial-like	AT5G10860.1_Symbols:_Cystathionine_beta-synthase_(CBS)_family_protein_	chr5:3429173-3430142 REVERSE LENGTH=206		-	no IPS match
c28525_g1_i2	247.433	25.9167	114.217	small heat shock chloroplastic-like	AT4G25200.1_Symbols:_ATHSP23.6-MITO,_HSP23.6-MITO_mitochondrion-localized_small_heat_shock_protein_23.6_	chr4:12917089-12917858 FORWARD LENGTH=210		-	IPR002068 (PFAM); IPR008978 (G3DSA:2.60.40.GENE3D); PTHR11527:SF17 (PANTHER); PTHR11527 (PANTHER); IPR002068 (PROSITE_PROFILES); SignalP-TM (SIGNALP_GRAM_POSITIVE); IPR008978 (SUPERFAMILY)
c13290_g1_i1	246.883	210.017	154.123	---NA---	AT1G13950.1_Symbols:_EIF-5A,_ELF5A-1,_ATELF5A-1,_EIF5A_eukaryotic_elongation_factor_5A-1_	chr1:4773631-4774668 FORWARD LENGTH=158		-	no IPS match
c14421_g1_i1	246.007	194.22	141.123	60s ribosomal protein l5-like	AT5G39740.1_Symbols:_OLI7,_RPL5B_ribosomal_protein_L5_B_	chr5:15903365-15905185 FORWARD LENGTH=301	-	C:ribosome; F:structural molecule activity; P:protein metabolic process; P:cellular process; F:RNA binding	IPR005485 (PRINTS); IPR005484 (PFAM); G3DSA:3.30.420.100 (GENE3D); IPR005485 (PANTHER); TRANSMEMBRANE (PHOBIUS); CYTOPLASMIC_DOMAIN (PHOBIUS); CYTOPLASMIC_DOMAIN (PHOBIUS); NON_CYTOPLASMIC_DOMAIN (PHOBIUS); TRANSMEMBRANE (PHOBIUS); SSF53137 (SUPERFAMILY)
c16858_g1_i1	245.733	177.593	117.637	probable 60s ribosomal protein l14	AT2G20450.1_Symbols:_Ribosomal_protein_L14_	chr2:8813923-8815071 FORWARD LENGTH=134	-	F:structural molecule activity; P:protein metabolic process; P:cellular process; C:ribosome	IPR002784 (PFAM); PTHR11127:SF2 (PANTHER); PTHR11127 (PANTHER)
c17813_g1_i1	245.58	199.7	222.943	nodulin-related protein	AT2G03440.1_Symbols:_NRP1,_ATNRP1_nodulin-related_protein_1_	chr2:1039409-1039972 REVERSE LENGTH=187		-	no IPS match
c26081_g1_i9	243.81	49.22	1.55667	cysteine proteinase inhibitor a-like	AT3G12490.2_Symbols:_ATCYSB,_ATCYS6,_CYSB_cystatin_B_	chr3:3960523-3961876 REVERSE LENGTH=234		-	no IPS match
c22858_g1_i1	243.697	265.31	198.447	60s ribosomal protein l7-4	AT3G13580.3_Symbols:_Ribosomal_protein_L30/L7_family_protein_	chr3:4433809-4435109 FORWARD LENGTH=244		-	no IPS match
c16651_g1_i1	243.627	213.187	107.85	60s ribosomal protein l12	AT2G37190.1_Symbols:_Ribosomal_protein_L11_family_protein_	chr2:15619559-15620059 REVERSE LENGTH=166		-	no IPS match
c24651_g1_i1	243.54	255.823	217.5	histone deacetylase hdt1-like	AT3G44750.1_Symbols:_HD2A,_ATHD2A,_HDA3,_HDT1_histone_deacetylase_3_	chr3:16298045-16299585 FORWARD LENGTH=245		-	TRANSMEMBRANE (PHOBIUS); TRANSMEMBRANE (PHOBIUS); NON_CYTOPLASMIC_DOMAIN (PHOBIUS); NON_CYTOPLASMIC_DOMAIN (PHOBIUS); CYTOPLASMIC_DOMAIN (PHOBIUS); TMhelix (TMHMM)
c17250_g1_i1	242.407	213.44	159.667	60s ribosomal protein l17-2-like	AT1G27400.1_Symbols:_Ribosomal_protein_L22p/L17e_family_protein_	chr1:9515230-9516725 FORWARD LENGTH=176	-	F:structural molecule activity; P:protein metabolic process; P:cellular process; C:ribosome	IPR001063 (G3DSA:3.90.470.GENE3D); IPR001063 (PFAM); IPR005721 (PANTHER); IPR001063 (SUPERFAMILY)
c22296_g1_i1	242.18	196.007	157.217	nascent polypeptide-associated complex subunit alpha-like protein 2	AT3G49470.1_Symbols:_NACA2_nascent_polypeptide-associated_complex_subunit_alpha-like_protein_2_	chr3:18341072-18342273 FORWARD LENGTH=217	-	F:protein binding	IPR002715 (PFAM); IPR000449 (PFAM); IPR016641 (PIRSF); G3DSA:1.10.8.10 (GENE3D); IPR016641 (PANTHER); IPR002715 (PROSITE_PROFILES)
c24134_g1_i1	241.987	238.507	169.307	auxin growth promotor protein	AT5G65470.1_Symbols:_O-fucosyltransferase_family_protein_	chr5:26172432-26174904 FORWARD LENGTH=504		-	no IPS match
c21347_g2_i1	241.88	7.89	61.4167	heat shock protein 83	AT5G52640.1_Symbols:_HSP81-1,_ATHS83,_HSP81.1,_HSP83,_ATHSP90.1,_AtHsp90-1,_HSP90.1_heat_shock_protein_90.1_	chr5:21352542-21355147 FORWARD LENGTH=705	-	F:nucleotide binding; F:protein binding; P:response to stress; P:protein metabolic process; P:cellular process	IPR020575 (PRINTS); IPR003594 (SMART); PF13589 (PFAM); IPR003594 (G3DSA:3.30.565.GENE3D); IPR001404 (PANTHER); IPR019805 (PROSITE_PATTERNS); IPR003594 (SUPERFAMILY)
c21087_g1_i1	241.527	224.437	162.827	eukaryotic translation initiation factor 5a	AT1G13950.1_Symbols:_EIF-5A,_ELF5A-1,_ATELF5A-1,_EIF5A_eukaryotic_elongation_factor_5A-1_	chr1:4773631-4774668 FORWARD LENGTH=158	-	P:cellular component organization; P:protein metabolic process; P:cellular process; F:binding; F:RNA binding	IPR012340 (G3DSA:2.40.50.GENE3D); IPR020189 (PFAM); IPR014722 (G3DSA:2.30.30.GENE3D); IPR001884 (PANTHER); IPR012340 (SUPERFAMILY)
c45243_g1_i1	240.813	241.337	303.653	ubiquitin	AT3G52590.1_Symbols:_UBQ1,_EMB2167,_ERD16,_HAP4_ubiquitin_extension_protein_1_	chr3:19505668-19506681 FORWARD LENGTH=128		-	no IPS match
c17951_g1_i2	240.327	271.27	171.917	---NA---	not available	not available		-	no IPS match
c22377_g1_i1	239.887	76.58	28.6233	protein notum homolog	AT4G19420.1_Symbols:_Pectinacetylesterase_family_protein_	chr4:10587504-10589807 REVERSE LENGTH=397		-	IPR004963 (PFAM); PTHR21562:SF8 (PANTHER); IPR004963 (PANTHER); NON_CYTOPLASMIC_DOMAIN (PHOBIUS); TRANSMEMBRANE (PHOBIUS); CYTOPLASMIC_DOMAIN (PHOBIUS)
c26187_g1_i1	238.707	184.107	177.583	v-type proton atpase catalytic subunit a	AT1G78900.1_Symbols:_VHA-A_vacuolar_ATP_synthase_subunit_A_	chr1:29660463-29664575 FORWARD LENGTH=623	-	F:nucleotide binding; C:membrane; F:hydrolase activity; F:transporter activity; P:transport; P:cellular process; P:metabolic process	IPR024034 (G3DSA:1.10.1140.GENE3D); IPR000194 (PFAM); IPR005725 (TIGRFAM); IPR027417 (G3DSA:3.40.50.GENE3D); IPR004100 (PFAM); IPR000793 (PFAM); PTHR15184:SF7 (PANTHER); PTHR15184 (PANTHER); IPR020003 (PROSITE_PATTERNS); IPR022878 (HAMAP); IPR000793 (SUPERFAMILY); IPR027417 (SUPERFAMILY); IPR004100 (SUPERFAMILY)
c27444_g1_i1	238.603	317.057	491.527	udp-d-apiose udp-d-xylose synthase 2-like	AT1G08200.1_Symbols:_AXS2_UDP-D-apiose/UDP-D-xylose_synthase_2_	chr1:2574259-2576609 REVERSE LENGTH=389	-	F:binding; F:catalytic activity	G3DSA:3.90.25.10 (GENE3D); IPR016040 (G3DSA:3.40.50.GENE3D); IPR001509 (PFAM); PTHR10366:SF216 (PANTHER); PTHR10366 (PANTHER); SSF51735 (SUPERFAMILY)
c28902_g1_i1	238.593	61.9233	14.1	polyphenol oxidase chloroplastic	not available	not available		-	TRANSMEMBRANE (PHOBIUS); CYTOPLASMIC_DOMAIN (PHOBIUS); NON_CYTOPLASMIC_DOMAIN (PHOBIUS); TMhelix (TMHMM); TMhelix (TMHMM)
c28023_g1_i2	238.59	154.33	60.31	fasciclin-like arabinogalactan protein 2	AT4G12730.1_Symbols:_FLA2_FASCICLIN-like_arabinogalactan_2_	chr4:7491598-7492809 REVERSE LENGTH=403		-	IPR000782 (SMART); IPR000782 (PFAM); IPR000782 (G3DSA:2.30.180.GENE3D); IPR000782 (G3DSA:2.30.180.GENE3D); PTHR32382:SF4 (PANTHER); PTHR32382 (PANTHER); SIGNAL_PEPTIDE_N_REGION (PHOBIUS); SIGNAL_PEPTIDE_C_REGION (PHOBIUS); NON_CYTOPLASMIC_DOMAIN (PHOBIUS); SIGNAL_PEPTIDE_H_REGION (PHOBIUS); SIGNAL_PEPTIDE (PHOBIUS); IPR000782 (PROSITE_PROFILES); IPR000782 (PROSITE_PROFILES); SignalP-TM (SIGNALP_G…
c86134_g1_i1	238.393	162.847	113.31	60s ribosomal protein l18a-like	AT2G34480.1_Symbols:_Ribosomal_protein_L18ae/LX_family_protein_	chr2:14532916-14534161 REVERSE LENGTH=178	-	C:ribosome; P:protein metabolic process; P:cellular process; F:structural molecule activity	IPR023573 (PFAM); PTHR10052 (PANTHER); IPR028877 (HAMAP)
c25496_g1_i3	238.36	252.29	188.303	60s ribosomal protein l8-like	AT4G36130.1_Symbols:_Ribosomal_protein_L2_family_	chr4:17097613-17098656 FORWARD LENGTH=258		-	no IPS match
c46438_g1_i1	238.147	168.967	66.4433		not available	not available		-	no IPS match
c10910_g1_i1	237.96	231.353	185.58	hypothetical protein PHAVU_007G220300g	not available	not available		-	no IPS match
c16596_g1_i1	236.893	243.587	306.437	thioredoxin peroxidase 1	AT1G65980.1_Symbols:_TPX1_thioredoxin-dependent_peroxidase_1_	chr1:24559524-24560753 REVERSE LENGTH=162		-	no IPS match
c29105_g1_i1	236.42	188.84	165.577	cellulose synthase a catalytic subunit 1	AT4G32410.1_Symbols:_CESA1,_RSW1,_AtCESA1_cellulose_synthase_1_	chr4:15641009-15646388 REVERSE LENGTH=1081		-	no IPS match
c25550_g1_i1	236.257	157.75	108.76	5-methyltetrahydropteroyltriglutamate--homocysteine methyltransferase	AT5G17920.1_Symbols:_ATCIMS,_ATMETS,_ATMS1_Cobalamin-independent_synthase_family_protein_	chr5:5935771-5939195 FORWARD LENGTH=765	EC:2.1.1.14	P:metabolic process; P:cellular process; F:transferase activity; F:binding	IPR006276 (PIRSF); G3DSA:3.20.20.210 (GENE3D); IPR013215 (PFAM); IPR002629 (PFAM); IPR006276 (TIGRFAM); G3DSA:3.20.20.210 (GENE3D); PTHR30519 (PANTHER); PTHR30519:SF0 (PANTHER); IPR006276 (HAMAP); SSF51726 (SUPERFAMILY)
c22585_g1_i1	235.627	213.02	236.87	probable fructose-bisphosphate aldolase chloroplastic	AT2G01140.1_Symbols:_Aldolase_superfamily_protein_	chr2:95006-96491 REVERSE LENGTH=391	EC:4.1.2.13	P:generation of precursor metabolites and energy; F:catalytic activity	IPR013785 (G3DSA:3.20.20.GENE3D); IPR000741 (PFAM); PTHR11627:SF10 (PANTHER); IPR029769 (PANTHER); IPR029768 (PROSITE_PATTERNS); SSF51569 (SUPERFAMILY)
c1499_g1_i1	234.607	348.657	284.937	cyclin-b1-2-like	AT5G38650.1_Symbols:_Proteasome_maturation_factor_UMP1_	chr5:15471208-15472699 REVERSE LENGTH=141		-	IPR008012 (PFAM); IPR008012 (PANTHER); PTHR12828:SF3 (PANTHER); SignalP-noTM (SIGNALP_EUK)
c29051_g1_i1	234.45	173.67	169.357	heat shock 70 kda protein 15-like	AT1G79920.1_Symbols:_Heat_shock_protein_70_(Hsp_70)_family_protein_	chr1:30058935-30062224 REVERSE LENGTH=831		-	Coil (COILS); IPR013126 (PRINTS); G3DSA:3.30.30.30 (GENE3D); IPR029047 (G3DSA:2.60.34.GENE3D); G3DSA:3.30.420.40 (GENE3D); G3DSA:3.30.420.40 (GENE3D); IPR029048 (G3DSA:1.20.1270.GENE3D); G3DSA:3.90.640.10 (GENE3D); IPR013126 (PFAM); PTHR19375 (PANTHER); PTHR19375:SF78 (PANTHER); IPR029047 (SUPERFAMILY); IPR029048 (SUPERFAMILY); SSF53067 (SUPERFAMILY); SSF53067 (SUPERFAMILY); IPR029048 (SUPERFAMIL…
c74367_g1_i1	234.343	175.313	203.637	m030_arath ame: full=uncharacterized mitochondrial protein g00030 ame: full=orf107a	ATMG00030.1_Symbols:_ORF107A_hypothetical_protein_	chrM:11918-12241 FORWARD LENGTH=107		C:mitochondrion	no IPS match
c8351_g1_i1	233.913	163.353	95.4867	ubiquitin-conjugating enzyme e2 28-like	AT4G27960.2_Symbols:_UBC9_ubiquitin_conjugating_enzyme_9_	chr4:13916065-13917293 REVERSE LENGTH=178		-	SM00212 (SMART); IPR016135 (G3DSA:3.10.110.GENE3D); IPR000608 (PFAM); PTHR24068 (PANTHER); PTHR24068:SF47 (PANTHER); IPR023313 (PROSITE_PATTERNS); IPR000608 (PROSITE_PROFILES); IPR016135 (SUPERFAMILY)
c60243_g1_i1	233.763	130.173	38.7367	alpha- partial	AT4G14960.2_Symbols:_TUA6_Tubulin/FtsZ_family_protein_	chr4:8548769-8550319 REVERSE LENGTH=450		F:GTP binding; F:structural constituent of cytoskeleton; F:nucleotide binding; P:microtubule-based process; C:microtubule; P:protein polymerization; P:GTP catabolic process; C:protein complex; F:GTPase activity; C:cytoplasm; C:cytoskeleton	IPR000217 (PRINTS); IPR003008 (PFAM); IPR003008 (G3DSA:3.40.50.GENE3D); PTHR11588:SF48 (PANTHER); IPR000217 (PANTHER); IPR003008 (SUPERFAMILY)
c22508_g1_i1	233.7	280.417	675.613	auxin-repressed kda	AT2G33830.2_Symbols:_Dormancy/auxin_associated_family_protein_	chr2:14309768-14310286 REVERSE LENGTH=108		-	no IPS match
c4164_g1_i1	232.957	194.633	97.62	60s ribosomal protein l13a-4-like	AT5G48760.1_Symbols:_Ribosomal_protein_L13_family_protein_	chr5:19771315-19772686 REVERSE LENGTH=206		-	no IPS match
c23043_g1_i2	232.657	219.49	176.67	60s ribosomal protein l11-1	AT5G45775.2_Symbols:_Ribosomal_L5P_family_protein_	chr5:18565281-18566496 REVERSE LENGTH=182	-	P:protein metabolic process; P:cellular process; F:structural molecule activity; C:ribosome	IPR002132 (PIRSF); IPR022803 (G3DSA:3.30.1440.GENE3D); IPR002132 (PFAM); IPR002132 (PFAM); IPR002132 (PANTHER); IPR020929 (PROSITE_PATTERNS); IPR022803 (SUPERFAMILY)
c75011_g1_i1	232.247	20.8267	223.553	---NA---	not available	not available		-	no IPS match
c29597_g2_i2	231.42	162.433	108.443	protein tyrosine phosphatase	AT3G52180.1_Symbols:_ATPTPKIS1,_DSP4,_SEX4,_ATSEX4_dual_specificity_protein_phosphatase_(DsPTP1)_family_protein_	chr3:19349884-19353459 REVERSE LENGTH=379	EC:3.1.3	F:hydrolase activity; P:protein metabolic process; P:cellular process; P:metabolic process; P:biological_process	IPR020422 (SMART); IPR029021 (G3DSA:3.90.190.GENE3D); IPR000340 (PFAM); IPR030079 (PTHR10343:PANTHER); PTHR10343 (PANTHER); IPR000387 (PROSITE_PROFILES); IPR014756 (SUPERFAMILY); IPR029021 (SUPERFAMILY)
c28525_g1_i1	231.407	24.56	111.037	small heat shock chloroplastic-like	AT4G25200.1_Symbols:_ATHSP23.6-MITO,_HSP23.6-MITO_mitochondrion-localized_small_heat_shock_protein_23.6_	chr4:12917089-12917858 FORWARD LENGTH=210		-	IPR008978 (G3DSA:2.60.40.GENE3D); IPR002068 (PFAM); PTHR11527:SF17 (PANTHER); PTHR11527 (PANTHER); IPR002068 (PROSITE_PROFILES); SignalP-TM (SIGNALP_GRAM_POSITIVE); IPR008978 (SUPERFAMILY)
c19905_g1_i1	230.773	10.93	55.4	kda class i heat shock	AT3G46230.1_Symbols:_ATHSP17.4,_HSP17.4_heat_shock_protein_17.4_	chr3:16984263-16984733 REVERSE LENGTH=156		-	TRANSMEMBRANE (PHOBIUS); NON_CYTOPLASMIC_DOMAIN (PHOBIUS); CYTOPLASMIC_DOMAIN (PHOBIUS); TMhelix (TMHMM)
c18339_g1_i2	228.453	179.9	108.203	60s ribosomal protein l10-like	AT1G26910.1_Symbols:_RPL10B_Ribosomal_protein_L16p/L10e_family_protein_	chr1:9321709-9322813 FORWARD LENGTH=221	-	P:protein metabolic process; P:cellular process; F:structural molecule activity; C:ribosome	IPR001197 (PIRSF); IPR016180 (G3DSA:3.90.1170.GENE3D); IPR016180 (PFAM); IPR001197 (TIGRFAM); PTHR11726 (PANTHER); IPR018255 (PROSITE_PATTERNS); IPR016180 (SUPERFAMILY)
c20679_g1_i1	228.34	167.23	100.763	60s ribosomal protein l39-3	AT4G31985.1_Symbols:_Ribosomal_protein_L39_family_protein_	chr4:15469931-15470366 FORWARD LENGTH=51		-	SIGNAL_PEPTIDE_C_REGION (PHOBIUS); SIGNAL_PEPTIDE (PHOBIUS); SIGNAL_PEPTIDE_H_REGION (PHOBIUS); NON_CYTOPLASMIC_DOMAIN (PHOBIUS); SIGNAL_PEPTIDE_N_REGION (PHOBIUS); SignalP-noTM (SIGNALP_EUK)
c22883_g1_i2	228.29	325.35	331.637	60s acidic ribosomal protein p1	AT5G47700.1_Symbols:_60S_acidic_ribosomal_protein_family_	chr5:19328019-19328724 REVERSE LENGTH=113		-	NON_CYTOPLASMIC_DOMAIN (PHOBIUS); TRANSMEMBRANE (PHOBIUS); CYTOPLASMIC_DOMAIN (PHOBIUS); TMhelix (TMHMM)
c13561_g1_i1	227.427	23.95	7.65	---NA---	not available	not available		-	TRANSMEMBRANE (PHOBIUS); CYTOPLASMIC_DOMAIN (PHOBIUS); NON_CYTOPLASMIC_DOMAIN (PHOBIUS); TMhelix (TMHMM)
c20450_g1_i3	226.973	206.967	104.17	60s ribosomal protein l13a-4-like	AT5G48760.1_Symbols:_Ribosomal_protein_L13_family_protein_	chr5:19771315-19772686 REVERSE LENGTH=206	-	P:protein metabolic process; P:cellular process; F:structural molecule activity; C:ribosome	IPR005822 (PFAM); IPR005755 (TIGRFAM); IPR023564 (G3DSA:3.90.1180.GENE3D); IPR005755 (PTHR11545:PANTHER); IPR005822 (PANTHER); IPR023563 (PROSITE_PATTERNS); IPR023564 (SUPERFAMILY)
c28023_g1_i1	226.96	149.693	56.0333	fasciclin-like arabinogalactan protein 2	AT4G12730.1_Symbols:_FLA2_FASCICLIN-like_arabinogalactan_2_	chr4:7491598-7492809 REVERSE LENGTH=403		-	IPR000782 (SMART); IPR000782 (G3DSA:2.30.180.GENE3D); IPR000782 (G3DSA:2.30.180.GENE3D); IPR000782 (PFAM); PTHR32382:SF4 (PANTHER); PTHR32382 (PANTHER); SIGNAL_PEPTIDE_N_REGION (PHOBIUS); SIGNAL_PEPTIDE_C_REGION (PHOBIUS); SIGNAL_PEPTIDE (PHOBIUS); NON_CYTOPLASMIC_DOMAIN (PHOBIUS); SIGNAL_PEPTIDE_H_REGION (PHOBIUS); IPR000782 (PROSITE_PROFILES); IPR000782 (PROSITE_PROFILES); SignalP-TM (SIGNALP_G…
c94499_g1_i1	226.86	230.233	289.553	eukaryotic translation initiation factor 5a	AT1G13950.1_Symbols:_EIF-5A,_ELF5A-1,_ATELF5A-1,_EIF5A_eukaryotic_elongation_factor_5A-1_	chr1:4773631-4774668 FORWARD LENGTH=158	-	P:protein metabolic process; P:cellular process; P:cellular component organization; F:binding; F:RNA binding	IPR014722 (G3DSA:2.30.30.GENE3D); IPR001884 (PANTHER); IPR019769 (PROSITE_PATTERNS); IPR008991 (SUPERFAMILY)
c17858_g1_i1	226.72	46.2233	11.4633	peroxidase 3-like	AT1G05260.1_Symbols:_RCI3,_RCI3A_Peroxidase_superfamily_protein_	chr1:1529827-1531271 FORWARD LENGTH=326	EC:1.11.1.7	F:binding; P:metabolic process; F:catalytic activity; P:response to stress	IPR000823 (PRINTS); G3DSA:1.10.420.10 (GENE3D); IPR002016 (PFAM); PTHR31235:SF6 (PANTHER); PTHR31235 (PANTHER); IPR002016 (PROSITE_PROFILES); IPR010255 (SUPERFAMILY)
c20343_g1_i1	225.553	164.153	101.317	14-3-3 protein	AT1G78300.1_Symbols:_GRF2,_14-3-3OMEGA,_GF14_OMEGA_general_regulatory_factor_2_	chr1:29461883-29463052 FORWARD LENGTH=259	-	F:protein binding	Coil (COILS); IPR000308 (PRINTS); IPR023410 (SMART); IPR000308 (PIRSF); IPR023410 (PFAM); G3DSA:1.20.190.20 (GENE3D); IPR000308 (PANTHER); PTHR18860:SF15 (PANTHER); IPR023409 (PROSITE_PATTERNS); IPR023409 (PROSITE_PATTERNS); IPR023410 (SUPERFAMILY)
c22145_g2_i1	225.427	242.267	188.183	ferritin- chloroplastic-like	AT2G40300.1_Symbols:_ATFER4,_FER4_ferritin_4_	chr2:16831501-16833214 REVERSE LENGTH=259		-	TRANSMEMBRANE (PHOBIUS); NON_CYTOPLASMIC_DOMAIN (PHOBIUS); CYTOPLASMIC_DOMAIN (PHOBIUS); SignalP-noTM (SIGNALP_EUK)
c18143_g1_i1	224.757	106.783	43.4633	60s ribosomal protein l31	AT4G26230.1_Symbols:_Ribosomal_protein_L31e_family_protein_	chr4:13286026-13286553 FORWARD LENGTH=119		-	no IPS match
c25145_g1_i1	224.64	180.75	145.23	ascorbate peroxidase	AT1G07890.3_Symbols:_APX1,_MEE6,_CS1,_ATAPX1,_ATAPX01_ascorbate_peroxidase_1_	chr1:2438005-2439435 FORWARD LENGTH=250	EC:1.11.1.7	F:catalytic activity; F:binding; P:response to stress; P:metabolic process	IPR002016 (PRINTS); IPR002207 (PRINTS); G3DSA:1.10.420.10 (GENE3D); G3DSA:1.10.520.10 (GENE3D); IPR002016 (PFAM); PTHR31356 (PANTHER); PTHR31356:SF5 (PANTHER); IPR019794 (PROSITE_PATTERNS); IPR019793 (PROSITE_PATTERNS); IPR002016 (PROSITE_PROFILES); IPR010255 (SUPERFAMILY)
c30378_g1_i1	224.56	185.12	125.207	s-adenosyl-l-homocysteine hydrolase a	AT4G13940.1_Symbols:_HOG1,_EMB1395,_SAHH1,_MEE58,_ATSAHH1_S-adenosyl-L-homocysteine_hydrolase_	chr4:8054931-8056676 FORWARD LENGTH=485	EC:3.3.1.1	P:metabolic process; P:cellular process; F:hydrolase activity	IPR000043 (SMART); IPR015878 (SMART); G3DSA:3.40.50.1480 (GENE3D); IPR015878 (PFAM); G3DSA:3.40.50.1480 (GENE3D); IPR016040 (G3DSA:3.40.50.GENE3D); IPR000043 (PFAM); IPR000043 (PIRSF); IPR000043 (TIGRFAM); IPR000043 (PANTHER); IPR020082 (PROSITE_PATTERNS); IPR020082 (PROSITE_PATTERNS); IPR000043 (HAMAP); SSF52283 (SUPERFAMILY); SSF51735 (SUPERFAMILY); SSF52283 (SUPERFAMILY)
c25878_g2_i1	224.413	212.14	132.127	40s ribosomal protein s23	AT5G02960.1_Symbols:_Ribosomal_protein_S12/S23_family_protein_	chr5:693280-694396 REVERSE LENGTH=142	-	P:protein metabolic process; P:cellular process; F:structural molecule activity; C:ribosome	IPR006032 (PIRSF); IPR006032 (PFAM); IPR012340 (G3DSA:2.40.50.GENE3D); IPR005680 (TIGRFAM); IPR006032 (PANTHER); IPR006032 (PROSITE_PATTERNS); IPR012340 (SUPERFAMILY)
c30378_g1_i2	224.177	188.25	127.097	s-adenosyl-l-homocysteine hydrolase a	AT4G13940.1_Symbols:_HOG1,_EMB1395,_SAHH1,_MEE58,_ATSAHH1_S-adenosyl-L-homocysteine_hydrolase_	chr4:8054931-8056676 FORWARD LENGTH=485		-	SignalP-noTM (SIGNALP_EUK)
c74889_g1_i1	223.9	103.09	48.36	leucine-rich repeat family	AT3G19320.1_Symbols:_Leucine-rich_repeat_(LRR)_family_protein_	chr3:6696395-6698073 REVERSE LENGTH=493		-	G3DSA:3.80.10.10 (GENE3D); PTHR24420 (PANTHER); PTHR24420:SF563 (PANTHER); SIGNAL_PEPTIDE_C_REGION (PHOBIUS); SIGNAL_PEPTIDE (PHOBIUS); SIGNAL_PEPTIDE_N_REGION (PHOBIUS); SIGNAL_PEPTIDE_H_REGION (PHOBIUS); NON_CYTOPLASMIC_DOMAIN (PHOBIUS); SignalP-noTM (SIGNALP_EUK); SSF52058 (SUPERFAMILY); TMhelix (TMHMM)
c17497_g1_i1	223.867	179.873	166.73	60s ribosomal protein l34	AT1G26880.1_Symbols:_Ribosomal_protein_L34e_superfamily_protein_	chr1:9315640-9316681 REVERSE LENGTH=120	-	F:structural molecule activity; P:protein metabolic process; P:cellular process; C:ribosome	IPR008195 (PRINTS); IPR008195 (PFAM); IPR008195 (PANTHER); IPR018065 (PROSITE_PATTERNS)
c25933_g4_i3	223.51	748.257	2081.3	polyubiquitin 3	AT5G03240.1_Symbols:_UBQ3_polyubiquitin_3_	chr5:771976-772896 REVERSE LENGTH=306	-	F:protein binding	IPR019956 (PRINTS); IPR000626 (SMART); IPR000626 (PFAM); G3DSA:3.10.20.90 (GENE3D); PTHR10666 (PANTHER); IPR019954 (PROSITE_PATTERNS); IPR019954 (PROSITE_PATTERNS); IPR000626 (PROSITE_PROFILES); IPR000626 (PROSITE_PROFILES); IPR029071 (SUPERFAMILY); IPR029071 (SUPERFAMILY)
c17370_g1_i1	223.21	67.8767	6.66333	polyphenol oxidase chloroplastic-like	not available	not available		-	IPR008922 (G3DSA:1.10.1280.GENE3D); IPR008922 (SUPERFAMILY)
c28583_g1_i1	222.9	155.153	82.6833	glucomannan 4-beta-mannosyltransferase 2-like	AT5G22740.1_Symbols:_ATCSLA02,_CSLA02,_ATCSLA2,_CSLA2_cellulose_synthase-like_A02_	chr5:7555379-7559866 REVERSE LENGTH=534		-	PF13641 (PFAM); IPR029044 (G3DSA:3.90.550.GENE3D); PTHR32044 (PANTHER); PTHR32044:SF6 (PANTHER); CYTOPLASMIC_DOMAIN (PHOBIUS); TRANSMEMBRANE (PHOBIUS); TRANSMEMBRANE (PHOBIUS); TRANSMEMBRANE (PHOBIUS); NON_CYTOPLASMIC_DOMAIN (PHOBIUS); CYTOPLASMIC_DOMAIN (PHOBIUS); TRANSMEMBRANE (PHOBIUS); NON_CYTOPLASMIC_DOMAIN (PHOBIUS); CYTOPLASMIC_DOMAIN (PHOBIUS); NON_CYTOPLASMIC_DOMAIN (PHOBIUS); TRANSMEMBR…
c25110_g1_i1	222.85	188.77	94.84	60s ribosomal protein l28-1-like	AT2G19730.1_Symbols:_Ribosomal_L28e_protein_family_	chr2:8511752-8512995 FORWARD LENGTH=143	-	P:protein metabolic process; P:cellular process; F:structural molecule activity; C:ribosome	IPR029004 (PFAM); PTHR10544:SF0 (PANTHER); IPR002672 (PANTHER)
c26081_g1_i1	222.847	57.16	4.84667	cysteine proteinase inhibitor a-like	AT5G05110.1_Symbols:_Cystatin/monellin_family_protein_	chr5:1507615-1508765 REVERSE LENGTH=232		-	NON_CYTOPLASMIC_DOMAIN (PHOBIUS); TRANSMEMBRANE (PHOBIUS); SIGNAL_PEPTIDE_C_REGION (PHOBIUS); SIGNAL_PEPTIDE_N_REGION (PHOBIUS); TRANSMEMBRANE (PHOBIUS); NON_CYTOPLASMIC_DOMAIN (PHOBIUS); SIGNAL_PEPTIDE (PHOBIUS); SIGNAL_PEPTIDE_H_REGION (PHOBIUS); CYTOPLASMIC_DOMAIN (PHOBIUS); TMhelix (TMHMM); TMhelix (TMHMM)
c25703_g1_i1	222.65	183.573	108.4	40s ribosomal protein s18-like	AT4G09800.1_Symbols:_RPS18C_S18_ribosomal_protein_	chr4:6173818-6174963 FORWARD LENGTH=152	-	C:ribosome; F:RNA binding; P:protein metabolic process; P:cellular process; F:structural molecule activity	IPR027437 (G3DSA:4.10.910.GENE3D); G3DSA:1.10.8.50 (GENE3D); IPR001892 (PIRSF); IPR001892 (PFAM); PTHR10871 (PANTHER); IPR018269 (PROSITE_PATTERNS); IPR001892 (PROSITE_PROFILES); IPR010979 (SUPERFAMILY)
c15902_g1_i1	222.58	84.7267	34.6033	cysteine protease inhibitor 8-like	AT1G17860.1_Symbols:_Kunitz_family_trypsin_and_protease_inhibitor_protein_	chr1:6149343-6149933 FORWARD LENGTH=196	-	F:molecular_function	IPR002160 (PRINTS); IPR002160 (SMART); G3DSA:2.80.10.50 (GENE3D); IPR002160 (PFAM); IPR002160 (PROSITE_PATTERNS); NON_CYTOPLASMIC_DOMAIN (PHOBIUS); SIGNAL_PEPTIDE_C_REGION (PHOBIUS); SIGNAL_PEPTIDE (PHOBIUS); SIGNAL_PEPTIDE_N_REGION (PHOBIUS); SIGNAL_PEPTIDE_H_REGION (PHOBIUS); SignalP-noTM (SIGNALP_GRAM_NEGATIVE); SignalP-TM (SIGNALP_GRAM_POSITIVE); SignalP-noTM (SIGNALP_EUK); IPR011065 (SUPERFA…
c1359_g1_i2	222.02	150.7	55.7433	sucrose synthase	AT3G43190.1_Symbols:_SUS4,_ATSUS4_sucrose_synthase_4_	chr3:15179204-15182577 REVERSE LENGTH=808		-	no IPS match
c21338_g1_i1	220.977	276.093	347.743	glucose-6-phosphate 1- cytoplasmic isoform	AT5G40760.1_Symbols:_G6PD6_glucose-6-phosphate_dehydrogenase_6_	chr5:16311284-16314556 FORWARD LENGTH=515	EC:1.1.1.49	P:metabolic process; F:catalytic activity; F:nucleotide binding	IPR001282 (PRINTS); IPR001282 (PIRSF); IPR016040 (G3DSA:3.40.50.GENE3D); IPR001282 (TIGRFAM); G3DSA:3.30.360.10 (GENE3D); IPR022674 (PFAM); IPR022675 (PFAM); IPR001282 (PANTHER); IPR019796 (PROSITE_PATTERNS); IPR001282 (HAMAP); SSF51735 (SUPERFAMILY); SSF55347 (SUPERFAMILY)
c28273_g1_i1	220.227	138.597	153.637	ru large subunit-binding protein subunit alpha	AT2G28000.1_Symbols:_CPN60A,_CH-CPN60A,_SLP_chaperonin-60alpha_	chr2:11926603-11929184 FORWARD LENGTH=586	-	P:protein metabolic process; P:cellular process; C:cytoplasm; F:nucleotide binding	IPR001844 (PRINTS); IPR027413 (G3DSA:1.10.560.GENE3D); IPR027409 (G3DSA:3.50.7.GENE3D); IPR002423 (PFAM); IPR001844 (TIGRFAM); IPR027413 (G3DSA:1.10.560.GENE3D); IPR002423 (PANTHER); PTHR11353:SF11 (PANTHER); IPR018370 (PROSITE_PATTERNS); IPR001844 (HAMAP); SSF54849 (SUPERFAMILY); SSF48592 (SUPERFAMILY); IPR027409 (SUPERFAMILY); SSF54849 (SUPERFAMILY)
c12486_g1_i2	220.02	165.36	176.63	tubulin beta-1 chain	AT1G75780.1_Symbols:_TUB1_tubulin_beta-1_chain_	chr1:28451378-28453602 REVERSE LENGTH=447	-	C:intracellular; F:structural molecule activity; F:nucleotide binding; P:cellular process; F:hydrolase activity; P:cellular component organization; P:metabolic process	Coil (COILS); IPR002453 (PRINTS); IPR000217 (PRINTS); IPR018316 (SMART); IPR003008 (SMART); IPR023123 (G3DSA:1.10.287.GENE3D); IPR018316 (G3DSA:3.30.1330.GENE3D); IPR018316 (PFAM); IPR003008 (G3DSA:3.40.50.GENE3D); IPR003008 (PFAM); PTHR11588:SF66 (PANTHER); IPR000217 (PANTHER); IPR017975 (PROSITE_PATTERNS); IPR013838 (PROSITE_PATTERNS); IPR008280 (SUPERFAMILY); IPR003008 (SUPERFAMILY)
c19458_g1_i1	219.263	158.963	119.43	carrier mitochondrial	AT5G13490.1_Symbols:_AAC2_ADP/ATP_carrier_2_	chr5:4336034-4337379 FORWARD LENGTH=385		-	no IPS match
c32359_g1_i1	219.037	66.64	7.55667	polygalacturonase inhibitor	AT5G06870.1_Symbols:_PGIP2,_ATPGIP2_polygalacturonase_inhibiting_protein_2_	chr5:2133941-2135016 FORWARD LENGTH=330	-	F:protein binding	IPR003591 (SMART); IPR001611 (PFAM); G3DSA:3.80.10.10 (GENE3D); IPR013210 (PFAM); PTHR24420 (PANTHER); CYTOPLASMIC_DOMAIN (PHOBIUS); NON_CYTOPLASMIC_DOMAIN (PHOBIUS); TRANSMEMBRANE (PHOBIUS); IPR001611 (PROSITE_PROFILES); IPR001611 (PROSITE_PROFILES); IPR001611 (PROSITE_PROFILES); IPR001611 (PROSITE_PROFILES); SSF52058 (SUPERFAMILY)
c18339_g1_i1	218.17	170.547	100.727	60s ribosomal protein l10-like	AT1G26910.1_Symbols:_RPL10B_Ribosomal_protein_L16p/L10e_family_protein_	chr1:9321709-9322813 FORWARD LENGTH=221	-	C:ribosome; F:structural molecule activity; P:protein metabolic process; P:cellular process	IPR001197 (TIGRFAM); IPR016180 (G3DSA:3.90.1170.GENE3D); IPR016180 (PFAM); PTHR11726 (PANTHER); IPR018255 (PROSITE_PATTERNS); IPR016180 (SUPERFAMILY)
c26737_g2_i1	217.587	26.9533	112.013	heat shock protein 83	AT5G52640.1_Symbols:_HSP81-1,_ATHS83,_HSP81.1,_HSP83,_ATHSP90.1,_AtHsp90-1,_HSP90.1_heat_shock_protein_90.1_	chr5:21352542-21355147 FORWARD LENGTH=705	-	F:nucleotide binding; P:response to stress; F:protein binding; P:protein metabolic process; P:cellular process	Coil (COILS); Coil (COILS); IPR020575 (PRINTS); IPR001404 (PFAM); IPR001404 (PIRSF); IPR003594 (G3DSA:3.30.565.GENE3D); PTHR11528:SF43 (PANTHER); IPR001404 (PANTHER); SSF110942 (SUPERFAMILY); IPR003594 (SUPERFAMILY); IPR020568 (SUPERFAMILY)
c26491_g1_i1	217.347	231.95	76.9233	alcohol dehydrogenase 1	AT1G77120.1_Symbols:_ADH1,_ADH,_ATADH,_ATADH1_alcohol_dehydrogenase_1_	chr1:28975509-28977216 FORWARD LENGTH=379		-	TRANSMEMBRANE (PHOBIUS); NON_CYTOPLASMIC_DOMAIN (PHOBIUS); CYTOPLASMIC_DOMAIN (PHOBIUS); SIGNAL_PEPTIDE_H_REGION (PHOBIUS); SIGNAL_PEPTIDE (PHOBIUS); SIGNAL_PEPTIDE_N_REGION (PHOBIUS); SIGNAL_PEPTIDE_C_REGION (PHOBIUS); SignalP-TM (SIGNALP_EUK); TMhelix (TMHMM); TMhelix (TMHMM)
c28072_g1_i1	215.797	244.263	142.29	dnaj homolog subfamily c member 2-like	AT3G11450.1_Symbols:_DnaJ_domain_;Myb-like_DNA-binding_domain_	chr3:3605459-3607402 REVERSE LENGTH=647	-	F:binding; F:DNA binding	Coil (COILS); Coil (COILS); Coil (COILS); IPR001623 (PRINTS); IPR001623 (SMART); IPR001005 (SMART); IPR001623 (G3DSA:1.10.287.GENE3D); IPR009057 (G3DSA:1.10.10.GENE3D); IPR001005 (PFAM); IPR009057 (G3DSA:1.10.10.GENE3D); IPR001623 (PFAM); PTHR24078 (PANTHER); PTHR24078:SF134 (PANTHER); IPR018253 (PROSITE_PATTERNS); IPR017877 (PROSITE_PROFILES); IPR017884 (PROSITE_PROFILES); IPR001623 (PROSITE_PRO…
c56671_g1_i1	215.59	191.507	141.893	ubiquitin protein l40e	AT3G52590.1_Symbols:_UBQ1,_EMB2167,_ERD16,_HAP4_ubiquitin_extension_protein_1_	chr3:19505668-19506681 FORWARD LENGTH=128		-	no IPS match
c17651_g1_i1	214.397	122.547	62.7333	60s ribosomal protein l26-1	AT3G49910.1_Symbols:_Translation_protein_SH3-like_family_protein_	chr3:18504311-18504751 FORWARD LENGTH=146		-	CYTOPLASMIC_DOMAIN (PHOBIUS); TRANSMEMBRANE (PHOBIUS); NON_CYTOPLASMIC_DOMAIN (PHOBIUS)
c57639_g1_i1	214.23	144.4	112.827	60s ribosomal protein l14-1	AT2G20450.1_Symbols:_Ribosomal_protein_L14_	chr2:8813923-8815071 FORWARD LENGTH=134		F:structural constituent of ribosome; P:translation; C:ribosome; C:intracellular; C:cytosolic ribosome; C:vacuole; C:cytosolic large ribosomal subunit; C:nucleolus; C:endoplasmic reticulum; C:plasma membrane; C:chloroplast	IPR014722 (G3DSA:2.30.30.GENE3D); PTHR11127 (PANTHER); PTHR11127:SF2 (PANTHER); IPR008991 (SUPERFAMILY)
c18220_g1_i1	214.157	5.72	30.66	kda class iii heat shock protein	AT1G54050.1_Symbols:_HSP20-like_chaperones_superfamily_protein_	chr1:20179558-20180122 REVERSE LENGTH=155		-	no IPS match
c22216_g1_i2	214.023	40.9367	6.27	polyphenol oxidase	not available	not available		-	SignalP-TM (SIGNALP_GRAM_POSITIVE)
c29648_g1_i1	213.83	449.177	494.427	acetolactate synthase chloroplastic-like	AT3G48560.1_Symbols:_CSR1,_ALS,_AHAS,_TZP5,_IMR1_chlorsulfuron/imidazolinone_resistant_1_	chr3:18001530-18003542 REVERSE LENGTH=670	EC:2.2.1.6	F:binding; F:nucleotide binding; P:metabolic process; P:cellular process; F:transferase activity	IPR029061 (G3DSA:3.40.50.GENE3D); IPR012000 (PFAM); IPR029061 (G3DSA:3.40.50.GENE3D); IPR011766 (PFAM); IPR012001 (PFAM); IPR012846 (TIGRFAM); IPR029035 (G3DSA:3.40.50.GENE3D); PTHR18968:SF112 (PANTHER); PTHR18968 (PANTHER); IPR000399 (PROSITE_PATTERNS); IPR029061 (SUPERFAMILY); IPR029035 (SUPERFAMILY); IPR029061 (SUPERFAMILY)
c16651_g1_i2	213.65	184.813	96.4167	60s ribosomal protein l12	AT2G37190.1_Symbols:_Ribosomal_protein_L11_family_protein_	chr2:15619559-15620059 REVERSE LENGTH=166		-	no IPS match
c15232_g1_i2	212.617	82.9	81.2767	---NA---	AT1G56410.1_Symbols:_ERD2,_HSP70T-1_heat_shock_protein_70_(Hsp_70)_family_protein_	chr1:21117147-21119241 FORWARD LENGTH=617		-	G3DSA:3.30.420.40 (GENE3D); IPR018181 (PROSITE_PATTERNS); SIGNAL_PEPTIDE_N_REGION (PHOBIUS); SIGNAL_PEPTIDE (PHOBIUS); SIGNAL_PEPTIDE_C_REGION (PHOBIUS); SIGNAL_PEPTIDE_H_REGION (PHOBIUS); NON_CYTOPLASMIC_DOMAIN (PHOBIUS); TMhelix (TMHMM)
c16216_g1_i1	212.257	179.31	149.59	60s ribosomal protein l37-3	AT3G16080.1_Symbols:_Zinc-binding_ribosomal_protein_family_protein_	chr3:5454892-5455677 FORWARD LENGTH=95	-	P:protein metabolic process; P:cellular process; C:ribosome; F:structural molecule activity	IPR011331 (G3DSA:2.20.25.GENE3D); IPR001569 (PFAM); IPR001569 (PANTHER); IPR018267 (PROSITE_PATTERNS); IPR001569 (PRODOM); IPR001569 (HAMAP); IPR011332 (SUPERFAMILY)
c2429_g1_i1	212.063	220.23	209.087	nascent polypeptide-associated complex subunit alpha-like protein 1	AT3G12390.1_Symbols:_Nascent_polypeptide-associated_complex_(NAC),_alpha_subunit_family_protein_	chr3:3942344-3943595 FORWARD LENGTH=203	-	F:protein binding	IPR002715 (PFAM); G3DSA:1.10.8.10 (GENE3D); IPR016641 (PIRSF); IPR000449 (PFAM); IPR016641 (PANTHER); IPR002715 (PROSITE_PROFILES)
c21169_g1_i1	212.04	248.547	160.893	40s ribosomal protein s15a-1	AT5G59850.1_Symbols:_Ribosomal_protein_S8_family_protein_	chr5:24112499-24113084 REVERSE LENGTH=130		-	no IPS match
c23043_g1_i1	211.94	247.347	185.413	60s ribosomal protein l11-1	AT5G45775.2_Symbols:_Ribosomal_L5P_family_protein_	chr5:18565281-18566496 REVERSE LENGTH=182	-	P:protein metabolic process; P:cellular process; F:structural molecule activity; C:ribosome	IPR002132 (PIRSF); IPR002132 (PFAM); IPR022803 (G3DSA:3.30.1440.GENE3D); IPR002132 (PFAM); IPR002132 (PANTHER); IPR020929 (PROSITE_PATTERNS); IPR022803 (SUPERFAMILY)
c21714_g1_i1	211.93	166.4	241.59	cysteine proteinase 15a-like	AT4G39090.1_Symbols:_RD19,_RD19A_Papain_family_cysteine_protease_	chr4:18215826-18217326 REVERSE LENGTH=368	EC:3.4	P:protein metabolic process; F:hydrolase activity	IPR000668 (PRINTS); IPR013201 (SMART); IPR000668 (SMART); IPR000668 (PFAM); IPR013201 (PFAM); G3DSA:3.90.70.10 (GENE3D); PTHR12411:SF296 (PANTHER); IPR013128 (PANTHER); IPR000169 (PROSITE_PATTERNS); IPR025661 (PROSITE_PATTERNS); SSF54001 (SUPERFAMILY)
c24099_g1_i1	211.893	78.1167	20.94	fasciclin-like arabinogalactan protein 7	AT2G04780.1_Symbols:_FLA7_FASCICLIN-like_arabinoogalactan_7_	chr2:1677488-1678252 FORWARD LENGTH=254		-	TRANSMEMBRANE (PHOBIUS); CYTOPLASMIC_DOMAIN (PHOBIUS); NON_CYTOPLASMIC_DOMAIN (PHOBIUS); TMhelix (TMHMM)
c26956_g1_i1	211.717	151.697	107.753	40s ribosomal protein s4-like	AT5G58420.1_Symbols:_Ribosomal_protein_S4_(RPS4A)_family_protein_	chr5:23619599-23620896 FORWARD LENGTH=262	-	P:protein metabolic process; P:cellular process; F:structural molecule activity; C:ribosome	IPR005824 (SMART); IPR013845 (PFAM); IPR005824 (PFAM); IPR000876 (PANTHER); IPR013845 (PRODOM)
c19535_g1_i1	211.71	171.447	105.247	60s ribosomal protein l10a-1-like	AT1G08360.1_Symbols:_Ribosomal_protein_L1p/L10e_family_	chr1:2636231-2637694 FORWARD LENGTH=216	-	F:RNA binding; C:ribosome; P:protein metabolic process; P:cellular process; F:structural molecule activity	IPR016094 (G3DSA:3.30.190.GENE3D); IPR028364 (PFAM); IPR002143 (PIRSF); IPR016095 (G3DSA:3.40.50.GENE3D); PTHR23105 (PANTHER); PTHR23105:SF31 (PANTHER); IPR023673 (PROSITE_PATTERNS); IPR023674 (SUPERFAMILY)
c7946_g1_i1	211.61	151.667	121.367	carrier mitochondrial	AT3G08580.1_Symbols:_AAC1_ADP/ATP_carrier_1_	chr3:2605706-2607030 REVERSE LENGTH=381		-	no IPS match
c20436_g1_i1	211.487	202.393	163.873	probable polygalacturonase	AT3G16850.1_Symbols:_Pectin_lyase-like_superfamily_protein_	chr3:5748692-5750981 FORWARD LENGTH=455	EC:3.2.1.15	F:hydrolase activity; P:metabolic process	IPR006626 (SMART); IPR012334 (G3DSA:2.160.20.GENE3D); IPR000743 (PFAM); PTHR31339:SF5 (PANTHER); PTHR31339 (PANTHER); SIGNAL_PEPTIDE_H_REGION (PHOBIUS); NON_CYTOPLASMIC_DOMAIN (PHOBIUS); SIGNAL_PEPTIDE (PHOBIUS); SIGNAL_PEPTIDE_N_REGION (PHOBIUS); SIGNAL_PEPTIDE_C_REGION (PHOBIUS); IPR011050 (SUPERFAMILY)
c25386_g2_i1	210.74	286.39	367.14	far upstream element-binding protein 2	AT2G25970.1_Symbols:_KH_domain-containing_protein_	chr2:11071844-11075604 REVERSE LENGTH=632	-	F:RNA binding	IPR004087 (SMART); IPR004088 (PFAM); IPR004088 (G3DSA:3.30.1370.GENE3D); IPR004088 (G3DSA:3.30.1370.GENE3D); PTHR10288:SF145 (PANTHER); PTHR10288 (PANTHER); SIGNAL_PEPTIDE (PHOBIUS); NON_CYTOPLASMIC_DOMAIN (PHOBIUS); SIGNAL_PEPTIDE_H_REGION (PHOBIUS); SIGNAL_PEPTIDE_C_REGION (PHOBIUS); SIGNAL_PEPTIDE_N_REGION (PHOBIUS); IPR004088 (PROSITE_PROFILES); IPR004088 (PROSITE_PROFILES); SignalP-noTM (SIG…
c19586_g3_i1	210.737	187.663	219.927	ycf68 protein	not available	not available		-	no IPS match
c5524_g1_i1	210.363	16.8	24.4667	heat shock cognate 70 kda protein 2-like	AT3G12580.1_Symbols:_HSP70,_ATHSP70_heat_shock_protein_70_	chr3:3991487-3993689 REVERSE LENGTH=650		-	Coil (COILS); IPR013126 (PFAM); IPR029048 (G3DSA:1.20.1270.GENE3D); PTHR19375 (PANTHER); PTHR19375:SF164 (PANTHER); IPR029048 (SUPERFAMILY)
c24461_g1_i1	209.787	207.28	150.393	adenine phosphoribosyltransferase chloroplastic-like	AT4G22570.1_Symbols:_APT3_adenine_phosphoribosyl_transferase_3_	chr4:11882310-11885250 REVERSE LENGTH=183	EC:2.4.2.7	P:metabolic process; P:cellular process; F:transferase activity; C:cytoplasm	IPR000836 (PFAM); IPR029057 (G3DSA:3.40.50.GENE3D); IPR005764 (TIGRFAM); PTHR11776 (PANTHER); PTHR11776:SF6 (PANTHER); IPR005764 (HAMAP); IPR029057 (SUPERFAMILY)
c22784_g1_i1	209.643	171.99	150.617	p23 co-chaperone	AT4G02450.1_Symbols:_HSP20-like_chaperones_superfamily_protein_	chr4:1073987-1075765 REVERSE LENGTH=241		-	IPR008978 (G3DSA:2.60.40.GENE3D); IPR007052 (PFAM); PTHR22932 (PANTHER); PTHR22932:SF5 (PANTHER); IPR007052 (PROSITE_PROFILES); IPR008978 (SUPERFAMILY)
c17432_g1_i1	207.743	118.567	83.5333	protein spiral1-like 1	AT1G26355.1_Symbols:_SP1L1_SPIRAL1-like1_	chr1:9117950-9118611 REVERSE LENGTH=113		-	no IPS match
c22294_g1_i1	207.193	189.493	207.497	7-dehydrocholesterol reductase	AT1G50430.1_Symbols:_DWF5,_PA,_LE,_ST7R,_7RED_Ergosterol_biosynthesis_ERG4/ERG24_family_	chr1:18682175-18685555 REVERSE LENGTH=432	-	C:membrane; F:catalytic activity; P:metabolic process	IPR001171 (PFAM); PTHR21257 (PANTHER); PTHR21257:SF22 (PANTHER); IPR018083 (PROSITE_PATTERNS); TRANSMEMBRANE (PHOBIUS); TRANSMEMBRANE (PHOBIUS); TRANSMEMBRANE (PHOBIUS); CYTOPLASMIC_DOMAIN (PHOBIUS); TRANSMEMBRANE (PHOBIUS); NON_CYTOPLASMIC_DOMAIN (PHOBIUS); CYTOPLASMIC_DOMAIN (PHOBIUS); NON_CYTOPLASMIC_DOMAIN (PHOBIUS); CYTOPLASMIC_DOMAIN (PHOBIUS); NON_CYTOPLASMIC_DOMAIN (PHOBIUS); NON_CYTOPLAS…
c20626_g2_i2	206.547	122.693	32.8033		not available	not available		-	NON_CYTOPLASMIC_DOMAIN (PHOBIUS); CYTOPLASMIC_DOMAIN (PHOBIUS); TRANSMEMBRANE (PHOBIUS); TMhelix (TMHMM)
c22632_g1_i1	206.457	272.717	1206.22	metallothionein-like protein	AT3G09390.1_Symbols:_MT2A,_ATMT-K,_ATMT-1_metallothionein_2A_	chr3:2889737-2890188 REVERSE LENGTH=81	-	F:binding	IPR000347 (PFAM)
c16864_g1_i1	206.417	176.517	103.09	60s ribosomal protein l26-1	AT3G49910.1_Symbols:_Translation_protein_SH3-like_family_protein_	chr3:18504311-18504751 FORWARD LENGTH=146		-	no IPS match
c22950_g1_i2	205.9	164.097	92.5833	60s ribosomal protein l23	AT3G04400.1_Symbols:_emb2171_Ribosomal_protein_L14p/L23e_family_protein_	chr3:1167339-1168308 FORWARD LENGTH=140		-	NON_CYTOPLASMIC_DOMAIN (PHOBIUS); SIGNAL_PEPTIDE_H_REGION (PHOBIUS); SIGNAL_PEPTIDE (PHOBIUS); SIGNAL_PEPTIDE_C_REGION (PHOBIUS); SIGNAL_PEPTIDE_N_REGION (PHOBIUS); SignalP-noTM (SIGNALP_EUK)
c55150_g1_i1	204.86	152.627	113.513	40s ribosomal protein s25	AT2G16360.1_Symbols:_Ribosomal_protein_S25_family_protein_	chr2:7076713-7077366 REVERSE LENGTH=125		C:ribonucleoprotein complex; C:ribosome; C:cytosolic small ribosomal subunit; C:chloroplast; C:cytosolic ribosome; C:membrane; C:plasma membrane; C:nucleolus	IPR004977 (PFAM); IPR004977 (PANTHER); IPR004977 (PRODOM)
c29097_g1_i1	204.293	306.803	420.783	phospho-2-dehydro-3-deoxyheptonate aldolase chloroplastic-like	AT4G39980.1_Symbols:_DHS1_3-deoxy-D-arabino-heptulosonate_7-phosphate_synthase_1_	chr4:18539654-18541832 FORWARD LENGTH=525	EC:2.5.1.54	F:transferase activity; P:metabolic process; P:cellular process	IPR002480 (PFAM); IPR002480 (TIGRFAM); PTHR21337:SF1 (PANTHER); IPR002480 (PANTHER); SSF51569 (SUPERFAMILY)
c19499_g1_i1	203.447	152.56	94.5833		not available	not available		-	CYTOPLASMIC_DOMAIN (PHOBIUS); TRANSMEMBRANE (PHOBIUS); NON_CYTOPLASMIC_DOMAIN (PHOBIUS); TMhelix (TMHMM)
c19949_g1_i1	202.79	330.867	315.937	pyrophosphate--fructose 6-phosphate 1-phosphotransferase subunit beta	AT4G04040.1_Symbols:_MEE51_Phosphofructokinase_family_protein_	chr4:1939250-1942765 FORWARD LENGTH=569		-	no IPS match
c24720_g1_i1	202.547	189.477	181.65	40s ribosomal protein s17	AT5G04800.1_Symbols:_Ribosomal_S17_family_protein_	chr5:1389217-1389642 FORWARD LENGTH=141		-	NON_CYTOPLASMIC_DOMAIN (PHOBIUS); CYTOPLASMIC_DOMAIN (PHOBIUS); TRANSMEMBRANE (PHOBIUS); TMhelix (TMHMM)
c8425_g1_i1	202.413	148.603	146.36	probable 3-beta-hydroxysteroid-delta -isomerase	AT1G20050.1_Symbols:_HYD1_C-8,7_sterol_isomerase_	chr1:6949160-6950135 FORWARD LENGTH=223	EC:5.3.3.5	P:metabolic process; F:catalytic activity; C:membrane	IPR007905 (PFAM); IPR007905 (PANTHER); PTHR14207:SF0 (PANTHER); TRANSMEMBRANE (PHOBIUS); TRANSMEMBRANE (PHOBIUS); TRANSMEMBRANE (PHOBIUS); NON_CYTOPLASMIC_DOMAIN (PHOBIUS); TRANSMEMBRANE (PHOBIUS); CYTOPLASMIC_DOMAIN (PHOBIUS); NON_CYTOPLASMIC_DOMAIN (PHOBIUS); NON_CYTOPLASMIC_DOMAIN (PHOBIUS); CYTOPLASMIC_DOMAIN (PHOBIUS); CYTOPLASMIC_DOMAIN (PHOBIUS); TRANSMEMBRANE (PHOBIUS); TMhelix (TMHMM); T…
c25878_g1_i2	202.227	184.44	128.66	40s ribosomal protein s23	AT5G02960.1_Symbols:_Ribosomal_protein_S12/S23_family_protein_	chr5:693280-694396 REVERSE LENGTH=142	-	F:structural molecule activity; P:protein metabolic process; P:cellular process; C:ribosome	IPR006032 (PIRSF); IPR005680 (TIGRFAM); IPR006032 (PFAM); IPR012340 (G3DSA:2.40.50.GENE3D); IPR006032 (PANTHER); IPR006032 (PROSITE_PATTERNS); IPR012340 (SUPERFAMILY)
c16631_g1_i1	202.053	129.41	101.573	peptidyl-prolyl cis-trans isomerase fkbp12-like	AT5G64350.1_Symbols:_FKBP12,_ATFKBP12_FK506-binding_protein_12_	chr5:25734810-25735990 REVERSE LENGTH=112	-	P:protein metabolic process; P:cellular process	IPR001179 (PFAM); G3DSA:3.10.50.40 (GENE3D); PTHR10516:SF214 (PANTHER); IPR023566 (PANTHER); IPR001179 (PROSITE_PROFILES); SSF54534 (SUPERFAMILY)
c20115_g1_i1	201.643	105.847	67.9933	probable xyloglucan endotransglucosylase hydrolase protein 32	AT2G36870.1_Symbols:_XTH32_xyloglucan_endotransglucosylase/hydrolase_32_	chr2:15472869-15474630 REVERSE LENGTH=299	EC:2.4.1.207	C:extracellular region; P:metabolic process; P:cellular process; C:cell wall; F:transferase activity; F:hydrolase activity	IPR016455 (PIRSF); IPR010713 (PFAM); IPR000757 (PFAM); IPR013320 (G3DSA:2.60.120.GENE3D); PTHR31062:SF18 (PANTHER); PTHR31062 (PANTHER); SIGNAL_PEPTIDE_H_REGION (PHOBIUS); SIGNAL_PEPTIDE_C_REGION (PHOBIUS); SIGNAL_PEPTIDE (PHOBIUS); SIGNAL_PEPTIDE_N_REGION (PHOBIUS); NON_CYTOPLASMIC_DOMAIN (PHOBIUS); SignalP-noTM (SIGNALP_EUK); IPR013320 (SUPERFAMILY)
c18902_g1_i1	201.603	112.867	89.89	v-type proton atpase subunit c1	AT4G34720.1_Symbols:_AVA-P1,_VHA-C1,_ATVHA-C1_ATPase,_F0/V0_complex,_subunit_C_protein_	chr4:16568223-16569165 REVERSE LENGTH=164	-	P:transport; P:cellular process; F:transporter activity; C:membrane	IPR000245 (PRINTS); IPR011555 (TIGRFAM); IPR002379 (PFAM); G3DSA:1.20.120.610 (GENE3D); PTHR10263 (PANTHER); PTHR10263:SF2 (PANTHER); NON_CYTOPLASMIC_DOMAIN (PHOBIUS); CYTOPLASMIC_DOMAIN (PHOBIUS); TRANSMEMBRANE (PHOBIUS); TMhelix (TMHMM)
c76225_g1_i1	201.54	245.97	412.633		not available	not available		-	no IPS match
c12554_g1_i1	201.37	180.41	232.21	ubiquitin-like partial	AT4G05050.1_Symbols:_UBQ11_ubiquitin_11_	chr4:2588271-2588960 REVERSE LENGTH=229	-	F:protein binding	IPR019956 (PRINTS); IPR000626 (SMART); IPR000626 (PFAM); G3DSA:3.10.20.90 (GENE3D); G3DSA:3.10.20.90 (GENE3D); PTHR10666 (PANTHER); IPR019954 (PROSITE_PATTERNS); IPR000626 (PROSITE_PROFILES); IPR029071 (SUPERFAMILY)
c85597_g1_i1	199.977	125.767	91.2567	40s ribosomal s8	AT5G59240.1_Symbols:_Ribosomal_protein_S8e_family_protein_	chr5:23902626-23903670 REVERSE LENGTH=210	-	C:ribosome; P:protein metabolic process; P:cellular process; F:structural molecule activity	IPR022309 (PFAM); IPR001047 (PANTHER)
c46445_g1_i1	199.873	207.063	232.227		not available	not available		-	no IPS match
c22883_g1_i4	199.257	298.343	304.867	60s acidic ribosomal protein p1	AT5G47700.1_Symbols:_60S_acidic_ribosomal_protein_family_	chr5:19328019-19328724 REVERSE LENGTH=113		-	SIGNAL_PEPTIDE (PHOBIUS); NON_CYTOPLASMIC_DOMAIN (PHOBIUS); SIGNAL_PEPTIDE_N_REGION (PHOBIUS); SIGNAL_PEPTIDE_C_REGION (PHOBIUS); SIGNAL_PEPTIDE_H_REGION (PHOBIUS); SignalP-noTM (SIGNALP_EUK); TMhelix (TMHMM)
c26248_g1_i1	199.11	159.673	175.06	alcohol dehydrogenase class-3	AT5G43940.2_Symbols:_HOT5_GroES-like_zinc-binding_dehydrogenase_family_protein_	chr5:17684265-17686379 FORWARD LENGTH=391	EC:1.1.1.284	F:binding; F:catalytic activity; P:metabolic process	IPR011032 (G3DSA:3.90.180.GENE3D); IPR016040 (G3DSA:3.40.50.GENE3D); IPR013154 (PFAM); IPR013149 (PFAM); IPR014183 (TIGRFAM); IPR002085 (PANTHER); PTHR11695:SF269 (PANTHER); IPR002328 (PROSITE_PATTERNS); SSF51735 (SUPERFAMILY); IPR011032 (SUPERFAMILY)
c23912_g1_i1	198.427	122.72	82.7367	14-3-3 protein 9-like isoform x1	AT2G42590.3_Symbols:_GRF9,_GF14_MU_general_regulatory_factor_9_	chr2:17732164-17733775 REVERSE LENGTH=276		-	CYTOPLASMIC_DOMAIN (PHOBIUS); NON_CYTOPLASMIC_DOMAIN (PHOBIUS); TRANSMEMBRANE (PHOBIUS); TMhelix (TMHMM); TMhelix (TMHMM)
c15147_g1_i1	197.74	107.67	31.1667	alpha- partial	AT4G14960.2_Symbols:_TUA6_Tubulin/FtsZ_family_protein_	chr4:8548769-8550319 REVERSE LENGTH=450	-	C:intracellular; P:cellular process; F:nucleotide binding; F:structural molecule activity; F:hydrolase activity; P:cellular component organization; P:metabolic process	IPR002452 (PRINTS); IPR018316 (G3DSA:3.30.1330.GENE3D); IPR018316 (PFAM); IPR003008 (G3DSA:3.40.50.GENE3D); PTHR11588:SF48 (PANTHER); IPR000217 (PANTHER); IPR003008 (SUPERFAMILY); IPR008280 (SUPERFAMILY)
c26010_g1_i1	197.66	92.2833	62.17	hyoscyamine 6-dioxygenase-like	AT5G24530.1_Symbols:_DMR6_2-oxoglutarate_(2OG)_and_Fe(II)-dependent_oxygenase_superfamily_protein_	chr5:8378964-8383154 FORWARD LENGTH=341		-	NON_CYTOPLASMIC_DOMAIN (PHOBIUS); CYTOPLASMIC_DOMAIN (PHOBIUS); TRANSMEMBRANE (PHOBIUS)
c29597_g2_i1	196.867	134.547	87.4333	phosphoglucan phosphatase chloroplastic-like	AT3G52180.1_Symbols:_ATPTPKIS1,_DSP4,_SEX4,_ATSEX4_dual_specificity_protein_phosphatase_(DsPTP1)_family_protein_	chr3:19349884-19353459 REVERSE LENGTH=379	EC:3.1.3	F:hydrolase activity; P:protein metabolic process; P:cellular process; P:metabolic process; P:biological_process	IPR020422 (SMART); IPR029021 (G3DSA:3.90.190.GENE3D); IPR000340 (PFAM); IPR030079 (PTHR10343:PANTHER); PTHR10343 (PANTHER); IPR000387 (PROSITE_PROFILES); IPR029021 (SUPERFAMILY); IPR014756 (SUPERFAMILY)
c26351_g2_i1	196.84	107.347	51.1	fasciclin-like arabinogalactan protein 8	AT2G45470.1_Symbols:_FLA8,_AGP8_FASCICLIN-like_arabinogalactan_protein_8_	chr2:18742797-18744059 REVERSE LENGTH=420		-	IPR000782 (SMART); IPR000782 (PFAM); IPR000782 (G3DSA:2.30.180.GENE3D); PTHR32382 (PANTHER); PTHR32382:SF5 (PANTHER); SIGNAL_PEPTIDE_N_REGION (PHOBIUS); SIGNAL_PEPTIDE_H_REGION (PHOBIUS); SIGNAL_PEPTIDE (PHOBIUS); CYTOPLASMIC_DOMAIN (PHOBIUS); NON_CYTOPLASMIC_DOMAIN (PHOBIUS); TRANSMEMBRANE (PHOBIUS); SIGNAL_PEPTIDE_C_REGION (PHOBIUS); IPR000782 (PROSITE_PROFILES); IPR000782 (PROSITE_PROFILES); S…
c23284_g1_i1	196.797	133.357	115.16	betaine aldehyde dehydrogenase	AT1G74920.1_Symbols:_ALDH10A8_aldehyde_dehydrogenase_10A8_	chr1:28139175-28142573 REVERSE LENGTH=501	-	P:metabolic process; F:catalytic activity	IPR016162 (G3DSA:3.40.605.GENE3D); IPR016163 (G3DSA:3.40.309.GENE3D); IPR015590 (PFAM); PTHR11699 (PANTHER); PTHR11699:SF124 (PANTHER); IPR029510 (PROSITE_PATTERNS); IPR016160 (PROSITE_PATTERNS); IPR016161 (SUPERFAMILY)
c12425_g1_i1	196.613	28.89	3.23667	cysteine protease inhibitor 1-like	not available	not available	-	F:molecular_function	IPR002160 (PFAM); G3DSA:2.80.10.50 (GENE3D); IPR011065 (SUPERFAMILY)
c21531_g1_i1	196.34	180.793	123.33	actin-depolymerizing factor 1	AT3G46010.2_Symbols:_ADF1,_atadf,_ATADF1_actin_depolymerizing_factor_1_	chr3:16909679-16910678 REVERSE LENGTH=150		-	no IPS match
c25933_g4_i1	196.313	134.597	121.253	polyubiquitin	AT4G02890.3_Symbols:_UBQ14_Ubiquitin_family_protein_	chr4:1278747-1279664 REVERSE LENGTH=305		-	no IPS match
c25025_g1_i1	196.303	136.133	114.4	ubiquitin	AT3G52590.1_Symbols:_UBQ1,_EMB2167,_ERD16,_HAP4_ubiquitin_extension_protein_1_	chr3:19505668-19506681 FORWARD LENGTH=128	-	F:protein binding	IPR019956 (PRINTS); IPR000626 (SMART); G3DSA:3.10.20.90 (GENE3D); IPR000626 (PFAM); PTHR10666 (PANTHER); IPR019954 (PROSITE_PATTERNS); CYTOPLASMIC_DOMAIN (PHOBIUS); NON_CYTOPLASMIC_DOMAIN (PHOBIUS); TRANSMEMBRANE (PHOBIUS); IPR000626 (PROSITE_PROFILES); IPR029071 (SUPERFAMILY); TMhelix (TMHMM)
c22950_g1_i3	196.243	167.667	103.04	60s ribosomal protein l23	AT3G04400.1_Symbols:_emb2171_Ribosomal_protein_L14p/L23e_family_protein_	chr3:1167339-1168308 FORWARD LENGTH=140	-	P:protein metabolic process; P:cellular process; F:structural molecule activity; C:ribosome	IPR023571 (G3DSA:2.40.150.GENE3D); IPR000218 (PFAM); IPR000218 (PANTHER); IPR019972 (PROSITE_PATTERNS); SIGNAL_PEPTIDE_N_REGION (PHOBIUS); SIGNAL_PEPTIDE_H_REGION (PHOBIUS); NON_CYTOPLASMIC_DOMAIN (PHOBIUS); SIGNAL_PEPTIDE_C_REGION (PHOBIUS); SIGNAL_PEPTIDE (PHOBIUS); IPR023571 (SUPERFAMILY)
c21169_g1_i2	196.207	142.273	88.5267	40s ribosomal protein s15a-1	AT5G59850.1_Symbols:_Ribosomal_protein_S8_family_protein_	chr5:24112499-24113084 REVERSE LENGTH=130		-	no IPS match
c10766_g1_i1	195.003	393.007	389.073	protein arginine n-methyltransferase prmt10	AT1G04870.2_Symbols:_PRMT10,_ATPRMT10_protein_arginine_methyltransferase_10_	chr1:1373485-1375598 REVERSE LENGTH=383	-	F:transferase activity; P:protein metabolic process; P:cellular process	IPR029063 (G3DSA:3.40.50.GENE3D); IPR025799 (PFAM); G3DSA:2.70.160.11 (GENE3D); IPR025799 (PANTHER); PTHR11006:SF21 (PANTHER); IPR025799 (PROSITE_PROFILES); IPR029063 (SUPERFAMILY)
c25400_g1_i1	194.787	287.06	325.63	#NAME?	AT3G08590.1_Symbols:_Phosphoglycerate_mutase,_2,3-bisphosphoglycerate-independent_	chr3:2608683-2611237 REVERSE LENGTH=560	EC:5.4.2.1	P:metabolic process; F:catalytic activity; C:cytoplasm; F:binding	Coil (COILS); IPR005995 (PIRSF); IPR005995 (TIGRFAM); IPR011258 (G3DSA:3.40.1450.GENE3D); IPR006124 (PFAM); IPR011258 (PFAM); IPR017849 (G3DSA:3.40.720.GENE3D); PTHR31637 (PANTHER); PTHR31637:SF0 (PANTHER); IPR011258 (SUPERFAMILY); IPR017850 (SUPERFAMILY)
c6050_g1_i1	194.543	246.923	253.377	reticulon-like protein b2	AT4G11220.1_Symbols:_BTI2,_RTNLB2_VIRB2-interacting_protein_2_	chr4:6838176-6839578 REVERSE LENGTH=271		-	Coil (COILS); IPR003388 (PFAM); PTHR10994:SF27 (PANTHER); IPR003388 (PANTHER); NON_CYTOPLASMIC_DOMAIN (PHOBIUS); TRANSMEMBRANE (PHOBIUS); TRANSMEMBRANE (PHOBIUS); TRANSMEMBRANE (PHOBIUS); NON_CYTOPLASMIC_DOMAIN (PHOBIUS); CYTOPLASMIC_DOMAIN (PHOBIUS); CYTOPLASMIC_DOMAIN (PHOBIUS); IPR003388 (PROSITE_PROFILES); TMhelix (TMHMM); TMhelix (TMHMM)
c20626_g2_i1	194.03	136.647	47.24		not available	not available		-	CYTOPLASMIC_DOMAIN (PHOBIUS); TRANSMEMBRANE (PHOBIUS); NON_CYTOPLASMIC_DOMAIN (PHOBIUS); TMhelix (TMHMM)
c25110_g1_i2	193.847	218.567	205.21	60s ribosomal protein l28-1-like	AT2G19730.1_Symbols:_Ribosomal_L28e_protein_family_	chr2:8511752-8512995 FORWARD LENGTH=143	-	C:ribosome; P:protein metabolic process; P:cellular process; F:structural molecule activity	IPR029004 (PFAM); PTHR10544:SF0 (PANTHER); IPR002672 (PANTHER)
c27004_g1_i5	193.753	202.963	243.47	actin	AT5G09810.1_Symbols:_ACT7_actin_7_	chr5:3052809-3054220 FORWARD LENGTH=377		-	IPR004000 (PRINTS); IPR004000 (SMART); IPR004000 (PFAM); G3DSA:3.30.420.40 (GENE3D); G3DSA:3.90.640.10 (GENE3D); G3DSA:3.30.420.40 (GENE3D); PTHR11937:SF188 (PANTHER); IPR004000 (PANTHER); IPR020902 (PROSITE_PATTERNS); IPR004001 (PROSITE_PATTERNS); SSF53067 (SUPERFAMILY); SSF53067 (SUPERFAMILY)
c22632_g2_i2	193.567	187.643	454.817	metallothionein-like protein type 2	not available	not available	-	F:binding	IPR000347 (PFAM)
c27446_g1_i1	193.48	295.85	221.64	nucleolin 1 isoform x2	AT3G18610.1_Symbols:_PARLL1,_ATNUC-L2,_NUC-L2_nucleolin_like_2_	chr3:6404270-6407822 REVERSE LENGTH=636	-	F:nucleic acid binding; F:nucleotide binding	Coil (COILS); IPR000504 (SMART); IPR012677 (G3DSA:3.30.70.GENE3D); IPR012677 (G3DSA:3.30.70.GENE3D); IPR000504 (PFAM); PTHR24012:SF330 (PANTHER); PTHR24012 (PANTHER); IPR000504 (PROSITE_PROFILES); IPR000504 (PROSITE_PROFILES); SSF54928 (SUPERFAMILY); SSF54928 (SUPERFAMILY)
c25468_g1_i1	193.437	201.997	130.123	probable adenylate kinase mitochondrial	AT3G01820.1_Symbols:_P-loop_containing_nucleoside_triphosphate_hydrolases_superfamily_protein_	chr3:293981-295357 REVERSE LENGTH=263		-	NON_CYTOPLASMIC_DOMAIN (PHOBIUS); TRANSMEMBRANE (PHOBIUS); CYTOPLASMIC_DOMAIN (PHOBIUS); TRANSMEMBRANE (PHOBIUS); CYTOPLASMIC_DOMAIN (PHOBIUS); TMhelix (TMHMM); TMhelix (TMHMM)
c23562_g1_i1	193.063	79.7433	61.8867	aquaporin tip2-1-like	AT3G16240.1_Symbols:_DELTA-TIP,_TIP2;1,_DELTA-TIP1,_AQP1,_ATTIP2;1_delta_tonoplast_integral_protein_	chr3:5505534-5506788 FORWARD LENGTH=250	-	F:transporter activity; C:membrane; P:transport	IPR000425 (PRINTS); IPR000425 (PFAM); IPR000425 (TIGRFAM); IPR023271 (G3DSA:1.20.1080.GENE3D); IPR000425 (PANTHER); PTHR19139:SF99 (PANTHER); CYTOPLASMIC_DOMAIN (PHOBIUS); NON_CYTOPLASMIC_DOMAIN (PHOBIUS); NON_CYTOPLASMIC_DOMAIN (PHOBIUS); TRANSMEMBRANE (PHOBIUS); NON_CYTOPLASMIC_DOMAIN (PHOBIUS); CYTOPLASMIC_DOMAIN (PHOBIUS); TRANSMEMBRANE (PHOBIUS); TRANSMEMBRANE (PHOBIUS); CYTOPLASMIC_DOMAIN (…
c21911_g1_i1	192.917	191.92	161.21	polyadenylate-binding protein 2	AT5G65260.1_Symbols:_RNA-binding_(RRM/RBD/RNP_motifs)_family_protein_	chr5:26080501-26082984 REVERSE LENGTH=220	-	F:nucleic acid binding; F:nucleotide binding	Coil (COILS); IPR000504 (SMART); IPR012677 (G3DSA:3.30.70.GENE3D); IPR000504 (PFAM); PTHR23365 (PANTHER); IPR000504 (PROSITE_PROFILES); SSF54928 (SUPERFAMILY)
c15753_g1_i1	192.747	204.243	160.88	protein yls9-like	AT3G11660.1_Symbols:_NHL1_NDR1/HIN1-like_1_	chr3:3679031-3679660 REVERSE LENGTH=209		-	IPR004864 (PFAM); PTHR31415 (PANTHER); PTHR31415:SF0 (PANTHER); TRANSMEMBRANE (PHOBIUS); NON_CYTOPLASMIC_DOMAIN (PHOBIUS); CYTOPLASMIC_DOMAIN (PHOBIUS); TMhelix (TMHMM)
c30527_g2_i2	192.58	237.943	115.597	starch branching enzyme i	AT5G03650.1_Symbols:_SBE2.2_starch_branching_enzyme_2.2_	chr5:931924-937470 FORWARD LENGTH=805	EC:2.4.1.18	F:binding; F:hydrolase activity; F:transferase activity; P:generation of precursor metabolites and energy	IPR006589 (SMART); IPR013783 (G3DSA:2.60.40.GENE3D); IPR013781 (G3DSA:3.20.20.GENE3D); IPR006048 (PFAM); IPR006047 (PFAM); IPR013780 (G3DSA:2.60.40.GENE3D); IPR004193 (PFAM); IPR006407 (PIRSF); PTHR10357:SF120 (PANTHER); IPR015902 (PANTHER); SSF51011 (SUPERFAMILY); IPR014756 (SUPERFAMILY); IPR017853 (SUPERFAMILY)
c20968_g1_i1	192.057	35.5767	52.7567	bi1-like protein	AT1G03070.1_Symbols:_Bax_inhibitor-1_family_protein_	chr1:730148-731379 FORWARD LENGTH=247		-	IPR006214 (PFAM); IPR006214 (PANTHER); PTHR23291:SF31 (PANTHER); TRANSMEMBRANE (PHOBIUS); TRANSMEMBRANE (PHOBIUS); CYTOPLASMIC_DOMAIN (PHOBIUS); CYTOPLASMIC_DOMAIN (PHOBIUS); TRANSMEMBRANE (PHOBIUS); CYTOPLASMIC_DOMAIN (PHOBIUS); NON_CYTOPLASMIC_DOMAIN (PHOBIUS); TRANSMEMBRANE (PHOBIUS); NON_CYTOPLASMIC_DOMAIN (PHOBIUS); TRANSMEMBRANE (PHOBIUS); TRANSMEMBRANE (PHOBIUS); NON_CYTOPLASMIC_DOMAIN (PH…
c14272_g1_i1	191.797	275.903	279.507	brassinosteroid insensitive 1-associated receptor kinase 1-like	AT5G21090.1_Symbols:_Leucine-rich_repeat_(LRR)_family_protein_	chr5:7164758-7166904 FORWARD LENGTH=218	-	F:protein binding	PF13516 (PFAM); IPR001611 (PFAM); G3DSA:3.80.10.10 (GENE3D); IPR025875 (PFAM); IPR013210 (PFAM); PTHR24420 (PANTHER); PTHR24420:SF727 (PANTHER); NON_CYTOPLASMIC_DOMAIN (PHOBIUS); SIGNAL_PEPTIDE_N_REGION (PHOBIUS); SIGNAL_PEPTIDE_C_REGION (PHOBIUS); SIGNAL_PEPTIDE (PHOBIUS); SIGNAL_PEPTIDE_H_REGION (PHOBIUS); SignalP-noTM (SIGNALP_EUK); SignalP-TM (SIGNALP_GRAM_POSITIVE); SSF52058 (SUPERFAMILY); T…
c21169_g1_i3	191.763	204.72	128.243	40s ribosomal protein s15a-1	AT5G59850.1_Symbols:_Ribosomal_protein_S8_family_protein_	chr5:24112499-24113084 REVERSE LENGTH=130	-	F:structural molecule activity; P:protein metabolic process; P:cellular process; C:ribosome	IPR000630 (PFAM); G3DSA:3.30.1370.30 (GENE3D); G3DSA:3.30.1490.10 (GENE3D); IPR000630 (PANTHER); IPR000630 (PROSITE_PATTERNS); IPR000630 (HAMAP); IPR000630 (SUPERFAMILY)
c13838_g1_i1	191.213	173.5	91.6067	40s ribosomal protein s8-like	AT5G59240.1_Symbols:_Ribosomal_protein_S8e_family_protein_	chr5:23902626-23903670 REVERSE LENGTH=210		-	CYTOPLASMIC_DOMAIN (PHOBIUS); CYTOPLASMIC_DOMAIN (PHOBIUS); NON_CYTOPLASMIC_DOMAIN (PHOBIUS); TRANSMEMBRANE (PHOBIUS); TRANSMEMBRANE (PHOBIUS); TMhelix (TMHMM)
c26983_g1_i1	188.257	157.267	64.0067	granule-bound starch synthase chloroplastic amyloplastic	AT3G01180.1_Symbols:_AtSS2,_SS2_starch_synthase_2_	chr3:62456-65678 REVERSE LENGTH=792		-	no IPS match
c16511_g1_i1	187.84	130.173	120.463	actin-depolymerizing factor 2-like	AT3G46000.1_Symbols:_ADF2_actin_depolymerizing_factor_2_	chr3:16907743-16908822 REVERSE LENGTH=137	-	F:protein binding; P:cellular component organization; P:cellular process; C:intracellular	IPR002108 (SMART); IPR029006 (G3DSA:3.40.20.GENE3D); IPR002108 (PFAM); PTHR11913:SF19 (PANTHER); IPR017904 (PANTHER); IPR002108 (PROSITE_PROFILES); SSF55753 (SUPERFAMILY)
c27004_g1_i3	187.54	199.867	239.947	actin	AT5G09810.1_Symbols:_ACT7_actin_7_	chr5:3052809-3054220 FORWARD LENGTH=377		-	IPR004000 (PRINTS); IPR004000 (SMART); G3DSA:3.30.420.40 (GENE3D); G3DSA:3.30.420.40 (GENE3D); G3DSA:3.90.640.10 (GENE3D); IPR004000 (PFAM); IPR004000 (PANTHER); PTHR11937:SF188 (PANTHER); IPR004001 (PROSITE_PATTERNS); IPR020902 (PROSITE_PATTERNS); SSF53067 (SUPERFAMILY); SSF53067 (SUPERFAMILY)
c290_g1_i1	187.04	118.857	72.45	14 kda proline-rich	AT2G45180.1_Symbols:_Bifunctional_inhibitor/lipid-transfer_protein/seed_storage_2S_albumin_superfamily_protein_	chr2:18626377-18626781 FORWARD LENGTH=134		-	IPR016140 (SMART); IPR027923 (PFAM); G3DSA:1.10.110.10 (GENE3D); PTHR31731 (PANTHER); PTHR31731:SF0 (PANTHER); NON_CYTOPLASMIC_DOMAIN (PHOBIUS); SIGNAL_PEPTIDE (PHOBIUS); SIGNAL_PEPTIDE_C_REGION (PHOBIUS); SIGNAL_PEPTIDE_H_REGION (PHOBIUS); SIGNAL_PEPTIDE_N_REGION (PHOBIUS); PS51257 (PROSITE_PROFILES); SignalP-TM (SIGNALP_GRAM_POSITIVE); SignalP-noTM (SIGNALP_EUK); SignalP-noTM (SIGNALP_GRAM_NEGA…
c326_g2_i1	186.923	167.823	463.827	cell wall-associated hydrolase	not available	not available		-	no IPS match
c26072_g1_i1	186.483	137.983	138.043	v-type proton atpase subunit b2	AT4G38510.5_Symbols:_ATPase,_V1_complex,_subunit_B_protein_	chr4:18011155-18014897 REVERSE LENGTH=494	-	F:hydrolase activity; F:transporter activity; P:transport; P:cellular process; C:membrane; F:nucleotide binding; P:metabolic process	IPR022879 (PIRSF); IPR000793 (PFAM); IPR005723 (TIGRFAM); IPR027417 (G3DSA:3.40.50.GENE3D); IPR000194 (PFAM); IPR004100 (PFAM); PTHR15184:SF11 (PANTHER); PTHR15184 (PANTHER); IPR020003 (PROSITE_PATTERNS); IPR022879 (HAMAP); IPR027417 (SUPERFAMILY)
c27068_g1_i1	185.99	177.01	103.66	probable protein disulfide-isomerase a6	AT2G47470.1_Symbols:_ATPDIL2-1,_UNE5,_MEE30,_PDI11,_ATPDI11_thioredoxin_family_protein_	chr2:19481503-19483683 FORWARD LENGTH=361	-	C:cytoplasm; F:catalytic activity; P:cellular process	PR00421 (PRINTS); IPR011679 (PFAM); IPR005788 (TIGRFAM); IPR011679 (G3DSA:1.20.1150.GENE3D); IPR013766 (PFAM); IPR012336 (G3DSA:3.40.30.GENE3D); PTHR18929:SF39 (PANTHER); PTHR18929 (PANTHER); IPR017937 (PROSITE_PATTERNS); IPR017937 (PROSITE_PATTERNS); SIGNAL_PEPTIDE_C_REGION (PHOBIUS); SIGNAL_PEPTIDE_H_REGION (PHOBIUS); NON_CYTOPLASMIC_DOMAIN (PHOBIUS); SIGNAL_PEPTIDE (PHOBIUS); SIGNAL_PEPTIDE_N_…
c19692_g1_i1	185.667	159.37	155.267	ran-binding protein 1 homolog c-like	AT5G58590.1_Symbols:_RANBP1_RAN_binding_protein_1_	chr5:23680319-23681714 REVERSE LENGTH=219	-	P:transport	IPR000156 (SMART); IPR011993 (G3DSA:2.30.29.GENE3D); IPR000156 (PFAM); PTHR23138 (PANTHER); IPR000156 (PROSITE_PROFILES); SSF50729 (SUPERFAMILY)
c25280_g1_i1	185.393	83.4233	81.3233	superoxide dismutase	AT5G51100.1_Symbols:_FSD2_Fe_superoxide_dismutase_2_	chr5:20773357-20775635 REVERSE LENGTH=305	EC:1.15.1.1	P:metabolic process; F:binding; F:catalytic activity; P:cellular process	IPR001189 (PRINTS); G3DSA:1.10.287.990 (GENE3D); IPR019832 (PFAM); IPR019831 (PFAM); IPR001189 (PIRSF); IPR001189 (PANTHER); IPR019833 (PROSITE_PATTERNS); IPR019832 (SUPERFAMILY); IPR019831 (SUPERFAMILY)
c14369_g1_i1	185.303	102.93	79.16	60s ribosomal protein l37a	AT3G10950.1_Symbols:_Zinc-binding_ribosomal_protein_family_protein_	chr3:3423893-3424566 FORWARD LENGTH=92	-	C:ribosome; F:structural molecule activity; P:protein metabolic process; P:cellular process	IPR011331 (G3DSA:2.20.25.GENE3D); IPR002674 (PFAM); PTHR11517 (PANTHER); IPR011332 (SUPERFAMILY)
c15160_g1_i1	184.61	115.923	75.06	60s ribosomal protein l37-3	AT3G16080.1_Symbols:_Zinc-binding_ribosomal_protein_family_protein_	chr3:5454892-5455677 FORWARD LENGTH=95		-	TRANSMEMBRANE (PHOBIUS); TRANSMEMBRANE (PHOBIUS); CYTOPLASMIC_DOMAIN (PHOBIUS); NON_CYTOPLASMIC_DOMAIN (PHOBIUS); NON_CYTOPLASMIC_DOMAIN (PHOBIUS)
c19859_g1_i2	184.593	107.757	72.85	60s ribosomal protein l35-like	AT2G39390.1_Symbols:_Ribosomal_L29_family_protein_	chr2:16450803-16451762 REVERSE LENGTH=123	-	P:protein metabolic process; P:cellular process; F:structural molecule activity; C:ribosome	IPR001854 (PFAM); IPR001854 (TIGRFAM); IPR001854 (G3DSA:1.10.287.GENE3D); PTHR13872 (PANTHER); IPR001854 (HAMAP); IPR001854 (SUPERFAMILY)
c28538_g1_i1	184.04	24.41	1.6	acetylajmalan esterase-like	AT1G28590.1_Symbols:_GDSL-like_Lipase/Acylhydrolase_superfamily_protein_	chr1:10047509-10049300 REVERSE LENGTH=403		-	no IPS match
c24547_g1_i4	183.973	233.267	136.977	40s ribosomal protein s6-like	AT4G31700.1_Symbols:_RPS6,_RPS6A_ribosomal_protein_S6_	chr4:15346306-15347714 REVERSE LENGTH=250	-	F:structural molecule activity; C:ribosome; P:protein metabolic process; P:cellular process	Coil (COILS); IPR014401 (PIRSF); IPR001377 (PFAM); PTHR11502:SF6 (PANTHER); IPR001377 (PANTHER); IPR018282 (PROSITE_PATTERNS)
c16907_g1_i1	183.937	153.393	68.73	PREDICTED: uncharacterized protein At5g64816	AT5G64816.1_Symbols:_unknown_protein;_Has_30201_Blast_hits_to_17322_proteins_in_780_species:_Archae_-_12;_Bacteria_-_1396;_Metazoa_-_17338;_Fungi_-_3422;_Plants_-_5037;_Viruses_-_0;_Other_Eukaryo	chr5:25913487-25913879 FORWARD LENGTH=130		-	TRANSMEMBRANE (PHOBIUS); CYTOPLASMIC_DOMAIN (PHOBIUS); NON_CYTOPLASMIC_DOMAIN (PHOBIUS); TMhelix (TMHMM)
c16487_g1_i1	183.387	123.72	149.187	ubiquitin-conjugating enzyme e2 2	AT2G02760.1_Symbols:_ATUBC2,_UBC2_ubiquiting-conjugating_enzyme_2_	chr2:774271-775149 FORWARD LENGTH=152		-	SM00212 (SMART); IPR000608 (PFAM); IPR016135 (G3DSA:3.10.110.GENE3D); PTHR24067:SF26 (PANTHER); PTHR24067 (PANTHER); IPR023313 (PROSITE_PATTERNS); IPR000608 (PROSITE_PROFILES); IPR016135 (SUPERFAMILY)
c18347_g1_i1	183.373	331.847	483.93	PREDICTED: uncharacterized protein At2g23090-like	AT2G23090.1_Symbols:_Uncharacterised_protein_family_SERF_	chr2:9829657-9830274 REVERSE LENGTH=78		-	CYTOPLASMIC_DOMAIN (PHOBIUS); NON_CYTOPLASMIC_DOMAIN (PHOBIUS); TRANSMEMBRANE (PHOBIUS)
c24294_g1_i3	183.293	173.51	176.497	v-type proton atpase 16 kda proteolipid subunit	AT1G19910.1_Symbols:_AVA-P2,_AVA-2PE,_ATVHA-C2_ATPase,_F0/V0_complex,_subunit_C_protein_	chr1:6913317-6914322 FORWARD LENGTH=165	-	P:transport; P:cellular process; F:transporter activity; C:membrane	IPR000245 (PRINTS); G3DSA:1.20.120.610 (GENE3D); IPR011555 (TIGRFAM); IPR002379 (PFAM); PTHR10263 (PANTHER); PTHR10263:SF2 (PANTHER); TRANSMEMBRANE (PHOBIUS); NON_CYTOPLASMIC_DOMAIN (PHOBIUS); TRANSMEMBRANE (PHOBIUS); CYTOPLASMIC_DOMAIN (PHOBIUS); TRANSMEMBRANE (PHOBIUS); NON_CYTOPLASMIC_DOMAIN (PHOBIUS); CYTOPLASMIC_DOMAIN (PHOBIUS); TRANSMEMBRANE (PHOBIUS); NON_CYTOPLASMIC_DOMAIN (PHOBIUS); IPR…
c19476_g1_i2	183.2	155.977	111.79	40s ribosomal protein s25-2	AT2G21580.1_Symbols:_Ribosomal_protein_S25_family_protein_	chr2:9236629-9237510 FORWARD LENGTH=108		-	IPR011991 (G3DSA:1.10.10.GENE3D); IPR004977 (PFAM); IPR004977 (PANTHER); IPR004977 (PRODOM)
c22730_g1_i1	182.827	137.97	129.387		not available	not available		-	no IPS match
c20904_g1_i1	182.46	145.617	95.88		not available	not available		-	no IPS match
c85358_g1_i1	182.017	327.31	378.267	upf0133 protein	AT4G30620.1_Symbols:_Uncharacterised_BCR,_YbaB_family_COG0718_	chr4:14948724-14950035 REVERSE LENGTH=180		-	no IPS match
c20145_g1_i1	181.757	203.527	192.903	rna-binding protein pno1-like	AT3G13230.1_Symbols:_RNA-binding_KH_domain-containing_protein_	chr3:4270423-4271070 FORWARD LENGTH=215		-	no IPS match
c22507_g2_i1	181.743	54.74	19.25		not available	not available		-	NON_CYTOPLASMIC_DOMAIN (PHOBIUS); SIGNAL_PEPTIDE (PHOBIUS); SIGNAL_PEPTIDE_N_REGION (PHOBIUS); SIGNAL_PEPTIDE_H_REGION (PHOBIUS); SIGNAL_PEPTIDE_C_REGION (PHOBIUS); SignalP-noTM (SIGNALP_EUK); SignalP-noTM (SIGNALP_GRAM_NEGATIVE); SignalP-TM (SIGNALP_GRAM_POSITIVE); TMhelix (TMHMM)
c35585_g1_i1	181.093	3.02333	5.99333		not available	not available		-	no IPS match
c28434_g1_i1	180.44	319.32	389.633	pre-mrna-splicing factor spf27 homolog	AT3G18165.1_Symbols:_MOS4_modifier_of_snc1,4_	chr3:6223248-6225076 FORWARD LENGTH=253		-	no IPS match
c20436_g2_i1	180.33	178.607	153.513	probable polygalacturonase	AT3G16850.1_Symbols:_Pectin_lyase-like_superfamily_protein_	chr3:5748692-5750981 FORWARD LENGTH=455		-	no IPS match
c16382_g1_i1	179.983	201.513	191.197	PREDICTED: uncharacterized protein LOC101266760	AT5G64130.3_Symbols:_cAMP-regulated_phosphoprotein_19-related_protein_	chr5:25664547-25665339 REVERSE LENGTH=140		-	SIGNAL_PEPTIDE (PHOBIUS); SIGNAL_PEPTIDE_N_REGION (PHOBIUS); SIGNAL_PEPTIDE_C_REGION (PHOBIUS); SIGNAL_PEPTIDE_H_REGION (PHOBIUS); NON_CYTOPLASMIC_DOMAIN (PHOBIUS); SignalP-noTM (SIGNALP_EUK)
c26457_g1_i1	179.963	230.763	126.643	serine threonine-protein kinase srk2a	AT1G60940.1_Symbols:_SNRK2-10,_SNRK2.10,_SRK2B_SNF1-related_protein_kinase_2.10_	chr1:22439398-22441896 REVERSE LENGTH=361		-	no IPS match
c18379_g1_i1	179.837	178.393	115.363	elongation factor 1-gamma 2-like isoform x2	AT1G57720.1_Symbols:_Translation_elongation_factor_EF1B,_gamma_chain_	chr1:21377873-21380114 FORWARD LENGTH=413		-	TMhelix (TMHMM)
c22499_g1_i1	179.807	129.547	111.46	probable histone	AT1G07790.1_Symbols:_HTB1_Histone_superfamily_protein_	chr1:2413049-2413495 FORWARD LENGTH=148	-	C:nucleus; C:intracellular; F:DNA binding; F:protein binding	IPR000558 (PRINTS); IPR000558 (SMART); IPR009072 (G3DSA:1.10.20.GENE3D); IPR007125 (PFAM); IPR000558 (PANTHER); IPR000558 (PROSITE_PATTERNS); IPR009072 (SUPERFAMILY)
c20450_g1_i1	178.627	177.857	96.4967	60s ribosomal protein l13a-4-like	AT5G48760.1_Symbols:_Ribosomal_protein_L13_family_protein_	chr5:19771315-19772686 REVERSE LENGTH=206	-	F:structural molecule activity; C:ribosome; P:protein metabolic process; P:cellular process	IPR005755 (TIGRFAM); IPR005822 (PFAM); IPR023564 (G3DSA:3.90.1180.GENE3D); IPR005822 (PANTHER); IPR005755 (PTHR11545:PANTHER); IPR023563 (PROSITE_PATTERNS); IPR023564 (SUPERFAMILY)
c33824_g1_i1	177.84	97.4667	65.9067	aquaporin pip2-7-like	AT3G53420.1_Symbols:_PIP2A,_PIP2,_PIP2;1_plasma_membrane_intrinsic_protein_2A_	chr3:19803906-19805454 REVERSE LENGTH=287	-	P:transport; F:transporter activity; C:membrane	IPR000425 (PFAM); IPR023271 (G3DSA:1.20.1080.GENE3D); PTHR19139:SF50 (PANTHER); IPR000425 (PANTHER); CYTOPLASMIC_DOMAIN (PHOBIUS); TRANSMEMBRANE (PHOBIUS); NON_CYTOPLASMIC_DOMAIN (PHOBIUS); IPR023271 (SUPERFAMILY); TMhelix (TMHMM)
c85607_g1_i1	177.82	335.363	377.873	mitochondrial outer membrane protein porin 2-like	AT5G67500.2_Symbols:_VDAC2_voltage_dependent_anion_channel_2_	chr5:26935223-26937123 FORWARD LENGTH=303	-	C:membrane; C:mitochondrion; P:transport; P:cellular process	IPR023614 (G3DSA:2.40.160.GENE3D); IPR027246 (PFAM); PTHR11743:SF29 (PANTHER); PTHR11743 (PANTHER)
c24878_g1_i2	177.817	156.273	89.7567		not available	not available		-	SIGNAL_PEPTIDE_C_REGION (PHOBIUS); SIGNAL_PEPTIDE_H_REGION (PHOBIUS); SIGNAL_PEPTIDE_N_REGION (PHOBIUS); NON_CYTOPLASMIC_DOMAIN (PHOBIUS); SIGNAL_PEPTIDE (PHOBIUS); SignalP-noTM (SIGNALP_EUK)
c22302_g1_i1	177.637	213.05	114.19	protein ssuh2 homolog	not available	not available		-	no IPS match
c22858_g1_i2	177.373	186.523	135.273	60s ribosomal protein l7-4	AT3G13580.3_Symbols:_Ribosomal_protein_L30/L7_family_protein_	chr3:4433809-4435109 FORWARD LENGTH=244		-	TRANSMEMBRANE (PHOBIUS); CYTOPLASMIC_DOMAIN (PHOBIUS); NON_CYTOPLASMIC_DOMAIN (PHOBIUS); TMhelix (TMHMM)
c27547_g1_i1	176.443	131.88	72.9333	root r-b1-like	AT2G27510.1_Symbols:_ATFD3,_FD3_ferredoxin_3_	chr2:11758281-11758748 REVERSE LENGTH=155	-	P:generation of precursor metabolites and energy; F:binding; F:molecular_function	IPR010241 (TIGRFAM); IPR012675 (G3DSA:3.10.20.GENE3D); IPR001041 (PFAM); PTHR19370 (PANTHER); PTHR19370:SF67 (PANTHER); IPR006058 (PROSITE_PATTERNS); IPR001041 (PROSITE_PROFILES); SignalP-TM (SIGNALP_GRAM_POSITIVE); IPR001041 (SUPERFAMILY)
c29281_g1_i1	176.29	15.4767	85.9867	heat shock 70 kda protein 8	AT2G32120.1_Symbols:_HSP70T-2_heat-shock_protein_70T-2_	chr2:13651720-13653411 REVERSE LENGTH=563		-	IPR013126 (PRINTS); IPR029047 (G3DSA:2.60.34.GENE3D); IPR013126 (PFAM); G3DSA:3.90.640.10 (GENE3D); G3DSA:3.30.420.40 (GENE3D); G3DSA:3.30.420.40 (GENE3D); PTHR19375:SF101 (PANTHER); PTHR19375 (PANTHER); SSF53067 (SUPERFAMILY); SSF53067 (SUPERFAMILY); IPR029047 (SUPERFAMILY)
c28214_g1_i1	176.153	178.66	223.957	protein argonaute 4-like	AT2G27040.1_Symbols:_AGO4,_OCP11_Argonaute_family_protein_	chr2:11536795-11541503 REVERSE LENGTH=924	-	F:nucleic acid binding; F:protein binding	IPR003165 (SMART); G3DSA:3.40.50.2300 (GENE3D); IPR014811 (PFAM); IPR003100 (PFAM); IPR003165 (PFAM); IPR012337 (G3DSA:3.30.420.GENE3D); G3DSA:2.170.260.10 (GENE3D); PTHR22891 (PANTHER); PTHR22891:SF20 (PANTHER); IPR003165 (PROSITE_PROFILES); IPR003100 (PROSITE_PROFILES); IPR012337 (SUPERFAMILY); IPR003100 (SUPERFAMILY)
c22302_g2_i1	176.1	221.067	115.273	atp gtp-binding protein	not available	not available		-	no IPS match
c26250_g2_i2	176.03	114.28	48.3533	alpha- partial	AT5G19780.1_Symbols:_TUA5_tubulin_alpha-5_	chr5:6687212-6688926 FORWARD LENGTH=450	-	P:cellular process; C:intracellular; F:hydrolase activity; P:metabolic process; F:nucleotide binding; P:cellular component organization	Coil (COILS); IPR023123 (G3DSA:1.10.287.GENE3D); IPR000217 (PANTHER); PTHR11588:SF48 (PANTHER); IPR008280 (SUPERFAMILY)
c21599_g1_i1	175.693	145.86	116.02	PREDICTED: uncharacterized protein LOC102582541	AT2G34510.1_Symbols:_Protein_of_unknown_function,_DUF642_	chr2:14544114-14546732 REVERSE LENGTH=401		-	NON_CYTOPLASMIC_DOMAIN (PHOBIUS); TRANSMEMBRANE (PHOBIUS); CYTOPLASMIC_DOMAIN (PHOBIUS); CYTOPLASMIC_DOMAIN (PHOBIUS); TRANSMEMBRANE (PHOBIUS)
c26081_g1_i14	175.66	43.5167	3.35	cysteine proteinase inhibitor a-like	AT5G05110.1_Symbols:_Cystatin/monellin_family_protein_	chr5:1507615-1508765 REVERSE LENGTH=232	-	F:molecular_function	IPR000010 (SMART); IPR000010 (PFAM); G3DSA:3.10.450.10 (GENE3D); IPR027214 (PANTHER); IPR018073 (PROSITE_PATTERNS); IPR020381 (PRODOM); SSF54403 (SUPERFAMILY)
c22632_g1_i2	175.193	253.94	1510.76	metallothionein-like protein	AT3G09390.1_Symbols:_MT2A,_ATMT-K,_ATMT-1_metallothionein_2A_	chr3:2889737-2890188 REVERSE LENGTH=81	-	F:binding	IPR000347 (PFAM)
c64603_g1_i1	174.547	163.8	171.97	dna polymerase epsilon catalytic subunit	AT1G19530.1_Symbols:_unknown_protein;_FUNCTIONS_IN:_molecular_function_unknown;_INVOLVED_IN:_N-terminal_protein_myristoylation,_anaerobic_respiration;_LOCATED_IN:_cellular_component_unknown;_EXPR	chr1:6763976-6764686 FORWARD LENGTH=117		F:molecular_function	no IPS match
c20898_g1_i1	174.507	392.497	167.72	indole-3-acetic acid-induced protein arg2-like	AT4G02380.1_Symbols:_SAG21,_AtLEA5_senescence-associated_gene_21_	chr4:1046414-1046807 REVERSE LENGTH=97	-	P:response to stress	IPR004926 (PFAM)
c25620_g1_i1	174.37	88.5867	41.59	serine hydroxymethyltransferase 4	AT4G13930.1_Symbols:_SHM4_serine_hydroxymethyltransferase_4_	chr4:8048013-8050021 REVERSE LENGTH=471		-	no IPS match
c30669_g1_i1	174.273	3.38	5.26	heat stress transcription factor a-7a isoform x6	AT3G22830.1_Symbols:_AT-HSFA6B,_HSFA6B_heat_shock_transcription_factor_A6B_	chr3:8078981-8080895 FORWARD LENGTH=406	-	F:sequence-specific DNA binding transcription factor activity; C:nucleus; P:response to stress; P:response to abiotic stimulus	IPR027709 (PTHR10015:PANTHER); IPR027725 (PANTHER)
c25629_g1_i1	174.037	146.227	138.513	60s ribosomal protein l7-2-like	AT2G44120.2_Symbols:_Ribosomal_protein_L30/L7_family_protein_	chr2:18249227-18250417 REVERSE LENGTH=247		-	no IPS match
c26428_g2_i1	173.853	219.22	181.783	proline--trna ligase	AT3G62120.1_Symbols:_Class_II_aaRS_and_biotin_synthetases_superfamily_protein_	chr3:23001227-23003849 REVERSE LENGTH=530	EC:6.1.1.15	P:RNA metabolic process; P:protein metabolic process; C:cytoplasm; F:catalytic activity; F:nucleotide binding	IPR002316 (PRINTS); G3DSA:3.30.930.10 (GENE3D); IPR004154 (G3DSA:3.40.50.GENE3D); IPR002314 (PFAM); IPR004154 (PFAM); IPR004499 (TIGRFAM); PTHR11451 (PANTHER); PTHR11451:SF21 (PANTHER); IPR006195 (PROSITE_PROFILES); IPR004499 (HAMAP); IPR004154 (SUPERFAMILY); SSF55681 (SUPERFAMILY)
c13509_g1_i1	173.82	16.47	199.897		not available	not available		-	no IPS match
c27510_g1_i1	173.77	260.687	297.493	probable xaa-pro aminopeptidase p	AT4G36760.1_Symbols:_ATAPP1,_APP1_aminopeptidase_P1_	chr4:17326688-17329979 FORWARD LENGTH=645	-	F:hydrolase activity	IPR000994 (PFAM); IPR029149 (G3DSA:3.40.350.GENE3D); IPR000994 (G3DSA:3.90.230.GENE3D); IPR000587 (PFAM); PTHR10804:SF87 (PANTHER); PTHR10804 (PANTHER); IPR001131 (PROSITE_PATTERNS); SIGNAL_PEPTIDE_C_REGION (PHOBIUS); NON_CYTOPLASMIC_DOMAIN (PHOBIUS); SIGNAL_PEPTIDE (PHOBIUS); SIGNAL_PEPTIDE_H_REGION (PHOBIUS); SIGNAL_PEPTIDE_N_REGION (PHOBIUS); IPR028980 (SUPERFAMILY); IPR000994 (SUPERFAMILY)
c26828_g1_i1	173.703	226.52	221.143	inactive beta-amylase 9-like	AT5G18670.1_Symbols:_BMY3,_BAM9_beta-amylase_3_	chr5:6226138-6227999 FORWARD LENGTH=536		-	SIGNAL_PEPTIDE_H_REGION (PHOBIUS); SIGNAL_PEPTIDE_C_REGION (PHOBIUS); SIGNAL_PEPTIDE_N_REGION (PHOBIUS); NON_CYTOPLASMIC_DOMAIN (PHOBIUS); SIGNAL_PEPTIDE (PHOBIUS); SignalP-noTM (SIGNALP_EUK)
c24069_g1_i1	173.19	174.643	143.147	protein transport protein sec61 subunit alpha-like	AT2G34250.1_Symbols:_SecY_protein_transport_family_protein_	chr2:14462635-14464572 FORWARD LENGTH=475	-	P:transport; C:membrane	IPR002208 (PFAM); IPR002208 (TIGRFAM); IPR002208 (PIRSF); IPR023201 (G3DSA:1.10.3370.GENE3D); IPR019561 (PFAM); IPR002208 (PANTHER); IPR030659 (PROSITE_PATTERNS); TRANSMEMBRANE (PHOBIUS); CYTOPLASMIC_DOMAIN (PHOBIUS); TRANSMEMBRANE (PHOBIUS); TRANSMEMBRANE (PHOBIUS); TRANSMEMBRANE (PHOBIUS); CYTOPLASMIC_DOMAIN (PHOBIUS); TRANSMEMBRANE (PHOBIUS); CYTOPLASMIC_DOMAIN (PHOBIUS); CYTOPLASMIC_DOMAIN (P…
c23754_g1_i1	173.107	138.73	75.8767	60s ribosomal protein l5-like	AT5G39740.1_Symbols:_OLI7,_RPL5B_ribosomal_protein_L5_B_	chr5:15903365-15905185 FORWARD LENGTH=301	-	C:ribosome; F:structural molecule activity; P:protein metabolic process; P:cellular process; F:RNA binding	Coil (COILS); IPR005485 (PRINTS); IPR025607 (PFAM); G3DSA:3.30.420.100 (GENE3D); IPR005484 (PFAM); IPR005485 (PANTHER); TRANSMEMBRANE (PHOBIUS); TRANSMEMBRANE (PHOBIUS); CYTOPLASMIC_DOMAIN (PHOBIUS); CYTOPLASMIC_DOMAIN (PHOBIUS); NON_CYTOPLASMIC_DOMAIN (PHOBIUS); IPR005485 (HAMAP); SSF53137 (SUPERFAMILY)
c19859_g1_i1	172.983	129.35	84.43	60s ribosomal protein l35-like	AT2G39390.1_Symbols:_Ribosomal_L29_family_protein_	chr2:16450803-16451762 REVERSE LENGTH=123	-	P:protein metabolic process; P:cellular process; F:structural molecule activity; C:ribosome	IPR001854 (TIGRFAM); IPR001854 (PFAM); IPR001854 (G3DSA:1.10.287.GENE3D); PTHR13872 (PANTHER); IPR001854 (HAMAP); IPR001854 (SUPERFAMILY)
c15939_g1_i1	172.383	111.567	230.957	auxin-repressed kda	AT1G56220.3_Symbols:_Dormancy/auxin_associated_family_protein_	chr1:21043414-21044469 FORWARD LENGTH=140		-	IPR008406 (PFAM)
c18419_g1_i1	172.143	168.033	156.553	atp synthase subunit mitochondrial-like	AT5G13450.1_Symbols:_ATP5_delta_subunit_of_Mt_ATP_synthase_	chr5:4310558-4311941 REVERSE LENGTH=238	-	P:transport; P:metabolic process; P:cellular process; F:hydrolase activity; F:transporter activity; C:membrane	IPR000711 (PRINTS); IPR026015 (G3DSA:1.10.520.GENE3D); IPR000711 (TIGRFAM); IPR000711 (PFAM); PTHR11910:SF6 (PANTHER); IPR000711 (PANTHER); IPR020781 (PROSITE_PATTERNS); IPR000711 (HAMAP); IPR026015 (SUPERFAMILY)
c20450_g1_i2	171.903	180.263	106.26	60s ribosomal protein l13a-4-like	AT5G48760.1_Symbols:_Ribosomal_protein_L13_family_protein_	chr5:19771315-19772686 REVERSE LENGTH=206	-	C:ribosome; F:structural molecule activity; P:protein metabolic process; P:cellular process	IPR005755 (TIGRFAM); IPR023564 (G3DSA:3.90.1180.GENE3D); IPR005822 (PFAM); IPR005755 (PTHR11545:PANTHER); IPR005822 (PANTHER); IPR023563 (PROSITE_PATTERNS); IPR023564 (SUPERFAMILY)
c25274_g1_i1	171.553	156.71	142.46	phosphatidylglycerol phosphatidylinositol transfer protein ddb_g0282179	AT5G06480.1_Symbols:_Immunoglobulin_E-set_superfamily_protein_	chr5:1976219-1977231 REVERSE LENGTH=153		-	IPR003172 (SMART); G3DSA:2.70.220.10 (GENE3D); IPR003172 (PFAM); PTHR11306:SF0 (PANTHER); PTHR11306 (PANTHER); SIGNAL_PEPTIDE_C_REGION (PHOBIUS); SIGNAL_PEPTIDE_H_REGION (PHOBIUS); NON_CYTOPLASMIC_DOMAIN (PHOBIUS); SIGNAL_PEPTIDE (PHOBIUS); SIGNAL_PEPTIDE_N_REGION (PHOBIUS); SignalP-noTM (SIGNALP_EUK); SignalP-TM (SIGNALP_GRAM_POSITIVE); SignalP-noTM (SIGNALP_GRAM_NEGATIVE); IPR014756 (SUPERFAMIL…
c87714_g1_i1	170.9	95.5333	66	40s ribosomal protein s14-2	AT3G11510.1_Symbols:_Ribosomal_protein_S11_family_protein_	chr3:3623757-3624866 REVERSE LENGTH=150		F:structural constituent of ribosome; P:translation; C:ribonucleoprotein complex; C:ribosome	no IPS match
c17244_g1_i1	170.763	148.77	191.527	polyubiquitin- partial	AT4G05050.1_Symbols:_UBQ11_ubiquitin_11_	chr4:2588271-2588960 REVERSE LENGTH=229	-	F:protein binding	G3DSA:3.10.20.90 (GENE3D); G3DSA:3.10.20.90 (GENE3D); IPR000626 (PFAM); PTHR10666 (PANTHER); IPR000626 (PROSITE_PROFILES); IPR029071 (SUPERFAMILY); IPR029071 (SUPERFAMILY)
c13185_g1_i1	170.52	163.37	179.16	polyubiquitin-like protein	AT4G05050.1_Symbols:_UBQ11_ubiquitin_11_	chr4:2588271-2588960 REVERSE LENGTH=229		-	SignalP-noTM (SIGNALP_EUK)
c23556_g1_i1	170.087	157.587	141.553	40s ribosomal protein s21	AT5G27700.1_Symbols:_Ribosomal_protein_S21e_	chr5:9807541-9808048 REVERSE LENGTH=82		-	SIGNAL_PEPTIDE_C_REGION (PHOBIUS); NON_CYTOPLASMIC_DOMAIN (PHOBIUS); SIGNAL_PEPTIDE_N_REGION (PHOBIUS); SIGNAL_PEPTIDE_H_REGION (PHOBIUS); SIGNAL_PEPTIDE (PHOBIUS); SignalP-noTM (SIGNALP_EUK)
c23043_g1_i3	169.913	189.943	146.17	60s ribosomal protein l11-1	AT5G45775.2_Symbols:_Ribosomal_L5P_family_protein_	chr5:18565281-18566496 REVERSE LENGTH=182		-	no IPS match
c74445_g1_i1	169.7	163.95	74.66	---NA---	AT1G61070.1_Symbols:_LCR66,_PDF2.4_low-molecular-weight_cysteine-rich_66_	chr1:22492020-22492470 REVERSE LENGTH=76	-	P:response to stress	IPR008176 (PFAM); IPR003614 (G3DSA:3.30.30.GENE3D); IPR003614 (SUPERFAMILY)
c26198_g2_i1	168.427	93.0433	82.6233	cellulose synthase-like protein g1-like	AT4G24010.1_Symbols:_ATCSLG1,_CSLG1_cellulose_synthase_like_G1_	chr4:12466391-12469760 FORWARD LENGTH=760	EC:2.4.1.12	C:membrane; P:metabolic process; P:cellular process; F:transferase activity	Coil (COILS); IPR005150 (PFAM); PTHR13301:SF31 (PANTHER); PTHR13301 (PANTHER); CYTOPLASMIC_DOMAIN (PHOBIUS); NON_CYTOPLASMIC_DOMAIN (PHOBIUS); TRANSMEMBRANE (PHOBIUS); TRANSMEMBRANE (PHOBIUS); TRANSMEMBRANE (PHOBIUS); NON_CYTOPLASMIC_DOMAIN (PHOBIUS); CYTOPLASMIC_DOMAIN (PHOBIUS); TRANSMEMBRANE (PHOBIUS); TRANSMEMBRANE (PHOBIUS); NON_CYTOPLASMIC_DOMAIN (PHOBIUS); CYTOPLASMIC_DOMAIN (PHOBIUS); TRA…
c25460_g2_i2	168.277	407.57	857.03	ubiquitin-conjugating enzyme e2 10	AT5G53300.1_Symbols:_UBC10_ubiquitin-conjugating_enzyme_10_	chr5:21632802-21633989 REVERSE LENGTH=148		-	no IPS match
c27004_g1_i2	168.13	230.193	257.75	actin	AT5G09810.1_Symbols:_ACT7_actin_7_	chr5:3052809-3054220 FORWARD LENGTH=377		-	IPR004000 (PRINTS); IPR004000 (SMART); G3DSA:3.30.420.40 (GENE3D); G3DSA:3.90.640.10 (GENE3D); IPR004000 (PFAM); G3DSA:3.30.420.40 (GENE3D); PTHR11937:SF188 (PANTHER); IPR004000 (PANTHER); IPR004001 (PROSITE_PATTERNS); IPR020902 (PROSITE_PATTERNS); SSF53067 (SUPERFAMILY); SSF53067 (SUPERFAMILY)
c25933_g4_i2	168.103	259.023	570.107	polyubiquitin	AT4G05050.1_Symbols:_UBQ11_ubiquitin_11_	chr4:2588271-2588960 REVERSE LENGTH=229	-	F:protein binding	IPR019956 (PRINTS); IPR000626 (SMART); IPR000626 (PFAM); G3DSA:3.10.20.90 (GENE3D); PTHR10666 (PANTHER); IPR019954 (PROSITE_PATTERNS); IPR019954 (PROSITE_PATTERNS); IPR000626 (PROSITE_PROFILES); IPR000626 (PROSITE_PROFILES); IPR029071 (SUPERFAMILY); IPR029071 (SUPERFAMILY)
c7709_g1_i1	167.617	247.7	489.42	aspartic proteinase-like isoform x2	AT1G11910.1_Symbols:_APA1,_ATAPA1_aspartic_proteinase_A1_	chr1:4017119-4019874 REVERSE LENGTH=506	EC:3.4.23	F:hydrolase activity; P:protein metabolic process; P:metabolic process	IPR001461 (PRINTS); IPR021109 (G3DSA:2.40.70.GENE3D); IPR011001 (G3DSA:1.10.225.GENE3D); IPR008138 (PFAM); IPR011001 (G3DSA:1.10.225.GENE3D); IPR007856 (PFAM); IPR021109 (G3DSA:2.40.70.GENE3D); IPR001461 (PFAM); PTHR13683:SF253 (PANTHER); IPR001461 (PANTHER); IPR001969 (PROSITE_PATTERNS); IPR001969 (PROSITE_PATTERNS); NON_CYTOPLASMIC_DOMAIN (PHOBIUS); TRANSMEMBRANE (PHOBIUS); TRANSMEMBRANE (PHOBI…
c22394_g1_i1	167.553	30.42	6.47	peroxidase 3-like	AT1G05260.1_Symbols:_RCI3,_RCI3A_Peroxidase_superfamily_protein_	chr1:1529827-1531271 FORWARD LENGTH=326	EC:1.11.1.7	F:catalytic activity; P:response to stress; P:metabolic process; F:binding	IPR000823 (PRINTS); IPR002016 (PRINTS); IPR002016 (PFAM); G3DSA:1.10.520.10 (GENE3D); PTHR31235:SF6 (PANTHER); PTHR31235 (PANTHER); IPR019793 (PROSITE_PATTERNS); IPR002016 (PROSITE_PROFILES); IPR010255 (SUPERFAMILY)
c16971_g1_i1	167.363	33.83	80.1533		not available	not available		-	no IPS match
c31968_g1_i1	167.283	126.837	159.12	ubiquitin-conjugating enzyme e2 variant 1d	AT3G52560.4_Symbols:_UEV1D-4_ubiquitin_E2_variant_1D-4_	chr3:19494678-19495954 REVERSE LENGTH=164		-	IPR016135 (G3DSA:3.10.110.GENE3D); IPR000608 (PFAM); PTHR24067:SF82 (PANTHER); PTHR24067 (PANTHER); IPR000608 (PROSITE_PROFILES); IPR016135 (SUPERFAMILY)
c21783_g1_i1	166.907	159.417	137.957	cytoplasmic	AT1G23190.1_Symbols:_PGM3_Phosphoglucomutase/phosphomannomutase_family_protein_	chr1:8219946-8224186 FORWARD LENGTH=583	-	P:metabolic process; F:catalytic activity; F:binding	IPR005841 (PRINTS); IPR005843 (PFAM); IPR005844 (PFAM); IPR005845 (PFAM); IPR016055 (G3DSA:3.40.120.GENE3D); IPR016055 (G3DSA:3.40.120.GENE3D); IPR005843 (G3DSA:3.30.310.GENE3D); IPR016055 (G3DSA:3.40.120.GENE3D); IPR005846 (PFAM); PTHR22573 (PANTHER); PTHR22573:SF2 (PANTHER); IPR016066 (PROSITE_PATTERNS); IPR016055 (SUPERFAMILY); IPR005843 (SUPERFAMILY)
c24056_g1_i1	166.79	253.693	342.437	probable glutathione s-transferase	AT1G78380.1_Symbols:_ATGSTU19,_GST8,_GSTU19_glutathione_S-transferase_TAU_19_	chr1:29486659-29487819 REVERSE LENGTH=219		-	no IPS match
c14747_g1_i1	166.783	40.6767	8.26667		not available	not available		-	SIGNAL_PEPTIDE_H_REGION (PHOBIUS); SIGNAL_PEPTIDE (PHOBIUS); SIGNAL_PEPTIDE_N_REGION (PHOBIUS); NON_CYTOPLASMIC_DOMAIN (PHOBIUS); SIGNAL_PEPTIDE_C_REGION (PHOBIUS); SignalP-noTM (SIGNALP_EUK); SignalP-TM (SIGNALP_GRAM_NEGATIVE); SignalP-TM (SIGNALP_GRAM_POSITIVE)
c15683_g1_i1	166.773	161.88	130.307	dnaj protein homolog	AT3G44110.1_Symbols:_ATJ3,_ATJ_DNAJ_homologue_3_	chr3:15869115-15871059 REVERSE LENGTH=420		-	no IPS match
c67144_g1_i1	166.673	89.3467	82.5367		not available	not available		-	SignalP-noTM (SIGNALP_EUK); SignalP-TM (SIGNALP_GRAM_POSITIVE)
c23043_g1_i5	166.587	187.707	142.817	60s ribosomal protein l11-1	AT5G45775.2_Symbols:_Ribosomal_L5P_family_protein_	chr5:18565281-18566496 REVERSE LENGTH=182	-	F:structural molecule activity; P:protein metabolic process; P:cellular process; C:ribosome	IPR002132 (PIRSF); IPR002132 (PFAM); IPR022803 (G3DSA:3.30.1440.GENE3D); IPR002132 (PFAM); IPR002132 (PANTHER); IPR020929 (PROSITE_PATTERNS); IPR022803 (SUPERFAMILY)
c24854_g1_i1	166.41	146.653	90.6867	60s ribosomal protein l32-1-like	AT4G18100.1_Symbols:_Ribosomal_protein_L32e_	chr4:10035715-10036475 REVERSE LENGTH=133		-	TRANSMEMBRANE (PHOBIUS); CYTOPLASMIC_DOMAIN (PHOBIUS); NON_CYTOPLASMIC_DOMAIN (PHOBIUS); TMhelix (TMHMM)
c21347_g3_i1	166.343	24.6767	84.38	heat shock protein 83	AT5G52640.1_Symbols:_HSP81-1,_ATHS83,_HSP81.1,_HSP83,_ATHSP90.1,_AtHsp90-1,_HSP90.1_heat_shock_protein_90.1_	chr5:21352542-21355147 FORWARD LENGTH=705	-	F:nucleotide binding; F:protein binding; P:protein metabolic process; P:cellular process; P:response to stress	IPR020575 (PRINTS); IPR003594 (G3DSA:3.30.565.GENE3D); PF13589 (PFAM); IPR001404 (PANTHER); IPR019805 (PROSITE_PATTERNS); IPR003594 (SUPERFAMILY)
c28818_g1_i1	166.087	100.433	62.0467	luminal-binding protein 5	AT5G42020.1_Symbols:_BIP,_BIP2_Heat_shock_protein_70_(Hsp_70)_family_protein_	chr5:16807697-16810480 REVERSE LENGTH=668		-	Coil (COILS); Coil (COILS); Coil (COILS); Coil (COILS); IPR013126 (PRINTS); G3DSA:3.90.640.10 (GENE3D); G3DSA:3.30.420.40 (GENE3D); IPR013126 (PFAM); IPR029048 (G3DSA:1.20.1270.GENE3D); IPR029047 (G3DSA:2.60.34.GENE3D); PTHR19375 (PANTHER); IPR018181 (PROSITE_PATTERNS); SSF53067 (SUPERFAMILY); IPR029047 (SUPERFAMILY); IPR029048 (SUPERFAMILY)
c21889_g1_i1	165.517	119.807	109.327	superoxide dismutase	AT1G08830.1_Symbols:_CSD1_copper/zinc_superoxide_dismutase_1_	chr1:2827700-2829053 FORWARD LENGTH=152	EC:1.15.1.1	P:metabolic process; P:cellular process; F:binding; F:catalytic activity	IPR001424 (PRINTS); IPR001424 (PFAM); IPR001424 (G3DSA:2.60.40.GENE3D); PTHR10003 (PANTHER); IPR018152 (PROSITE_PATTERNS); IPR018152 (PROSITE_PATTERNS); IPR001424 (SUPERFAMILY)
c16504_g1_i1	165.453	59.12	121.483	aquaporin-like partial	AT4G00430.1_Symbols:_TMP-C,_PIP1;4,_PIP1E_plasma_membrane_intrinsic_protein_1;4_	chr4:186143-187531 REVERSE LENGTH=287	-	F:transporter activity; P:transport; C:membrane	IPR023271 (G3DSA:1.20.1080.GENE3D); IPR000425 (PFAM); PTHR19139:SF90 (PANTHER); IPR000425 (PANTHER); NON_CYTOPLASMIC_DOMAIN (PHOBIUS); CYTOPLASMIC_DOMAIN (PHOBIUS); TRANSMEMBRANE (PHOBIUS); IPR023271 (SUPERFAMILY); TMhelix (TMHMM)
c25793_g1_i1	165.15	235.313	234.037	mitochondrial atp synthase subunit g protein	AT4G29480.1_Symbols:_Mitochondrial_ATP_synthase_subunit_G_protein_	chr4:14486265-14487257 REVERSE LENGTH=122	-	P:transport; P:metabolic process; P:cellular process; F:transporter activity; C:membrane; C:mitochondrion	IPR006808 (PFAM); IPR006808 (PANTHER)
c9464_g1_i1	164.643	170.663	118.543	elongation factor 1-gamma 2-like isoform x2	AT1G09640.1_Symbols:_Translation_elongation_factor_EF1B,_gamma_chain_	chr1:3120162-3122152 FORWARD LENGTH=414		-	CYTOPLASMIC_DOMAIN (PHOBIUS); TRANSMEMBRANE (PHOBIUS); NON_CYTOPLASMIC_DOMAIN (PHOBIUS); TMhelix (TMHMM)
c6327_g1_i1	164.14	3.97	49.3067		not available	not available		-	no IPS match
c15418_g1_i1	163.983	126.81	135.883	PREDICTED: uncharacterized protein LOC102597380	AT1G65720.1_Symbols:_unknown_protein;_FUNCTIONS_IN:_molecular_function_unknown;_INVOLVED_IN:_biological_process_unknown;_LOCATED_IN:_endomembrane_system;_EXPRESSED_IN:_24_plant_structures;_EXPRES	chr1:24440471-24441013 REVERSE LENGTH=180		-	SIGNAL_PEPTIDE_N_REGION (PHOBIUS); SIGNAL_PEPTIDE_C_REGION (PHOBIUS); SIGNAL_PEPTIDE_H_REGION (PHOBIUS); NON_CYTOPLASMIC_DOMAIN (PHOBIUS); SIGNAL_PEPTIDE (PHOBIUS); CYTOPLASMIC_DOMAIN (PHOBIUS); TRANSMEMBRANE (PHOBIUS); SignalP-TM (SIGNALP_GRAM_POSITIVE); SignalP-noTM (SIGNALP_GRAM_NEGATIVE); SignalP-noTM (SIGNALP_EUK); TMhelix (TMHMM); TMhelix (TMHMM)
c25072_g1_i2	163.853	171.197	108.927	40s ribosomal protein s13	AT4G00100.1_Symbols:_ATRPS13A,_RPS13,_PFL2,_RPS13A_ribosomal_protein_S13A_	chr4:37172-38123 FORWARD LENGTH=151		-	no IPS match
c22507_g1_i1	163.407	48.9033	19.7867	---NA---	not available	not available		-	no IPS match
c23754_g1_i2	162.863	129.963	75.1067	60s ribosomal protein l5-like	AT5G39740.1_Symbols:_OLI7,_RPL5B_ribosomal_protein_L5_B_	chr5:15903365-15905185 FORWARD LENGTH=301	-	P:protein metabolic process; P:cellular process; C:ribosome; F:structural molecule activity; F:RNA binding	Coil (COILS); IPR005485 (PRINTS); IPR025607 (PFAM); IPR005484 (PFAM); G3DSA:3.30.420.100 (GENE3D); IPR005485 (PANTHER); CYTOPLASMIC_DOMAIN (PHOBIUS); TRANSMEMBRANE (PHOBIUS); NON_CYTOPLASMIC_DOMAIN (PHOBIUS); TRANSMEMBRANE (PHOBIUS); CYTOPLASMIC_DOMAIN (PHOBIUS); IPR005485 (HAMAP); SSF53137 (SUPERFAMILY)
c16885_g1_i2	162.677	116.997	73.2633	40s ribosomal protein s24-1	AT5G28060.1_Symbols:_Ribosomal_protein_S24e_family_protein_	chr5:10069791-10070792 REVERSE LENGTH=133	-	F:nucleotide binding; F:structural molecule activity; P:protein metabolic process; P:cellular process; C:ribosome	IPR012677 (G3DSA:3.30.70.GENE3D); IPR001976 (PFAM); IPR001976 (PANTHER); IPR018098 (PROSITE_PATTERNS); IPR001976 (PRODOM); IPR001976 (HAMAP); IPR012678 (SUPERFAMILY)
c23776_g1_i1	162.053	122.19	132.15	calmodulin	AT3G43810.1_Symbols:_CAM7_calmodulin_7_	chr3:15664619-15666355 REVERSE LENGTH=149	-	F:binding	IPR002048 (SMART); IPR011992 (PFAM); IPR011992 (G3DSA:1.10.238.GENE3D); IPR011992 (G3DSA:1.10.238.GENE3D); PTHR23050:SF136 (PANTHER); PTHR23050 (PANTHER); IPR018247 (PROSITE_PATTERNS); IPR002048 (PROSITE_PROFILES); SSF47473 (SUPERFAMILY)
c18288_g1_i1	161.757	144.627	174.227	26s proteasome regulatory subunit 4 homolog a	AT4G29040.1_Symbols:_RPT2a_regulatory_particle_AAA-ATPase_2A_	chr4:14312369-14314386 FORWARD LENGTH=443	-	F:nucleotide binding; P:protein metabolic process; F:hydrolase activity; C:cytoplasm	IPR003593 (SMART); IPR027417 (G3DSA:3.40.50.GENE3D); G3DSA:1.10.8.60 (GENE3D); IPR003959 (PFAM); IPR005937 (TIGRFAM); PTHR23073 (PANTHER); PTHR23073:SF9 (PANTHER); IPR003960 (PROSITE_PATTERNS); IPR027417 (SUPERFAMILY)
c15219_g1_i1	161.353	182.023	239.433	tubulin beta-1 chain	AT5G23860.1_Symbols:_TUB8_tubulin_beta_8_	chr5:8042962-8044528 FORWARD LENGTH=449	-	C:intracellular; P:cellular process; F:structural molecule activity; F:nucleotide binding; F:hydrolase activity; P:metabolic process; P:cellular component organization	IPR000217 (PRINTS); IPR002453 (PRINTS); IPR018316 (SMART); IPR003008 (SMART); IPR018316 (G3DSA:3.30.1330.GENE3D); IPR023123 (G3DSA:1.10.287.GENE3D); IPR003008 (G3DSA:3.40.50.GENE3D); IPR018316 (PFAM); IPR003008 (PFAM); PTHR11588:SF72 (PANTHER); IPR000217 (PANTHER); IPR017975 (PROSITE_PATTERNS); IPR008280 (SUPERFAMILY); IPR003008 (SUPERFAMILY)
c47124_g1_i1	161.203	121.297	96.7667		AT5G39740.1_Symbols:_OLI7,_RPL5B_ribosomal_protein_L5_B_	chr5:15903365-15905185 FORWARD LENGTH=301	-	P:protein metabolic process; P:cellular process; C:ribosome; F:structural molecule activity; F:RNA binding	IPR025607 (PFAM); G3DSA:3.30.420.100 (GENE3D); IPR005485 (PANTHER); SSF53137 (SUPERFAMILY)
c11381_g1_i1	160.817	125.17	79.35		not available	not available		-	no IPS match
c23236_g1_i1	160.743	219.74	267.78	pyruvate kinase isozyme chloroplastic	AT3G22960.1_Symbols:_PKP1,_PKP-ALPHA_Pyruvate_kinase_family_protein_	chr3:8139369-8141771 FORWARD LENGTH=596	EC:2.7.1.40	F:binding; P:generation of precursor metabolites and energy; F:kinase activity	IPR001697 (PRINTS); IPR015813 (G3DSA:3.20.20.GENE3D); IPR015795 (PFAM); IPR015793 (PFAM); IPR015794 (G3DSA:3.40.1380.GENE3D); IPR001697 (TIGRFAM); IPR015806 (G3DSA:2.40.33.GENE3D); PTHR11817:SF14 (PANTHER); IPR001697 (PANTHER); IPR018209 (PROSITE_PATTERNS); IPR015813 (SUPERFAMILY); IPR011037 (SUPERFAMILY); IPR015795 (SUPERFAMILY)
c28125_g1_i1	160.453	16.7733	75.1133	stromal 70 kda heat shock-related chloroplastic-like	AT4G24280.1_Symbols:_cpHsc70-1_chloroplast_heat_shock_protein_70-1_	chr4:12590094-12593437 FORWARD LENGTH=718		-	Coil (COILS); IPR013126 (PRINTS); IPR029047 (G3DSA:2.60.34.GENE3D); IPR029048 (G3DSA:1.20.1270.GENE3D); G3DSA:3.90.640.10 (GENE3D); IPR013126 (PFAM); G3DSA:3.30.420.40 (GENE3D); PTHR19375:SF147 (PANTHER); PTHR19375 (PANTHER); IPR029048 (SUPERFAMILY); SSF53067 (SUPERFAMILY); IPR029047 (SUPERFAMILY)
c25013_g1_i1	160.257	88.5267	29.9233	lipoxygenase homology domain-containing protein 1-like	AT4G39730.1_Symbols:_Lipase/lipooxygenase,_PLAT/LH2_family_protein_	chr4:18432950-18433581 FORWARD LENGTH=181	-	F:protein binding	IPR001024 (PFAM); IPR001024 (G3DSA:2.60.60.GENE3D); PTHR31718:SF0 (PANTHER); PTHR31718 (PANTHER); TRANSMEMBRANE (PHOBIUS); CYTOPLASMIC_DOMAIN (PHOBIUS); NON_CYTOPLASMIC_DOMAIN (PHOBIUS); IPR001024 (PROSITE_PROFILES); IPR008976 (SUPERFAMILY); TMhelix (TMHMM)
c27276_g1_i1	160.25	66.63	11.8233	lignin-forming anionic peroxidase-like	AT5G06720.1_Symbols:_ATPA2,_PA2_peroxidase_2_	chr5:2077567-2078857 REVERSE LENGTH=335	EC:1.11.1.7	F:catalytic activity; F:binding; P:metabolic process; P:response to stress	IPR000823 (PRINTS); IPR002016 (PRINTS); G3DSA:1.10.420.10 (GENE3D); G3DSA:1.10.520.10 (GENE3D); IPR002016 (PFAM); PTHR31388 (PANTHER); PTHR31388:SF7 (PANTHER); IPR019793 (PROSITE_PATTERNS); IPR019794 (PROSITE_PATTERNS); SIGNAL_PEPTIDE (PHOBIUS); SIGNAL_PEPTIDE_N_REGION (PHOBIUS); SIGNAL_PEPTIDE_H_REGION (PHOBIUS); NON_CYTOPLASMIC_DOMAIN (PHOBIUS); SIGNAL_PEPTIDE_C_REGION (PHOBIUS); IPR002016 (PRO…
c17444_g1_i1	160.033	151.213	189.603	peptidyl-prolyl cis-trans isomerase pin1	AT2G18040.1_Symbols:_PIN1AT_peptidylprolyl_cis/trans_isomerase,_NIMA-interacting_1_	chr2:7842346-7843537 FORWARD LENGTH=119	-	F:catalytic activity	G3DSA:3.10.50.40 (GENE3D); IPR000297 (PFAM); PTHR10657 (PANTHER); IPR000297 (PROSITE_PROFILES); SSF54534 (SUPERFAMILY)
c55266_g1_i1	159.937	182.617	136.54	60s ribosomal protein l18a-like	AT2G34480.1_Symbols:_Ribosomal_protein_L18ae/LX_family_protein_	chr2:14532916-14534161 REVERSE LENGTH=178		F:structural constituent of ribosome; P:translation; C:ribonucleoprotein complex; C:ribosome; C:intracellular	IPR023573 (PFAM); PTHR10052 (PANTHER); SSF160374 (SUPERFAMILY)
c24013_g1_i1	159.773	257.24	156.767	eukarytic translation initiation factor	AT5G35620.1_Symbols:_LSP1,_EIF(ISO)4E,_LSP,_EIF4E2,_eIFiso4E_Eukaryotic_initiation_factor_4E_protein_	chr5:13824946-13826331 REVERSE LENGTH=198	-	F:RNA binding; C:cytoplasm; P:protein metabolic process; P:cellular process	IPR023398 (G3DSA:3.30.760.GENE3D); IPR001040 (PFAM); PTHR11960:SF12 (PANTHER); IPR001040 (PANTHER); IPR019770 (PROSITE_PATTERNS); IPR023398 (SUPERFAMILY)
c21565_g1_i1	159.057	117.487	75.49	atp synthase subunit mitochondrial-like	AT3G52300.1_Symbols:_ATPQ_ATP_synthase_D_chain,_mitochondrial_	chr3:19396689-19398119 FORWARD LENGTH=168	-	P:transport; P:metabolic process; P:cellular process; F:transporter activity; C:membrane; C:mitochondrion	Coil (COILS); IPR008689 (PFAM); PTHR12700:SF12 (PANTHER); PTHR12700 (PANTHER); PD968187 (PRODOM); SSF161065 (SUPERFAMILY)
c26256_g1_i2	158.973	228.573	213.153	polyadenylate-binding protein rbp45-like	AT1G11650.2_Symbols:_ATRBP45B,_RBP45B_RNA-binding_(RRM/RBD/RNP_motifs)_family_protein_	chr1:3914895-3917941 FORWARD LENGTH=405	-	F:nucleic acid binding; F:nucleotide binding	IPR000504 (SMART); IPR012677 (G3DSA:3.30.70.GENE3D); IPR012677 (G3DSA:3.30.70.GENE3D); IPR000504 (PFAM); PTHR24012 (PANTHER); PTHR24012:SF333 (PANTHER); IPR000504 (PROSITE_PROFILES); IPR000504 (PROSITE_PROFILES); IPR000504 (PROSITE_PROFILES); SSF54928 (SUPERFAMILY); SSF54928 (SUPERFAMILY); SSF54928 (SUPERFAMILY)
c44381_g1_i1	158.903	115.43	75.9733	calmodulin	AT3G43810.1_Symbols:_CAM7_calmodulin_7_	chr3:15664619-15666355 REVERSE LENGTH=149	-	F:binding	IPR002048 (SMART); IPR011992 (PFAM); IPR011992 (G3DSA:1.10.238.GENE3D); PTHR23050 (PANTHER); PTHR23050:SF136 (PANTHER); IPR018247 (PROSITE_PATTERNS); IPR018247 (PROSITE_PATTERNS); IPR002048 (PROSITE_PROFILES); IPR002048 (PROSITE_PROFILES); IPR002048 (PROSITE_PROFILES); SSF47473 (SUPERFAMILY)
c26883_g1_i1	158.533	143.613	151.93	plasminogen activator inhibitor 1 rna-binding	AT4G16830.1_Symbols:_Hyaluronan_/_mRNA_binding_family_	chr4:9470621-9472308 FORWARD LENGTH=355		-	SIGNAL_PEPTIDE (PHOBIUS); NON_CYTOPLASMIC_DOMAIN (PHOBIUS); SIGNAL_PEPTIDE_H_REGION (PHOBIUS); SIGNAL_PEPTIDE_N_REGION (PHOBIUS); SIGNAL_PEPTIDE_C_REGION (PHOBIUS)
c27893_g2_i3	158.387	159.113	172.453	adp-ribosylation factor 2	AT1G10630.1_Symbols:_ATARFA1F,_ARFA1F_ADP-ribosylation_factor_A1F_	chr1:3513189-3514230 REVERSE LENGTH=181	-	F:nucleotide binding; P:signal transduction; C:intracellular; P:transport	IPR006689 (PRINTS); IPR024156 (SMART); IPR006687 (SMART); IPR027417 (G3DSA:3.40.50.GENE3D); IPR005225 (TIGRFAM); IPR006689 (PFAM); PTHR11711:SF118 (PANTHER); PTHR11711 (PANTHER); IPR024156 (PROSITE_PROFILES); IPR027417 (SUPERFAMILY)
c49840_g1_i1	157.727	100.11	71.4033		AT5G59240.1_Symbols:_Ribosomal_protein_S8e_family_protein_	chr5:23902626-23903670 REVERSE LENGTH=210	-	P:protein metabolic process; P:cellular process; C:ribosome; F:structural molecule activity	IPR001047 (TIGRFAM); IPR022309 (PFAM); IPR001047 (PANTHER); IPR018283 (PROSITE_PATTERNS)
c28595_g2_i1	157.523	223.567	225.297	PREDICTED: uncharacterized protein LOC102600672	not available	not available		-	no IPS match
c54202_g1_i1	157.237	122.287	75.2233	60s ribosomal protein l21-1-like	AT1G09690.1_Symbols:_Translation_protein_SH3-like_family_protein_	chr1:3136407-3137430 REVERSE LENGTH=164		F:structural constituent of ribosome; P:translation; C:ribosome; C:intracellular	IPR001147 (G3DSA:2.30.30.GENE3D); IPR001147 (PFAM); IPR001147 (PANTHER); IPR018259 (PROSITE_PATTERNS); IPR008991 (SUPERFAMILY)
c19203_g1_i1	157.103	134.933	88.8267	protein transport protein sec61 subunit gamma-1	AT5G50460.1_Symbols:_secE/sec61-gamma_protein_transport_protein_	chr5:20552168-20552509 REVERSE LENGTH=69		-	no IPS match
c3760_g1_i1	157.037	8.96667	24.9467	kda class i heat shock	AT3G46230.1_Symbols:_ATHSP17.4,_HSP17.4_heat_shock_protein_17.4_	chr3:16984263-16984733 REVERSE LENGTH=156		-	no IPS match
c25386_g1_i1	156.12	213.687	279.387	far upstream element-binding protein 2-like	AT2G25970.1_Symbols:_KH_domain-containing_protein_	chr2:11071844-11075604 REVERSE LENGTH=632		-	no IPS match
c2205_g1_i1	155.807	157.46	111.12	oligouridylate-binding protein 1b-like	AT3G14100.1_Symbols:_RNA-binding_(RRM/RBD/RNP_motifs)_family_protein_	chr3:4673027-4675950 FORWARD LENGTH=427	-	F:nucleic acid binding; F:nucleotide binding	IPR000504 (SMART); IPR012677 (G3DSA:3.30.70.GENE3D); IPR012677 (G3DSA:3.30.70.GENE3D); IPR000504 (PFAM); PTHR24012 (PANTHER); PTHR24012:SF31 (PANTHER); IPR000504 (PROSITE_PROFILES); IPR000504 (PROSITE_PROFILES); SSF54928 (SUPERFAMILY); SSF54928 (SUPERFAMILY)
c19965_g1_i1	155.607	150.457	208.973	eukaryotic translation initiation factor 5a-2	AT1G69410.1_Symbols:_ATELF5A-3,_ELF5A-3_eukaryotic_elongation_factor_5A-3_	chr1:26089301-26090194 FORWARD LENGTH=158	-	F:RNA binding; P:cellular component organization; P:protein metabolic process; P:cellular process; F:binding	IPR012340 (G3DSA:2.40.50.GENE3D); IPR020189 (PFAM); IPR001884 (PANTHER); IPR012340 (SUPERFAMILY)
c23869_g1_i1	155.503	132.357	75.2833	binding isoform 1	AT2G22125.1_Symbols:_CSI1_binding_	chr2:9406793-9414223 FORWARD LENGTH=2150	-	F:protein binding	Coil (COILS); IPR000225 (SMART); IPR000008 (SMART); IPR011989 (G3DSA:1.25.10.GENE3D); IPR000008 (G3DSA:2.60.40.GENE3D); IPR000008 (PFAM); IPR000225 (PFAM); PTHR23315 (PANTHER); PTHR23315:SF66 (PANTHER); IPR000225 (PROSITE_PROFILES); IPR000225 (PROSITE_PROFILES); IPR000225 (PROSITE_PROFILES); IPR000225 (PROSITE_PROFILES); IPR000008 (SUPERFAMILY); IPR016024 (SUPERFAMILY); IPR016024 (SUPERFAMILY); I…
c20321_g1_i1	155.253	128.18	47.2467	allene oxide cyclase	AT3G25780.1_Symbols:_AOC3_allene_oxide_cyclase_3_	chr3:9409362-9410409 FORWARD LENGTH=258	-	F:catalytic activity; C:chloroplast	IPR009410 (PFAM); PTHR31843 (PANTHER); PTHR31843:SF1 (PANTHER); IPR009410 (PRODOM); SSF141493 (SUPERFAMILY)
c57355_g1_i1	155.183	188.507	136.17	hypothetical protein MIMGU_mgv1a013972mg	AT3G14600.1_Symbols:_Ribosomal_protein_L18ae/LX_family_protein_	chr3:4910773-4911933 FORWARD LENGTH=178		-	no IPS match
c19586_g3_i2	154.727	138.96	231.017	ycf68 protein	not available	not available		-	no IPS match
c13274_g1_i1	154.67	140.493	139.777	60s ribosomal protein l37-3	AT3G16080.1_Symbols:_Zinc-binding_ribosomal_protein_family_protein_	chr3:5454892-5455677 FORWARD LENGTH=95	-	F:structural molecule activity; P:protein metabolic process; P:cellular process; C:ribosome	IPR001569 (PFAM); IPR011331 (G3DSA:2.20.25.GENE3D); IPR001569 (PANTHER); IPR001569 (PRODOM); SignalP-TM (SIGNALP_GRAM_POSITIVE); IPR011332 (SUPERFAMILY)
c22759_g1_i1	154.573	117.513	68.5133	mitochondrial phosphate carrier protein mitochondrial-like	AT5G14040.1_Symbols:_PHT3;1_phosphate_transporter_3;1_	chr5:4531059-4532965 REVERSE LENGTH=375		-	IPR018108 (PFAM); IPR023395 (G3DSA:1.50.40.GENE3D); PTHR24089 (PANTHER); PTHR24089:SF50 (PANTHER); IPR018108 (PROSITE_PROFILES); IPR018108 (PROSITE_PROFILES); IPR018108 (PROSITE_PROFILES); IPR023395 (SUPERFAMILY)
c25999_g1_i1	154.42	119.857	47.4833	udp-glucuronate 4-epimerase 6-like	AT3G23820.1_Symbols:_GAE6_UDP-D-glucuronate_4-epimerase_6_	chr3:8603645-8605027 FORWARD LENGTH=460	-	P:metabolic process; F:catalytic activity; F:binding	IPR008089 (PRINTS); IPR016040 (G3DSA:3.40.50.GENE3D); G3DSA:3.90.25.10 (GENE3D); IPR001509 (PFAM); PTHR10366:SF319 (PANTHER); PTHR10366 (PANTHER); NON_CYTOPLASMIC_DOMAIN (PHOBIUS); TRANSMEMBRANE (PHOBIUS); CYTOPLASMIC_DOMAIN (PHOBIUS); SSF51735 (SUPERFAMILY); TMhelix (TMHMM)
c8157_g1_i1	154.413	136.73	150.85	eukaryotic translation initiation factor 1a	AT2G04520.1_Symbols:_Nucleic_acid-binding,_OB-fold-like_protein_	chr2:1574802-1575239 REVERSE LENGTH=145		-	CYTOPLASMIC_DOMAIN (PHOBIUS); TRANSMEMBRANE (PHOBIUS); NON_CYTOPLASMIC_DOMAIN (PHOBIUS); TMhelix (TMHMM)
c20869_g1_i1	154.107	230.437	274.313	pollen ole e 1 allergen and extensin family partial	AT5G54855.1_Symbols:_Pollen_Ole_e_1_allergen_and_extensin_family_protein_	chr5:22282902-22284251 FORWARD LENGTH=146		-	IPR006041 (PFAM); SIGNAL_PEPTIDE_C_REGION (PHOBIUS); SIGNAL_PEPTIDE_H_REGION (PHOBIUS); SIGNAL_PEPTIDE_N_REGION (PHOBIUS); SIGNAL_PEPTIDE (PHOBIUS); NON_CYTOPLASMIC_DOMAIN (PHOBIUS); SignalP-noTM (SIGNALP_EUK)
c12996_g1_i1	153.52	167.377	122.177	60s ribosomal protein l15	AT4G16720.1_Symbols:_Ribosomal_protein_L23/L15e_family_protein_	chr4:9400156-9401315 REVERSE LENGTH=204		-	no IPS match
c27558_g1_i1	153.487	214.097	596.14	phenylalanine ammonia-lyase	AT2G37040.1_Symbols:_PAL1,_ATPAL1_PHE_ammonia_lyase_1_	chr2:15557602-15560237 REVERSE LENGTH=725	-	F:catalytic activity; P:metabolic process; C:cytoplasm; P:cellular process	IPR001106 (PFAM); IPR023144 (G3DSA:1.10.274.GENE3D); IPR024083 (G3DSA:1.10.275.GENE3D); G3DSA:1.20.200.10 (GENE3D); IPR005922 (TIGRFAM); PTHR10362:SF7 (PANTHER); PTHR10362 (PANTHER); IPR022313 (PROSITE_PATTERNS); IPR008948 (SUPERFAMILY)
c57755_g1_i1	153.43	174.133	189.883		not available	not available		-	no IPS match
c27107_g1_i1	152.937	172.483	137.14	protein light-dependent short hypocotyls 10-like	AT2G42610.1_Symbols:_LSH10_Protein_of_unknown_function_(DUF640)_	chr2:17748005-17748538 FORWARD LENGTH=177		-	IPR006936 (PFAM); PTHR31165 (PANTHER); PTHR31165:SF3 (PANTHER); IPR006936 (PROSITE_PROFILES)
c29118_g1_i1	152.467	138.697	149.11	hydroxyproline-rich glycoprotein family isoform 2	AT2G39050.1_Symbols:_hydroxyproline-rich_glycoprotein_family_protein_	chr2:16303427-16305336 FORWARD LENGTH=317		-	G3DSA:2.80.10.50 (GENE3D); IPR000772 (PFAM); PTHR31257:SF2 (PANTHER); PTHR31257 (PANTHER); IPR000772 (SUPERFAMILY)
c23813_g1_i1	152.343	207.683	228.693	small ubiquitin-related modifier 1	AT4G26840.1_Symbols:_SUM1,_SUMO_1,_SUMO1,_ATSUMO1_small_ubiquitin-like_modifier_1_	chr4:13497466-13498458 FORWARD LENGTH=100	-	F:protein binding	IPR000626 (SMART); G3DSA:3.10.20.90 (GENE3D); IPR022617 (PFAM); PTHR10562 (PANTHER); IPR000626 (PROSITE_PROFILES); IPR029071 (SUPERFAMILY)
c78141_g1_i1	152.07	111.86	75.21	actin	AT5G09810.1_Symbols:_ACT7_actin_7_	chr5:3052809-3054220 FORWARD LENGTH=377		F:ATP binding; C:cytoplasm; C:cytoskeleton; F:nucleotide binding; C:plasmodesma; C:mitochondrion; P:cytoskeleton organization; P:gluconeogenesis; F:structural constituent of cytoskeleton; C:chloroplast envelope; P:proteasomal protein catabolic process; C:chloroplast stroma; C:plasma membrane; P:actin cytoskeleton organization	IPR004000 (PRINTS); G3DSA:2.30.36.70 (GENE3D); G3DSA:3.30.420.40 (GENE3D); IPR004000 (PFAM); IPR004000 (PANTHER); PTHR11937:SF188 (PANTHER); IPR004001 (PROSITE_PATTERNS); SSF53067 (SUPERFAMILY)
c15023_g1_i1	151.47	129.85	104.2	aminopeptidase-like protein	AT3G09860.1_Symbols:_unknown_protein;_Has_34_Blast_hits_to_34_proteins_in_12_species:_Archae_-_0;_Bacteria_-_0;_Metazoa_-_0;_Fungi_-_0;_Plants_-_34;_Viruses_-_0;_Other_Eukaryotes_-_0_(source:_NCB	chr3:3026140-3027000 FORWARD LENGTH=98		-	CYTOPLASMIC_DOMAIN (PHOBIUS); CYTOPLASMIC_DOMAIN (PHOBIUS); TRANSMEMBRANE (PHOBIUS); TRANSMEMBRANE (PHOBIUS); NON_CYTOPLASMIC_DOMAIN (PHOBIUS)
c12954_g1_i1	151.42	117.36	86.1567	60s ribosomal protein l6-like	AT1G74060.1_Symbols:_Ribosomal_protein_L6_family_protein_	chr1:27850033-27851299 REVERSE LENGTH=233	-	C:ribosome; F:structural molecule activity; P:protein metabolic process; P:cellular process	IPR000915 (PFAM); IPR000915 (PANTHER)
c30669_g1_i3	151.33	2.82667	4.11	heat stress transcription factor a-7a isoform x2	AT3G22830.1_Symbols:_AT-HSFA6B,_HSFA6B_heat_shock_transcription_factor_A6B_	chr3:8078981-8080895 FORWARD LENGTH=406	-	P:RNA metabolic process; F:sequence-specific DNA binding transcription factor activity; F:DNA binding; C:nucleus; P:response to stress; P:response to abiotic stimulus	Coil (COILS); IPR000232 (PRINTS); IPR000232 (SMART); IPR000232 (PFAM); IPR011991 (G3DSA:1.10.10.GENE3D); IPR027709 (PTHR10015:PANTHER); IPR027725 (PANTHER); IPR000232 (PROSITE_PATTERNS); SSF46785 (SUPERFAMILY)
c16048_g1_i1	151.197	11.1067	16.2067	heat shock protein 70	AT3G12580.1_Symbols:_HSP70,_ATHSP70_heat_shock_protein_70_	chr3:3991487-3993689 REVERSE LENGTH=650		-	IPR013126 (PFAM); IPR029047 (G3DSA:2.60.34.GENE3D); PTHR19375 (PANTHER); PTHR19375:SF164 (PANTHER); IPR029047 (SUPERFAMILY)
c30669_g1_i2	151.133	2.74	4.59	heat stress transcription factor a-7a isoform x6	AT3G22830.1_Symbols:_AT-HSFA6B,_HSFA6B_heat_shock_transcription_factor_A6B_	chr3:8078981-8080895 FORWARD LENGTH=406	-	F:DNA binding; P:RNA metabolic process; F:sequence-specific DNA binding transcription factor activity; C:nucleus; P:response to stress; P:response to abiotic stimulus	Coil (COILS); IPR000232 (PRINTS); IPR000232 (SMART); IPR000232 (PFAM); IPR011991 (G3DSA:1.10.10.GENE3D); IPR027709 (PTHR10015:PANTHER); IPR027725 (PANTHER); IPR000232 (PROSITE_PATTERNS); SSF46785 (SUPERFAMILY)
c21285_g1_i1	150.48	4.51333	154.563	kda heat shock mitochondrial	AT1G52560.1_Symbols:_HSP20-like_chaperones_superfamily_protein_	chr1:19574783-19575766 REVERSE LENGTH=232		-	IPR002068 (PFAM); IPR008978 (G3DSA:2.60.40.GENE3D); PTHR11527 (PANTHER); PTHR11527:SF95 (PANTHER); IPR002068 (PROSITE_PROFILES); IPR008978 (SUPERFAMILY)
c11795_g1_i1	150.36	82.51	45.3567	calmodulin	AT2G27030.3_Symbols:_CAM5_calmodulin_5_	chr2:11532069-11534176 FORWARD LENGTH=181	-	F:binding	IPR002048 (SMART); IPR011992 (G3DSA:1.10.238.GENE3D); IPR011992 (PFAM); PTHR23050 (PANTHER); PTHR23050:SF136 (PANTHER); IPR018247 (PROSITE_PATTERNS); IPR018247 (PROSITE_PATTERNS); IPR002048 (PROSITE_PROFILES); IPR002048 (PROSITE_PROFILES); SSF47473 (SUPERFAMILY)
c42204_g1_i1	150.29	186.183	219.443	choline-phosphate cytidylyltransferase 1-like	AT4G15130.1_Symbols:_ATCCT2,_CCT2_phosphorylcholine_cytidylyltransferase2_	chr4:8637793-8639388 FORWARD LENGTH=304	-	P:metabolic process; F:catalytic activity	Coil (COILS); IPR014729 (G3DSA:3.40.50.GENE3D); IPR004821 (PFAM); IPR004821 (TIGRFAM); PTHR10739:SF22 (PANTHER); PTHR10739 (PANTHER); SSF52374 (SUPERFAMILY)
c16678_g1_i1	150.25	145.367	99.4467	60s ribosomal protein l7a-2-like	AT2G47610.1_Symbols:_Ribosomal_protein_L7Ae/L30e/S12e/Gadd45_family_protein_	chr2:19529854-19531401 FORWARD LENGTH=257		-	NON_CYTOPLASMIC_DOMAIN (PHOBIUS); TRANSMEMBRANE (PHOBIUS); TRANSMEMBRANE (PHOBIUS); CYTOPLASMIC_DOMAIN (PHOBIUS); NON_CYTOPLASMIC_DOMAIN (PHOBIUS)
c49706_g1_i1	150.153	86.7733	62.22		AT3G11510.1_Symbols:_Ribosomal_protein_S11_family_protein_	chr3:3623757-3624866 REVERSE LENGTH=150	-	F:structural molecule activity; P:protein metabolic process; P:cellular process; C:ribosome	IPR001971 (G3DSA:3.30.420.GENE3D); IPR001971 (PFAM); IPR001971 (PANTHER); SSF53137 (SUPERFAMILY)
c21549_g1_i3	149.953	62.6933	64.09	delta -sterol reductase-like	AT3G19820.1_Symbols:_DWF1,_DIM,_EVE1,_DIM1,_CBB1_cell_elongation_protein_/_DWARF1_/_DIMINUTO_(DIM)_	chr3:6879835-6881616 REVERSE LENGTH=561	EC:1.1.1.158	F:catalytic activity; F:nucleotide binding; P:metabolic process	Coil (COILS); IPR006094 (PFAM); IPR016169 (G3DSA:3.30.465.GENE3D); PTHR10801:SF0 (PANTHER); PTHR10801 (PANTHER); NON_CYTOPLASMIC_DOMAIN (PHOBIUS); CYTOPLASMIC_DOMAIN (PHOBIUS); TRANSMEMBRANE (PHOBIUS); IPR016166 (PROSITE_PROFILES); IPR016166 (SUPERFAMILY); TMhelix (TMHMM)
c27776_g2_i4	149.713	240.343	446.753	s-adenosylmethionine synthase 1	AT4G01850.1_Symbols:_SAM-2,_MAT2,_SAM2,_AtSAM2_S-adenosylmethionine_synthetase_2_	chr4:796298-797479 REVERSE LENGTH=393		-	no IPS match
c35375_g1_i1	149.543	54.88	43.0833		not available	not available		-	no IPS match
c13686_g1_i1	149.453	131.253	67.03	60s ribosomal protein l13a-4-like	AT5G48760.1_Symbols:_Ribosomal_protein_L13_family_protein_	chr5:19771315-19772686 REVERSE LENGTH=206		-	no IPS match
c24988_g1_i1	149.02	123.04	78.4667	carrier protein mitochondrial-like	AT4G28390.1_Symbols:_AAC3,_ATAAC3_ADP/ATP_carrier_3_	chr4:14041486-14042781 REVERSE LENGTH=379	-	P:transport; P:cellular process; F:transporter activity; C:membrane; C:mitochondrion	IPR002067 (PRINTS); IPR002113 (PRINTS); IPR018108 (PFAM); IPR023395 (G3DSA:1.50.40.GENE3D); PTHR24089:SF156 (PANTHER); PTHR24089 (PANTHER); TRANSMEMBRANE (PHOBIUS); CYTOPLASMIC_DOMAIN (PHOBIUS); CYTOPLASMIC_DOMAIN (PHOBIUS); TRANSMEMBRANE (PHOBIUS); NON_CYTOPLASMIC_DOMAIN (PHOBIUS); NON_CYTOPLASMIC_DOMAIN (PHOBIUS); TRANSMEMBRANE (PHOBIUS); IPR018108 (PROSITE_PROFILES); IPR018108 (PROSITE_PROFILE…
c16191_g1_i1	148.943	148.447	162.36	transcription elongation factor 1 homolog	AT5G46030.1_Symbols:_unknown_protein;_CONTAINS_InterPro_DOMAIN/s:_Protein_of_unknown_function_DUF701,_zinc-binding_putative_(InterPro:IPR007808);_Has_30201_Blast_hits_to_17322_proteins_in_780_spe	chr5:18670531-18671138 FORWARD LENGTH=120		-	IPR007808 (PFAM); IPR007808 (PANTHER); PTHR20934:SF0 (PANTHER); SSF57783 (SUPERFAMILY)
c42350_g1_i1	148.943	134.25	356.887	cell wall-associated hydrolase	not available	not available		-	no IPS match
c19301_g1_i1	148.92	154.423	158.83	cysteine proteinase inhibitor a-like	AT3G12490.2_Symbols:_ATCYSB,_ATCYS6,_CYSB_cystatin_B_	chr3:3960523-3961876 REVERSE LENGTH=234	-	F:molecular_function	IPR000010 (SMART); G3DSA:3.10.450.10 (GENE3D); IPR000010 (PFAM); IPR027214 (PANTHER); PTHR11413:SF45 (PANTHER); IPR018073 (PROSITE_PATTERNS); IPR020381 (PRODOM); SSF54403 (SUPERFAMILY)
c26403_g1_i1	148.857	114.55	89.56	s-formylglutathione hydrolase	AT2G41530.1_Symbols:_ATSFGH,_SFGH_S-formylglutathione_hydrolase_	chr2:17323656-17325430 REVERSE LENGTH=284	EC:3.1.2.12	P:metabolic process; P:cellular process; F:hydrolase activity	IPR014186 (TIGRFAM); IPR029058 (G3DSA:3.40.50.GENE3D); IPR000801 (PFAM); IPR014186 (PANTHER); IPR029058 (SUPERFAMILY)
c23547_g1_i1	148.82	235.503	242.077	mitochondrial import inner membrane translocase subunit tim17-2-like	AT2G37410.1_Symbols:_ATTIM17-2,_TIM17,_TIM17-2_translocase_inner_membrane_subunit_17-2_	chr2:15698119-15698850 REVERSE LENGTH=243	-	P:transport; F:transporter activity; C:membrane; C:mitochondrion	IPR003397 (PFAM); PTHR10485 (PANTHER); IPR005678 (PTHR10485:PANTHER)
c24257_g1_i1	148.323	124.99	100.233	profilin 1 isoform 1	AT2G19760.1_Symbols:_PFN1,_PRF1_profilin_1_	chr2:8517074-8518067 REVERSE LENGTH=131		-	Coil (COILS)
c19468_g1_i2	148.12	96.81	153.973	neurofilament medium polypeptide-like	AT5G63530.1_Symbols:_ATFP3,_FP3_farnesylated_protein_3_	chr5:25433279-25435614 FORWARD LENGTH=355		-	G3DSA:3.30.70.100 (GENE3D); PTHR22814 (PANTHER); PTHR22814:SF13 (PANTHER)
c26553_g2_i1	147.917	14.0133	24.96	probable aquaporin pip1-5 isoform x1	AT2G45960.3_Symbols:_PIP1B,_TMP-A,_ATHH2,_PIP1;2_plasma_membrane_intrinsic_protein_1B_	chr2:18910450-18911744 FORWARD LENGTH=301	-	F:transporter activity; P:transport; C:membrane	IPR000425 (PFAM); IPR023271 (G3DSA:1.20.1080.GENE3D); PTHR19139:SF90 (PANTHER); IPR000425 (PANTHER); NON_CYTOPLASMIC_DOMAIN (PHOBIUS); CYTOPLASMIC_DOMAIN (PHOBIUS); TRANSMEMBRANE (PHOBIUS); IPR023271 (SUPERFAMILY); TMhelix (TMHMM)
c22462_g1_i3	147.887	153.443	129.263	40s ribosomal protein s26-3-like	AT3G56340.1_Symbols:_Ribosomal_protein_S26e_family_protein_	chr3:20892309-20893343 REVERSE LENGTH=130	-	C:ribosome; F:structural molecule activity; P:protein metabolic process; P:cellular process	IPR000892 (PFAM); IPR000892 (PANTHER); IPR000892 (PROSITE_PATTERNS)
c31141_g1_i1	147.64	149.007	142.067	replication protein a 70 kda dna-binding subunit b-like	not available	not available		-	no IPS match
c24359_g1_i1	147.56	56.2333	92.0467	nuclear transcription factor y subunit c-	AT1G58120.1_Symbols:_BEST_Arabidopsis_thaliana_protein_match_is:_methyltransferases_(TAIR:AT5G01710.1);_Has_93_Blast_hits_to_93_proteins_in_15_species:_Archae_-_0;_Bacteria_-_0;_Metazoa_-_1;_Fung	chr1:21520962-21522224 FORWARD LENGTH=420		-	NON_CYTOPLASMIC_DOMAIN (PHOBIUS); CYTOPLASMIC_DOMAIN (PHOBIUS); TRANSMEMBRANE (PHOBIUS)
c22632_g2_i1	147.513	145.333	323.073	metallothionein-like protein type 2	not available	not available	-	F:binding	IPR000347 (PFAM)
c10630_g1_i1	146.99	50.8	12.98	lipoxygenase homology domain-containing protein 1-like	AT4G39730.1_Symbols:_Lipase/lipooxygenase,_PLAT/LH2_family_protein_	chr4:18432950-18433581 FORWARD LENGTH=181	-	F:protein binding	IPR001024 (G3DSA:2.60.60.GENE3D); IPR001024 (PFAM); PTHR31718 (PANTHER); PTHR31718:SF0 (PANTHER); SIGNAL_PEPTIDE_H_REGION (PHOBIUS); SIGNAL_PEPTIDE_N_REGION (PHOBIUS); SIGNAL_PEPTIDE_C_REGION (PHOBIUS); SIGNAL_PEPTIDE (PHOBIUS); NON_CYTOPLASMIC_DOMAIN (PHOBIUS); IPR001024 (PROSITE_PROFILES); SignalP-noTM (SIGNALP_EUK); IPR008976 (SUPERFAMILY); TMhelix (TMHMM)
c25933_g3_i4	146.907	453.04	1313.56	polyubiquitin	AT4G05050.1_Symbols:_UBQ11_ubiquitin_11_	chr4:2588271-2588960 REVERSE LENGTH=229		-	CYTOPLASMIC_DOMAIN (PHOBIUS); TRANSMEMBRANE (PHOBIUS); CYTOPLASMIC_DOMAIN (PHOBIUS); TRANSMEMBRANE (PHOBIUS); NON_CYTOPLASMIC_DOMAIN (PHOBIUS)
c26256_g1_i1	146.86	160.507	123.223	polyadenylate-binding protein rbp45-like	AT1G11650.2_Symbols:_ATRBP45B,_RBP45B_RNA-binding_(RRM/RBD/RNP_motifs)_family_protein_	chr1:3914895-3917941 FORWARD LENGTH=405		-	no IPS match
c19200_g1_i1	146.35	10.4267	14.31	70-kda heat shock protein	AT5G02500.1_Symbols:_HSC70-1,_HSP70-1,_AT-HSC70-1,_HSC70_heat_shock_cognate_protein_70-1_	chr5:554055-556334 REVERSE LENGTH=651		-	IPR013126 (PRINTS); IPR013126 (PFAM); G3DSA:3.30.30.30 (GENE3D); G3DSA:3.30.420.40 (GENE3D); G3DSA:3.30.420.40 (GENE3D); PTHR19375:SF164 (PANTHER); PTHR19375 (PANTHER); IPR018181 (PROSITE_PATTERNS); SSF53067 (SUPERFAMILY); SSF53067 (SUPERFAMILY)
c26274_g1_i1	146.31	54.34	63.87	bax inhibitor 1-like	AT5G47120.1_Symbols:_ATBI-1,_BI-1,_ATBI1,_BI1_BAX_inhibitor_1_	chr5:19136071-19137585 FORWARD LENGTH=247		-	IPR006214 (PFAM); IPR006214 (PANTHER); PTHR23291:SF4 (PANTHER); TRANSMEMBRANE (PHOBIUS); CYTOPLASMIC_DOMAIN (PHOBIUS); CYTOPLASMIC_DOMAIN (PHOBIUS); NON_CYTOPLASMIC_DOMAIN (PHOBIUS); TRANSMEMBRANE (PHOBIUS); TRANSMEMBRANE (PHOBIUS); TRANSMEMBRANE (PHOBIUS); NON_CYTOPLASMIC_DOMAIN (PHOBIUS); NON_CYTOPLASMIC_DOMAIN (PHOBIUS); TRANSMEMBRANE (PHOBIUS); NON_CYTOPLASMIC_DOMAIN (PHOBIUS); TRANSMEMBRANE …
c12031_g1_i1	146.29	145.653	143.303	60s ribosomal protein l13-1-like	AT3G49010.1_Symbols:_ATBBC1,_BBC1,_RSU2_breast_basic_conserved_1_	chr3:18166971-18168047 REVERSE LENGTH=206	-	F:structural molecule activity; C:ribosome; P:protein metabolic process; P:cellular process	IPR001380 (PFAM); PTHR11722:SF0 (PANTHER); IPR001380 (PANTHER); IPR018256 (PROSITE_PATTERNS)
c16885_g1_i1	146.243	104.01	59.82	40s ribosomal protein s24-1	AT5G28060.1_Symbols:_Ribosomal_protein_S24e_family_protein_	chr5:10069791-10070792 REVERSE LENGTH=133		-	TRANSMEMBRANE (PHOBIUS); CYTOPLASMIC_DOMAIN (PHOBIUS); CYTOPLASMIC_DOMAIN (PHOBIUS); NON_CYTOPLASMIC_DOMAIN (PHOBIUS); TRANSMEMBRANE (PHOBIUS); TMhelix (TMHMM)
c27776_g2_i1	146.137	209.18	373.023	s-adenosylmethionine synthase 1	AT3G17390.1_Symbols:_MTO3,_SAMS3,_MAT4_S-adenosylmethionine_synthetase_family_protein_	chr3:5952484-5953665 REVERSE LENGTH=393		-	no IPS match
c15783_g1_i1	146.027	149.287	221	ketol-acid chloroplastic-like	AT3G58610.1_Symbols:_ketol-acid_reductoisomerase_	chr3:21671561-21674639 FORWARD LENGTH=591	EC:1.1.1.86	P:metabolic process; F:binding; P:cellular process; F:catalytic activity	IPR013328 (G3DSA:1.10.1040.GENE3D); IPR000506 (PFAM); PTHR21371:SF1 (PANTHER); IPR013023 (PANTHER); CYTOPLASMIC_DOMAIN (PHOBIUS); TRANSMEMBRANE (PHOBIUS); NON_CYTOPLASMIC_DOMAIN (PHOBIUS); IPR008927 (SUPERFAMILY)
c18985_g1_i1	145.91	93.48	52.1533	histone h2b	AT1G07790.1_Symbols:_HTB1_Histone_superfamily_protein_	chr1:2413049-2413495 FORWARD LENGTH=148	-	C:nucleus; F:DNA binding; C:intracellular; F:protein binding	IPR000558 (PRINTS); IPR000558 (SMART); IPR007125 (PFAM); IPR009072 (G3DSA:1.10.20.GENE3D); IPR000558 (PANTHER); IPR000558 (PROSITE_PATTERNS); IPR009072 (SUPERFAMILY)
c28314_g1_i1	145.607	127.597	93.3467	auxin-responsive protein iaa8-like	AT5G65670.1_Symbols:_IAA9_indole-3-acetic_acid_inducible_9_	chr5:26254463-26256134 FORWARD LENGTH=338	-	C:nucleus; P:RNA metabolic process; F:protein binding	IPR003311 (PFAM); PTHR31734 (PANTHER); PTHR31734:SF4 (PANTHER); IPR011525 (PROSITE_PROFILES); SSF54277 (SUPERFAMILY)
c35372_g1_i1	145.587	130.37	75.3433		not available	not available		-	SignalP-noTM (SIGNALP_EUK)
c13647_g1_i1	144.987	109.243	121.027	tubulin alpha-3 chain	AT5G19780.1_Symbols:_TUA5_tubulin_alpha-5_	chr5:6687212-6688926 FORWARD LENGTH=450		-	no IPS match
c25522_g1_i1	144.973	247.243	638.887	protein ethylene insensitive 3-like	AT3G20770.1_Symbols:_EIN3,_AtEIN3_Ethylene_insensitive_3_family_protein_	chr3:7260702-7262588 REVERSE LENGTH=628	-	F:sequence-specific DNA binding transcription factor activity; C:nucleus	Coil (COILS); PF04873 (PFAM); IPR023278 (G3DSA:1.10.3180.GENE3D); IPR023278 (SUPERFAMILY)
c57893_g1_i1	144.973	97.8367	58.92	60s ribosomal protein partial	AT3G55280.1_Symbols:_RPL23AB_ribosomal_protein_L23AB_	chr3:20500667-20501519 FORWARD LENGTH=154		F:structural constituent of ribosome; P:translation; F:nucleotide binding; C:ribonucleoprotein complex; C:ribosome; C:intracellular; P:response to oxidative stress; C:membrane; P:ribosome biogenesis; C:cytosolic ribosome; C:cytosolic large ribosomal subunit; C:cytoplasm; C:Golgi apparatus; F:RNA binding; P:response to cold; C:cytosol; P:response to high light intensity; C:nucleolus; C:cell wall	NON_CYTOPLASMIC_DOMAIN (PHOBIUS); TRANSMEMBRANE (PHOBIUS); CYTOPLASMIC_DOMAIN (PHOBIUS); TMhelix (TMHMM)
c17786_g1_i1	144.933	185.13	96.06	methanol inducible protein	not available	not available		-	no IPS match
c12749_g1_i1	144.93	3.23667	57.2	kda class i heat shock	AT1G07400.1_Symbols:_HSP20-like_chaperones_superfamily_protein_	chr1:2275148-2275621 FORWARD LENGTH=157		-	no IPS match
c19024_g1_i1	144.267	6.50333	16.7767	aquaporin tip2-1-like	AT3G16240.1_Symbols:_DELTA-TIP,_TIP2;1,_DELTA-TIP1,_AQP1,_ATTIP2;1_delta_tonoplast_integral_protein_	chr3:5505534-5506788 FORWARD LENGTH=250	-	C:membrane; P:transport; F:transporter activity	IPR000425 (PRINTS); IPR000425 (PFAM); IPR023271 (G3DSA:1.20.1080.GENE3D); IPR000425 (TIGRFAM); IPR000425 (PANTHER); PTHR19139:SF99 (PANTHER); IPR022357 (PROSITE_PATTERNS); TRANSMEMBRANE (PHOBIUS); TRANSMEMBRANE (PHOBIUS); TRANSMEMBRANE (PHOBIUS); CYTOPLASMIC_DOMAIN (PHOBIUS); NON_CYTOPLASMIC_DOMAIN (PHOBIUS); CYTOPLASMIC_DOMAIN (PHOBIUS); NON_CYTOPLASMIC_DOMAIN (PHOBIUS); TRANSMEMBRANE (PHOBIUS);…
c9591_g1_i1	143.673	8.23	13.6267	heat shock cognate protein 70-1 isoform partial	AT1G56410.1_Symbols:_ERD2,_HSP70T-1_heat_shock_protein_70_(Hsp_70)_family_protein_	chr1:21117147-21119241 FORWARD LENGTH=617		-	IPR019651 (PFAM)
c22117_g1_i2	143.537	27.66	8.98333	extensin-like protein	not available	not available		-	no IPS match
c14643_g1_i1	143.347	106.117	83.66	probable 26s proteasome complex subunit sem1-1	AT5G45010.1_Symbols:_ATDSS1(V),_DSS1(V)_DSS1_homolog_on_chromosome_V_	chr5:18167451-18168221 REVERSE LENGTH=73		-	IPR007834 (PFAM); PTHR16771:SF0 (PANTHER); IPR007834 (PANTHER)
c25382_g1_i1	142.563	112.02	24.01	xyloglucan endotransglucosylase hydrolase protein 9	AT4G03210.1_Symbols:_XTH9_xyloglucan_endotransglucosylase/hydrolase_9_	chr4:1416019-1417197 FORWARD LENGTH=290	EC:2.4.1.207	F:hydrolase activity; P:metabolic process; P:cellular process; F:transferase activity; C:cell wall; C:extracellular region	IPR008264 (PRINTS); IPR016455 (PIRSF); IPR000757 (PFAM); IPR013320 (G3DSA:2.60.120.GENE3D); IPR010713 (PFAM); PTHR31062:SF11 (PANTHER); PTHR31062 (PANTHER); SIGNAL_PEPTIDE_H_REGION (PHOBIUS); SIGNAL_PEPTIDE_C_REGION (PHOBIUS); SIGNAL_PEPTIDE (PHOBIUS); SIGNAL_PEPTIDE_N_REGION (PHOBIUS); NON_CYTOPLASMIC_DOMAIN (PHOBIUS); SignalP-noTM (SIGNALP_EUK); SignalP-TM (SIGNALP_GRAM_POSITIVE); IPR013320 (SU…
c6760_g1_i1	142.293	122.69	67.8367	60s ribosomal protein l7-2-like	AT2G44120.2_Symbols:_Ribosomal_protein_L30/L7_family_protein_	chr2:18249227-18250417 REVERSE LENGTH=247		-	Coil (COILS); IPR016082 (G3DSA:3.30.1390.GENE3D); IPR005998 (TIGRFAM); IPR012988 (PFAM); IPR016082 (PFAM); PTHR11524 (PANTHER); IPR018038 (PROSITE_PATTERNS); IPR016082 (SUPERFAMILY)
c8115_g1_i1	141.94	92.3133	71.3867	nadh-ubiquinone oxidoreductase 11 kda subunit	AT1G67350.1_Symbols:_unknown_protein;_Has_2_Blast_hits_to_2_proteins_in_1_species:_Archae_-_0;_Bacteria_-_0;_Metazoa_-_0;_Fungi_-_0;_Plants_-_2;_Viruses_-_0;_Other_Eukaryotes_-_0_(source:_NCBI_BL	chr1:25235826-25236122 FORWARD LENGTH=98		-	NON_CYTOPLASMIC_DOMAIN (PHOBIUS); CYTOPLASMIC_DOMAIN (PHOBIUS); TRANSMEMBRANE (PHOBIUS); TMhelix (TMHMM)
c14408_g1_i1	141.817	46.0567	7.48		not available	not available	-	P:cellular component organization; P:cellular process; F:structural molecule activity	IPR006706 (PFAM); SIGNAL_PEPTIDE (PHOBIUS); NON_CYTOPLASMIC_DOMAIN (PHOBIUS); SIGNAL_PEPTIDE_N_REGION (PHOBIUS); SIGNAL_PEPTIDE_C_REGION (PHOBIUS); SIGNAL_PEPTIDE_H_REGION (PHOBIUS); SignalP-noTM (SIGNALP_EUK); SignalP-TM (SIGNALP_GRAM_POSITIVE); SignalP-noTM (SIGNALP_GRAM_NEGATIVE); TMhelix (TMHMM)
c24527_g1_i1	141.76	240.727	599.583	serine arginine-rich splicing factor sc35-like	AT5G64200.1_Symbols:_ATSC35,_SC35,_At-SC35_ortholog_of_human_splicing_factor_SC35_	chr5:25681849-25683553 REVERSE LENGTH=303	-	F:nucleic acid binding; F:nucleotide binding	IPR000504 (SMART); IPR003954 (SMART); IPR012677 (G3DSA:3.30.70.GENE3D); IPR000504 (PFAM); PTHR23147 (PANTHER); PTHR23147:SF4 (PANTHER); IPR000504 (PROSITE_PROFILES); SSF54928 (SUPERFAMILY)
c12228_g1_i1	141.633	141.81	211.433	ribonuclease p protein subunit p25-like protein	AT1G76010.1_Symbols:_Alba_DNA/RNA-binding_protein_	chr1:28528505-28530488 REVERSE LENGTH=350	-	F:nucleic acid binding	IPR002775 (PFAM); IPR002775 (G3DSA:3.30.110.GENE3D); PTHR13516 (PANTHER); PTHR13516:SF0 (PANTHER); IPR002775 (SUPERFAMILY)
c3110_g1_i1	141.417	54.97	30.6933	beta- partial	AT4G20890.1_Symbols:_TUB9_tubulin_beta-9_chain_	chr4:11182218-11183840 FORWARD LENGTH=444	-	P:cellular process; C:intracellular; F:hydrolase activity; F:nucleotide binding	IPR000217 (PRINTS); IPR004057 (PRINTS); IPR003008 (G3DSA:3.40.50.GENE3D); IPR003008 (PFAM); PTHR11588:SF66 (PANTHER); IPR000217 (PANTHER); IPR017975 (PROSITE_PATTERNS); IPR003008 (SUPERFAMILY)
c27776_g2_i5	141.41	80.6433	35.87	s-adenosylmethionine synthase 3	AT2G36880.1_Symbols:_MAT3_methionine_adenosyltransferase_3_	chr2:15479721-15480893 REVERSE LENGTH=390		-	CYTOPLASMIC_DOMAIN (PHOBIUS); TRANSMEMBRANE (PHOBIUS); NON_CYTOPLASMIC_DOMAIN (PHOBIUS)
c22461_g1_i1	141.08	253.737	81.1	omega-6 fatty acid endoplasmic reticulum isozyme 2-like	AT3G12120.1_Symbols:_FAD2_fatty_acid_desaturase_2_	chr3:3860592-3861743 REVERSE LENGTH=383	EC:1.14.19	P:metabolic process; F:catalytic activity	IPR005804 (PFAM); IPR021863 (PFAM); PTHR32100:SF0 (PANTHER); PTHR32100 (PANTHER); NON_CYTOPLASMIC_DOMAIN (PHOBIUS); CYTOPLASMIC_DOMAIN (PHOBIUS); TRANSMEMBRANE (PHOBIUS); TRANSMEMBRANE (PHOBIUS); TRANSMEMBRANE (PHOBIUS); TRANSMEMBRANE (PHOBIUS); CYTOPLASMIC_DOMAIN (PHOBIUS); TRANSMEMBRANE (PHOBIUS); NON_CYTOPLASMIC_DOMAIN (PHOBIUS); CYTOPLASMIC_DOMAIN (PHOBIUS); NON_CYTOPLASMIC_DOMAIN (PHOBIUS); …
c25090_g1_i1	141.037	63.3867	25.9033	non-specific lipid-transfer protein at2g13820	AT3G22600.1_Symbols:_Bifunctional_inhibitor/lipid-transfer_protein/seed_storage_2S_albumin_superfamily_protein_	chr3:8006711-8007397 REVERSE LENGTH=170	-	P:transport; F:binding	IPR000528 (PRINTS); IPR016140 (SMART); G3DSA:1.10.110.10 (GENE3D); IPR016140 (PFAM); SIGNAL_PEPTIDE_H_REGION (PHOBIUS); SIGNAL_PEPTIDE_C_REGION (PHOBIUS); SIGNAL_PEPTIDE_N_REGION (PHOBIUS); NON_CYTOPLASMIC_DOMAIN (PHOBIUS); SIGNAL_PEPTIDE (PHOBIUS); SignalP-noTM (SIGNALP_GRAM_NEGATIVE); SignalP-TM (SIGNALP_GRAM_POSITIVE); SignalP-noTM (SIGNALP_EUK); IPR016140 (SUPERFAMILY); TMhelix (TMHMM); TMhel…
c23043_g1_i4	140.977	92.75	64.85	60s ribosomal protein l11-1	AT5G45775.2_Symbols:_Ribosomal_L5P_family_protein_	chr5:18565281-18566496 REVERSE LENGTH=182	-	F:structural molecule activity; C:ribosome; P:protein metabolic process; P:cellular process	IPR002132 (PIRSF); IPR002132 (PFAM); IPR022803 (G3DSA:3.30.1440.GENE3D); IPR002132 (PFAM); IPR002132 (PANTHER); IPR020929 (PROSITE_PATTERNS); IPR022803 (SUPERFAMILY)
c24837_g1_i1	140.6	165.617	123.64	cucumber peeling	AT3G27200.1_Symbols:_Cupredoxin_superfamily_protein_	chr3:10043738-10044340 REVERSE LENGTH=174		-	TRANSMEMBRANE (PHOBIUS); NON_CYTOPLASMIC_DOMAIN (PHOBIUS); CYTOPLASMIC_DOMAIN (PHOBIUS); TMhelix (TMHMM)
c26587_g1_i1	140.53	150.34	252.277	frigida-like protein 4a	AT3G22440.1_Symbols:_FRIGIDA-like_protein_	chr3:7959854-7961886 FORWARD LENGTH=532		-	IPR012474 (PFAM); PTHR31791:SF2 (PANTHER); PTHR31791 (PANTHER)
c6363_g1_i1	140.503	5.27	40.28	kda class i heat shock	AT5G59720.1_Symbols:_HSP18.2_heat_shock_protein_18.2_	chr5:24062632-24063117 FORWARD LENGTH=161		-	no IPS match
c28486_g1_i1	140.233	320.307	447.387	cleft lip and palate transmembrane protein 1 homolog	AT5G08500.1_Symbols:_Transmembrane_CLPTM1_family_protein_	chr5:2748261-2751590 FORWARD LENGTH=590		-	no IPS match
c28654_g1_i1	139.967	208.93	179.353	60s ribosomal protein l7-1	AT2G01250.1_Symbols:_Ribosomal_protein_L30/L7_family_protein_	chr2:132943-134264 REVERSE LENGTH=242		-	IPR012988 (PFAM); IPR016082 (PFAM); IPR005998 (TIGRFAM); IPR016082 (G3DSA:3.30.1390.GENE3D); PTHR11524:SF11 (PANTHER); PTHR11524 (PANTHER); IPR016082 (SUPERFAMILY)
c25921_g1_i1	139.62	100.76	35.7433	fasciclin-like arabinogalactan protein 17	AT5G06390.1_Symbols:_FLA17_FASCICLIN-like_arabinogalactan_protein_17_precursor_	chr5:1952939-1955047 FORWARD LENGTH=458		-	IPR000782 (SMART); IPR000782 (G3DSA:2.30.180.GENE3D); IPR000782 (PFAM); PTHR32499:SF3 (PANTHER); PTHR32499 (PANTHER); SIGNAL_PEPTIDE_H_REGION (PHOBIUS); SIGNAL_PEPTIDE (PHOBIUS); SIGNAL_PEPTIDE_N_REGION (PHOBIUS); SIGNAL_PEPTIDE_C_REGION (PHOBIUS); NON_CYTOPLASMIC_DOMAIN (PHOBIUS); IPR000782 (PROSITE_PROFILES); IPR000782 (PROSITE_PROFILES); SignalP-noTM (SIGNALP_EUK); IPR000782 (SUPERFAMILY); IPR…
c11358_g1_i1	139.47	78.6833	65.59		not available	not available		-	no IPS match
c28438_g2_i1	138.957	108.383	124.53	pyruvate cytosolic isozyme	AT5G08570.1_Symbols:_Pyruvate_kinase_family_protein_	chr5:2778433-2780300 FORWARD LENGTH=510	EC:2.7.1.40	F:binding; F:kinase activity; P:generation of precursor metabolites and energy	IPR001697 (PRINTS); IPR001697 (TIGRFAM); IPR015795 (PFAM); IPR015794 (G3DSA:3.40.1380.GENE3D); IPR015813 (G3DSA:3.20.20.GENE3D); IPR015793 (PFAM); IPR015806 (G3DSA:2.40.33.GENE3D); IPR001697 (PANTHER); PTHR11817:SF5 (PANTHER); IPR018209 (PROSITE_PATTERNS); IPR015795 (SUPERFAMILY); IPR011037 (SUPERFAMILY); IPR015813 (SUPERFAMILY)
c22632_g2_i3	138.91	137.39	325.053	metallothionein-like protein type 2	not available	not available	-	F:binding	IPR000347 (PFAM)
c21896_g1_i2	138.787	109.063	70.8467		not available	not available		-	NON_CYTOPLASMIC_DOMAIN (PHOBIUS); TRANSMEMBRANE (PHOBIUS); CYTOPLASMIC_DOMAIN (PHOBIUS); TMhelix (TMHMM)
c11415_g1_i1	138.407	138.88	63.9833	protein disulfide-isomerase-like	AT1G21750.1_Symbols:_ATPDIL1-1,_ATPDI5,_PDI5,_PDIL1-1_PDI-like_1-1_	chr1:7645767-7648514 FORWARD LENGTH=501	-	P:cellular process	IPR013766 (PFAM); IPR012336 (G3DSA:3.40.30.GENE3D); NON_CYTOPLASMIC_DOMAIN (PHOBIUS); SIGNAL_PEPTIDE_H_REGION (PHOBIUS); SIGNAL_PEPTIDE_N_REGION (PHOBIUS); SIGNAL_PEPTIDE (PHOBIUS); SIGNAL_PEPTIDE_C_REGION (PHOBIUS); SignalP-TM (SIGNALP_GRAM_NEGATIVE); SignalP-TM (SIGNALP_GRAM_POSITIVE); SignalP-noTM (SIGNALP_EUK); IPR012336 (SUPERFAMILY)
c25662_g1_i1	138.2	54.01	155.647	photosystem ii 10 kda chloroplastic	AT1G79040.1_Symbols:_PSBR_photosystem_II_subunit_R_	chr1:29736085-29736781 FORWARD LENGTH=140	-	C:membrane; C:intracellular; P:metabolic process; P:cellular process	IPR006814 (PFAM); TRANSMEMBRANE (PHOBIUS); NON_CYTOPLASMIC_DOMAIN (PHOBIUS); CYTOPLASMIC_DOMAIN (PHOBIUS)
c19350_g1_i1	138.173	108.833	81.52	atp synthase subunit mitochondrial	AT2G33040.1_Symbols:_ATP3_gamma_subunit_of_Mt_ATP_synthase_	chr2:14018978-14021047 REVERSE LENGTH=325	-	C:membrane; C:intracellular; P:transport; P:metabolic process; P:cellular process; F:hydrolase activity; F:transporter activity	IPR000131 (PRINTS); IPR000131 (TIGRFAM); G3DSA:3.40.1380.10 (GENE3D); IPR000131 (PFAM); G3DSA:1.10.287.80 (GENE3D); PIRSF039089 (PIRSF); IPR000131 (PANTHER); PTHR11693:SF22 (PANTHER); IPR023632 (PROSITE_PATTERNS); IPR000131 (HAMAP); IPR023633 (SUPERFAMILY)
c23074_g1_i1	137.837	153.617	152.133	rna-binding glycine-rich protein	AT3G23830.1_Symbols:_GR-RBP4,_GRP4_glycine-rich_RNA-binding_protein_4_	chr3:8606762-8607677 REVERSE LENGTH=136	-	F:nucleic acid binding; F:nucleotide binding	IPR000504 (SMART); IPR012677 (G3DSA:3.30.70.GENE3D); IPR000504 (PFAM); PTHR24012 (PANTHER); IPR000504 (PROSITE_PROFILES); SignalP-TM (SIGNALP_GRAM_POSITIVE); SSF54928 (SUPERFAMILY)
c22462_g1_i1	137.797	143.933	124.057	40s ribosomal protein s26-3-like	AT3G56340.1_Symbols:_Ribosomal_protein_S26e_family_protein_	chr3:20892309-20893343 REVERSE LENGTH=130	-	F:structural molecule activity; P:protein metabolic process; P:cellular process; C:ribosome	IPR000892 (PFAM); IPR000892 (PANTHER); IPR000892 (PROSITE_PATTERNS)
c14565_g1_i1	137.577	51.8	7.92667	acid phosphatase 1-like	AT4G29270.1_Symbols:_HAD_superfamily,_subfamily_IIIB_acid_phosphatase_	chr4:14423797-14424848 REVERSE LENGTH=256		-	no IPS match
c28192_g1_i1	137.433	206.127	205.07	probable pre-mrna-splicing factor atp-dependent rna helicase	AT3G62310.1_Symbols:_RNA_helicase_family_protein_	chr3:23057516-23060561 REVERSE LENGTH=726	-	F:hydrolase activity	Coil (COILS); IPR007502 (SMART); IPR001650 (SMART); IPR014001 (SMART); IPR027417 (G3DSA:3.40.50.GENE3D); PF13401 (PFAM); IPR007502 (PFAM); IPR011709 (PFAM); IPR001650 (PFAM); IPR027417 (G3DSA:3.40.50.GENE3D); PTHR18934:SF95 (PANTHER); PTHR18934 (PANTHER); IPR014001 (PROSITE_PROFILES); IPR001650 (PROSITE_PROFILES); IPR027417 (SUPERFAMILY)
c25025_g2_i4	136.737	75.8733	41.4633	ubiquitin-60s ribosomal protein l40	AT3G52590.1_Symbols:_UBQ1,_EMB2167,_ERD16,_HAP4_ubiquitin_extension_protein_1_	chr3:19505668-19506681 FORWARD LENGTH=128	-	F:protein binding; F:structural molecule activity; P:protein metabolic process; P:cellular process; C:ribosome	IPR019956 (PRINTS); IPR000626 (SMART); G3DSA:3.10.20.90 (GENE3D); IPR001975 (PFAM); IPR000626 (PFAM); PTHR10666 (PANTHER); IPR019954 (PROSITE_PATTERNS); IPR000626 (PROSITE_PROFILES); IPR011332 (SUPERFAMILY); IPR029071 (SUPERFAMILY)
c20274_g1_i1	136.717	74.12	62.1533	activator of 90 kda heat shock protein atpase homolog	AT3G12050.1_Symbols:_Aha1_domain-containing_protein_	chr3:3839289-3841303 FORWARD LENGTH=360	-	F:protein binding; F:molecular_function; P:response to stress	IPR015310 (SMART); IPR013538 (PFAM); IPR015310 (PFAM); IPR023393 (G3DSA:3.30.530.GENE3D); PTHR13009:SF0 (PANTHER); PTHR13009 (PANTHER); NON_CYTOPLASMIC_DOMAIN (PHOBIUS); SIGNAL_PEPTIDE_H_REGION (PHOBIUS); SIGNAL_PEPTIDE_N_REGION (PHOBIUS); SIGNAL_PEPTIDE_C_REGION (PHOBIUS); SIGNAL_PEPTIDE (PHOBIUS); SignalP-noTM (SIGNALP_EUK); SSF55961 (SUPERFAMILY); IPR015310 (SUPERFAMILY)
c25933_g3_i3	136.303	417.15	1224.75	polyubiquitin	AT4G05050.1_Symbols:_UBQ11_ubiquitin_11_	chr4:2588271-2588960 REVERSE LENGTH=229		-	CYTOPLASMIC_DOMAIN (PHOBIUS); TRANSMEMBRANE (PHOBIUS); NON_CYTOPLASMIC_DOMAIN (PHOBIUS); CYTOPLASMIC_DOMAIN (PHOBIUS); TRANSMEMBRANE (PHOBIUS)
c23568_g1_i1	136.277	90.54	92.6733	14-3-3 protein	AT5G65430.3_Symbols:_GRF8_general_regulatory_factor_8_	chr5:26148630-26150255 REVERSE LENGTH=260	-	F:protein binding	Coil (COILS); IPR000308 (PRINTS); IPR023410 (SMART); G3DSA:1.20.190.20 (GENE3D); IPR023410 (PFAM); IPR000308 (PANTHER); IPR023409 (PROSITE_PATTERNS); IPR023409 (PROSITE_PATTERNS); SIGNAL_PEPTIDE_C_REGION (PHOBIUS); SIGNAL_PEPTIDE_N_REGION (PHOBIUS); SIGNAL_PEPTIDE (PHOBIUS); NON_CYTOPLASMIC_DOMAIN (PHOBIUS); SIGNAL_PEPTIDE_H_REGION (PHOBIUS); IPR023410 (SUPERFAMILY)
c19740_g1_i1	136.223	136.323	176.437	protein sgt1 homolog	AT4G11260.1_Symbols:_ATSGT1B,_ETA3,_RPR1,_EDM1,_SGT1B_phosphatase-related_	chr4:6851515-6853719 REVERSE LENGTH=358	-	F:protein binding	IPR019734 (SMART); PF13414 (PFAM); IPR007699 (PFAM); IPR008978 (G3DSA:2.60.40.GENE3D); IPR001440 (PFAM); IPR007052 (PFAM); IPR011990 (G3DSA:1.25.40.GENE3D); PTHR22904 (PANTHER); PTHR22904:SF10 (PANTHER); IPR007052 (PROSITE_PROFILES); IPR013026 (PROSITE_PROFILES); IPR007699 (PROSITE_PROFILES); SSF48452 (SUPERFAMILY); IPR008978 (SUPERFAMILY)
c67805_g1_i1	136.053	139.69	90.0967	oligouridylate binding protein 1b	AT1G17370.1_Symbols:_UBP1B_oligouridylate_binding_protein_1B_	chr1:5951842-5954825 REVERSE LENGTH=419	-	F:nucleic acid binding; F:nucleotide binding	IPR000504 (PFAM); IPR012677 (G3DSA:3.30.70.GENE3D); PTHR24012:SF31 (PANTHER); PTHR24012 (PANTHER); SSF54928 (SUPERFAMILY)
c16079_g1_i2	136.01	143.703	290.527	metallothionein-like protein type 2	AT5G02380.1_Symbols:_MT2B_metallothionein_2B_	chr5:506755-507164 REVERSE LENGTH=77		-	no IPS match
c23910_g1_i1	136.007	26.27	100.377	PREDICTED: uncharacterized protein LOC102601889	AT5G07330.1_Symbols:_unknown_protein;_FUNCTIONS_IN:_molecular_function_unknown;_INVOLVED_IN:_biological_process_unknown;_LOCATED_IN:_mitochondrion;_BEST_Arabidopsis_thaliana_protein_match_is:_unk	chr5:2316064-2316641 FORWARD LENGTH=165		-	CYTOPLASMIC_DOMAIN (PHOBIUS); NON_CYTOPLASMIC_DOMAIN (PHOBIUS); TRANSMEMBRANE (PHOBIUS)
c24553_g1_i1	135.66	134.127	93.77	guanine nucleotide-binding protein subunit beta-like protein	AT1G18080.1_Symbols:_ATARCA,_RACK1A_AT,_RACK1A_Transducin/WD40_repeat-like_superfamily_protein_	chr1:6222325-6223901 FORWARD LENGTH=327	-	F:protein binding	IPR020472 (PRINTS); IPR001680 (SMART); IPR001680 (PFAM); IPR015943 (G3DSA:2.130.10.GENE3D); IPR015943 (G3DSA:2.130.10.GENE3D); PTHR19868:SF0 (PANTHER); PTHR19868 (PANTHER); IPR019775 (PROSITE_PATTERNS); IPR017986 (PROSITE_PROFILES); IPR001680 (PROSITE_PROFILES); IPR017986 (SUPERFAMILY)
c16764_g1_i1	135.243	129.743	127.423	60s ribosomal protein l13-1	AT3G49010.1_Symbols:_ATBBC1,_BBC1,_RSU2_breast_basic_conserved_1_	chr3:18166971-18168047 REVERSE LENGTH=206	-	F:structural molecule activity; P:protein metabolic process; P:cellular process; C:ribosome	IPR001380 (PFAM); PTHR11722:SF0 (PANTHER); IPR001380 (PANTHER)
c30636_g1_i1	135.243	151.187	155.61	leucine-rich repeat-containing protein ddb_g0290503	AT2G32240.1_Symbols:_FUNCTIONS_IN:_molecular_function_unknown;_INVOLVED_IN:_response_to_cadmium_ion;_LOCATED_IN:_plasma_membrane;_EXPRESSED_IN:_25_plant_structures;_EXPRESSED_DURING:_13_growth_st	chr2:13684614-13689330 REVERSE LENGTH=1333		-	Coil (COILS); Coil (COILS); Coil (COILS); Coil (COILS); Coil (COILS); Coil (COILS); Coil (COILS); Coil (COILS); Coil (COILS); Coil (COILS); Coil (COILS); Coil (COILS); Coil (COILS); Coil (COILS); Coil (COILS); Coil (COILS); Coil (COILS); Coil (COILS); Coil (COILS); CYTOPLASMIC_DOMAIN (PHOBIUS); TRANSMEMBRANE (PHOBIUS); NON_CYTOPLASMIC_DOMAIN (PHOBIUS); SSF57997 (SUPERFAMILY); SSF57997 (SUPERFAMIL…
c17600_g1_i1	134.983	65.2667	49.2167	profilin	AT2G19760.1_Symbols:_PFN1,_PRF1_profilin_1_	chr2:8517074-8518067 REVERSE LENGTH=131	-	F:protein binding	IPR005455 (PRINTS); IPR005455 (PRINTS); IPR005455 (SMART); IPR005455 (PFAM); G3DSA:3.30.450.30 (GENE3D); IPR005455 (PANTHER); PTHR11604:SF0 (PANTHER); IPR027310 (PROSITE_PATTERNS); IPR005455 (SUPERFAMILY)
c15751_g1_i1	134.853	238	826.12	peptidase pyroglutamyl peptidase i-like isoform 1	AT1G56700.1_Symbols:_Peptidase_C15,_pyroglutamyl_peptidase_I-like_	chr1:21256743-21257640 FORWARD LENGTH=219	EC:3.4.19	P:protein metabolic process; C:cytosol; F:hydrolase activity	IPR016125 (G3DSA:3.40.630.GENE3D); IPR000816 (PIRSF); IPR016125 (PFAM); IPR016125 (PANTHER); PTHR23402:SF13 (PANTHER); SSF53182 (SUPERFAMILY)
c19413_g2_i1	134.737	107.05	120.71	heavy metal-associated isoprenylated plant protein 26-like	AT4G38580.1_Symbols:_ATFP6,_HIPP26,_FP6_farnesylated_protein_6_	chr4:18034596-18035693 FORWARD LENGTH=153	-	F:binding; P:transport	IPR006121 (PFAM); G3DSA:3.30.70.100 (GENE3D); PTHR22814 (PANTHER); PTHR22814:SF14 (PANTHER); IPR006121 (PROSITE_PROFILES); IPR006121 (SUPERFAMILY)
c28396_g1_i1	134.673	16.0633	60.4067	stromal 70 kda heat shock-related chloroplastic-like	AT5G49910.1_Symbols:_CPHSC70-2EAT_SHOCK_PROTEIN_70-2,_HSC70-7,_cpHsc70-2_chloroplast_heat_shock_protein_70-2_	chr5:20303470-20306295 FORWARD LENGTH=718		-	IPR013126 (PRINTS); IPR013126 (PFAM); G3DSA:3.30.420.40 (GENE3D); G3DSA:3.30.30.30 (GENE3D); PTHR19375:SF147 (PANTHER); PTHR19375 (PANTHER); IPR018181 (PROSITE_PATTERNS); SSF53067 (SUPERFAMILY)
c21776_g1_i1	134.01	110.553	76.7967	superoxide dismutase	AT3G10920.1_Symbols:_MSD1,_MEE33,_ATMSD1_manganese_superoxide_dismutase_1_	chr3:3418015-3419581 FORWARD LENGTH=231	EC:1.15.1.1	P:metabolic process; P:cellular process; F:binding; F:catalytic activity	IPR001189 (PRINTS); IPR019831 (PFAM); IPR001189 (PIRSF); IPR019832 (PFAM); G3DSA:1.10.287.990 (GENE3D); PTHR11404:SF6 (PANTHER); IPR001189 (PANTHER); IPR019833 (PROSITE_PATTERNS); IPR019831 (SUPERFAMILY); IPR019832 (SUPERFAMILY)
c77600_g1_i1	133.817	71.46	19.3967		not available	not available		-	no IPS match
c28595_g1_i1	133.783	310.927	595.987	tetratricopeptide repeat-like superfamily	AT4G17940.1_Symbols:_Tetratricopeptide_repeat_(TPR)-like_superfamily_protein_	chr4:9965787-9966778 FORWARD LENGTH=274		-	no IPS match
c19930_g1_i1	133.183	118.153	111.96	PREDICTED: uncharacterized protein At2g23090	AT2G23090.1_Symbols:_Uncharacterised_protein_family_SERF_	chr2:9829657-9830274 REVERSE LENGTH=78		-	SIGNAL_PEPTIDE_C_REGION (PHOBIUS); SIGNAL_PEPTIDE (PHOBIUS); NON_CYTOPLASMIC_DOMAIN (PHOBIUS); CYTOPLASMIC_DOMAIN (PHOBIUS); SIGNAL_PEPTIDE_N_REGION (PHOBIUS); SIGNAL_PEPTIDE_H_REGION (PHOBIUS); TRANSMEMBRANE (PHOBIUS)
c22311_g1_i1	133.153	186.78	609.32	skp1-like protein 1a	AT5G42190.1_Symbols:_ASK2,_SKP1B_E3_ubiquitin_ligase_SCF_complex_subunit_SKP1/ASK1_family_protein_	chr5:16854495-16855516 REVERSE LENGTH=171		-	no IPS match
c22421_g1_i1	132.913	123.877	104.887	cytochrome b-c1 complex subunit rieske- mitochondrial-like	AT5G13430.1_Symbols:_Ubiquinol-cytochrome_C_reductase_iron-sulfur_subunit_	chr5:4305414-4307399 REVERSE LENGTH=272	EC:1.10.2.2	F:catalytic activity; F:transporter activity; P:metabolic process; C:membrane; F:binding	IPR005805 (PRINTS); IPR006317 (TIGRFAM); IPR017941 (PFAM); IPR017941 (G3DSA:2.102.10.GENE3D); IPR004192 (G3DSA:1.20.5.GENE3D); IPR004192 (PFAM); PTHR10134:SF1 (PANTHER); IPR014349 (PANTHER); NON_CYTOPLASMIC_DOMAIN (PHOBIUS); TRANSMEMBRANE (PHOBIUS); CYTOPLASMIC_DOMAIN (PHOBIUS); IPR017941 (PROSITE_PROFILES); SignalP-TM (SIGNALP_GRAM_POSITIVE); IPR017941 (SUPERFAMILY); SSF81502 (SUPERFAMILY); TMhe…
c24408_g1_i1	132.473	106.867	85.3267	probable atp synthase 24 kda mitochondrial	AT2G21870.1_Symbols:_MGP1_copper_ion_binding;cobalt_ion_binding;zinc_ion_binding_	chr2:9320456-9322618 REVERSE LENGTH=240		-	Coil (COILS)
c25846_g1_i1	132.4	172.503	164.413	ribosome biogenesis protein nsa2 homolog	AT5G06360.1_Symbols:_Ribosomal_protein_S8e_family_protein_	chr5:1944835-1946512 FORWARD LENGTH=260		-	TRANSMEMBRANE (PHOBIUS); NON_CYTOPLASMIC_DOMAIN (PHOBIUS); NON_CYTOPLASMIC_DOMAIN (PHOBIUS); NON_CYTOPLASMIC_DOMAIN (PHOBIUS); TRANSMEMBRANE (PHOBIUS); TRANSMEMBRANE (PHOBIUS); CYTOPLASMIC_DOMAIN (PHOBIUS); TRANSMEMBRANE (PHOBIUS); CYTOPLASMIC_DOMAIN (PHOBIUS); TMhelix (TMHMM); TMhelix (TMHMM); TMhelix (TMHMM); TMhelix (TMHMM)
c64127_g1_i1	132.29	130.307	107.09	golgin candidate 4	AT3G48670.1_Symbols:_IDN2,_RDM12_XH/XS_domain-containing_protein_	chr3:18031240-18033615 FORWARD LENGTH=647		P:gene silencing by RNA	SIGNAL_PEPTIDE_C_REGION (PHOBIUS); SIGNAL_PEPTIDE_N_REGION (PHOBIUS); NON_CYTOPLASMIC_DOMAIN (PHOBIUS); SIGNAL_PEPTIDE (PHOBIUS); SIGNAL_PEPTIDE_H_REGION (PHOBIUS); SignalP-noTM (SIGNALP_EUK)
c78095_g1_i1	132.08	90.2567	51.2833	60s ribosomal protein l23a-like	AT3G55280.1_Symbols:_RPL23AB_ribosomal_protein_L23AB_	chr3:20500667-20501519 FORWARD LENGTH=154		F:structural constituent of ribosome; F:RNA binding; P:translation; F:nucleotide binding; C:ribonucleoprotein complex; C:ribosome; F:rRNA binding; C:intracellular	IPR005633 (PFAM); PTHR11620 (PANTHER)
c28214_g1_i2	132.063	129.627	162.063	protein argonaute 4-like	AT2G27040.1_Symbols:_AGO4,_OCP11_Argonaute_family_protein_	chr2:11536795-11541503 REVERSE LENGTH=924	-	F:nucleic acid binding; F:protein binding	IPR003165 (SMART); G3DSA:3.40.50.2300 (GENE3D); G3DSA:2.170.260.10 (GENE3D); IPR014811 (PFAM); IPR003165 (PFAM); IPR012337 (G3DSA:3.30.420.GENE3D); IPR003100 (PFAM); PTHR22891 (PANTHER); PTHR22891:SF20 (PANTHER); IPR003165 (PROSITE_PROFILES); IPR003100 (PROSITE_PROFILES); IPR003100 (SUPERFAMILY); IPR012337 (SUPERFAMILY)
c48476_g1_i1	131.96	87.6467	52.1733		not available	not available			no IPS match
c25711_g1_i1	131.91	147.433	521.85	phosphatidylinositol 4-kinase gamma 7-like	AT2G03890.1_Symbols:_ATPI4K_GAMMA_7,_UBDK_GAMMA_7,_PI4K_GAMMA_7_phosphoinositide_4-kinase_gamma_7_	chr2:1186199-1188151 FORWARD LENGTH=650	-	F:transferase activity	IPR000403 (PFAM); PTHR15245 (PANTHER); PTHR15245:SF11 (PANTHER)
c10063_g1_i1	131.493	121.94	62.1167		not available	not available		-	no IPS match
c20629_g1_i1	131.45	322.073	687.86	uncharacterized protein LOC102582373	AT1G68490.1_Symbols:_unknown_protein;_FUNCTIONS_IN:_molecular_function_unknown;_INVOLVED_IN:_biological_process_unknown;_LOCATED_IN:_chloroplast;_EXPRESSED_IN:_22_plant_structures;_EXPRESSED_DURI	chr1:25693926-25694946 FORWARD LENGTH=183		-	no IPS match
c7617_g1_i1	131.443	211.48	630.513	inactive protein restricted tev movement 1-like	AT1G05760.1_Symbols:_RTM1_Mannose-binding_lectin_superfamily_protein_	chr1:1723797-1724440 REVERSE LENGTH=174		-	SIGNAL_PEPTIDE (PHOBIUS); NON_CYTOPLASMIC_DOMAIN (PHOBIUS); SIGNAL_PEPTIDE_C_REGION (PHOBIUS); SIGNAL_PEPTIDE_H_REGION (PHOBIUS); SIGNAL_PEPTIDE_N_REGION (PHOBIUS); SignalP-noTM (SIGNALP_EUK)
c19251_g1_i2	131.21	87.2267	55.4367	60s ribosomal protein l44	AT3G23390.1_Symbols:_Zinc-binding_ribosomal_protein_family_protein_	chr3:8375427-8376224 FORWARD LENGTH=105	-	P:protein metabolic process; P:cellular process; F:structural molecule activity; C:ribosome	IPR000552 (G3DSA:3.10.450.GENE3D); IPR000552 (PFAM); IPR000552 (PANTHER); PTHR10369:SF3 (PANTHER); IPR000552 (PROSITE_PATTERNS); IPR000552 (PRODOM); IPR011332 (SUPERFAMILY)
c24865_g1_i1	131.117	181.643	164.55	rna polymerase i-specific transcription initiation factor rrn3-like	AT2G34750.1_Symbols:_RNA_polymerase_I_specific_transcription_initiation_factor_RRN3_protein_	chr2:14660449-14663792 REVERSE LENGTH=613		-	no IPS match
c29627_g1_i2	131.113	84.18	48.95	plasminogen activator inhibitor 1 rna-binding	AT4G17520.1_Symbols:_Hyaluronan_/_mRNA_binding_family_	chr4:9771496-9773313 FORWARD LENGTH=360		-	Coil (COILS); IPR006861 (PFAM); IPR019084 (PFAM); PTHR12299 (PANTHER); PTHR12299:SF17 (PANTHER)
c19297_g1_i1	131.083	115.323	137.03	calmodulin	AT3G43810.1_Symbols:_CAM7_calmodulin_7_	chr3:15664619-15666355 REVERSE LENGTH=149	-	F:binding	IPR002048 (SMART); IPR011992 (PFAM); IPR011992 (G3DSA:1.10.238.GENE3D); IPR011992 (G3DSA:1.10.238.GENE3D); PTHR23050 (PANTHER); PTHR23050:SF136 (PANTHER); IPR018247 (PROSITE_PATTERNS); IPR002048 (PROSITE_PROFILES); SSF47473 (SUPERFAMILY)
c23394_g1_i1	130.85	146.297	177.077	4-hydroxy-3-methylbut-2-enyl diphosphate reductase	AT4G34350.1_Symbols:_CLB6,_ISPH,_HDR_4-hydroxy-3-methylbut-2-enyl_diphosphate_reductase_	chr4:16428681-16431038 REVERSE LENGTH=466	EC:1.17.1.2	P:metabolic process; P:cellular process; F:binding; F:catalytic activity	IPR003451 (TIGRFAM); IPR003451 (PFAM); PTHR31619 (PANTHER); PTHR31619:SF2 (PANTHER); IPR003451 (HAMAP)
c53740_g1_i1	130.81	110.06	62.4233	beta-glucosidase 12-like	AT2G44480.1_Symbols:_BGLU17_beta_glucosidase_17_	chr2:18359780-18363001 FORWARD LENGTH=517		F:hydrolase activity, hydrolyzing O-glycosyl compounds; P:carbohydrate metabolic process; F:catalytic activity; F:hydrolase activity; P:metabolic process; F:hydrolase activity, acting on glycosyl bonds; F:beta-primeverosidase activity	IPR001360 (PRINTS); IPR013781 (G3DSA:3.20.20.GENE3D); IPR001360 (PFAM); IPR001360 (PANTHER); PTHR10353:SF37 (PANTHER); IPR018120 (PROSITE_PATTERNS); SIGNAL_PEPTIDE_N_REGION (PHOBIUS); SIGNAL_PEPTIDE (PHOBIUS); SIGNAL_PEPTIDE_H_REGION (PHOBIUS); NON_CYTOPLASMIC_DOMAIN (PHOBIUS); SIGNAL_PEPTIDE_C_REGION (PHOBIUS); SignalP-noTM (SIGNALP_EUK); IPR017853 (SUPERFAMILY); TMhelix (TMHMM)
c27103_g1_i1	130.383	151.103	214.843	t-complex protein 1 subunit beta-like	AT5G20890.1_Symbols:_TCP-1/cpn60_chaperonin_family_protein_	chr5:7087020-7089906 REVERSE LENGTH=527		-	SIGNAL_PEPTIDE_C_REGION (PHOBIUS); CYTOPLASMIC_DOMAIN (PHOBIUS); NON_CYTOPLASMIC_DOMAIN (PHOBIUS); SIGNAL_PEPTIDE_N_REGION (PHOBIUS); TRANSMEMBRANE (PHOBIUS); SIGNAL_PEPTIDE_H_REGION (PHOBIUS); SIGNAL_PEPTIDE (PHOBIUS); SignalP-TM (SIGNALP_EUK); SignalP-TM (SIGNALP_GRAM_POSITIVE); TMhelix (TMHMM); TMhelix (TMHMM)
c19347_g1_i1	129.867	61.4167	51.3033	vacuolar cation proton exchanger 3	AT3G51860.1_Symbols:_CAX3,_ATHCX1,_CAX1-LIKE,_ATCAX3_cation_exchanger_3_	chr3:19239458-19242519 FORWARD LENGTH=459		-	NON_CYTOPLASMIC_DOMAIN (PHOBIUS); CYTOPLASMIC_DOMAIN (PHOBIUS); TRANSMEMBRANE (PHOBIUS); TMhelix (TMHMM)
c11479_g1_i1	129.753	91.8333	40.85		not available	not available		-	no IPS match
c18564_g1_i1	129.7	87.9933	61.0467	nadh dehydrogenase	AT3G08610.1_Symbols:_unknown_protein;_Has_40_Blast_hits_to_40_proteins_in_15_species:_Archae_-_0;_Bacteria_-_0;_Metazoa_-_0;_Fungi_-_0;_Plants_-_40;_Viruses_-_0;_Other_Eukaryotes_-_0_(source:_NCB	chr3:2616435-2616768 REVERSE LENGTH=65		-	NON_CYTOPLASMIC_DOMAIN (PHOBIUS); CYTOPLASMIC_DOMAIN (PHOBIUS); CYTOPLASMIC_DOMAIN (PHOBIUS); TRANSMEMBRANE (PHOBIUS); TRANSMEMBRANE (PHOBIUS); TMhelix (TMHMM)
c22438_g1_i1	129.687	130.697	162.637	zinc finger ccch domain-containing protein 66-like isoform x2	AT5G58620.1_Symbols:_zinc_finger_(CCCH-type)_family_protein_	chr5:23693959-23695782 FORWARD LENGTH=607	-	F:protein binding; F:binding	IPR002110 (SMART); IPR000571 (SMART); IPR000571 (G3DSA:4.10.1000.GENE3D); IPR000571 (PFAM); IPR020683 (G3DSA:1.25.40.GENE3D); IPR020683 (PFAM); PTHR14493:SF38 (PANTHER); PTHR14493 (PANTHER); IPR020683 (PROSITE_PROFILES); IPR000571 (PROSITE_PROFILES); IPR002110 (PROSITE_PROFILES); IPR000571 (PROSITE_PROFILES); IPR020683 (SUPERFAMILY)
c19468_g1_i1	129.62	88.9167	145.07	neurofilament medium polypeptide-like	AT5G50740.3_Symbols:_Heavy_metal_transport/detoxification_superfamily_protein_	chr5:20635983-20637970 REVERSE LENGTH=290		-	G3DSA:3.30.70.100 (GENE3D); PTHR22814 (PANTHER); PTHR22814:SF13 (PANTHER)
c29627_g1_i1	129.567	77.2	46.2233	plasminogen activator inhibitor 1 rna-binding	AT4G16830.1_Symbols:_Hyaluronan_/_mRNA_binding_family_	chr4:9470621-9472308 FORWARD LENGTH=355		-	Coil (COILS); IPR006861 (PFAM); IPR019084 (PFAM); PTHR12299:SF17 (PANTHER); PTHR12299 (PANTHER)
c55592_g1_i1	129.37	72.53	49.9633	apyrase-like	not available	not available		F:hydrolase activity; F:ATP binding; C:integral to membrane; F:nucleotide binding; C:membrane; F:ATPase activity; P:pollen germination; F:nucleoside-diphosphatase activity; F:calmodulin binding; P:ATP catabolic process	IPR000407 (PFAM)
c21438_g1_i1	129.317	121.61	156.457	shaggy-related protein kinase -1	AT5G26751.1_Symbols:_ATSK11,_SK_11_shaggy-related_kinase_11_	chr5:9399582-9401839 REVERSE LENGTH=405	-	F:nucleotide binding; F:kinase activity; P:protein metabolic process; P:cellular process	IPR002290 (SMART); IPR000719 (PFAM); G3DSA:1.10.510.10 (GENE3D); G3DSA:3.30.200.20 (GENE3D); PTHR24057 (PANTHER); IPR017441 (PROSITE_PATTERNS); IPR008271 (PROSITE_PATTERNS); IPR000719 (PROSITE_PROFILES); IPR011009 (SUPERFAMILY)
c25366_g1_i1	128.92	9.44	71.8233	aquaporin pip2-1-like	AT3G53420.1_Symbols:_PIP2A,_PIP2,_PIP2;1_plasma_membrane_intrinsic_protein_2A_	chr3:19803906-19805454 REVERSE LENGTH=287	-	C:membrane; F:transporter activity; P:transport	IPR000425 (PRINTS); IPR023271 (G3DSA:1.20.1080.GENE3D); IPR000425 (TIGRFAM); IPR000425 (PFAM); PTHR19139:SF50 (PANTHER); IPR000425 (PANTHER); IPR022357 (PROSITE_PATTERNS); NON_CYTOPLASMIC_DOMAIN (PHOBIUS); TRANSMEMBRANE (PHOBIUS); TRANSMEMBRANE (PHOBIUS); NON_CYTOPLASMIC_DOMAIN (PHOBIUS); TRANSMEMBRANE (PHOBIUS); CYTOPLASMIC_DOMAIN (PHOBIUS); CYTOPLASMIC_DOMAIN (PHOBIUS); TRANSMEMBRANE (PHOBIUS);…
c18008_g1_i1	128.883	13.9033	4.07333	histone partial	AT5G65360.1_Symbols:_Histone_superfamily_protein_	chr5:26120099-26120509 REVERSE LENGTH=136	-	C:intracellular; F:DNA binding; F:protein binding	IPR000164 (PRINTS); IPR000164 (SMART); IPR007125 (PFAM); IPR009072 (G3DSA:1.10.20.GENE3D); IPR000164 (PANTHER); IPR000164 (PROSITE_PATTERNS); IPR009072 (SUPERFAMILY)
c46345_g1_i1	128.84	53.1767	32.5	adenosine kinase 2	AT5G03300.1_Symbols:_ADK2_adenosine_kinase_2_	chr5:796573-798997 FORWARD LENGTH=345	EC:2.7.1.20	P:metabolic process; P:cellular process; F:kinase activity	IPR001805 (PRINTS); IPR029056 (G3DSA:3.40.1190.GENE3D); IPR011611 (PFAM); IPR001805 (PTHR10584:PANTHER); PTHR10584 (PANTHER); IPR029056 (SUPERFAMILY)
c18129_g1_i1	128.803	104.017	162.837	kh domain-containing protein at1g09660 at1g09670	AT1G09660.1_Symbols:_RNA-binding_KH_domain-containing_protein_	chr1:3128032-3130791 REVERSE LENGTH=298	-	F:RNA binding	IPR004087 (SMART); IPR004088 (G3DSA:3.30.1370.GENE3D); PTHR11208 (PANTHER); PTHR11208:SF47 (PANTHER); IPR004088 (SUPERFAMILY)
c10272_g1_i1	128.677	98.9467	73.5567	atp synthase beta subunit	AT5G08680.1_Symbols:_ATP_synthase_alpha/beta_family_protein_	chr5:2821992-2824683 FORWARD LENGTH=559	-	F:nucleotide binding	IPR000194 (PFAM); IPR027417 (G3DSA:3.40.50.GENE3D); PTHR15184 (PANTHER); PTHR15184:SF32 (PANTHER); IPR027417 (SUPERFAMILY)
c20629_g2_i1	128.447	300.203	648.857	uncharacterized protein LOC102582373	not available	not available		-	SIGNAL_PEPTIDE (PHOBIUS); SIGNAL_PEPTIDE_H_REGION (PHOBIUS); SIGNAL_PEPTIDE_N_REGION (PHOBIUS); NON_CYTOPLASMIC_DOMAIN (PHOBIUS); SIGNAL_PEPTIDE_C_REGION (PHOBIUS); SignalP-noTM (SIGNALP_EUK)
c1114_g1_i1	128.26	231.077	418.713	protein dehydration-induced 19 homolog 3-like	AT3G05700.1_Symbols:_Drought-responsive_family_protein_	chr3:1682432-1684323 REVERSE LENGTH=223		-	IPR027935 (PFAM); IPR008598 (PFAM); PTHR31875:SF0 (PANTHER); PTHR31875 (PANTHER)
c18752_g1_i2	128.12	108.977	60.9967	beta-tubulin	AT5G12250.1_Symbols:_TUB6_beta-6_tubulin_	chr5:3961317-3962971 REVERSE LENGTH=449	-	C:intracellular; P:cellular process; F:structural molecule activity; F:nucleotide binding; F:hydrolase activity; P:cellular component organization; P:metabolic process	IPR002453 (PRINTS); IPR000217 (PRINTS); IPR003008 (SMART); IPR003008 (G3DSA:3.40.50.GENE3D); IPR018316 (PFAM); IPR018316 (G3DSA:3.30.1330.GENE3D); IPR003008 (PFAM); IPR000217 (PANTHER); PTHR11588:SF72 (PANTHER); IPR017975 (PROSITE_PATTERNS); IPR008280 (SUPERFAMILY); IPR003008 (SUPERFAMILY)
c11154_g1_i1	128.083	106.997	82.85	60s ribosomal protein l6-like	AT1G18540.1_Symbols:_Ribosomal_protein_L6_family_protein_	chr1:6377448-6378548 REVERSE LENGTH=233	-	C:ribosome; P:protein metabolic process; P:cellular process; F:structural molecule activity	IPR005568 (PFAM); IPR014722 (G3DSA:2.30.30.GENE3D); IPR000915 (PANTHER); IPR008991 (SUPERFAMILY)
c17505_g1_i1	128.057	212.103	222.45	system c	AT5G01350.1_Symbols:_unknown_protein;_FUNCTIONS_IN:_molecular_function_unknown;_INVOLVED_IN:_biological_process_unknown;_LOCATED_IN:_endomembrane_system;_EXPRESSED_IN:_24_plant_structures;_EXPRES	chr5:145865-146911 REVERSE LENGTH=72		-	no IPS match
c30636_g1_i2	127.583	136.233	138.2	restin homolog	AT2G32240.1_Symbols:_FUNCTIONS_IN:_molecular_function_unknown;_INVOLVED_IN:_response_to_cadmium_ion;_LOCATED_IN:_plasma_membrane;_EXPRESSED_IN:_25_plant_structures;_EXPRESSED_DURING:_13_growth_st	chr2:13684614-13689330 REVERSE LENGTH=1333		-	Coil (COILS)
c27334_g1_i2	127.55	82.63	59.09	atp synthase subunit mitochondrial-like	AT5G08690.1_Symbols:_ATP_synthase_alpha/beta_family_protein_	chr5:2825739-2828352 FORWARD LENGTH=556		-	no IPS match
c20960_g1_i1	127.533	186.433	225.573		not available	not available		-	no IPS match
c23815_g1_i1	127.523	150.01	208.92	oligouridylate-binding protein 1b-like	AT1G17370.1_Symbols:_UBP1B_oligouridylate_binding_protein_1B_	chr1:5951842-5954825 REVERSE LENGTH=419	-	F:nucleic acid binding; F:nucleotide binding	Coil (COILS); IPR000504 (SMART); IPR012677 (G3DSA:3.30.70.GENE3D); IPR012677 (G3DSA:3.30.70.GENE3D); IPR012677 (G3DSA:3.30.70.GENE3D); IPR000504 (PFAM); PTHR24012:SF31 (PANTHER); PTHR24012 (PANTHER); IPR000504 (PROSITE_PROFILES); SSF54928 (SUPERFAMILY)
c18244_g1_i1	127.387	73.3267	44.9667	60s ribosomal protein l30-like	AT1G36240.1_Symbols:_Ribosomal_protein_L7Ae/L30e/S12e/Gadd45_family_protein_	chr1:13614890-13616233 FORWARD LENGTH=112	-	F:structural molecule activity; P:protein metabolic process; P:cellular process; C:ribosome	IPR004038 (PFAM); IPR029064 (G3DSA:3.30.1330.GENE3D); PTHR11449:SF1 (PANTHER); IPR000231 (PANTHER); IPR022991 (PROSITE_PATTERNS); IPR022991 (PROSITE_PATTERNS); IPR000231 (HAMAP); IPR029064 (SUPERFAMILY)
c27063_g1_i1	127.173	235.51	380.8	heat stress transcription factor b-2b-like	AT5G62020.1_Symbols:_AT-HSFB2A,_HSFB2A_heat_shock_transcription_factor_B2A_	chr5:24916212-24917194 FORWARD LENGTH=299		-	NON_CYTOPLASMIC_DOMAIN (PHOBIUS); CYTOPLASMIC_DOMAIN (PHOBIUS); TRANSMEMBRANE (PHOBIUS); TMhelix (TMHMM)
c9745_g1_i1	127.12	91.3967	48.7933	14-3-3 protein	AT1G78300.1_Symbols:_GRF2,_14-3-3OMEGA,_GF14_OMEGA_general_regulatory_factor_2_	chr1:29461883-29463052 FORWARD LENGTH=259	-	F:protein binding	IPR000308 (PRINTS); IPR023410 (SMART); G3DSA:1.20.190.20 (GENE3D); IPR023410 (PFAM); PTHR18860:SF15 (PANTHER); IPR000308 (PANTHER); IPR023409 (PROSITE_PATTERNS); IPR023410 (SUPERFAMILY)
c26216_g1_i1	127.113	123.587	62.1667	protein disulfide-isomerase-like	AT1G21750.1_Symbols:_ATPDIL1-1,_ATPDI5,_PDI5,_PDIL1-1_PDI-like_1-1_	chr1:7645767-7648514 FORWARD LENGTH=501		-	NON_CYTOPLASMIC_DOMAIN (PHOBIUS); CYTOPLASMIC_DOMAIN (PHOBIUS); CYTOPLASMIC_DOMAIN (PHOBIUS); TRANSMEMBRANE (PHOBIUS); TRANSMEMBRANE (PHOBIUS); TMhelix (TMHMM)
c15938_g1_i1	126.947	123.22	130.83	14 kda zinc-binding	AT3G56490.1_Symbols:_HIT3,_HINT1_HIS_triad_family_protein_3_	chr3:20941532-20943129 FORWARD LENGTH=147	-	F:catalytic activity	IPR001310 (PRINTS); IPR011146 (G3DSA:3.30.428.GENE3D); IPR001310 (PFAM); PTHR23089:SF3 (PANTHER); IPR001310 (PANTHER); IPR019808 (PROSITE_PATTERNS); IPR011146 (PROSITE_PROFILES); IPR011146 (SUPERFAMILY)
c26216_g1_i2	126.893	122.723	60.7167	protein disulfide-isomerase-like	AT1G21750.1_Symbols:_ATPDIL1-1,_ATPDI5,_PDI5,_PDIL1-1_PDI-like_1-1_	chr1:7645767-7648514 FORWARD LENGTH=501	-	P:cellular process; F:catalytic activity; C:cytoplasm	PR00421 (PRINTS); IPR013766 (PFAM); IPR012336 (G3DSA:3.40.30.GENE3D); PF13848 (PFAM); IPR012336 (G3DSA:3.40.30.GENE3D); IPR012336 (G3DSA:3.40.30.GENE3D); IPR005788 (TIGRFAM); IPR005792 (TIGRFAM); PTHR18929 (PANTHER); PTHR18929:SF74 (PANTHER); IPR017937 (PROSITE_PATTERNS); IPR012336 (PROSITE_PROFILES); IPR012336 (SUPERFAMILY); IPR012336 (SUPERFAMILY); IPR012336 (SUPERFAMILY); IPR012336 (SUPERFAMIL…
c23360_g1_i1	126.693	166.017	310.767	skp1-like protein 1a	AT5G42190.1_Symbols:_ASK2,_SKP1B_E3_ubiquitin_ligase_SCF_complex_subunit_SKP1/ASK1_family_protein_	chr5:16854495-16855516 REVERSE LENGTH=171		-	SIGNAL_PEPTIDE_C_REGION (PHOBIUS); SIGNAL_PEPTIDE_H_REGION (PHOBIUS); SIGNAL_PEPTIDE_N_REGION (PHOBIUS); SIGNAL_PEPTIDE (PHOBIUS); NON_CYTOPLASMIC_DOMAIN (PHOBIUS); SignalP-TM (SIGNALP_GRAM_POSITIVE); SignalP-noTM (SIGNALP_EUK)
c26112_g1_i1	126.62	203.96	74.7433	f-box protein pp2-b11-like	AT5G24560.1_Symbols:_AtPP2-B12,_PP2-B12_phloem_protein_2-B12_	chr5:8402205-8403266 FORWARD LENGTH=251		-	IPR025886 (PFAM); PTHR32278:SF2 (PANTHER); PTHR32278 (PANTHER)
c25025_g2_i1	125.75	102.293	51.4267	ubiquitin-60s ribosomal protein l40	AT3G52590.1_Symbols:_UBQ1,_EMB2167,_ERD16,_HAP4_ubiquitin_extension_protein_1_	chr3:19505668-19506681 FORWARD LENGTH=128		-	no IPS match
c23896_g1_i1	125.747	21.7333	5.72667	cinnamoyl- reductase 1-like	AT5G19440.1_Symbols:_NAD(P)-binding_Rossmann-fold_superfamily_protein_	chr5:6556493-6558123 FORWARD LENGTH=326	-	F:catalytic activity; F:binding	IPR001509 (PFAM); IPR016040 (G3DSA:3.40.50.GENE3D); PTHR10366:SF307 (PANTHER); PTHR10366 (PANTHER); SSF51735 (SUPERFAMILY)
c31057_g1_i1	125.47	166.48	72.3867	abscisic-aldehyde oxidase-like	AT5G20960.1_Symbols:_AAO1,_AO1,_ATAO,_AT-AO1,_AOalpha,_AtAO1_aldehyde_oxidase_1_	chr5:7116783-7122338 FORWARD LENGTH=1368	EC:1.1.1.158	F:molecular_function; P:metabolic process; F:binding; F:nucleotide binding; F:catalytic activity	IPR000674 (SMART); IPR005107 (SMART); G3DSA:3.30.390.50 (GENE3D); IPR001041 (PFAM); IPR008274 (G3DSA:3.30.365.GENE3D); IPR000674 (G3DSA:3.90.1170.GENE3D); IPR005107 (PFAM); IPR008274 (G3DSA:3.30.365.GENE3D); IPR012675 (G3DSA:3.10.20.GENE3D); IPR002888 (G3DSA:1.10.150.GENE3D); IPR000674 (PFAM); IPR008274 (G3DSA:3.30.365.GENE3D); IPR016208 (PIRSF); IPR002888 (PFAM); IPR008274 (PFAM); IPR002346 (PFA…
c25052_g1_i1	125.447	103.227	60.4967	carrier protein mitochondrial-like	AT4G28390.1_Symbols:_AAC3,_ATAAC3_ADP/ATP_carrier_3_	chr4:14041486-14042781 REVERSE LENGTH=379	-	P:transport; P:cellular process; C:membrane; C:mitochondrion; F:transporter activity	IPR002067 (PRINTS); IPR002113 (PRINTS); IPR023395 (G3DSA:1.50.40.GENE3D); IPR018108 (PFAM); PTHR24089:SF156 (PANTHER); PTHR24089 (PANTHER); IPR018108 (PROSITE_PROFILES); IPR023395 (SUPERFAMILY)
c1373_g1_i1	125.423	131.79	197.85	ketol-acid chloroplastic-like	AT3G58610.1_Symbols:_ketol-acid_reductoisomerase_	chr3:21671561-21674639 FORWARD LENGTH=591	-	F:catalytic activity; P:metabolic process; P:cellular process	IPR016040 (G3DSA:3.40.50.GENE3D); PTHR21371:SF1 (PANTHER); IPR013023 (PANTHER); SSF51735 (SUPERFAMILY)
c27064_g1_i2	125.313	158.847	209.983	r3h domain-containing protein 2	AT3G56680.1_Symbols:_Single-stranded_nucleic_acid_binding_R3H_protein_	chr3:20991537-20993446 FORWARD LENGTH=353	-	F:nucleic acid binding	IPR001374 (SMART); IPR001374 (PFAM); IPR024771 (PFAM); IPR001374 (G3DSA:3.30.1370.GENE3D); PTHR15672 (PANTHER); IPR024771 (PROSITE_PROFILES); IPR001374 (PROSITE_PROFILES); IPR001374 (SUPERFAMILY)
c24547_g1_i3	125.297	147.827	111.91	40s ribosomal protein s6-like	AT4G31700.1_Symbols:_RPS6,_RPS6A_ribosomal_protein_S6_	chr4:15346306-15347714 REVERSE LENGTH=250		-	no IPS match
c8540_g1_i1	125.127	101.337	127.723	basic leucine zipper and w2 domain-containing protein 2-like	AT5G36230.1_Symbols:_ARM_repeat_superfamily_protein_	chr5:14273519-14276773 FORWARD LENGTH=411	-	F:protein binding	Coil (COILS); IPR003307 (SMART); IPR003307 (PFAM); IPR016021 (G3DSA:1.25.40.GENE3D); PTHR14208 (PANTHER); PTHR14208:SF2 (PANTHER); IPR003307 (PROSITE_PROFILES); IPR016024 (SUPERFAMILY)
c27064_g1_i1	125.07	160.01	214.137	r3h domain-containing protein 2	AT3G56680.1_Symbols:_Single-stranded_nucleic_acid_binding_R3H_protein_	chr3:20991537-20993446 FORWARD LENGTH=353	-	F:nucleic acid binding	IPR001374 (SMART); IPR001374 (PFAM); IPR024771 (PFAM); IPR001374 (G3DSA:3.30.1370.GENE3D); PTHR15672 (PANTHER); IPR024771 (PROSITE_PROFILES); IPR001374 (PROSITE_PROFILES); IPR001374 (SUPERFAMILY)
c23754_g1_i4	124.793	97.7533	58.9267	60s ribosomal protein l5-like	AT5G39740.1_Symbols:_OLI7,_RPL5B_ribosomal_protein_L5_B_	chr5:15903365-15905185 FORWARD LENGTH=301	-	F:RNA binding; C:ribosome; F:structural molecule activity; P:protein metabolic process; P:cellular process	Coil (COILS); IPR005485 (PRINTS); G3DSA:3.30.420.100 (GENE3D); IPR005484 (PFAM); IPR025607 (PFAM); IPR005485 (PANTHER); TRANSMEMBRANE (PHOBIUS); NON_CYTOPLASMIC_DOMAIN (PHOBIUS); CYTOPLASMIC_DOMAIN (PHOBIUS); TRANSMEMBRANE (PHOBIUS); CYTOPLASMIC_DOMAIN (PHOBIUS); IPR005485 (HAMAP); SSF53137 (SUPERFAMILY)
c22117_g1_i1	124.51	22.45	6.15	extensin-like protein	not available	not available		-	NON_CYTOPLASMIC_DOMAIN (PHOBIUS); SIGNAL_PEPTIDE_C_REGION (PHOBIUS); SIGNAL_PEPTIDE (PHOBIUS); SIGNAL_PEPTIDE_H_REGION (PHOBIUS); SIGNAL_PEPTIDE_N_REGION (PHOBIUS); SignalP-noTM (SIGNALP_EUK); TMhelix (TMHMM)
c15949_g1_i1	124.467	105.463	59.62	beta- partial	AT2G29550.1_Symbols:_TUB7_tubulin_beta-7_chain_	chr2:12644258-12645932 REVERSE LENGTH=449	-	P:cellular process; F:structural molecule activity; C:intracellular; F:nucleotide binding; P:metabolic process; F:hydrolase activity; P:cellular component organization	Coil (COILS); IPR002453 (PRINTS); IPR018316 (PFAM); IPR023123 (G3DSA:1.10.287.GENE3D); IPR018316 (G3DSA:3.30.1330.GENE3D); IPR000217 (PANTHER); PTHR11588:SF66 (PANTHER); IPR008280 (SUPERFAMILY)
c9526_g1_i1	124.457	83.3567	46.3733	60s ribosomal protein l23	AT3G04400.1_Symbols:_emb2171_Ribosomal_protein_L14p/L23e_family_protein_	chr3:1167339-1168308 FORWARD LENGTH=140	-	P:protein metabolic process; P:cellular process; F:structural molecule activity; C:ribosome	IPR023571 (G3DSA:2.40.150.GENE3D); IPR000218 (PFAM); IPR000218 (PANTHER); NON_CYTOPLASMIC_DOMAIN (PHOBIUS); SIGNAL_PEPTIDE (PHOBIUS); SIGNAL_PEPTIDE_H_REGION (PHOBIUS); SIGNAL_PEPTIDE_C_REGION (PHOBIUS); SIGNAL_PEPTIDE_N_REGION (PHOBIUS); IPR023571 (SUPERFAMILY)
c17880_g1_i1	124.373	97.1933	80.74	cellulose synthase 3	AT5G05170.1_Symbols:_CESA3,_IXR1,_ATCESA3,_ATH-B,_CEV1_Cellulose_synthase_family_protein_	chr5:1530401-1535090 REVERSE LENGTH=1065	EC:2.4.1.12	P:metabolic process; P:cellular process; C:membrane; F:transferase activity	Coil (COILS); IPR013083 (G3DSA:3.30.40.GENE3D); IPR027934 (PFAM); IPR005150 (PFAM); PTHR13301 (PANTHER); PTHR13301:SF28 (PANTHER); TRANSMEMBRANE (PHOBIUS); TRANSMEMBRANE (PHOBIUS); TRANSMEMBRANE (PHOBIUS); CYTOPLASMIC_DOMAIN (PHOBIUS); TRANSMEMBRANE (PHOBIUS); CYTOPLASMIC_DOMAIN (PHOBIUS); TRANSMEMBRANE (PHOBIUS); CYTOPLASMIC_DOMAIN (PHOBIUS); TRANSMEMBRANE (PHOBIUS); NON_CYTOPLASMIC_DOMAIN (PHOB…
c1451_g1_i1	124.363	54.8733	30.4033	beta- partial	AT2G29550.1_Symbols:_TUB7_tubulin_beta-7_chain_	chr2:12644258-12645932 REVERSE LENGTH=449	-	F:structural molecule activity; F:nucleotide binding; P:cellular process; C:intracellular; P:metabolic process; P:cellular component organization; F:hydrolase activity	IPR002453 (PRINTS); IPR018316 (G3DSA:3.30.1330.GENE3D); IPR023123 (G3DSA:1.10.287.GENE3D); IPR018316 (PFAM); IPR000217 (PANTHER); PTHR11588:SF66 (PANTHER); IPR008280 (SUPERFAMILY)
c19297_g1_i2	124.267	137.783	187.703	calmodulin	AT3G43810.1_Symbols:_CAM7_calmodulin_7_	chr3:15664619-15666355 REVERSE LENGTH=149	-	F:binding	IPR002048 (SMART); IPR011992 (PFAM); IPR011992 (G3DSA:1.10.238.GENE3D); IPR011992 (G3DSA:1.10.238.GENE3D); PTHR23050:SF136 (PANTHER); PTHR23050 (PANTHER); IPR018247 (PROSITE_PATTERNS); IPR002048 (PROSITE_PROFILES); SSF47473 (SUPERFAMILY)
c24547_g1_i1	124.26	152.163	105.62	40s ribosomal protein s6-like	AT4G31700.1_Symbols:_RPS6,_RPS6A_ribosomal_protein_S6_	chr4:15346306-15347714 REVERSE LENGTH=250	-	C:ribosome; F:structural molecule activity; P:protein metabolic process; P:cellular process	Coil (COILS); IPR014401 (PIRSF); IPR001377 (PFAM); PTHR11502:SF6 (PANTHER); IPR001377 (PANTHER); IPR018282 (PROSITE_PATTERNS)
c24708_g1_i1	124.183	68.8933	47.8433	acyl carrier protein chloroplastic-like	AT5G27200.1_Symbols:_ACP5_acyl_carrier_protein_5_	chr5:9571185-9571989 FORWARD LENGTH=139		-	no IPS match
c27571_g1_i1	124.13	97.1333	80.9233	monodehydroascorbate reductase	AT3G52880.2_Symbols:_ATMDAR1,_MDAR1_monodehydroascorbate_reductase_1_	chr3:19601477-19604366 REVERSE LENGTH=466		-	SIGNAL_PEPTIDE_C_REGION (PHOBIUS); SIGNAL_PEPTIDE_N_REGION (PHOBIUS); NON_CYTOPLASMIC_DOMAIN (PHOBIUS); SIGNAL_PEPTIDE_H_REGION (PHOBIUS); SIGNAL_PEPTIDE (PHOBIUS)
c29118_g2_i1	123.82	108.76	113.023	hop-interacting protein thi113	not available	not available		-	no IPS match
c27776_g2_i2	123.747	81.9967	62.5533	s-adenosylmethionine synthase 3	AT2G36880.1_Symbols:_MAT3_methionine_adenosyltransferase_3_	chr2:15479721-15480893 REVERSE LENGTH=390		-	TRANSMEMBRANE (PHOBIUS); NON_CYTOPLASMIC_DOMAIN (PHOBIUS); CYTOPLASMIC_DOMAIN (PHOBIUS)
c28399_g2_i1	123.7	28.4833	25.84	sucrose synthase	AT3G43190.1_Symbols:_SUS4,_ATSUS4_sucrose_synthase_4_	chr3:15179204-15182577 REVERSE LENGTH=808	-	P:metabolic process; P:cellular process	IPR000368 (PFAM); PTHR12526 (PANTHER); PTHR12526:SF305 (PANTHER)
c26689_g1_i1	123.57	102.26	99.17	reticulon-like protein b1	AT4G11220.1_Symbols:_BTI2,_RTNLB2_VIRB2-interacting_protein_2_	chr4:6838176-6839578 REVERSE LENGTH=271		-	IPR003388 (PFAM); IPR003388 (PANTHER); PTHR10994:SF27 (PANTHER); TRANSMEMBRANE (PHOBIUS); CYTOPLASMIC_DOMAIN (PHOBIUS); NON_CYTOPLASMIC_DOMAIN (PHOBIUS); NON_CYTOPLASMIC_DOMAIN (PHOBIUS); TRANSMEMBRANE (PHOBIUS); CYTOPLASMIC_DOMAIN (PHOBIUS); TRANSMEMBRANE (PHOBIUS); IPR003388 (PROSITE_PROFILES); TMhelix (TMHMM); TMhelix (TMHMM); TMhelix (TMHMM)
c27415_g2_i1	123.557	108.44	63.2967	chaperonin cpn60- mitochondrial	AT3G23990.1_Symbols:_HSP60,_HSP60-3B_heat_shock_protein_60_	chr3:8669013-8672278 FORWARD LENGTH=577	-	C:cytoplasm; P:protein metabolic process; P:cellular process; F:nucleotide binding	IPR001844 (PRINTS); IPR001844 (TIGRFAM); IPR027413 (G3DSA:1.10.560.GENE3D); IPR027413 (G3DSA:1.10.560.GENE3D); IPR027409 (G3DSA:3.50.7.GENE3D); IPR002423 (PFAM); IPR002423 (PANTHER); IPR018370 (PROSITE_PATTERNS); IPR001844 (HAMAP); SSF48592 (SUPERFAMILY); SSF54849 (SUPERFAMILY); IPR027409 (SUPERFAMILY)
c27024_g1_i2	123.227	169.84	298.397	stem-specific protein tsjt1-like	AT3G22850.1_Symbols:_Aluminium_induced_protein_with_YGL_and_LRDR_motifs_	chr3:8089067-8090275 FORWARD LENGTH=248		-	IPR024286 (PFAM); IPR029055 (G3DSA:3.60.20.GENE3D); PTHR11772 (PANTHER); PTHR11772:SF9 (PANTHER); IPR029055 (SUPERFAMILY)
c12492_g1_i1	123.033	73.3767	32.0633	60s ribosomal protein l24-like	AT3G53020.1_Symbols:_STV1,_RPL24B,_RPL24_Ribosomal_protein_L24e_family_protein_	chr3:19660749-19661912 REVERSE LENGTH=163		-	IPR000988 (PFAM); IPR023441 (G3DSA:2.30.170.GENE3D); IPR000988 (PANTHER); IPR023442 (PROSITE_PATTERNS); SSF57716 (SUPERFAMILY)
c21004_g1_i1	122.787	88.39	62.59	60s ribosomal protein l4-like	AT3G09630.1_Symbols:_Ribosomal_protein_L4/L1_family_	chr3:2953813-2955444 FORWARD LENGTH=406	-	C:ribosome; F:structural molecule activity; P:protein metabolic process; P:cellular process	IPR002136 (PFAM); IPR023574 (G3DSA:3.40.1370.GENE3D); PTHR19431 (PANTHER); IPR013000 (PROSITE_PATTERNS); SignalP-noTM (SIGNALP_GRAM_NEGATIVE); SignalP-TM (SIGNALP_GRAM_POSITIVE); IPR023574 (SUPERFAMILY)
c22192_g1_i1	122.74	40.3733	12.0567	probable pectate lyase 5	AT1G67750.1_Symbols:_Pectate_lyase_family_protein_	chr1:25401660-25403165 FORWARD LENGTH=408		-	IPR018082 (PRINTS); IPR002022 (SMART); IPR002022 (PFAM); IPR012334 (G3DSA:2.160.20.GENE3D); PTHR31683 (PANTHER); PTHR31683:SF5 (PANTHER); NON_CYTOPLASMIC_DOMAIN (PHOBIUS); TRANSMEMBRANE (PHOBIUS); CYTOPLASMIC_DOMAIN (PHOBIUS); IPR011050 (SUPERFAMILY)
c28450_g1_i1	122.547	86.1933	50.87	187-kda microtubule-associated protein air9	AT2G34680.1_Symbols:_AIR9_Outer_arm_dynein_light_chain_1_protein_	chr2:14616947-14628300 REVERSE LENGTH=1708	-	F:protein binding	IPR025875 (PFAM); G3DSA:3.80.10.10 (GENE3D); PTHR10588:SF198 (PANTHER); PTHR10588 (PANTHER); IPR001611 (PROSITE_PROFILES); IPR001611 (PROSITE_PROFILES); IPR001611 (PROSITE_PROFILES); IPR001611 (PROSITE_PROFILES); IPR001611 (PROSITE_PROFILES); IPR001611 (PROSITE_PROFILES); SSF52075 (SUPERFAMILY)
c55386_g1_i1	122.54	73.0467	53.2267	v-type proton atpase subunit c1	AT1G19910.1_Symbols:_AVA-P2,_AVA-2PE,_ATVHA-C2_ATPase,_F0/V0_complex,_subunit_C_protein_	chr1:6913317-6914322 FORWARD LENGTH=165		C:integral to membrane; C:membrane; P:ion transport; P:transport; F:hydrogen ion transmembrane transporter activity; C:proton-transporting V-type ATPase, V0 domain; P:proton transport; P:ATP hydrolysis coupled proton transport; C:proton-transporting two-sector ATPase complex, proton-transporting domain; C:vacuolar membrane; C:vacuole; C:chloroplast; P:ATP catabolic process; P:Golgi organization; …	IPR000245 (PRINTS); IPR002379 (PFAM); IPR000454 (G3DSA:1.20.20.GENE3D); PTHR10263:SF2 (PANTHER); PTHR10263 (PANTHER); CYTOPLASMIC_DOMAIN (PHOBIUS); TRANSMEMBRANE (PHOBIUS); NON_CYTOPLASMIC_DOMAIN (PHOBIUS); IPR002379 (SUPERFAMILY); TMhelix (TMHMM)
c8072_g1_i1	122.437	7.13	0.523333		not available	not available		-	NON_CYTOPLASMIC_DOMAIN (PHOBIUS); CYTOPLASMIC_DOMAIN (PHOBIUS); TRANSMEMBRANE (PHOBIUS); TMhelix (TMHMM)
c17835_g1_i1	122.363	119.697	95.3633	stress-associated endoplasmic reticulum protein 2-like	AT1G27330.1_Symbols:_Ribosome_associated_membrane_protein_RAMP4_	chr1:9493064-9493898 FORWARD LENGTH=68		-	TRANSMEMBRANE (PHOBIUS); CYTOPLASMIC_DOMAIN (PHOBIUS); NON_CYTOPLASMIC_DOMAIN (PHOBIUS); TMhelix (TMHMM)
c6345_g1_i1	122.02	8.41	12.8267	heat shock cognate 70 kda protein 2-like	AT5G02500.1_Symbols:_HSC70-1,_HSP70-1,_AT-HSC70-1,_HSC70_heat_shock_cognate_protein_70-1_	chr5:554055-556334 REVERSE LENGTH=651		-	G3DSA:3.90.640.10 (GENE3D); IPR013126 (PFAM); PTHR19375 (PANTHER); PTHR19375:SF164 (PANTHER); SSF53067 (SUPERFAMILY)
c27260_g1_i1	121.89	48.0867	40.67	osmotin-like protein	AT2G28790.1_Symbols:_Pathogenesis-related_thaumatin_superfamily_protein_	chr2:12354664-12355413 REVERSE LENGTH=249		-	IPR001938 (PRINTS); IPR001938 (SMART); IPR001938 (PFAM); IPR001938 (PIRSF); IPR001938 (G3DSA:2.60.110.GENE3D); PTHR31048:SF7 (PANTHER); IPR001938 (PANTHER); IPR017949 (PROSITE_PATTERNS); CYTOPLASMIC_DOMAIN (PHOBIUS); TRANSMEMBRANE (PHOBIUS); NON_CYTOPLASMIC_DOMAIN (PHOBIUS); IPR001938 (PROSITE_PROFILES); IPR001938 (SUPERFAMILY)
c23840_g1_i1	121.74	114.82	172.77	t-complex protein 1 subunit gamma-like	AT5G26360.1_Symbols:_TCP-1/cpn60_chaperonin_family_protein_	chr5:9255561-9258891 REVERSE LENGTH=555		-	NON_CYTOPLASMIC_DOMAIN (PHOBIUS); CYTOPLASMIC_DOMAIN (PHOBIUS); TRANSMEMBRANE (PHOBIUS); TMhelix (TMHMM)
c27111_g1_i1	121.433	106.157	107.18	late embryogenesis abundant group 2 isoform 1	AT2G44060.1_Symbols:_Late_embryogenesis_abundant_protein,_group_2_	chr2:18226922-18227988 FORWARD LENGTH=325	-	P:response to stress; P:response to abiotic stimulus	IPR013990 (SMART); IPR013783 (G3DSA:2.60.40.GENE3D); IPR004864 (PFAM); PTHR31459:SF2 (PANTHER); PTHR31459 (PANTHER); PD010978 (PRODOM); SSF117070 (SUPERFAMILY); SSF117070 (SUPERFAMILY)
c24547_g1_i7	121.417	140.65	100.513	40s ribosomal protein s6-like	AT4G31700.1_Symbols:_RPS6,_RPS6A_ribosomal_protein_S6_	chr4:15346306-15347714 REVERSE LENGTH=250	-	C:ribosome; P:protein metabolic process; P:cellular process; F:structural molecule activity	Coil (COILS); IPR014401 (PIRSF); IPR001377 (PFAM); IPR001377 (PANTHER); PTHR11502:SF6 (PANTHER); IPR018282 (PROSITE_PATTERNS)
c25285_g1_i1	121.403	119.853	116.447	plastidial pyruvate kinase 2	AT5G52920.1_Symbols:_PKP1,_PKP-BETA1,_PKP2_plastidic_pyruvate_kinase_beta_subunit_1_	chr5:21463680-21466612 FORWARD LENGTH=579	EC:2.7.1.40	P:generation of precursor metabolites and energy; F:binding; F:kinase activity	IPR001697 (PRINTS); IPR015806 (G3DSA:2.40.33.GENE3D); IPR015794 (G3DSA:3.40.1380.GENE3D); IPR001697 (TIGRFAM); IPR015795 (PFAM); IPR015793 (PFAM); IPR015813 (G3DSA:3.20.20.GENE3D); IPR001697 (PANTHER); PTHR11817:SF2 (PANTHER); IPR018209 (PROSITE_PATTERNS); IPR011037 (SUPERFAMILY); IPR015813 (SUPERFAMILY); IPR015795 (SUPERFAMILY)
c48132_g1_i1	121.38	77.0133	32.3167		not available	not available			no IPS match
c89878_g1_i1	121.213	44.6	34.3033	heat shock cognate protein 80-like	AT5G56000.1_Symbols:_Hsp81.4,_AtHsp90.4_HEAT_SHOCK_PROTEIN_81.4_	chr5:22677602-22680067 REVERSE LENGTH=699	-	F:nucleotide binding; P:response to stress; F:protein binding; P:protein metabolic process; P:cellular process	IPR001404 (PFAM); IPR001404 (PANTHER); PTHR11528:SF43 (PANTHER); IPR020568 (SUPERFAMILY)
c27022_g1_i1	121.17	201.113	226.973	eukaryotic peptide chain release factor subunit 1-3-like	AT3G26618.1_Symbols:_ERF1-3_eukaryotic_release_factor_1-3_	chr3:9788854-9790161 FORWARD LENGTH=435	-	P:cellular component organization; P:protein metabolic process; P:cellular process; F:RNA binding; C:cytoplasm	IPR029064 (G3DSA:3.30.1330.GENE3D); G3DSA:3.30.420.60 (GENE3D); IPR005142 (PFAM); IPR005140 (PFAM); IPR004403 (TIGRFAM); IPR005141 (PFAM); IPR024049 (G3DSA:3.30.960.GENE3D); IPR004403 (PANTHER); PTHR10113:SF7 (PANTHER); IPR029064 (SUPERFAMILY); IPR024049 (SUPERFAMILY); SSF53137 (SUPERFAMILY)
c22926_g1_i1	121.133	127.527	115.21	eukaryotic translation initiation factor 2 subunit beta-like	AT5G20920.1_Symbols:_EIF2_BETA,_EMB1401_eukaryotic_translation_initiation_factor_2_beta_subunit_	chr5:7094994-7096661 REVERSE LENGTH=268		-	CYTOPLASMIC_DOMAIN (PHOBIUS); NON_CYTOPLASMIC_DOMAIN (PHOBIUS); TRANSMEMBRANE (PHOBIUS); TMhelix (TMHMM)
c13637_g1_i1	121.083	103.417	68.0367		not available	not available		-	NON_CYTOPLASMIC_DOMAIN (PHOBIUS); CYTOPLASMIC_DOMAIN (PHOBIUS); TRANSMEMBRANE (PHOBIUS); SignalP-noTM (SIGNALP_EUK)
c30774_g2_i1	120.86	161.993	177.137	leucine aminopeptidase chloroplastic-like	AT4G30920.1_Symbols:_Cytosol_aminopeptidase_family_protein_	chr4:15046589-15049304 REVERSE LENGTH=583	EC:3.4.11	F:binding; F:hydrolase activity; C:cytoplasm; P:protein metabolic process	IPR011356 (PRINTS); IPR008283 (PFAM); G3DSA:3.40.220.10 (GENE3D); IPR000819 (PFAM); G3DSA:3.40.630.10 (GENE3D); PTHR11963:SF11 (PANTHER); PTHR11963 (PANTHER); IPR000819 (PROSITE_PATTERNS); SIGNAL_PEPTIDE_H_REGION (PHOBIUS); SIGNAL_PEPTIDE (PHOBIUS); NON_CYTOPLASMIC_DOMAIN (PHOBIUS); SIGNAL_PEPTIDE_N_REGION (PHOBIUS); SIGNAL_PEPTIDE_C_REGION (PHOBIUS); IPR023042 (HAMAP); SignalP-TM (SIGNALP_GRAM_P…
c27028_g1_i1	120.697	169.193	127.367	beta-adaptin-like protein c	AT4G23460.1_Symbols:_Adaptin_family_protein_	chr4:12243899-12248898 REVERSE LENGTH=893	-	P:transport; C:membrane; C:cytoplasm; F:binding	IPR015151 (SMART); IPR008152 (SMART); IPR011989 (G3DSA:1.25.10.GENE3D); IPR012295 (G3DSA:3.30.310.GENE3D); IPR008152 (PFAM); IPR015151 (PFAM); IPR002553 (PFAM); IPR013037 (G3DSA:2.60.40.GENE3D); IPR026739 (PANTHER); PTHR11134:SF3 (PANTHER); SIGNAL_PEPTIDE (PHOBIUS); NON_CYTOPLASMIC_DOMAIN (PHOBIUS); SIGNAL_PEPTIDE_C_REGION (PHOBIUS); SIGNAL_PEPTIDE_N_REGION (PHOBIUS); SIGNAL_PEPTIDE_H_REGION (PHO…
c44519_g1_i1	120.427	13.69	24.87	aquaporin pip1-3	AT1G01620.1_Symbols:_PIP1C,_TMP-B,_PIP1;3_plasma_membrane_intrinsic_protein_1C_	chr1:225986-227176 REVERSE LENGTH=286	-	P:transport; C:membrane; F:transporter activity	IPR000425 (PRINTS); IPR000425 (PFAM); IPR023271 (G3DSA:1.20.1080.GENE3D); IPR000425 (PANTHER); PTHR19139:SF90 (PANTHER); IPR022357 (PROSITE_PATTERNS); TRANSMEMBRANE (PHOBIUS); NON_CYTOPLASMIC_DOMAIN (PHOBIUS); CYTOPLASMIC_DOMAIN (PHOBIUS); IPR023271 (SUPERFAMILY); TMhelix (TMHMM); TMhelix (TMHMM)
c20531_g1_i1	120.007	113.98	92.8533	20 kda chloroplastic-like	AT5G20720.1_Symbols:_CPN20,_CPN10,_CHCPN10,_ATCPN21,_CPN21_chaperonin_20_	chr5:7015015-7016354 FORWARD LENGTH=253	-	P:protein metabolic process; P:cellular process; C:cytoplasm; F:nucleotide binding	IPR020818 (PRINTS); IPR020818 (SMART); IPR020818 (PFAM); IPR020818 (G3DSA:2.30.33.GENE3D); IPR020818 (PANTHER); PTHR10772:SF0 (PANTHER); IPR018369 (PROSITE_PATTERNS); IPR020818 (HAMAP); IPR011032 (SUPERFAMILY)
c75706_g1_i1	119.953	107.98	113.35	fructose-bisphosphate aldolase cytoplasmic isozyme	AT3G52930.1_Symbols:_Aldolase_superfamily_protein_	chr3:19627383-19628874 REVERSE LENGTH=358		F:fructose-bisphosphate aldolase activity; F:catalytic activity; P:glycolysis; F:lyase activity	NON_CYTOPLASMIC_DOMAIN (PHOBIUS); TRANSMEMBRANE (PHOBIUS); CYTOPLASMIC_DOMAIN (PHOBIUS); TMhelix (TMHMM)
c11742_g1_i1	119.78	66.2867	49.3167	star-related lipid transfer protein mitochondrial-like	AT4G14500.1_Symbols:_Polyketide_cyclase/dehydrase_and_lipid_transport_superfamily_protein_	chr4:8334391-8337022 FORWARD LENGTH=433	-	F:binding	IPR023393 (G3DSA:3.30.530.GENE3D); PTHR19308 (PANTHER); PTHR19308:SF9 (PANTHER); CYTOPLASMIC_DOMAIN (PHOBIUS); NON_CYTOPLASMIC_DOMAIN (PHOBIUS); TRANSMEMBRANE (PHOBIUS); TRANSMEMBRANE (PHOBIUS); CYTOPLASMIC_DOMAIN (PHOBIUS); IPR002913 (PROSITE_PROFILES); SSF55961 (SUPERFAMILY); TMhelix (TMHMM)
c17787_g1_i2	119.673	159.607	155.043	10 kda chaperonin-like	AT1G23100.1_Symbols:_GroES-like_family_protein_	chr1:8195867-8196336 FORWARD LENGTH=97	-	P:protein metabolic process; P:cellular process; C:cytoplasm	IPR020818 (PRINTS); IPR020818 (SMART); IPR020818 (G3DSA:2.30.33.GENE3D); IPR020818 (PFAM); IPR020818 (PANTHER); PTHR10772:SF5 (PANTHER); IPR011032 (SUPERFAMILY)
c22139_g1_i1	119.643	67.0167	40.9633	mitochondrial atp synthase 6kda subunit	AT5G59613.1_Symbols:_unknown_protein;_BEST_Arabidopsis_thaliana_protein_match_is:_unknown_protein_(TAIR:AT3G46430.1);_Has_30201_Blast_hits_to_17322_proteins_in_780_species:_Archae_-_12;_Bacteria_	chr5:24016162-24016500 REVERSE LENGTH=55		-	CYTOPLASMIC_DOMAIN (PHOBIUS); NON_CYTOPLASMIC_DOMAIN (PHOBIUS); TRANSMEMBRANE (PHOBIUS); TMhelix (TMHMM)
c17298_g1_i1	119.41	92.7333	58.28		not available	not available		-	no IPS match
c20294_g1_i1	119.407	147.59	126.83	uncharacterized rna-binding protein	AT5G04600.1_Symbols:_RNA-binding_(RRM/RBD/RNP_motifs)_family_protein_	chr5:1323700-1325486 FORWARD LENGTH=222	-	F:nucleic acid binding; F:nucleotide binding	IPR000504 (SMART); IPR000504 (PFAM); IPR012677 (G3DSA:3.30.70.GENE3D); PTHR23365 (PANTHER); PTHR23365:SF3 (PANTHER); IPR000504 (PROSITE_PROFILES); SSF54928 (SUPERFAMILY)
c16350_g1_i1	119.347	96.4933	172.137	b12d protein	AT3G48140.1_Symbols:_B12D_protein_	chr3:17778471-17779299 FORWARD LENGTH=88		-	SIGNAL_PEPTIDE (PHOBIUS); SIGNAL_PEPTIDE_H_REGION (PHOBIUS); NON_CYTOPLASMIC_DOMAIN (PHOBIUS); SIGNAL_PEPTIDE_C_REGION (PHOBIUS); SIGNAL_PEPTIDE_N_REGION (PHOBIUS); SignalP-noTM (SIGNALP_EUK)
c9583_g1_i1	119.137	94.25	83.29	guanosine nucleotide diphosphate dissociation inhibitor 2	AT3G59920.1_Symbols:_ATGDI2,_GDI2_RAB_GDP_dissociation_inhibitor_2_	chr3:22135157-22138221 FORWARD LENGTH=444		-	IPR018203 (PFAM); G3DSA:3.30.519.10 (GENE3D); PTHR11787 (PANTHER); PTHR11787:SF2 (PANTHER); SSF54373 (SUPERFAMILY)
c28595_g1_i3	119.02	264.513	493.033	tetratricopeptide repeat-like superfamily	AT4G17940.1_Symbols:_Tetratricopeptide_repeat_(TPR)-like_superfamily_protein_	chr4:9965787-9966778 FORWARD LENGTH=274	-	F:protein binding	IPR019446 (PFAM); IPR011990 (G3DSA:1.25.40.GENE3D); PTHR26312 (PANTHER); PTHR26312:SF53 (PANTHER); IPR013026 (PROSITE_PROFILES); SignalP-TM (SIGNALP_GRAM_POSITIVE); SSF48452 (SUPERFAMILY)
c16395_g1_i1	118.997	115.697	110.137	60s ribosomal protein l13-1-like	AT3G49010.1_Symbols:_ATBBC1,_BBC1,_RSU2_breast_basic_conserved_1_	chr3:18166971-18168047 REVERSE LENGTH=206	-	P:protein metabolic process; P:cellular process; C:ribosome; F:structural molecule activity	IPR001380 (PFAM); IPR001380 (PANTHER); PTHR11722:SF0 (PANTHER)
c26444_g1_i2	118.697	71.32	44.2033	apyrase 2	AT3G04080.1_Symbols:_ATAPY1,_APY1_apyrase_1_	chr3:1068068-1070917 REVERSE LENGTH=471	-	F:hydrolase activity	IPR000407 (PFAM); IPR000407 (PANTHER); PTHR11782:SF30 (PANTHER); IPR000407 (PROSITE_PATTERNS); NON_CYTOPLASMIC_DOMAIN (PHOBIUS); CYTOPLASMIC_DOMAIN (PHOBIUS); TRANSMEMBRANE (PHOBIUS); TMhelix (TMHMM)
c27776_g2_i3	118.58	77.51	55.2	s-adenosylmethionine synthase 3	AT2G36880.1_Symbols:_MAT3_methionine_adenosyltransferase_3_	chr2:15479721-15480893 REVERSE LENGTH=390		-	CYTOPLASMIC_DOMAIN (PHOBIUS); NON_CYTOPLASMIC_DOMAIN (PHOBIUS); TRANSMEMBRANE (PHOBIUS)
c45372_g1_i1	118.46	81.1167	66.02		not available	not available		-	no IPS match
c16092_g1_i1	118.39	26.3333	24.1767	sucrose synthase	AT5G20830.1_Symbols:_SUS1,_ASUS1,_atsus1_sucrose_synthase_1_	chr5:7050599-7054032 REVERSE LENGTH=808	-	P:metabolic process; P:cellular process	IPR000368 (PFAM); IPR001296 (PFAM); PTHR12526 (PANTHER); PTHR12526:SF305 (PANTHER); SSF53756 (SUPERFAMILY)
c26009_g1_i1	118.38	178.02	189.147	protein toc75- chloroplastic	AT3G46740.1_Symbols:_TOC75-III,_MAR1_translocon_at_the_outer_envelope_membrane_of_chloroplasts_75-III_	chr3:17216104-17219296 REVERSE LENGTH=818		-	no IPS match
c19608_g1_i1	118.36	65.3067	52.9133	60s ribosomal protein l37a	AT3G10950.1_Symbols:_Zinc-binding_ribosomal_protein_family_protein_	chr3:3423893-3424566 FORWARD LENGTH=92	-	F:structural molecule activity; P:protein metabolic process; P:cellular process; C:ribosome	IPR011331 (G3DSA:2.20.25.GENE3D); IPR002674 (PFAM); PTHR11517 (PANTHER); IPR011332 (SUPERFAMILY)
c16708_g1_i1	118.327	101.933	67.26	mitochondrial atp synthase subunit g protein	AT4G29480.1_Symbols:_Mitochondrial_ATP_synthase_subunit_G_protein_	chr4:14486265-14487257 REVERSE LENGTH=122	-	P:transport; P:metabolic process; P:cellular process; C:membrane; C:mitochondrion; F:transporter activity	IPR006808 (PFAM); IPR006808 (PANTHER)
c25159_g1_i1	118.247	210.143	206.67	ribosome biogenesis regulatory protein homolog	AT2G37990.1_Symbols:_ribosome_biogenesis_regulatory_protein_(RRS1)_family_protein_	chr2:15900713-15903028 FORWARD LENGTH=318	-	C:nucleus; P:biological_process	IPR007023 (PFAM); IPR007023 (PANTHER)
c23347_g1_i1	118.203	142.573	133.047	importin subunit alpha-1	AT1G09270.1_Symbols:_IMPA-4_importin_alpha_isoform_4_	chr1:2994506-2997833 FORWARD LENGTH=538		-	no IPS match
c597_g1_i1	118.173	159.46	213.833	beta- partial	AT5G23860.1_Symbols:_TUB8_tubulin_beta_8_	chr5:8042962-8044528 FORWARD LENGTH=449	-	F:structural molecule activity; C:intracellular; F:nucleotide binding; P:cellular process; F:hydrolase activity	IPR002453 (PRINTS); IPR000217 (PRINTS); IPR003008 (PFAM); IPR003008 (G3DSA:3.40.50.GENE3D); IPR000217 (PANTHER); PTHR11588:SF66 (PANTHER); IPR013838 (PROSITE_PATTERNS); IPR003008 (SUPERFAMILY)
c27214_g1_i1	118.12	74.2	42.96	protein cobra	AT5G60920.1_Symbols:_COB_COBRA-like_extracellular_glycosyl-phosphatidyl_inositol-anchored_protein_family_	chr5:24511466-24513932 REVERSE LENGTH=456	-	C:membrane; P:cellular process; P:cellular component organization	IPR006918 (PFAM); IPR006918 (PIRSF); PTHR31673 (PANTHER); PTHR31673:SF3 (PANTHER); CYTOPLASMIC_DOMAIN (PHOBIUS); SIGNAL_PEPTIDE (PHOBIUS); TRANSMEMBRANE (PHOBIUS); NON_CYTOPLASMIC_DOMAIN (PHOBIUS); SIGNAL_PEPTIDE_H_REGION (PHOBIUS); SIGNAL_PEPTIDE_C_REGION (PHOBIUS); SIGNAL_PEPTIDE_N_REGION (PHOBIUS); IPR006918 (PRODOM); PS51257 (PROSITE_PROFILES); SignalP-noTM (SIGNALP_GRAM_NEGATIVE); SignalP-no…
c1503_g1_i1	118.097	47.6467	37.2267	PREDICTED: uncharacterized protein LOC102598357	AT5G11420.1_Symbols:_Protein_of_unknown_function,_DUF642_	chr5:3644655-3646991 FORWARD LENGTH=366		-	no IPS match
c13748_g1_i1	117.857	122.9	74.3867	endoplasmin homolog	AT4G24190.1_Symbols:_SHD,_HSP90.7,_AtHsp90.7,_AtHsp90-7_Chaperone_protein_htpG_family_protein_	chr4:12551902-12555851 REVERSE LENGTH=823	-	F:nucleotide binding; P:response to stress; P:protein metabolic process; P:cellular process; F:protein binding	Coil (COILS); IPR020575 (PRINTS); IPR003594 (SMART); IPR001404 (PFAM); IPR003594 (G3DSA:3.30.565.GENE3D); PF13589 (PFAM); IPR001404 (PIRSF); IPR001404 (PANTHER); PTHR11528:SF45 (PANTHER); IPR019805 (PROSITE_PATTERNS); SIGNAL_PEPTIDE_N_REGION (PHOBIUS); NON_CYTOPLASMIC_DOMAIN (PHOBIUS); SIGNAL_PEPTIDE (PHOBIUS); SIGNAL_PEPTIDE_H_REGION (PHOBIUS); SIGNAL_PEPTIDE_C_REGION (PHOBIUS); IPR001404 (HAMAP…
c8989_g1_i1	117.707	14.47	2.41333	histone	AT4G40030.2_Symbols:_Histone_superfamily_protein_	chr4:18555840-18556827 REVERSE LENGTH=164	-	F:DNA binding; C:intracellular; F:protein binding	IPR000164 (PRINTS); IPR000164 (SMART); IPR009072 (G3DSA:1.10.20.GENE3D); IPR007125 (PFAM); IPR000164 (PANTHER); IPR000164 (PROSITE_PATTERNS); IPR000164 (PROSITE_PATTERNS); IPR009072 (SUPERFAMILY)
c17728_g1_i1	117.59	108.353	125.22	outer envelope pore protein 16- chloroplastic mitochondrial	AT2G42210.2_Symbols:_ATOEP16-3,_OEP16-3_Mitochondrial_import_inner_membrane_translocase_subunit_Tim17/Tim22/Tim23_family_protein_	chr2:17590600-17591591 FORWARD LENGTH=173		-	no IPS match
c15146_g1_i1	117.417	270.567	560.39	er lumen protein-retaining receptor	AT3G25160.1_Symbols:_ER_lumen_protein_retaining_receptor_family_protein_	chr3:9160337-9162023 REVERSE LENGTH=272		-	no IPS match
c13723_g1_i1	117.383	85.8967	91.34	probable histone h2a variant 1	AT3G54560.1_Symbols:_HTA11_histone_H2A_11_	chr3:20196532-20197466 FORWARD LENGTH=136	-	C:nucleus; F:DNA binding; C:intracellular; F:protein binding	IPR002119 (PRINTS); IPR002119 (SMART); IPR009072 (G3DSA:1.10.20.GENE3D); IPR007125 (PFAM); PTHR23430:SF32 (PANTHER); PTHR23430 (PANTHER); IPR002119 (PROSITE_PATTERNS); IPR009072 (SUPERFAMILY)
c6131_g1_i1	117.277	132.907	138.693	h aca ribonucleoprotein complex subunit 2-like protein	AT5G08180.1_Symbols:_Ribosomal_protein_L7Ae/L30e/S12e/Gadd45_family_protein_	chr5:2631843-2633374 REVERSE LENGTH=156	-	F:RNA binding; C:nucleus	IPR018492 (PRINTS); IPR002415 (PRINTS); IPR004038 (PFAM); IPR029064 (G3DSA:3.30.1330.GENE3D); PTHR23105:SF12 (PANTHER); PTHR23105 (PANTHER); IPR029064 (SUPERFAMILY)
c21532_g1_i1	117.253	114.003	106.8		not available	not available		-	TRANSMEMBRANE (PHOBIUS); NON_CYTOPLASMIC_DOMAIN (PHOBIUS); CYTOPLASMIC_DOMAIN (PHOBIUS); TMhelix (TMHMM)
c21688_g1_i2	117.223	135.297	64.4767	burp domain-containing protein 3-like	AT1G49320.1_Symbols:_ATUSPL1,_USPL1_unknown_seed_protein_like_1_	chr1:18246441-18247817 FORWARD LENGTH=280		-	IPR004873 (SMART); IPR004873 (PFAM); PTHR31236 (PANTHER); SIGNAL_PEPTIDE_H_REGION (PHOBIUS); SIGNAL_PEPTIDE (PHOBIUS); SIGNAL_PEPTIDE_C_REGION (PHOBIUS); SIGNAL_PEPTIDE_N_REGION (PHOBIUS); NON_CYTOPLASMIC_DOMAIN (PHOBIUS); IPR004873 (PROSITE_PROFILES); SignalP-noTM (SIGNALP_EUK)
c27723_g1_i1	116.793	120.02	95.8967	sec14p-like phosphatidylinositol transfer family protein isoform 1	AT1G72160.1_Symbols:_Sec14p-like_phosphatidylinositol_transfer_family_protein_	chr1:27153823-27155609 REVERSE LENGTH=490	-	F:transporter activity; P:transport; C:intracellular; C:membrane	IPR001071 (PRINTS); IPR001251 (SMART); IPR011074 (SMART); IPR011074 (PFAM); IPR001251 (G3DSA:3.40.525.GENE3D); IPR001251 (PFAM); PTHR23324:SF48 (PANTHER); PTHR23324 (PANTHER); IPR009038 (PROSITE_PROFILES); IPR001251 (PROSITE_PROFILES); IPR011074 (SUPERFAMILY); IPR001251 (SUPERFAMILY)
c18877_g1_i1	116.703	166.003	182.22	mrna turnover protein 4 homolog	AT1G25260.1_Symbols:_Ribosomal_protein_L10_family_protein_	chr1:8854163-8855766 REVERSE LENGTH=235	-	P:biological_process; C:intracellular	IPR001790 (PFAM); PTHR21141 (PANTHER); SSF160369 (SUPERFAMILY)
c27020_g1_i1	116.55	152.057	354.303	plant calmodulin-binding isoform 1	AT2G38800.1_Symbols:_Plant_calmodulin-binding_protein-related_	chr2:16216999-16218837 FORWARD LENGTH=612	-	F:protein binding	IPR012417 (SMART); IPR012417 (PFAM)
c27430_g1_i1	116.503	80.4533	50.2833	proteasome subunit beta type-5-like	AT3G26340.1_Symbols:_N-terminal_nucleophile_aminohydrolases_(Ntn_hydrolases)_superfamily_protein_	chr3:9650600-9652572 REVERSE LENGTH=273		-	CYTOPLASMIC_DOMAIN (PHOBIUS); NON_CYTOPLASMIC_DOMAIN (PHOBIUS); TRANSMEMBRANE (PHOBIUS); TMhelix (TMHMM)
c29713_g1_i1	116.153	73.34	43.13	probable methyltransferase pmt24	AT5G64030.1_Symbols:_S-adenosyl-L-methionine-dependent_methyltransferases_superfamily_protein_	chr5:25624965-25628257 FORWARD LENGTH=829	-	F:transferase activity	Coil (COILS); IPR029063 (G3DSA:3.40.50.GENE3D); IPR004159 (PFAM); PTHR10108 (PANTHER); PTHR10108:SF772 (PANTHER); TRANSMEMBRANE (PHOBIUS); NON_CYTOPLASMIC_DOMAIN (PHOBIUS); CYTOPLASMIC_DOMAIN (PHOBIUS); IPR029063 (SUPERFAMILY); IPR029063 (SUPERFAMILY); TMhelix (TMHMM)
c29084_g1_i3	116.113	18.2533	37.4233	bag family molecular chaperone regulator mitochondrial-like	AT3G17780.1_Symbols:_FUNCTIONS_IN:_molecular_function_unknown;_INVOLVED_IN:_intracellular_protein_transport;_LOCATED_IN:_endomembrane_system,_integral_to_membrane,_endoplasmic_reticulum;_EXPRESSE	chr3:6087016-6088128 FORWARD LENGTH=129		-	no IPS match
c25878_g1_i1	116.067	112.957	91.2967	unnamed protein product	not available	not available		-	no IPS match
c21399_g1_i1	116.033	84.4133	53.2533	proteasome subunit beta type-4-like	AT1G56450.1_Symbols:_PBG1_20S_proteasome_beta_subunit_G1_	chr1:21141970-21144186 FORWARD LENGTH=246	EC:3.4.25	F:hydrolase activity; C:intracellular; P:protein metabolic process; P:cellular process	IPR029055 (G3DSA:3.60.20.GENE3D); IPR016295 (PIRSF); IPR001353 (PFAM); PTHR11599:SF5 (PANTHER); PTHR11599 (PANTHER); IPR016050 (PROSITE_PATTERNS); IPR023333 (PROSITE_PROFILES); IPR029055 (SUPERFAMILY)
c26428_g1_i1	115.977	148.82	137.283	proline--trna ligase	AT3G62120.1_Symbols:_Class_II_aaRS_and_biotin_synthetases_superfamily_protein_	chr3:23001227-23003849 REVERSE LENGTH=530	EC:6.1.1.15	C:cytoplasm; F:nucleotide binding; P:RNA metabolic process; P:protein metabolic process; F:catalytic activity	IPR016061 (SMART); IPR016061 (PFAM); IPR016061 (G3DSA:3.30.110.GENE3D); IPR017449 (SUPERFAMILY)
c9473_g1_i1	115.833	100.697	65.5667		not available	not available		-	no IPS match
c18992_g1_i1	115.78	169.873	248.92	adp-ribosylation factor 2	AT3G62290.1_Symbols:_ATARFA1E,_ARFA1E_ADP-ribosylation_factor_A1E_	chr3:23052287-23053545 FORWARD LENGTH=181	-	P:signal transduction; F:nucleotide binding; C:intracellular	IPR024156 (SMART); IPR006689 (PFAM); IPR027417 (G3DSA:3.40.50.GENE3D); PTHR11711 (PANTHER); PTHR11711:SF118 (PANTHER); IPR024156 (PROSITE_PROFILES); IPR027417 (SUPERFAMILY)
c23416_g1_i1	115.647	124.087	145.67	14-3-3 protein	AT5G65430.3_Symbols:_GRF8_general_regulatory_factor_8_	chr5:26148630-26150255 REVERSE LENGTH=260		-	no IPS match
c20836_g1_i1	115.597	176.567	230.42	e3 ubiquitin-protein ligase cip8	AT5G64920.1_Symbols:_CIP8_COP1-interacting_protein_8_	chr5:25944338-25945342 REVERSE LENGTH=334	-	F:protein binding; F:binding	IPR001841 (SMART); IPR001841 (PFAM); IPR013083 (G3DSA:3.30.40.GENE3D); PF14369 (PFAM); PTHR22763 (PANTHER); IPR001841 (PROSITE_PROFILES); SSF57850 (SUPERFAMILY)
c27755_g1_i1	115.43	91.5533	59.8167	proteasome subunit alpha type-7	AT3G51260.1_Symbols:_PAD1_20S_proteasome_alpha_subunit_PAD1_	chr3:19031086-19032746 FORWARD LENGTH=250	EC:3.4.25	P:protein metabolic process; P:cellular process; C:intracellular; F:hydrolase activity	Coil (COILS); IPR000426 (SMART); IPR000426 (PFAM); IPR029055 (G3DSA:3.60.20.GENE3D); IPR001353 (PFAM); PTHR11599 (PANTHER); PTHR11599:SF15 (PANTHER); IPR000426 (PROSITE_PATTERNS); IPR023332 (PROSITE_PROFILES); IPR029055 (SUPERFAMILY)
c22940_g1_i1	115.403	27.89	29.76	snakin-2-like	AT1G75750.1_Symbols:_GASA1_GAST1_protein_homolog_1_	chr1:28441813-28442284 REVERSE LENGTH=98		-	IPR003854 (PFAM); PTHR23201 (PANTHER); NON_CYTOPLASMIC_DOMAIN (PHOBIUS); SIGNAL_PEPTIDE_H_REGION (PHOBIUS); SIGNAL_PEPTIDE_N_REGION (PHOBIUS); SIGNAL_PEPTIDE (PHOBIUS); SIGNAL_PEPTIDE_C_REGION (PHOBIUS); SignalP-noTM (SIGNALP_EUK); SignalP-TM (SIGNALP_GRAM_POSITIVE)
c92657_g1_i1	115.33	42.74	34.1033	heat shock protein partial	AT5G56030.2_Symbols:_HSP81-2_heat_shock_protein_81-2_	chr5:22686923-22689433 FORWARD LENGTH=728	-	F:protein binding; P:response to stress; F:nucleotide binding; P:protein metabolic process; P:cellular process	IPR001404 (PFAM); IPR001404 (PANTHER); PTHR11528:SF43 (PANTHER); IPR020568 (SUPERFAMILY)
c28902_g2_i1	115.207	29.8233	3.27333	polyphenol oxidase	not available	not available	EC:1.10.3.1	P:metabolic process; F:catalytic activity	IPR022740 (PFAM); IPR022739 (PFAM)
c20251_g2_i1	114.97	123.45	95.0733	60s ribosomal protein l12	AT2G37190.1_Symbols:_Ribosomal_protein_L11_family_protein_	chr2:15619559-15620059 REVERSE LENGTH=166		-	no IPS match
c23360_g1_i5	114.943	154.38	275.297	skp1-like protein 1a	AT5G42190.1_Symbols:_ASK2,_SKP1B_E3_ubiquitin_ligase_SCF_complex_subunit_SKP1/ASK1_family_protein_	chr5:16854495-16855516 REVERSE LENGTH=171	-	P:protein metabolic process; P:cellular process	IPR001232 (SMART); IPR016897 (PIRSF); G3DSA:3.30.710.10 (GENE3D); IPR016073 (PFAM); IPR016072 (PFAM); PTHR11165 (PANTHER); IPR016072 (SUPERFAMILY); IPR011333 (SUPERFAMILY)
c29359_g1_i1	114.877	112.157	116.563	ein3-binding f-box protein 1-like	AT2G25490.1_Symbols:_EBF1,_FBL6_EIN3-binding_F_box_protein_1_	chr2:10848018-10850275 REVERSE LENGTH=628	-	F:protein binding	IPR006553 (SMART); G3DSA:3.80.10.10 (GENE3D); PF13516 (PFAM); IPR001810 (PFAM); PTHR23125:SF68 (PANTHER); PTHR23125 (PANTHER); SSF52047 (SUPERFAMILY); IPR001810 (SUPERFAMILY)
c28902_g2_i2	114.663	30.2233	3.27333	polyphenol oxidase	not available	not available		-	NON_CYTOPLASMIC_DOMAIN (PHOBIUS); CYTOPLASMIC_DOMAIN (PHOBIUS); TRANSMEMBRANE (PHOBIUS)
c12056_g1_i1	114.52	66.6667	52.42		not available	not available		-	no IPS match
c12156_g1_i1	114.453	6.12333	31.1967		not available	not available		-	no IPS match
c18285_g1_i1	114.43	99.5767	113.2	eukaryotic translation initiation factor 1a	AT5G35680.3_Symbols:_Nucleic_acid-binding,_OB-fold-like_protein_	chr5:13858085-13858589 REVERSE LENGTH=150	-	F:RNA binding; P:protein metabolic process; P:cellular process	IPR001253 (SMART); IPR012340 (G3DSA:2.40.50.GENE3D); IPR006196 (PFAM); IPR001253 (PANTHER); IPR001253 (PRODOM); IPR006196 (PROSITE_PROFILES); IPR012340 (SUPERFAMILY)
c19209_g1_i1	114.33	78.6067	51.0233	60s ribosomal protein l30-like	AT1G77940.1_Symbols:_Ribosomal_protein_L7Ae/L30e/S12e/Gadd45_family_protein_	chr1:29304116-29305288 REVERSE LENGTH=112	-	P:protein metabolic process; P:cellular process; F:structural molecule activity; C:ribosome	IPR004038 (PFAM); IPR029064 (G3DSA:3.30.1330.GENE3D); IPR000231 (PANTHER); PTHR11449:SF1 (PANTHER); IPR022991 (PROSITE_PATTERNS); IPR022991 (PROSITE_PATTERNS); IPR029064 (SUPERFAMILY)
c14133_g1_i1	114.327	77.7733	36.79	60s ribosomal protein l18-2	AT3G05590.1_Symbols:_RPL18_ribosomal_protein_L18_	chr3:1621511-1622775 FORWARD LENGTH=187		-	no IPS match
c17346_g1_i1	114.303	2.29667	5.18		not available	not available		-	no IPS match
c29972_g1_i1	114.263	97.6267	56.8867	starch synthase chloroplastic amyloplastic	AT1G11720.2_Symbols:_SS3_starch_synthase_3_	chr1:3951597-3956840 FORWARD LENGTH=1094		-	TRANSMEMBRANE (PHOBIUS); CYTOPLASMIC_DOMAIN (PHOBIUS); CYTOPLASMIC_DOMAIN (PHOBIUS); TRANSMEMBRANE (PHOBIUS); NON_CYTOPLASMIC_DOMAIN (PHOBIUS); PS51257 (PROSITE_PROFILES); SignalP-TM (SIGNALP_GRAM_POSITIVE); TMhelix (TMHMM)
c23331_g1_i1	114.193	1.32	62.08	small heat shock chloroplastic	AT4G27670.1_Symbols:_HSP21_heat_shock_protein_21_	chr4:13819048-13819895 REVERSE LENGTH=227		-	IPR008978 (G3DSA:2.60.40.GENE3D); IPR002068 (PFAM); PTHR11527:SF95 (PANTHER); PTHR11527 (PANTHER); SIGNAL_PEPTIDE_C_REGION (PHOBIUS); SIGNAL_PEPTIDE_H_REGION (PHOBIUS); SIGNAL_PEPTIDE_N_REGION (PHOBIUS); SIGNAL_PEPTIDE (PHOBIUS); NON_CYTOPLASMIC_DOMAIN (PHOBIUS); IPR002068 (PROSITE_PROFILES); IPR008978 (SUPERFAMILY)
c24294_g1_i1	114.16	67.81	48.16	v-type proton atpase 16 kda proteolipid subunit	AT1G19910.1_Symbols:_AVA-P2,_AVA-2PE,_ATVHA-C2_ATPase,_F0/V0_complex,_subunit_C_protein_	chr1:6913317-6914322 FORWARD LENGTH=165	-	P:transport; P:cellular process; C:membrane; F:transporter activity	IPR000245 (PRINTS); IPR011555 (TIGRFAM); G3DSA:1.20.120.610 (GENE3D); IPR002379 (PFAM); PTHR10263:SF2 (PANTHER); PTHR10263 (PANTHER); TRANSMEMBRANE (PHOBIUS); NON_CYTOPLASMIC_DOMAIN (PHOBIUS); TRANSMEMBRANE (PHOBIUS); TRANSMEMBRANE (PHOBIUS); NON_CYTOPLASMIC_DOMAIN (PHOBIUS); TRANSMEMBRANE (PHOBIUS); NON_CYTOPLASMIC_DOMAIN (PHOBIUS); CYTOPLASMIC_DOMAIN (PHOBIUS); CYTOPLASMIC_DOMAIN (PHOBIUS); IPR…
c26553_g1_i1	114.047	40.08	93.35	probable aquaporin pip1-2	AT4G00430.1_Symbols:_TMP-C,_PIP1;4,_PIP1E_plasma_membrane_intrinsic_protein_1;4_	chr4:186143-187531 REVERSE LENGTH=287		-	no IPS match
c74376_g1_i1	113.823	254.873	481.597	eukaryotic translation initiation factor ncbp-like	AT5G18110.1_Symbols:_NCBP_novel_cap-binding_protein_	chr5:5989105-5990588 REVERSE LENGTH=221	-	P:protein metabolic process; P:cellular process; C:cytoplasm; F:RNA binding	IPR001040 (PFAM); IPR023398 (G3DSA:3.30.760.GENE3D); IPR001040 (PANTHER); PTHR11960:SF18 (PANTHER); IPR019770 (PROSITE_PATTERNS); IPR023398 (SUPERFAMILY)
c27740_g1_i1	113.8	44.2733	190.793	peroxisomal -2-hydroxy-acid oxidase	AT3G14420.1_Symbols:_Aldolase-type_TIM_barrel_family_protein_	chr3:4821804-4823899 FORWARD LENGTH=367	-	F:catalytic activity; F:nucleotide binding; P:metabolic process	IPR013785 (G3DSA:3.20.20.GENE3D); IPR012133 (PIRSF); IPR000262 (PFAM); PTHR10578 (PANTHER); IPR008259 (PROSITE_PATTERNS); IPR012133 (PROSITE_PROFILES); SSF51395 (SUPERFAMILY)
c14245_g1_i1	113.753	104.06	109.703	protein mago nashi homolog	AT1G02140.1_Symbols:_MEE63,_MAGO,_HAP1_mago_nashi_family_protein_	chr1:403467-404401 REVERSE LENGTH=150	-	C:nucleus	IPR004023 (G3DSA:3.30.1560.GENE3D); IPR004023 (PFAM); IPR004023 (PANTHER); IPR004023 (SUPERFAMILY)
c18970_g1_i1	113.657	105.613	117.17	cytochrome c oxidase subunit 5c-2	AT5G61310.1_Symbols:_Cytochrome_c_oxidase_subunit_Vc_family_protein_	chr5:24653543-24653737 REVERSE LENGTH=64	-	C:membrane; C:mitochondrion	NON_CYTOPLASMIC_DOMAIN (PHOBIUS); TRANSMEMBRANE (PHOBIUS); CYTOPLASMIC_DOMAIN (PHOBIUS); IPR008432 (PRODOM); TMhelix (TMHMM)
c78683_g1_i1	113.647	169.353	180.083	polyadenylate-binding protein rbp45-like	AT4G27000.1_Symbols:_ATRBP45C_RNA-binding_(RRM/RBD/RNP_motifs)_family_protein_	chr4:13554983-13557763 REVERSE LENGTH=415	-	F:nucleotide binding	IPR012677 (G3DSA:3.30.70.GENE3D); PTHR24012:SF333 (PANTHER); PTHR24012 (PANTHER); SSF54928 (SUPERFAMILY)
c22145_g1_i1	113.643	120.993	84.9033		not available	not available		-	no IPS match
c24904_g1_i1	113.623	43.7267	9.13667	dna-damage-repair toleration protein drt100-like	AT3G20820.1_Symbols:_Leucine-rich_repeat_(LRR)_family_protein_	chr3:7280930-7282027 FORWARD LENGTH=365	-	F:protein binding	PR00019 (PRINTS); IPR003591 (SMART); PF13516 (PFAM); IPR013210 (PFAM); IPR001611 (PFAM); G3DSA:3.80.10.10 (GENE3D); IPR001611 (PFAM); PTHR24420 (PANTHER); PTHR24420:SF567 (PANTHER); SIGNAL_PEPTIDE_H_REGION (PHOBIUS); SIGNAL_PEPTIDE_C_REGION (PHOBIUS); SIGNAL_PEPTIDE (PHOBIUS); SIGNAL_PEPTIDE_N_REGION (PHOBIUS); NON_CYTOPLASMIC_DOMAIN (PHOBIUS); SignalP-noTM (SIGNALP_GRAM_NEGATIVE); SignalP-noTM (…
c17461_g1_i1	112.85	142.717	149.077	guanine nucleotide-binding protein subunit beta-like protein	AT1G48630.1_Symbols:_RACK1B_AT_receptor_for_activated_C_kinase_1B_	chr1:17981977-17983268 REVERSE LENGTH=326	-	F:protein binding	IPR020472 (PRINTS); IPR001680 (SMART); IPR015943 (G3DSA:2.130.10.GENE3D); IPR001680 (PFAM); PTHR19868 (PANTHER); PTHR19868:SF0 (PANTHER); IPR019775 (PROSITE_PATTERNS); IPR019775 (PROSITE_PATTERNS); IPR019775 (PROSITE_PATTERNS); IPR001680 (PROSITE_PROFILES); IPR001680 (PROSITE_PROFILES); IPR017986 (PROSITE_PROFILES); IPR001680 (PROSITE_PROFILES); IPR017986 (SUPERFAMILY)
c14168_g1_i1	112.597	107.263	176.643	acyl- -binding protein	AT1G31812.1_Symbols:_ACBP6,_ACBP_acyl-CoA-binding_protein_6_	chr1:11411132-11412099 REVERSE LENGTH=92	-	F:binding	IPR000582 (PRINTS); IPR000582 (PFAM); IPR014352 (G3DSA:1.20.80.GENE3D); PTHR23310 (PANTHER); IPR022408 (PROSITE_PATTERNS); IPR000582 (PROSITE_PROFILES); IPR000582 (SUPERFAMILY)
c13933_g1_i1	112.497	24.6433	20.7233	sucrose synthase	AT3G43190.1_Symbols:_SUS4,_ATSUS4_sucrose_synthase_4_	chr3:15179204-15182577 REVERSE LENGTH=808	-	P:metabolic process; P:cellular process	IPR000368 (PFAM); PTHR12526:SF305 (PANTHER); PTHR12526 (PANTHER)
c10203_g1_i1	112.04	161.583	158.57	---NA---	AT1G11650.2_Symbols:_ATRBP45B,_RBP45B_RNA-binding_(RRM/RBD/RNP_motifs)_family_protein_	chr1:3914895-3917941 FORWARD LENGTH=405		-	NON_CYTOPLASMIC_DOMAIN (PHOBIUS); TRANSMEMBRANE (PHOBIUS); CYTOPLASMIC_DOMAIN (PHOBIUS)
c27024_g1_i1	112.027	147.833	255.44	stem-specific protein tsjt1-like	AT4G27450.1_Symbols:_Aluminium_induced_protein_with_YGL_and_LRDR_motifs_	chr4:13727665-13728683 REVERSE LENGTH=250		-	IPR029055 (G3DSA:3.60.20.GENE3D); IPR024286 (PFAM); PTHR11772:SF9 (PANTHER); PTHR11772 (PANTHER); IPR029055 (SUPERFAMILY)
c22093_g1_i2	111.953	151.817	240.453	gtp-binding protein sar1a-like	AT4G02080.1_Symbols:_ASAR1,_ATSARA1C,_ATSAR2,_SAR2_secretion-associated_RAS_super_family_2_	chr4:921554-922547 FORWARD LENGTH=193	-	F:nucleotide binding; C:intracellular; P:signal transduction; P:transport	IPR006689 (PRINTS); IPR024156 (SMART); IPR006687 (SMART); IPR005225 (TIGRFAM); IPR027417 (G3DSA:3.40.50.GENE3D); IPR006689 (PFAM); PTHR11711 (PANTHER); IPR006687 (PTHR11711:PANTHER); IPR006687 (PROSITE_PROFILES); IPR027417 (SUPERFAMILY)
c19104_g1_i1	111.923	83.6833	46.25	---NA---	AT5G53300.1_Symbols:_UBC10_ubiquitin-conjugating_enzyme_10_	chr5:21632802-21633989 REVERSE LENGTH=148		-	no IPS match
c28743_g1_i1	111.45	136.097	94.9167	pescadillo homolog	AT5G14520.1_Symbols:_pescadillo-related_	chr5:4680789-4684330 REVERSE LENGTH=590	-	C:nucleus; P:biological_process	Coil (COILS); IPR001357 (SMART); IPR001357 (PFAM); IPR001357 (G3DSA:3.40.50.GENE3D); IPR010613 (PFAM); PTHR12221 (PANTHER); IPR010613 (HAMAP); IPR001357 (PROSITE_PROFILES); IPR001357 (SUPERFAMILY)
c14497_g1_i1	111.36	110.337	64.2933	pyrophosphate--fructose 6-phosphate 1-phosphotransferase subunit alpha	AT1G76550.1_Symbols:_Phosphofructokinase_family_protein_	chr1:28722900-28726929 REVERSE LENGTH=617	EC:2.7.1.11; EC:2.7.1.90	F:kinase activity; F:nucleotide binding; P:generation of precursor metabolites and energy	IPR011183 (TIGRFAM); IPR000023 (PFAM); IPR013981 (G3DSA:1.10.10.GENE3D); IPR011183 (PIRSF); G3DSA:3.40.50.450 (GENE3D); PTHR13697:SF1 (PANTHER); PTHR13697 (PANTHER); IPR000023 (SUPERFAMILY)
c30431_g1_i1	111.303	96.9433	283.047	low-temperature-induced cysteine proteinase-like	AT1G47128.1_Symbols:_RD21,_RD21A_Granulin_repeat_cysteine_protease_family_protein_	chr1:17283139-17285609 REVERSE LENGTH=462	EC:3.4	P:protein metabolic process; F:hydrolase activity	IPR000668 (PRINTS); IPR013201 (SMART); IPR000668 (SMART); IPR000118 (SMART); IPR000668 (PFAM); G3DSA:3.90.70.10 (GENE3D); IPR013201 (PFAM); IPR000118 (PFAM); IPR013128 (PANTHER); PTHR12411:SF289 (PANTHER); IPR000169 (PROSITE_PATTERNS); IPR025661 (PROSITE_PATTERNS); IPR025660 (PROSITE_PATTERNS); NON_CYTOPLASMIC_DOMAIN (PHOBIUS); SIGNAL_PEPTIDE_N_REGION (PHOBIUS); SIGNAL_PEPTIDE_H_REGION (PHOBIUS);…
c21549_g1_i2	111.013	46.54	47.62	delta -sterol reductase-like	AT3G19820.1_Symbols:_DWF1,_DIM,_EVE1,_DIM1,_CBB1_cell_elongation_protein_/_DWARF1_/_DIMINUTO_(DIM)_	chr3:6879835-6881616 REVERSE LENGTH=561	EC:1.1.1.158	F:nucleotide binding; F:catalytic activity; P:metabolic process	IPR016169 (G3DSA:3.30.465.GENE3D); IPR006094 (PFAM); PTHR10801 (PANTHER); PTHR10801:SF0 (PANTHER); CYTOPLASMIC_DOMAIN (PHOBIUS); NON_CYTOPLASMIC_DOMAIN (PHOBIUS); TRANSMEMBRANE (PHOBIUS); IPR016166 (PROSITE_PROFILES); IPR016166 (SUPERFAMILY); TMhelix (TMHMM)
c22839_g1_i1	110.813	72.3467	41.71	acetyl- cytosolic 1	AT5G48230.2_Symbols:_EMB1276,_ACAT2_acetoacetyl-CoA_thiolase_2_	chr5:19552570-19555122 REVERSE LENGTH=403	-	F:transferase activity; P:metabolic process	IPR002155 (PIRSF); IPR020617 (PFAM); IPR016038 (G3DSA:3.40.47.GENE3D); IPR016038 (G3DSA:3.40.47.GENE3D); IPR020616 (PFAM); IPR002155 (TIGRFAM); PTHR18919:SF79 (PANTHER); PTHR18919 (PANTHER); IPR020613 (PROSITE_PATTERNS); IPR020610 (PROSITE_PATTERNS); IPR016039 (SUPERFAMILY)
c30248_g1_i1	110.81	98.0767	102.85	PREDICTED: uncharacterized protein LOC102578261	AT3G53400.1_Symbols:_BEST_Arabidopsis_thaliana_protein_match_is:_conserved_peptide_upstream_open_reading_frame_47_(TAIR:AT5G03190.1);_Has_285_Blast_hits_to_285_proteins_in_23_species:_Archae_-_0;	chr3:19798526-19799926 FORWARD LENGTH=466		-	IPR029063 (G3DSA:3.40.50.GENE3D); TRANSMEMBRANE (PHOBIUS); CYTOPLASMIC_DOMAIN (PHOBIUS); NON_CYTOPLASMIC_DOMAIN (PHOBIUS); CYTOPLASMIC_DOMAIN (PHOBIUS); TRANSMEMBRANE (PHOBIUS); IPR029063 (SUPERFAMILY); TMhelix (TMHMM)
c25903_g1_i1	110.783	97.7967	88.7033	probable phospholipid hydroperoxide glutathione peroxidase	AT4G11600.1_Symbols:_ATGPX6,_PHGPX,_LSC803,_GPX6_glutathione_peroxidase_6_	chr4:7010021-7011330 REVERSE LENGTH=232	EC:1.11.1.9	F:catalytic activity; P:response to stress; P:metabolic process	IPR000889 (PRINTS); IPR000889 (PFAM); IPR012336 (G3DSA:3.40.30.GENE3D); PTHR11592:SF17 (PANTHER); IPR000889 (PANTHER); IPR029759 (PROSITE_PATTERNS); IPR029760 (PROSITE_PATTERNS); IPR000889 (PROSITE_PROFILES); IPR012336 (SUPERFAMILY)
c17218_g1_i1	110.697	103.687	86.51	nucleosome assembly protein 1 2	AT5G56950.1_Symbols:_NFA03,_NFA3,_NAP1;3_nucleosome_assembly_protein_1;3_	chr5:23032618-23035299 FORWARD LENGTH=374	-	P:cellular component organization; P:DNA metabolic process; C:nucleus	IPR002164 (PFAM); PTHR11875:SF7 (PANTHER); IPR002164 (PANTHER); SSF143113 (SUPERFAMILY)
c25205_g1_i1	110.683	25.6433	21.6867	sucrose synthase	AT5G20830.1_Symbols:_SUS1,_ASUS1,_atsus1_sucrose_synthase_1_	chr5:7050599-7054032 REVERSE LENGTH=808	-	P:metabolic process	IPR001296 (PFAM); G3DSA:3.40.50.2000 (GENE3D); PTHR12526:SF305 (PANTHER); PTHR12526 (PANTHER); SSF53756 (SUPERFAMILY)
c26444_g1_i1	110.657	67.2433	41.4867	apyrase 2	AT3G04080.1_Symbols:_ATAPY1,_APY1_apyrase_1_	chr3:1068068-1070917 REVERSE LENGTH=471	-	F:hydrolase activity	IPR000407 (PFAM); PTHR11782:SF30 (PANTHER); IPR000407 (PANTHER); IPR000407 (PROSITE_PATTERNS); CYTOPLASMIC_DOMAIN (PHOBIUS); NON_CYTOPLASMIC_DOMAIN (PHOBIUS); TRANSMEMBRANE (PHOBIUS); TMhelix (TMHMM)
c27537_g1_i1	110.623	92.8467	87.3433	bag family molecular chaperone regulator 7-like	AT5G62390.1_Symbols:_ATBAG7,_BAG7_BCL-2-associated_athanogene_7_	chr5:25052377-25054170 REVERSE LENGTH=446		-	no IPS match
c16287_g1_i1	110.59	98.4633	109.293	zinc finger ccch domain-containing partial	AT4G29190.1_Symbols:_Zinc_finger_C-x8-C-x5-C-x3-H_type_family_protein_	chr4:14392233-14393303 REVERSE LENGTH=356		-	PTHR14493 (PANTHER)
c12839_g1_i1	110.57	94.9367	65.39		not available	not available		-	no IPS match
c25130_g1_i1	110.507	6.16667	46.4967	PREDICTED: uncharacterized protein LOC102584557	AT1G02700.1_Symbols:_unknown_protein;_FUNCTIONS_IN:_molecular_function_unknown;_INVOLVED_IN:_biological_process_unknown;_LOCATED_IN:_mitochondrion;_BEST_Arabidopsis_thaliana_protein_match_is:_unk	chr1:588367-589232 FORWARD LENGTH=247		-	no IPS match
c12486_g2_i1	110.293	131.183	232.54	tubulin beta-5 chain	AT5G12250.1_Symbols:_TUB6_beta-6_tubulin_	chr5:3961317-3962971 REVERSE LENGTH=449		-	SIGNAL_PEPTIDE_C_REGION (PHOBIUS); NON_CYTOPLASMIC_DOMAIN (PHOBIUS); SIGNAL_PEPTIDE (PHOBIUS); SIGNAL_PEPTIDE_H_REGION (PHOBIUS); SIGNAL_PEPTIDE_N_REGION (PHOBIUS); TMhelix (TMHMM)
c54371_g1_i1	110.237	87.4867	101.867	costars family protein	AT4G33640.1_Symbols:_unknown_protein;_Has_30201_Blast_hits_to_17322_proteins_in_780_species:_Archae_-_12;_Bacteria_-_1396;_Metazoa_-_17338;_Fungi_-_3422;_Plants_-_5037;_Viruses_-_0;_Other_Eukaryo	chr4:16159727-16160211 REVERSE LENGTH=95		-	IPR027817 (PFAM); PTHR22739 (PANTHER)
c23957_g1_i1	110.097	73.46	123.89	glyceraldehyde-3-phosphate cytosolic-like	AT3G04120.1_Symbols:_GAPC,_GAPC-1,_GAPC1_glyceraldehyde-3-phosphate_dehydrogenase_C_subunit_1_	chr3:1081077-1083131 FORWARD LENGTH=338	-	P:metabolic process; F:catalytic activity	IPR020831 (PRINTS); IPR020828 (SMART); IPR020828 (PFAM); IPR016040 (G3DSA:3.40.50.GENE3D); IPR020829 (PFAM); G3DSA:3.30.360.10 (GENE3D); IPR020831 (PANTHER); IPR020830 (PROSITE_PATTERNS); SSF51735 (SUPERFAMILY); SSF55347 (SUPERFAMILY)
c26134_g1_i1	109.963	187.16	310.49	PREDICTED: uncharacterized protein LOC104648583	AT4G13530.1_Symbols:_unknown_protein;_BEST_Arabidopsis_thaliana_protein_match_is:_unknown_protein_(TAIR:AT4G10080.1);_Has_30201_Blast_hits_to_17322_proteins_in_780_species:_Archae_-_12;_Bacteria_	chr4:7866808-7868555 FORWARD LENGTH=270		-	TRANSMEMBRANE (PHOBIUS); CYTOPLASMIC_DOMAIN (PHOBIUS); CYTOPLASMIC_DOMAIN (PHOBIUS); TRANSMEMBRANE (PHOBIUS); NON_CYTOPLASMIC_DOMAIN (PHOBIUS)
c18174_g1_i1	109.623	97.1	88.5733	translocon-associated protein subunit beta-like	AT5G14030.1_Symbols:_translocon-associated_protein_beta_(TRAPB)_family_protein_	chr5:4526878-4528253 FORWARD LENGTH=195	-	C:membrane; C:cytoplasm	IPR008856 (PFAM); IPR008856 (PANTHER); PTHR12861:SF3 (PANTHER); NON_CYTOPLASMIC_DOMAIN (PHOBIUS); TRANSMEMBRANE (PHOBIUS); CYTOPLASMIC_DOMAIN (PHOBIUS); TMhelix (TMHMM)
c21896_g1_i1	109.617	84.4033	58.5433		not available	not available		-	TRANSMEMBRANE (PHOBIUS); CYTOPLASMIC_DOMAIN (PHOBIUS); NON_CYTOPLASMIC_DOMAIN (PHOBIUS); TMhelix (TMHMM)
c15305_g1_i1	109.547	20.4	0.11		not available	not available		-	TMhelix (TMHMM)
c19114_g1_i1	109.38	93.7633	103.383	thioredoxin-like protein yls8	AT5G08290.1_Symbols:_YLS8_mRNA_splicing_factor,_thioredoxin-like_U5_snRNP_	chr5:2666043-2666936 FORWARD LENGTH=142	-	C:nucleus; P:cellular component organization; P:cellular process	IPR004123 (PIRSF); IPR012336 (G3DSA:3.40.30.GENE3D); IPR004123 (PFAM); IPR004123 (PANTHER); IPR012336 (SUPERFAMILY)
c15221_g1_i1	109.223	77.7733	75.9933	v-type proton atpase subunit d-like	AT3G58730.1_Symbols:_vacuolar_ATP_synthase_subunit_D_(VATD)_/_V-ATPase_D_subunit_/_vacuolar_proton_pump_D_subunit_(VATPD)_	chr3:21718495-21719280 REVERSE LENGTH=261	-	F:hydrolase activity; F:transporter activity	IPR002699 (PFAM); IPR002699 (TIGRFAM); IPR002699 (PANTHER)
c25162_g1_i1	109.177	83.1467	56.68	prohibitin- mitochondrial-like	AT1G03860.1_Symbols:_ATPHB2,_PHB2_prohibitin_2_	chr1:979611-981157 REVERSE LENGTH=286	-	C:membrane	Coil (COILS); IPR000163 (PRINTS); IPR001107 (SMART); IPR001107 (PFAM); IPR000163 (PANTHER); SSF117892 (SUPERFAMILY); TMhelix (TMHMM)
c25804_g1_i1	108.863	62.88	53.9467	auxin response factor 19	AT5G20720.1_Symbols:_CPN20,_CPN10,_CHCPN10,_ATCPN21,_CPN21_chaperonin_20_	chr5:7015015-7016354 FORWARD LENGTH=253	-	P:RNA metabolic process; C:nucleus; F:protein binding	IPR003311 (PFAM); PTHR31384 (PANTHER); PTHR31384:SF9 (PANTHER); IPR011525 (PROSITE_PROFILES); SSF54277 (SUPERFAMILY)
c15659_g1_i1	108.853	73.9333	92.8333		not available	not available		-	no IPS match
c25543_g1_i1	108.843	100.91	89.6733	26s proteasome non-atpase regulatory subunit 8 homolog a-like	AT1G64520.1_Symbols:_RPN12a_regulatory_particle_non-ATPase_12A_	chr1:23956459-23958120 FORWARD LENGTH=267		-	no IPS match
c16152_g1_i1	108.77	89.8867	76.7767	translocon-associated protein subunit beta-like	AT5G14030.1_Symbols:_translocon-associated_protein_beta_(TRAPB)_family_protein_	chr5:4526878-4528253 FORWARD LENGTH=195	-	C:membrane; C:cytoplasm	IPR008856 (PFAM); SIGNAL_PEPTIDE_H_REGION (PHOBIUS); SIGNAL_PEPTIDE_N_REGION (PHOBIUS); SIGNAL_PEPTIDE (PHOBIUS); NON_CYTOPLASMIC_DOMAIN (PHOBIUS); SIGNAL_PEPTIDE_C_REGION (PHOBIUS); SignalP-noTM (SIGNALP_GRAM_NEGATIVE); SignalP-noTM (SIGNALP_EUK); SignalP-TM (SIGNALP_GRAM_POSITIVE); TMhelix (TMHMM)
c24294_g1_i2	108.68	77.5367	63.22	v-type proton atpase 16 kda proteolipid subunit	AT1G19910.1_Symbols:_AVA-P2,_AVA-2PE,_ATVHA-C2_ATPase,_F0/V0_complex,_subunit_C_protein_	chr1:6913317-6914322 FORWARD LENGTH=165	-	C:membrane; P:transport; P:cellular process; F:transporter activity	IPR000245 (PRINTS); IPR011555 (TIGRFAM); G3DSA:1.20.120.610 (GENE3D); IPR002379 (PFAM); PTHR10263:SF2 (PANTHER); PTHR10263 (PANTHER); NON_CYTOPLASMIC_DOMAIN (PHOBIUS); CYTOPLASMIC_DOMAIN (PHOBIUS); TRANSMEMBRANE (PHOBIUS); TRANSMEMBRANE (PHOBIUS); NON_CYTOPLASMIC_DOMAIN (PHOBIUS); CYTOPLASMIC_DOMAIN (PHOBIUS); TRANSMEMBRANE (PHOBIUS); TRANSMEMBRANE (PHOBIUS); NON_CYTOPLASMIC_DOMAIN (PHOBIUS); IPR…
c27677_g1_i1	108.537	66.9633	51.3167	sterol 3-beta-glucosyltransferase ugt80a2-like isoform x1	AT3G07020.2_Symbols:_UDP-Glycosyltransferase_superfamily_protein_	chr3:2218120-2221590 REVERSE LENGTH=637	-	P:metabolic process; P:cellular process; F:transferase activity	G3DSA:3.40.50.2000 (GENE3D); IPR004276 (PFAM); G3DSA:3.40.50.2000 (GENE3D); IPR002213 (PANTHER); PTHR11926:SF77 (PANTHER); SSF53756 (SUPERFAMILY)
c18996_g2_i1	108.47	21.88	4.61333	peroxidase 3-like	AT3G21770.1_Symbols:_Peroxidase_superfamily_protein_	chr3:7673345-7674661 FORWARD LENGTH=329	EC:1.11.1.7	F:binding; F:catalytic activity; P:response to stress; P:metabolic process	IPR000823 (PRINTS); G3DSA:1.10.520.10 (GENE3D); PTHR31235 (PANTHER); PTHR31235:SF6 (PANTHER); IPR019794 (PROSITE_PATTERNS); SIGNAL_PEPTIDE (PHOBIUS); SIGNAL_PEPTIDE_N_REGION (PHOBIUS); SIGNAL_PEPTIDE_H_REGION (PHOBIUS); SIGNAL_PEPTIDE_C_REGION (PHOBIUS); NON_CYTOPLASMIC_DOMAIN (PHOBIUS); IPR002016 (PROSITE_PROFILES); SignalP-noTM (SIGNALP_GRAM_NEGATIVE); SignalP-noTM (SIGNALP_EUK); SignalP-TM (SI…
c76753_g1_i1	108.453	66.5433	47.4667	nadh dehydrogenase	AT1G76200.1_Symbols:_unknown_protein;_Has_96_Blast_hits_to_96_proteins_in_48_species:_Archae_-_0;_Bacteria_-_0;_Metazoa_-_0;_Fungi_-_47;_Plants_-_38;_Viruses_-_0;_Other_Eukaryotes_-_11_(source:_N	chr1:28593351-28593980 FORWARD LENGTH=69	-	C:membrane; C:mitochondrion	IPR026627 (PANTHER)
c19512_g1_i1	108.287	91.1833	87.4833	universal stress protein a-like protein	AT3G17020.1_Symbols:_Adenine_nucleotide_alpha_hydrolases-like_superfamily_protein_	chr3:5802728-5804063 REVERSE LENGTH=163	-	P:response to stress	IPR006015 (PRINTS); IPR014729 (G3DSA:3.40.50.GENE3D); IPR006016 (PFAM); PTHR31964 (PANTHER); PTHR31964:SF12 (PANTHER); SSF52402 (SUPERFAMILY)
c27334_g1_i1	108.233	74.08	53.2333	atp synthase subunit mitochondrial-like	AT5G08690.1_Symbols:_ATP_synthase_alpha/beta_family_protein_	chr5:2825739-2828352 FORWARD LENGTH=556		-	no IPS match
c22093_g1_i1	108.21	145.54	232.293	gtp-binding protein sar1a-like	AT4G02080.1_Symbols:_ASAR1,_ATSARA1C,_ATSAR2,_SAR2_secretion-associated_RAS_super_family_2_	chr4:921554-922547 FORWARD LENGTH=193	-	F:nucleotide binding; P:signal transduction; C:intracellular; P:transport	IPR006689 (PRINTS); IPR024156 (SMART); IPR006687 (SMART); IPR005225 (TIGRFAM); IPR027417 (G3DSA:3.40.50.GENE3D); IPR006689 (PFAM); PTHR11711 (PANTHER); IPR006687 (PTHR11711:PANTHER); IPR006687 (PROSITE_PROFILES); IPR027417 (SUPERFAMILY)
c21157_g2_i1	108.193	50.7667	33.1467	stem-specific protein tsjt1-like	AT3G22850.1_Symbols:_Aluminium_induced_protein_with_YGL_and_LRDR_motifs_	chr3:8089067-8090275 FORWARD LENGTH=248		-	IPR029055 (G3DSA:3.60.20.GENE3D); IPR024286 (PFAM); PTHR11772:SF8 (PANTHER); PTHR11772 (PANTHER); IPR029055 (SUPERFAMILY)
c22666_g1_i1	108.19	23.8167	10.3667	l-ascorbate oxidase homolog	AT1G76160.1_Symbols:_sks5_SKU5_similar_5_	chr1:28578211-28581020 REVERSE LENGTH=541		-	CYTOPLASMIC_DOMAIN (PHOBIUS); TRANSMEMBRANE (PHOBIUS); NON_CYTOPLASMIC_DOMAIN (PHOBIUS)
c21247_g1_i1	108.01	80.64	51.5633		not available	not available		-	TRANSMEMBRANE (PHOBIUS); NON_CYTOPLASMIC_DOMAIN (PHOBIUS); TRANSMEMBRANE (PHOBIUS); NON_CYTOPLASMIC_DOMAIN (PHOBIUS); TRANSMEMBRANE (PHOBIUS); CYTOPLASMIC_DOMAIN (PHOBIUS); CYTOPLASMIC_DOMAIN (PHOBIUS); TMhelix (TMHMM); TMhelix (TMHMM)
c17573_g1_i1	107.88	110.267	107.563	replication protein a 70 kda dna-binding subunit b-like	not available	not available		-	no IPS match
c18927_g1_i1	107.84	105.263	90.97	hmg1 2-like protein	AT1G20696.2_Symbols:_HMGB3,_NFD3,_NFD03_high_mobility_group_B3_	chr1:7179825-7181193 FORWARD LENGTH=147		-	NON_CYTOPLASMIC_DOMAIN (PHOBIUS); CYTOPLASMIC_DOMAIN (PHOBIUS); TRANSMEMBRANE (PHOBIUS)
c16414_g1_i1	107.823	141.6	77.9767	PREDICTED: uncharacterized protein LOC101248846	AT2G46490.1_Symbols:_unknown_protein;_BEST_Arabidopsis_thaliana_protein_match_is:_unknown_protein_(TAIR:AT5G35110.1);_Has_34_Blast_hits_to_34_proteins_in_7_species:_Archae_-_0;_Bacteria_-_0;_Meta	chr2:19079457-19079861 FORWARD LENGTH=134		-	SIGNAL_PEPTIDE_C_REGION (PHOBIUS); NON_CYTOPLASMIC_DOMAIN (PHOBIUS); SIGNAL_PEPTIDE_H_REGION (PHOBIUS); SIGNAL_PEPTIDE_N_REGION (PHOBIUS); SIGNAL_PEPTIDE (PHOBIUS); SignalP-noTM (SIGNALP_EUK)
c11034_g1_i1	107.58	44.4267	25.95	beta- partial	AT5G23860.1_Symbols:_TUB8_tubulin_beta_8_	chr5:8042962-8044528 FORWARD LENGTH=449	-	C:intracellular; P:cellular process; F:nucleotide binding; F:structural molecule activity; F:hydrolase activity; P:metabolic process; P:cellular component organization	IPR002453 (PRINTS); IPR000217 (PRINTS); IPR003008 (G3DSA:3.40.50.GENE3D); IPR018316 (PFAM); IPR003008 (PFAM); IPR018316 (G3DSA:3.30.1330.GENE3D); PTHR11588:SF72 (PANTHER); IPR000217 (PANTHER); IPR003008 (SUPERFAMILY); IPR008280 (SUPERFAMILY)
c24066_g1_i1	107.387	126.487	130.293	small nuclear ribonucleoprotein sm d2-like isoform x1	AT3G62840.1_Symbols:_Small_nuclear_ribonucleoprotein_family_protein_	chr3:23235727-23236615 REVERSE LENGTH=109		-	no IPS match
c19406_g1_i1	107.297	34.0767	10.48	probable xyloglucan endotransglucosylase hydrolase protein	AT5G13870.1_Symbols:_EXGT-A4,_XTH5_xyloglucan_endotransglucosylase/hydrolase_5_	chr5:4475089-4476217 REVERSE LENGTH=293	EC:2.4.1.207	F:hydrolase activity; C:cell wall; C:extracellular region; P:metabolic process; P:cellular process; F:transferase activity	IPR008264 (PRINTS); IPR016455 (PIRSF); IPR000757 (PFAM); IPR010713 (PFAM); IPR013320 (G3DSA:2.60.120.GENE3D); PTHR31062 (PANTHER); PTHR31062:SF15 (PANTHER); IPR008263 (PROSITE_PATTERNS); TRANSMEMBRANE (PHOBIUS); NON_CYTOPLASMIC_DOMAIN (PHOBIUS); CYTOPLASMIC_DOMAIN (PHOBIUS); SignalP-noTM (SIGNALP_EUK); IPR013320 (SUPERFAMILY); TMhelix (TMHMM)
c19507_g1_i1	107.277	94.9233	51.23	60s ribosomal protein l13a-4-like	AT5G48760.1_Symbols:_Ribosomal_protein_L13_family_protein_	chr5:19771315-19772686 REVERSE LENGTH=206		-	no IPS match
c19615_g1_i1	107.24	68.53	40.04	luminal-binding protein 5	AT5G42020.1_Symbols:_BIP,_BIP2_Heat_shock_protein_70_(Hsp_70)_family_protein_	chr5:16807697-16810480 REVERSE LENGTH=668		-	IPR013126 (PRINTS); IPR013126 (PFAM); G3DSA:3.30.30.30 (GENE3D); G3DSA:3.30.420.40 (GENE3D); PTHR19375 (PANTHER); IPR018181 (PROSITE_PATTERNS); TRANSMEMBRANE (PHOBIUS); CYTOPLASMIC_DOMAIN (PHOBIUS); NON_CYTOPLASMIC_DOMAIN (PHOBIUS); SSF53067 (SUPERFAMILY); TMhelix (TMHMM)
c23806_g1_i1	107.1	74.2833	88.0233	ras-related protein rabg3f	AT3G18820.1_Symbols:_ATRABG3F,_ATRAB7B,_RAB71,_RABG3F,_RAB7B_RAB_GTPase_homolog_G3F_	chr3:6484266-6486005 FORWARD LENGTH=206		-	no IPS match
c24547_g1_i2	107	126.05	67.84	40s ribosomal protein s6	AT5G10360.1_Symbols:_EMB3010,_RPS6B_Ribosomal_protein_S6e_	chr5:3258734-3260142 REVERSE LENGTH=249	-	F:structural molecule activity; C:ribosome; P:protein metabolic process; P:cellular process	Coil (COILS); IPR014401 (PIRSF); IPR001377 (PFAM); PTHR11502:SF6 (PANTHER); IPR001377 (PANTHER); IPR018282 (PROSITE_PATTERNS)
c29168_g1_i1	106.977	135.477	138.707	protein rtf2 homolog	AT5G58020.1_Symbols:_unknown_protein;_CONTAINS_InterPro_DOMAIN/s:_Protein_of_unknown_function_DUF602_(InterPro:IPR006735);_Has_385_Blast_hits_to_385_proteins_in_189_species:_Archae_-_0;_Bacteria_	chr5:23485585-23486649 FORWARD LENGTH=354	-	F:protein binding	Coil (COILS); IPR027799 (PFAM); IPR013083 (G3DSA:3.30.40.GENE3D); IPR006735 (PANTHER); IPR000626 (PROSITE_PROFILES); IPR029071 (SUPERFAMILY)
c27017_g1_i1	106.973	123.643	118.01	PREDICTED: uncharacterized protein LOC102587907	AT5G48335.1_Symbols:_unknown_protein;_FUNCTIONS_IN:_molecular_function_unknown;_INVOLVED_IN:_biological_process_unknown;_LOCATED_IN:_chloroplast;_BEST_Arabidopsis_thaliana_protein_match_is:_unkno	chr5:19588083-19589366 FORWARD LENGTH=114		-	no IPS match
c21680_g1_i1	106.803	56.61	63.3667	gtp-binding protein sar1a-like	AT4G02080.1_Symbols:_ASAR1,_ATSARA1C,_ATSAR2,_SAR2_secretion-associated_RAS_super_family_2_	chr4:921554-922547 FORWARD LENGTH=193	-	F:nucleotide binding; C:intracellular; P:transport; P:signal transduction	IPR006689 (PRINTS); IPR006687 (SMART); IPR024156 (SMART); IPR005225 (TIGRFAM); IPR006689 (PFAM); IPR027417 (G3DSA:3.40.50.GENE3D); PTHR11711 (PANTHER); IPR006687 (PTHR11711:PANTHER); IPR006687 (PROSITE_PROFILES); IPR027417 (SUPERFAMILY)
c21874_g1_i3	106.693	125.927	109.167	replication protein a 70 kda dna-binding subunit b-like	not available	not available		-	no IPS match
c63993_g1_i1	106.677	159.003	169.257	polyadenylate-binding protein rbp45-like	AT4G27000.1_Symbols:_ATRBP45C_RNA-binding_(RRM/RBD/RNP_motifs)_family_protein_	chr4:13554983-13557763 REVERSE LENGTH=415		-	CYTOPLASMIC_DOMAIN (PHOBIUS); TRANSMEMBRANE (PHOBIUS); NON_CYTOPLASMIC_DOMAIN (PHOBIUS); TMhelix (TMHMM)
c21688_g1_i1	106.66	127.303	63.4933	burp domain-containing protein 3-like	AT1G49320.1_Symbols:_ATUSPL1,_USPL1_unknown_seed_protein_like_1_	chr1:18246441-18247817 FORWARD LENGTH=280		-	IPR004873 (SMART); IPR004873 (PFAM); PTHR31236 (PANTHER); NON_CYTOPLASMIC_DOMAIN (PHOBIUS); SIGNAL_PEPTIDE_H_REGION (PHOBIUS); SIGNAL_PEPTIDE_N_REGION (PHOBIUS); SIGNAL_PEPTIDE (PHOBIUS); SIGNAL_PEPTIDE_C_REGION (PHOBIUS); IPR004873 (PROSITE_PROFILES); SignalP-noTM (SIGNALP_EUK)
c20294_g1_i2	106.54	131.647	113.43	uncharacterized rna-binding protein	AT5G04600.1_Symbols:_RNA-binding_(RRM/RBD/RNP_motifs)_family_protein_	chr5:1323700-1325486 FORWARD LENGTH=222	-	F:nucleic acid binding; F:nucleotide binding	IPR000504 (SMART); IPR012677 (G3DSA:3.30.70.GENE3D); IPR000504 (PFAM); PTHR23365:SF3 (PANTHER); PTHR23365 (PANTHER); IPR000504 (PROSITE_PROFILES); SSF54928 (SUPERFAMILY)
c23891_g1_i1	106.453	178.03	213.227	ras-related protein rabe1a-like	AT3G53610.1_Symbols:_ATRAB8,_AtRab8B,_AtRABE1a,_RAB8_RAB_GTPase_homolog_8_	chr3:19876531-19878264 REVERSE LENGTH=216	-	F:nucleotide binding; P:signal transduction; F:hydrolase activity; P:transport; P:metabolic process; P:cellular process; C:intracellular; C:membrane	IPR001806 (PRINTS); IPR003579 (SMART); IPR002041 (SMART); IPR024156 (SMART); IPR020849 (SMART); IPR003578 (SMART); IPR027417 (G3DSA:3.40.50.GENE3D); IPR001806 (PFAM); IPR005225 (TIGRFAM); PTHR24073 (PANTHER); PTHR24073:SF380 (PANTHER); PS51419 (PROSITE_PROFILES); IPR027417 (SUPERFAMILY)
c15378_g1_i1	106.44	33.8	33.4667		not available	not available		-	SignalP-TM (SIGNALP_GRAM_POSITIVE)
c29053_g1_i1	106.313	135.28	136.01	nadh dehydrogenase	AT5G37510.2_Symbols:_EMB1467,_CI76_NADH-ubiquinone_dehydrogenase,_mitochondrial,_putative_	chr5:14897490-14900447 FORWARD LENGTH=748	EC:1.6.5.3	F:binding; C:membrane; F:catalytic activity; P:generation of precursor metabolites and energy; F:molecular_function	IPR019574 (SMART); IPR015405 (PFAM); G3DSA:3.40.50.740 (GENE3D); PF13510 (PFAM); IPR010228 (TIGRFAM); IPR019574 (PFAM); IPR012675 (G3DSA:3.10.20.GENE3D); IPR006656 (PFAM); PTHR11615:SF115 (PANTHER); PTHR11615 (PANTHER); IPR000283 (PROSITE_PATTERNS); IPR000283 (PROSITE_PATTERNS); IPR000283 (PROSITE_PATTERNS); IPR006963 (PROSITE_PROFILES); IPR001041 (PROSITE_PROFILES); IPR001041 (SUPERFAMILY); SSF5…
c17747_g2_i1	106	54.06	216.873	s-adenosylmethionine synthase-like protein	AT3G17390.1_Symbols:_MTO3,_SAMS3,_MAT4_S-adenosylmethionine_synthetase_family_protein_	chr3:5952484-5953665 REVERSE LENGTH=393	EC:2.5.1.6	F:transferase activity; P:metabolic process; P:cellular process; F:nucleotide binding	G3DSA:3.30.300.10 (GENE3D); IPR022628 (PFAM); IPR002133 (PANTHER); IPR022636 (SUPERFAMILY)
c42237_g1_i1	105.903	95.43	74.5533	multiprotein-bridging factor 1b-like	AT3G58680.1_Symbols:_MBF1B,_ATMBF1B_multiprotein_bridging_factor_1B_	chr3:21707367-21708625 FORWARD LENGTH=142	-	F:DNA binding	Coil (COILS); IPR001387 (SMART); IPR001387 (PFAM); IPR010982 (G3DSA:1.10.260.GENE3D); IPR013729 (PFAM); PTHR10245:SF10 (PANTHER); PTHR10245 (PANTHER); IPR001387 (PROSITE_PROFILES); IPR010982 (SUPERFAMILY)
c24547_g1_i5	105.89	117.44	68.7233	40s ribosomal protein s6	AT5G10360.1_Symbols:_EMB3010,_RPS6B_Ribosomal_protein_S6e_	chr5:3258734-3260142 REVERSE LENGTH=249	-	P:protein metabolic process; P:cellular process; F:structural molecule activity; C:ribosome	Coil (COILS); IPR014401 (PIRSF); IPR001377 (PFAM); IPR001377 (PANTHER); PTHR11502:SF6 (PANTHER); IPR018282 (PROSITE_PATTERNS)
c23081_g1_i1	105.88	98.0133	59.0533	orf able to induce hr-like lesions	AT4G14420.1_Symbols:_HR-like_lesion-inducing_protein-related_	chr4:8302171-8303738 REVERSE LENGTH=158		-	no IPS match
c20670_g1_i1	105.793	78.77	45.5333		not available	not available		-	no IPS match
c21198_g1_i1	105.55	61.0933	37.8967	proteasome subunit alpha type-6	AT2G05840.1_Symbols:_PAA2_20S_proteasome_subunit_PAA2_	chr2:2234226-2236053 FORWARD LENGTH=246	EC:3.4.25	P:protein metabolic process; P:cellular process; C:intracellular; F:hydrolase activity	IPR000426 (SMART); IPR000426 (PFAM); IPR029055 (G3DSA:3.60.20.GENE3D); IPR001353 (PFAM); PTHR11599 (PANTHER); PTHR11599:SF11 (PANTHER); IPR000426 (PROSITE_PATTERNS); IPR023332 (PROSITE_PROFILES); IPR029055 (SUPERFAMILY)
c11446_g1_i1	105.31	47.8167	33.9633	isopentenyl-diphosphate delta-isomerase i	AT5G16440.1_Symbols:_IPP1_isopentenyl_diphosphate_isomerase_1_	chr5:5371765-5373575 FORWARD LENGTH=291	EC:5.3.3.2	P:metabolic process; P:cellular process; F:catalytic activity; F:hydrolase activity	IPR011876 (TIGRFAM); IPR000086 (PFAM); IPR015797 (G3DSA:3.90.79.GENE3D); IPR011876 (PIRSF); IPR011876 (PANTHER); PTHR10885:SF0 (PANTHER); IPR000086 (PROSITE_PROFILES); IPR015797 (SUPERFAMILY)
c18899_g1_i1	105.29	131.797	199.83	succinate dehydrogenase 5	AT1G47420.1_Symbols:_SDH5_succinate_dehydrogenase_5_	chr1:17395774-17397176 REVERSE LENGTH=257		-	IPR025397 (PFAM); SIGNAL_PEPTIDE_C_REGION (PHOBIUS); SIGNAL_PEPTIDE (PHOBIUS); NON_CYTOPLASMIC_DOMAIN (PHOBIUS); SIGNAL_PEPTIDE_H_REGION (PHOBIUS); SIGNAL_PEPTIDE_N_REGION (PHOBIUS); SignalP-TM (SIGNALP_GRAM_POSITIVE)
c21674_g1_i1	105.107	102.27	96.4633	remorin-like	AT5G23750.1_Symbols:_Remorin_family_protein_	chr5:8010004-8011453 REVERSE LENGTH=202		-	Coil (COILS); IPR005518 (PFAM); IPR005516 (PFAM); PTHR31775 (PANTHER)
c23743_g1_i1	104.987	66.0867	46.1267	atp synthase subunit delta mitochondrial-like	AT5G47030.1_Symbols:_ATPase,_F1_complex,_delta/epsilon_subunit_	chr5:19090384-19092034 FORWARD LENGTH=203		-	CYTOPLASMIC_DOMAIN (PHOBIUS); TRANSMEMBRANE (PHOBIUS); NON_CYTOPLASMIC_DOMAIN (PHOBIUS)
c28367_g2_i1	104.937	136.963	305.167	plant calmodulin-binding isoform 1	AT2G38800.1_Symbols:_Plant_calmodulin-binding_protein-related_	chr2:16216999-16218837 FORWARD LENGTH=612		-	no IPS match
c21650_g1_i1	104.93	92.7467	88.0467	nadh dehydrogenase	AT5G08530.1_Symbols:_CI51_51_kDa_subunit_of_complex_I_	chr5:2759848-2761726 REVERSE LENGTH=486	EC:1.6.5.3	F:binding; P:metabolic process; F:nucleotide binding; F:catalytic activity	IPR019575 (SMART); IPR019554 (PFAM); IPR011538 (PFAM); IPR019575 (PFAM); IPR011537 (TIGRFAM); PTHR11780 (PANTHER); IPR001949 (PROSITE_PATTERNS); IPR001949 (PROSITE_PATTERNS); SSF142984 (SUPERFAMILY); SSF140490 (SUPERFAMILY); SSF142019 (SUPERFAMILY)
c22684_g1_i1	104.9	89.7467	82.77	26s protease regulatory subunit 8 homolog a	AT5G19990.1_Symbols:_RPT6A,_ATSUG1_regulatory_particle_triple-A_ATPase_6A_	chr5:6752144-6754918 FORWARD LENGTH=419	-	F:nucleotide binding; F:hydrolase activity; C:cytoplasm; P:protein metabolic process	Coil (COILS); IPR003593 (SMART); IPR003959 (PFAM); IPR027417 (G3DSA:3.40.50.GENE3D); IPR005937 (TIGRFAM); G3DSA:1.10.8.60 (GENE3D); PTHR23073 (PANTHER); PTHR23073:SF12 (PANTHER); IPR003960 (PROSITE_PATTERNS); IPR027417 (SUPERFAMILY)
c966_g1_i1	104.867	74.6067	59.8533	40s ribosomal protein s23	AT5G02960.1_Symbols:_Ribosomal_protein_S12/S23_family_protein_	chr5:693280-694396 REVERSE LENGTH=142	-	P:protein metabolic process; P:cellular process; C:ribosome; F:structural molecule activity	IPR012340 (G3DSA:2.40.50.GENE3D); IPR006032 (PFAM); IPR006032 (PANTHER); IPR006032 (PROSITE_PATTERNS); IPR012340 (SUPERFAMILY)
c21629_g1_i1	104.7	97.68	35.3867	maltose excess protein 1- chloroplastic	AT5G17520.1_Symbols:_RCP1,_MEX1_root_cap_1_(RCP1)_	chr5:5772796-5775231 REVERSE LENGTH=415		-	TRANSMEMBRANE (PHOBIUS); TRANSMEMBRANE (PHOBIUS); CYTOPLASMIC_DOMAIN (PHOBIUS); NON_CYTOPLASMIC_DOMAIN (PHOBIUS); TRANSMEMBRANE (PHOBIUS); TRANSMEMBRANE (PHOBIUS); CYTOPLASMIC_DOMAIN (PHOBIUS); NON_CYTOPLASMIC_DOMAIN (PHOBIUS); CYTOPLASMIC_DOMAIN (PHOBIUS); TRANSMEMBRANE (PHOBIUS); NON_CYTOPLASMIC_DOMAIN (PHOBIUS); CYTOPLASMIC_DOMAIN (PHOBIUS); TRANSMEMBRANE (PHOBIUS); TRANSMEMBRANE (PHOBIUS); TR…
c4176_g1_i1	104.65	56.7233	38.01		not available	not available		-	SIGNAL_PEPTIDE_C_REGION (PHOBIUS); SIGNAL_PEPTIDE (PHOBIUS); NON_CYTOPLASMIC_DOMAIN (PHOBIUS); SIGNAL_PEPTIDE_H_REGION (PHOBIUS); SIGNAL_PEPTIDE_N_REGION (PHOBIUS)
c17545_g1_i1	104.533	59.8833	72.9433	pollen-specific leucine-rich repeat extensin-like protein 1	AT4G16380.1_Symbols:_Heavy_metal_transport/detoxification_superfamily_protein_	chr4:9254638-9255955 FORWARD LENGTH=254	-	F:binding; P:transport	G3DSA:3.30.70.100 (GENE3D); PTHR22814:SF79 (PANTHER); PTHR22814 (PANTHER); IPR006121 (SUPERFAMILY)
c24419_g1_i1	104.5	71.55	49.2933	diaminopimelate decarboxylase chloroplastic-like	AT3G14390.1_Symbols:_Pyridoxal-dependent_decarboxylase_family_protein_	chr3:4806771-4808954 FORWARD LENGTH=484		-	SignalP-TM (SIGNALP_GRAM_POSITIVE)
c17719_g1_i1	104.483	101.65	113.637	protein early responsive to dehydration 15-like	AT2G41430.1_Symbols:_ERD15,_LSR1,_CID1_dehydration-induced_protein_(ERD15)_	chr2:17269736-17270314 FORWARD LENGTH=163		-	IPR009818 (PFAM)
c15922_g1_i1	104.457	89.9567	87.0667	nadh dehydrogenase	AT1G49140.1_Symbols:_Complex_I_subunit_NDUFS6_	chr1:18177696-18178269 REVERSE LENGTH=107		-	IPR019377 (PFAM); PTHR13094 (PANTHER); PTHR13094:SF1 (PANTHER); IPR020163 (PRODOM)
[truncated: 101,009 more rows]

## Sheet: 8016 transcripts FPKM
	FPKM
[truncated: 102,103 more rows]
